# Supplementary material for: SynAPSeg: A novel dataset and image analysis framework for deep learning-based synapse detection and quantification
Source: PLoS Comput Biol. 2026 Jul 29;22(7):e1014571. doi: 10.1371/journal.pcbi.1014571 (PMC13432752; doi:10.1371/journal.pcbi.1014571)
Supplement: S1 Data — (XLSX) [file pcbi.1014571.s012.xlsx]

## Sheet: 2D_val_overIoUThresholds
model_name	image_id	criterion	thresh	fp	tp	fn	precision	recall	accuracy	f1	n_true	n_pred	mean_true_score	mean_matched_score	panoptic_quality	% true positives
threshold + watershed	0	iou	0.1	3	5	1	0.625	0.833333	0.555556	0.714286	6	8	0.295999	0.355199	0.253714	0.833333
threshold + watershed	0	iou	0.2	4	4	2	0.5	0.666667	0.4	0.571429	6	8	0.272702	0.409052	0.233744	0.666667
threshold + watershed	0	iou	0.3	5	3	3	0.375	0.5	0.272727	0.428571	6	8	0.231035	0.46207	0.19803	0.5
threshold + watershed	0	iou	0.4	6	2	4	0.25	0.333333	0.166667	0.285714	6	8	0.173857	0.521572	0.149021	0.333333
threshold + watershed	0	iou	0.5	7	1	5	0.125	0.166667	0.0769231	0.142857	6	8	0.106481	0.638889	0.0912698	0.166667
threshold + watershed	0	iou	0.6	7	1	5	0.125	0.166667	0.0769231	0.142857	6	8	0.106481	0.638889	0.0912698	0.166667
threshold + watershed	0	iou	0.7	8	0	6	0	0	0	0	6	8	0	0	0	0
threshold + watershed	0	iou	0.8	8	0	6	0	0	0	0	6	8	0	0	0	0
threshold + watershed	0	iou	0.9	8	0	6	0	0	0	0	6	8	0	0	0	0
threshold + watershed	1	iou	0.1	3	18	1	0.857143	0.947368	0.818182	0.9	19	21	0.6117	0.645683	0.581115	0.947368
threshold + watershed	1	iou	0.2	3	18	1	0.857143	0.947368	0.818182	0.9	19	21	0.6117	0.645683	0.581115	0.947368
threshold + watershed	1	iou	0.3	3	18	1	0.857143	0.947368	0.818182	0.9	19	21	0.6117	0.645683	0.581115	0.947368
threshold + watershed	1	iou	0.4	4	17	2	0.809524	0.894737	0.73913	0.85	19	21	0.590966	0.660492	0.561418	0.894737
threshold + watershed	1	iou	0.5	8	13	6	0.619048	0.684211	0.481481	0.65	19	21	0.494255	0.722372	0.469542	0.684211
threshold + watershed	1	iou	0.6	10	11	8	0.52381	0.578947	0.37931	0.55	19	21	0.435538	0.752293	0.413761	0.578947
threshold + watershed	1	iou	0.7	12	9	10	0.428571	0.473684	0.290323	0.45	19	21	0.363229	0.766817	0.345068	0.473684
threshold + watershed	1	iou	0.8	18	3	16	0.142857	0.157895	0.0810811	0.15	19	21	0.128679	0.814967	0.122245	0.157895
threshold + watershed	1	iou	0.9	21	0	19	0	0	0	0	19	21	0	0	0	0
threshold + watershed	2	iou	0.1	105	10	0	0.0869565	1	0.0869565	0.16	10	115	0.54501	0.54501	0.0872016	1
threshold + watershed	2	iou	0.2	105	10	0	0.0869565	1	0.0869565	0.16	10	115	0.54501	0.54501	0.0872016	1
threshold + watershed	2	iou	0.3	107	8	2	0.0695652	0.8	0.0683761	0.128	10	115	0.492179	0.615224	0.0787487	0.8
threshold + watershed	2	iou	0.4	107	8	2	0.0695652	0.8	0.0683761	0.128	10	115	0.492179	0.615224	0.0787487	0.8
threshold + watershed	2	iou	0.5	108	7	3	0.0608696	0.7	0.059322	0.112	10	115	0.444957	0.635653	0.0711932	0.7
threshold + watershed	2	iou	0.6	111	4	6	0.0347826	0.4	0.0330579	0.064	10	115	0.282344	0.705859	0.045175	0.4
threshold + watershed	2	iou	0.7	113	2	8	0.0173913	0.2	0.0162602	0.032	10	115	0.151758	0.758788	0.0242812	0.2
threshold + watershed	2	iou	0.8	115	0	10	0	0	0	0	10	115	0	0	0	0
threshold + watershed	2	iou	0.9	115	0	10	0	0	0	0	10	115	0	0	0	0
threshold + watershed	3	iou	0.1	0	9	2	1	0.818182	0.818182	0.9	11	9	0.353875	0.432514	0.389262	0.818182
threshold + watershed	3	iou	0.2	1	8	3	0.888889	0.727273	0.666667	0.8	11	9	0.340506	0.468195	0.374556	0.727273
threshold + watershed	3	iou	0.3	2	7	4	0.777778	0.636364	0.538462	0.7	11	9	0.318688	0.500795	0.350556	0.636364
threshold + watershed	3	iou	0.4	4	5	6	0.555556	0.454545	0.333333	0.5	11	9	0.261495	0.575288	0.287644	0.454545
threshold + watershed	3	iou	0.5	5	4	7	0.444444	0.363636	0.25	0.4	11	9	0.221583	0.609354	0.243742	0.363636
threshold + watershed	3	iou	0.6	7	2	9	0.222222	0.181818	0.111111	0.2	11	9	0.126722	0.69697	0.139394	0.181818
threshold + watershed	3	iou	0.7	8	1	10	0.111111	0.0909091	0.0526316	0.1	11	9	0.0661157	0.727273	0.0727273	0.0909091
threshold + watershed	3	iou	0.8	9	0	11	0	0	0	0	11	9	0	0	0	0
threshold + watershed	3	iou	0.9	9	0	11	0	0	0	0	11	9	0	0	0	0
threshold + watershed	4	iou	0.1	210	5	0	0.0232558	1	0.0232558	0.0454545	5	215	0.401881	0.401881	0.0182673	1
threshold + watershed	4	iou	0.2	210	5	0	0.0232558	1	0.0232558	0.0454545	5	215	0.401881	0.401881	0.0182673	1
threshold + watershed	4	iou	0.3	211	4	1	0.0186047	0.8	0.0185185	0.0363636	5	215	0.355369	0.444212	0.0161532	0.8
threshold + watershed	4	iou	0.4	212	3	2	0.0139535	0.6	0.0138249	0.0272727	5	215	0.295369	0.492282	0.0134259	0.6
threshold + watershed	4	iou	0.5	214	1	4	0.00465116	0.2	0.00456621	0.00909091	5	215	0.114286	0.571429	0.00519481	0.2
threshold + watershed	4	iou	0.6	215	0	5	0	0	0	0	5	215	0	0	0	0
threshold + watershed	4	iou	0.7	215	0	5	0	0	0	0	5	215	0	0	0	0
threshold + watershed	4	iou	0.8	215	0	5	0	0	0	0	5	215	0	0	0	0
threshold + watershed	4	iou	0.9	215	0	5	0	0	0	0	5	215	0	0	0	0
threshold + watershed	5	iou	0.1	8	79	6	0.908046	0.929412	0.849462	0.918605	85	87	0.588148	0.632818	0.58131	0.929412
threshold + watershed	5	iou	0.2	9	78	7	0.896552	0.917647	0.829787	0.906977	85	87	0.586072	0.638669	0.579258	0.917647
threshold + watershed	5	iou	0.3	16	71	14	0.816092	0.835294	0.70297	0.825581	85	87	0.564616	0.675949	0.558051	0.835294
threshold + watershed	5	iou	0.4	29	58	27	0.666667	0.682353	0.508772	0.674419	85	87	0.509562	0.746772	0.503637	0.682353
threshold + watershed	5	iou	0.5	33	54	31	0.62069	0.635294	0.457627	0.627907	85	87	0.489274	0.770153	0.483585	0.635294
threshold + watershed	5	iou	0.6	36	51	34	0.586207	0.6	0.421488	0.593023	85	87	0.469864	0.783107	0.464401	0.6
threshold + watershed	5	iou	0.7	52	35	50	0.402299	0.411765	0.255474	0.406977	85	87	0.348964	0.847484	0.344906	0.411765
threshold + watershed	5	iou	0.8	65	22	63	0.252874	0.258824	0.146667	0.255814	85	87	0.233765	0.903182	0.231046	0.258824
threshold + watershed	5	iou	0.9	76	11	74	0.126437	0.129412	0.068323	0.127907	85	87	0.124271	0.960277	0.122826	0.129412
threshold + watershed	6	iou	0.1	98	5	0	0.0485437	1	0.0485437	0.0925926	5	103	0.460084	0.460084	0.0426004	1
threshold + watershed	6	iou	0.2	98	5	0	0.0485437	1	0.0485437	0.0925926	5	103	0.460084	0.460084	0.0426004	1
threshold + watershed	6	iou	0.3	98	5	0	0.0485437	1	0.0485437	0.0925926	5	103	0.460084	0.460084	0.0426004	1
threshold + watershed	6	iou	0.4	100	3	2	0.0291262	0.6	0.0285714	0.0555556	5	103	0.314785	0.524642	0.0291468	0.6
threshold + watershed	6	iou	0.5	101	2	3	0.0194175	0.4	0.0188679	0.037037	5	103	0.227512	0.568781	0.0210659	0.4
threshold + watershed	6	iou	0.6	103	0	5	0	0	0	0	5	103	0	0	0	0
threshold + watershed	6	iou	0.7	103	0	5	0	0	0	0	5	103	0	0	0	0
threshold + watershed	6	iou	0.8	103	0	5	0	0	0	0	5	103	0	0	0	0
threshold + watershed	6	iou	0.9	103	0	5	0	0	0	0	5	103	0	0	0	0
threshold + watershed	7	iou	0.1	5	9	0	0.642857	1	0.642857	0.782609	9	14	0.674385	0.674385	0.52778	1
threshold + watershed	7	iou	0.2	5	9	0	0.642857	1	0.642857	0.782609	9	14	0.674385	0.674385	0.52778	1
threshold + watershed	7	iou	0.3	5	9	0	0.642857	1	0.642857	0.782609	9	14	0.674385	0.674385	0.52778	1
threshold + watershed	7	iou	0.4	5	9	0	0.642857	1	0.642857	0.782609	9	14	0.674385	0.674385	0.52778	1
threshold + watershed	7	iou	0.5	5	9	0	0.642857	1	0.642857	0.782609	9	14	0.674385	0.674385	0.52778	1
threshold + watershed	7	iou	0.6	7	7	2	0.5	0.777778	0.4375	0.608696	9	14	0.557948	0.717362	0.436655	0.777778
threshold + watershed	7	iou	0.7	10	4	5	0.285714	0.444444	0.210526	0.347826	9	14	0.344745	0.775677	0.269801	0.444444
threshold + watershed	7	iou	0.8	13	1	8	0.0714286	0.111111	0.0454545	0.0869565	9	14	0.094697	0.852273	0.0741107	0.111111
threshold + watershed	7	iou	0.9	14	0	9	0	0	0	0	9	14	0	0	0	0
threshold + watershed	8	iou	0.1	0	10	1	1	0.909091	0.909091	0.952381	11	10	0.50445	0.554895	0.528472	0.909091
threshold + watershed	8	iou	0.2	0	10	1	1	0.909091	0.909091	0.952381	11	10	0.50445	0.554895	0.528472	0.909091
threshold + watershed	8	iou	0.3	1	9	2	0.9	0.818182	0.75	0.857143	11	10	0.48497	0.592741	0.508064	0.818182
threshold + watershed	8	iou	0.4	2	8	3	0.8	0.727273	0.615385	0.761905	11	10	0.449157	0.617591	0.470546	0.727273
threshold + watershed	8	iou	0.5	3	7	4	0.7	0.636364	0.5	0.666667	11	10	0.412361	0.647995	0.431997	0.636364
threshold + watershed	8	iou	0.6	4	6	5	0.6	0.545455	0.4	0.571429	11	10	0.35933	0.658772	0.376441	0.545455
threshold + watershed	8	iou	0.7	9	1	10	0.1	0.0909091	0.05	0.0952381	11	10	0.0724191	0.79661	0.0758676	0.0909091
threshold + watershed	8	iou	0.8	10	0	11	0	0	0	0	11	10	0	0	0	0
threshold + watershed	8	iou	0.9	10	0	11	0	0	0	0	11	10	0	0	0	0
threshold + watershed	9	iou	0.1	6	31	6	0.837838	0.837838	0.72093	0.837838	37	37	0.400188	0.477644	0.400188	0.837838
threshold + watershed	9	iou	0.2	8	29	8	0.783784	0.783784	0.644444	0.783784	37	37	0.39204	0.50019	0.39204	0.783784
threshold + watershed	9	iou	0.3	13	24	13	0.648649	0.648649	0.48	0.648649	37	37	0.355206	0.54761	0.355206	0.648649
threshold + watershed	9	iou	0.4	16	21	16	0.567568	0.567568	0.396226	0.567568	37	37	0.324009	0.570873	0.324009	0.567568
threshold + watershed	9	iou	0.5	20	17	20	0.459459	0.459459	0.298246	0.459459	37	37	0.276945	0.602763	0.276945	0.459459
threshold + watershed	9	iou	0.6	31	6	31	0.162162	0.162162	0.0882353	0.162162	37	37	0.112938	0.696452	0.112938	0.162162
threshold + watershed	9	iou	0.7	35	2	35	0.0540541	0.0540541	0.0277778	0.0540541	37	37	0.0421467	0.779714	0.0421467	0.0540541
threshold + watershed	9	iou	0.8	36	1	36	0.027027	0.027027	0.0136986	0.027027	37	37	0.0224127	0.829268	0.0224127	0.027027
threshold + watershed	9	iou	0.9	37	0	37	0	0	0	0	37	37	0	0	0	0
threshold + watershed	10	iou	0.1	0	4	1	1	0.8	0.8	0.888889	5	4	0.298302	0.372878	0.331447	0.8
threshold + watershed	10	iou	0.2	0	4	1	1	0.8	0.8	0.888889	5	4	0.298302	0.372878	0.331447	0.8
threshold + watershed	10	iou	0.3	3	1	4	0.25	0.2	0.125	0.222222	5	4	0.156923	0.784615	0.174359	0.2
threshold + watershed	10	iou	0.4	3	1	4	0.25	0.2	0.125	0.222222	5	4	0.156923	0.784615	0.174359	0.2
threshold + watershed	10	iou	0.5	3	1	4	0.25	0.2	0.125	0.222222	5	4	0.156923	0.784615	0.174359	0.2
threshold + watershed	10	iou	0.6	3	1	4	0.25	0.2	0.125	0.222222	5	4	0.156923	0.784615	0.174359	0.2
threshold + watershed	10	iou	0.7	3	1	4	0.25	0.2	0.125	0.222222	5	4	0.156923	0.784615	0.174359	0.2
threshold + watershed	10	iou	0.8	4	0	5	0	0	0	0	5	4	0	0	0	0
threshold + watershed	10	iou	0.9	4	0	5	0	0	0	0	5	4	0	0	0	0
threshold + watershed	11	iou	0.1	5	42	2	0.893617	0.954545	0.857143	0.923077	44	47	0.681779	0.714245	0.659303	0.954545
threshold + watershed	11	iou	0.2	5	42	2	0.893617	0.954545	0.857143	0.923077	44	47	0.681779	0.714245	0.659303	0.954545
threshold + watershed	11	iou	0.3	5	42	2	0.893617	0.954545	0.857143	0.923077	44	47	0.681779	0.714245	0.659303	0.954545
threshold + watershed	11	iou	0.4	6	41	3	0.87234	0.931818	0.82	0.901099	44	47	0.673406	0.72268	0.651206	0.931818
threshold + watershed	11	iou	0.5	9	38	6	0.808511	0.863636	0.716981	0.835165	44	47	0.642311	0.743729	0.621136	0.863636
threshold + watershed	11	iou	0.6	11	36	8	0.765957	0.818182	0.654545	0.791209	44	47	0.618321	0.755726	0.597937	0.818182
threshold + watershed	11	iou	0.7	21	26	18	0.553191	0.590909	0.4	0.571429	44	47	0.464362	0.785843	0.449053	0.590909
threshold + watershed	11	iou	0.8	34	13	31	0.276596	0.295455	0.166667	0.285714	44	47	0.245813	0.831983	0.23771	0.295455
threshold + watershed	11	iou	0.9	46	1	43	0.0212766	0.0227273	0.0111111	0.021978	44	47	0.0213068	0.9375	0.0206044	0.0227273
threshold + watershed	12	iou	0.1	1	16	2	0.941176	0.888889	0.842105	0.914286	18	17	0.512342	0.576385	0.526981	0.888889
threshold + watershed	12	iou	0.2	1	16	2	0.941176	0.888889	0.842105	0.914286	18	17	0.512342	0.576385	0.526981	0.888889
threshold + watershed	12	iou	0.3	2	15	3	0.882353	0.833333	0.75	0.857143	18	17	0.497327	0.596793	0.511537	0.833333
threshold + watershed	12	iou	0.4	5	12	6	0.705882	0.666667	0.521739	0.685714	18	17	0.442114	0.663171	0.454746	0.666667
threshold + watershed	12	iou	0.5	6	11	7	0.647059	0.611111	0.458333	0.628571	18	17	0.41632	0.681251	0.428215	0.611111
threshold + watershed	12	iou	0.6	8	9	9	0.529412	0.5	0.346154	0.514286	18	17	0.356135	0.71227	0.36631	0.5
threshold + watershed	12	iou	0.7	12	5	13	0.294118	0.277778	0.166667	0.285714	18	17	0.213901	0.770043	0.220012	0.277778
threshold + watershed	12	iou	0.8	16	1	17	0.0588235	0.0555556	0.0294118	0.0571429	18	17	0.047138	0.848485	0.0484848	0.0555556
threshold + watershed	12	iou	0.9	17	0	18	0	0	0	0	18	17	0	0	0	0
threshold + watershed	13	iou	0.1	0	13	4	1	0.764706	0.764706	0.866667	17	13	0.372406	0.486992	0.42206	0.764706
threshold + watershed	13	iou	0.2	1	12	5	0.923077	0.705882	0.666667	0.8	17	13	0.362602	0.513686	0.410949	0.705882
threshold + watershed	13	iou	0.3	3	10	7	0.769231	0.588235	0.5	0.666667	17	13	0.332771	0.56571	0.37714	0.588235
threshold + watershed	13	iou	0.4	5	8	9	0.615385	0.470588	0.363636	0.533333	17	13	0.287688	0.611337	0.326046	0.470588
threshold + watershed	13	iou	0.5	5	8	9	0.615385	0.470588	0.363636	0.533333	17	13	0.287688	0.611337	0.326046	0.470588
threshold + watershed	13	iou	0.6	9	4	13	0.307692	0.235294	0.153846	0.266667	17	13	0.156506	0.665151	0.177374	0.235294
threshold + watershed	13	iou	0.7	11	2	15	0.153846	0.117647	0.0714286	0.133333	17	13	0.085918	0.730303	0.0973737	0.117647
threshold + watershed	13	iou	0.8	13	0	17	0	0	0	0	17	13	0	0	0	0
threshold + watershed	13	iou	0.9	13	0	17	0	0	0	0	17	13	0	0	0	0
threshold + watershed	14	iou	0.1	0	5	5	1	0.5	0.5	0.666667	10	5	0.167511	0.335022	0.223348	0.5
threshold + watershed	14	iou	0.2	3	2	8	0.4	0.2	0.153846	0.266667	10	5	0.117114	0.585571	0.156152	0.2
threshold + watershed	14	iou	0.3	3	2	8	0.4	0.2	0.153846	0.266667	10	5	0.117114	0.585571	0.156152	0.2
threshold + watershed	14	iou	0.4	3	2	8	0.4	0.2	0.153846	0.266667	10	5	0.117114	0.585571	0.156152	0.2
threshold + watershed	14	iou	0.5	4	1	9	0.2	0.1	0.0714286	0.133333	10	5	0.0701754	0.701754	0.0935673	0.1
threshold + watershed	14	iou	0.6	4	1	9	0.2	0.1	0.0714286	0.133333	10	5	0.0701754	0.701754	0.0935673	0.1
threshold + watershed	14	iou	0.7	4	1	9	0.2	0.1	0.0714286	0.133333	10	5	0.0701754	0.701754	0.0935673	0.1
threshold + watershed	14	iou	0.8	5	0	10	0	0	0	0	10	5	0	0	0	0
threshold + watershed	14	iou	0.9	5	0	10	0	0	0	0	10	5	0	0	0	0
threshold + watershed	15	iou	0.1	0	9	6	1	0.6	0.6	0.75	15	9	0.407611	0.679352	0.509514	0.6
threshold + watershed	15	iou	0.2	0	9	6	1	0.6	0.6	0.75	15	9	0.407611	0.679352	0.509514	0.6
threshold + watershed	15	iou	0.3	1	8	7	0.888889	0.533333	0.5	0.666667	15	9	0.389007	0.729387	0.486258	0.533333
threshold + watershed	15	iou	0.4	1	8	7	0.888889	0.533333	0.5	0.666667	15	9	0.389007	0.729387	0.486258	0.533333
threshold + watershed	15	iou	0.5	2	7	8	0.777778	0.466667	0.411765	0.583333	15	9	0.357824	0.766765	0.44728	0.466667
threshold + watershed	15	iou	0.6	3	6	9	0.666667	0.4	0.333333	0.5	15	9	0.32253	0.806324	0.403162	0.4
threshold + watershed	15	iou	0.7	4	5	10	0.555556	0.333333	0.263158	0.416667	15	9	0.279937	0.839811	0.349921	0.333333
threshold + watershed	15	iou	0.8	6	3	12	0.333333	0.2	0.142857	0.25	15	9	0.178475	0.892375	0.223094	0.2
threshold + watershed	15	iou	0.9	8	1	14	0.111111	0.0666667	0.0434783	0.0833333	15	9	0.0615385	0.923077	0.0769231	0.0666667
threshold + watershed	16	iou	0.1	0	9	2	1	0.818182	0.818182	0.9	11	9	0.540646	0.66079	0.594711	0.818182
threshold + watershed	16	iou	0.2	0	9	2	1	0.818182	0.818182	0.9	11	9	0.540646	0.66079	0.594711	0.818182
threshold + watershed	16	iou	0.3	2	7	4	0.777778	0.636364	0.538462	0.7	11	9	0.495286	0.778306	0.544814	0.636364
threshold + watershed	16	iou	0.4	2	7	4	0.777778	0.636364	0.538462	0.7	11	9	0.495286	0.778306	0.544814	0.636364
threshold + watershed	16	iou	0.5	2	7	4	0.777778	0.636364	0.538462	0.7	11	9	0.495286	0.778306	0.544814	0.636364
threshold + watershed	16	iou	0.6	2	7	4	0.777778	0.636364	0.538462	0.7	11	9	0.495286	0.778306	0.544814	0.636364
threshold + watershed	16	iou	0.7	4	5	6	0.555556	0.454545	0.333333	0.5	11	9	0.371439	0.817165	0.408582	0.454545
threshold + watershed	16	iou	0.8	6	3	8	0.333333	0.272727	0.176471	0.3	11	9	0.230667	0.845778	0.253733	0.272727
threshold + watershed	16	iou	0.9	8	1	10	0.111111	0.0909091	0.0526316	0.1	11	9	0.0833333	0.916667	0.0916667	0.0909091
threshold + watershed	17	iou	0.1	4	5	0	0.555556	1	0.555556	0.714286	5	9	0.354202	0.354202	0.253001	1
threshold + watershed	17	iou	0.2	5	4	1	0.444444	0.8	0.4	0.571429	5	9	0.317279	0.396598	0.226628	0.8
threshold + watershed	17	iou	0.3	7	2	3	0.222222	0.4	0.166667	0.285714	5	9	0.2098	0.5245	0.149857	0.4
threshold + watershed	17	iou	0.4	8	1	4	0.111111	0.2	0.0769231	0.142857	5	9	0.130435	0.652174	0.0931677	0.2
threshold + watershed	17	iou	0.5	8	1	4	0.111111	0.2	0.0769231	0.142857	5	9	0.130435	0.652174	0.0931677	0.2
threshold + watershed	17	iou	0.6	8	1	4	0.111111	0.2	0.0769231	0.142857	5	9	0.130435	0.652174	0.0931677	0.2
threshold + watershed	17	iou	0.7	9	0	5	0	0	0	0	5	9	0	0	0	0
threshold + watershed	17	iou	0.8	9	0	5	0	0	0	0	5	9	0	0	0	0
threshold + watershed	17	iou	0.9	9	0	5	0	0	0	0	5	9	0	0	0	0
threshold + watershed	18	iou	0.1	29	7	1	0.194444	0.875	0.189189	0.318182	8	36	0.47718	0.545348	0.17352	0.875
threshold + watershed	18	iou	0.2	29	7	1	0.194444	0.875	0.189189	0.318182	8	36	0.47718	0.545348	0.17352	0.875
threshold + watershed	18	iou	0.3	29	7	1	0.194444	0.875	0.189189	0.318182	8	36	0.47718	0.545348	0.17352	0.875
threshold + watershed	18	iou	0.4	29	7	1	0.194444	0.875	0.189189	0.318182	8	36	0.47718	0.545348	0.17352	0.875
threshold + watershed	18	iou	0.5	30	6	2	0.166667	0.75	0.157895	0.272727	8	36	0.418846	0.558462	0.152308	0.75
threshold + watershed	18	iou	0.6	35	1	7	0.0277778	0.125	0.0232558	0.0454545	8	36	0.0790816	0.632653	0.028757	0.125
threshold + watershed	18	iou	0.7	36	0	8	0	0	0	0	8	36	0	0	0	0
threshold + watershed	18	iou	0.8	36	0	8	0	0	0	0	8	36	0	0	0	0
threshold + watershed	18	iou	0.9	36	0	8	0	0	0	0	8	36	0	0	0	0
threshold + watershed	19	iou	0.1	12	8	0	0.4	1	0.4	0.571429	8	20	0.39603	0.39603	0.226303	1
threshold + watershed	19	iou	0.2	12	8	0	0.4	1	0.4	0.571429	8	20	0.39603	0.39603	0.226303	1
threshold + watershed	19	iou	0.3	15	5	3	0.25	0.625	0.217391	0.357143	8	20	0.309481	0.49517	0.176846	0.625
threshold + watershed	19	iou	0.4	16	4	4	0.2	0.5	0.166667	0.285714	8	20	0.270688	0.541376	0.154679	0.5
threshold + watershed	19	iou	0.5	17	3	5	0.15	0.375	0.12	0.214286	8	20	0.21634	0.576908	0.123623	0.375
threshold + watershed	19	iou	0.6	20	0	8	0	0	0	0	8	20	0	0	0	0
threshold + watershed	19	iou	0.7	20	0	8	0	0	0	0	8	20	0	0	0	0
threshold + watershed	19	iou	0.8	20	0	8	0	0	0	0	8	20	0	0	0	0
threshold + watershed	19	iou	0.9	20	0	8	0	0	0	0	8	20	0	0	0	0
threshold + watershed	20	iou	0.1	97	10	0	0.0934579	1	0.0934579	0.17094	10	107	0.402592	0.402592	0.0688192	1
threshold + watershed	20	iou	0.2	98	9	1	0.0841121	0.9	0.0833333	0.153846	10	107	0.384945	0.427717	0.0658026	0.9
threshold + watershed	20	iou	0.3	99	8	2	0.0747664	0.8	0.0733945	0.136752	10	107	0.358382	0.447978	0.061262	0.8
threshold + watershed	20	iou	0.4	102	5	5	0.046729	0.5	0.0446429	0.0854701	10	107	0.256949	0.513897	0.0439229	0.5
threshold + watershed	20	iou	0.5	104	3	7	0.0280374	0.3	0.0263158	0.0512821	10	107	0.168745	0.562482	0.0288452	0.3
threshold + watershed	20	iou	0.6	106	1	9	0.00934579	0.1	0.00862069	0.017094	10	107	0.0607143	0.607143	0.0103785	0.1
threshold + watershed	20	iou	0.7	107	0	10	0	0	0	0	10	107	0	0	0	0
threshold + watershed	20	iou	0.8	107	0	10	0	0	0	0	10	107	0	0	0	0
threshold + watershed	20	iou	0.9	107	0	10	0	0	0	0	10	107	0	0	0	0
threshold + watershed	21	iou	0.1	67	5	0	0.0694444	1	0.0694444	0.12987	5	72	0.358784	0.358784	0.0465954	1
threshold + watershed	21	iou	0.2	67	5	0	0.0694444	1	0.0694444	0.12987	5	72	0.358784	0.358784	0.0465954	1
threshold + watershed	21	iou	0.3	68	4	1	0.0555556	0.8	0.0547945	0.103896	5	72	0.299444	0.374305	0.0388888	0.8
threshold + watershed	21	iou	0.4	71	1	4	0.0138889	0.2	0.0131579	0.025974	5	72	0.102041	0.510204	0.0132521	0.2
threshold + watershed	21	iou	0.5	71	1	4	0.0138889	0.2	0.0131579	0.025974	5	72	0.102041	0.510204	0.0132521	0.2
threshold + watershed	21	iou	0.6	72	0	5	0	0	0	0	5	72	0	0	0	0
threshold + watershed	21	iou	0.7	72	0	5	0	0	0	0	5	72	0	0	0	0
threshold + watershed	21	iou	0.8	72	0	5	0	0	0	0	5	72	0	0	0	0
threshold + watershed	21	iou	0.9	72	0	5	0	0	0	0	5	72	0	0	0	0
threshold + watershed	22	iou	0.1	5	10	0	0.666667	1	0.666667	0.8	10	15	0.676562	0.676562	0.54125	1
threshold + watershed	22	iou	0.2	5	10	0	0.666667	1	0.666667	0.8	10	15	0.676562	0.676562	0.54125	1
threshold + watershed	22	iou	0.3	5	10	0	0.666667	1	0.666667	0.8	10	15	0.676562	0.676562	0.54125	1
threshold + watershed	22	iou	0.4	5	10	0	0.666667	1	0.666667	0.8	10	15	0.676562	0.676562	0.54125	1
threshold + watershed	22	iou	0.5	5	10	0	0.666667	1	0.666667	0.8	10	15	0.676562	0.676562	0.54125	1
threshold + watershed	22	iou	0.6	7	8	2	0.533333	0.8	0.470588	0.64	10	15	0.566072	0.70759	0.452858	0.8
threshold + watershed	22	iou	0.7	10	5	5	0.333333	0.5	0.25	0.4	10	15	0.378362	0.756723	0.302689	0.5
threshold + watershed	22	iou	0.8	13	2	8	0.133333	0.2	0.0869565	0.16	10	15	0.161448	0.80724	0.129158	0.2
threshold + watershed	22	iou	0.9	15	0	10	0	0	0	0	10	15	0	0	0	0
threshold + watershed	23	iou	0.1	33	20	0	0.377358	1	0.377358	0.547945	20	53	0.558782	0.558782	0.306182	1
threshold + watershed	23	iou	0.2	33	20	0	0.377358	1	0.377358	0.547945	20	53	0.558782	0.558782	0.306182	1
threshold + watershed	23	iou	0.3	36	17	3	0.320755	0.85	0.303571	0.465753	20	53	0.520125	0.611912	0.285	0.85
threshold + watershed	23	iou	0.4	38	15	5	0.283019	0.75	0.258621	0.410959	20	53	0.483665	0.644887	0.265022	0.75
threshold + watershed	23	iou	0.5	41	12	8	0.226415	0.6	0.196721	0.328767	20	53	0.415051	0.691751	0.227425	0.6
threshold + watershed	23	iou	0.6	45	8	12	0.150943	0.4	0.123077	0.219178	20	53	0.307136	0.767841	0.168294	0.4
threshold + watershed	23	iou	0.7	48	5	15	0.0943396	0.25	0.0735294	0.136986	20	53	0.212949	0.851796	0.116684	0.25
threshold + watershed	23	iou	0.8	49	4	16	0.0754717	0.2	0.057971	0.109589	20	53	0.175852	0.879261	0.0963574	0.2
threshold + watershed	23	iou	0.9	51	2	18	0.0377358	0.1	0.028169	0.0547945	20	53	0.0946023	0.946023	0.0518369	0.1
threshold + watershed	24	iou	0.1	0	14	6	1	0.7	0.7	0.823529	20	14	0.251351	0.359073	0.295707	0.7
threshold + watershed	24	iou	0.2	2	12	8	0.857143	0.6	0.545455	0.705882	20	14	0.238093	0.396822	0.28011	0.6
threshold + watershed	24	iou	0.3	6	8	12	0.571429	0.4	0.307692	0.470588	20	14	0.182512	0.456279	0.21472	0.4
threshold + watershed	24	iou	0.4	9	5	15	0.357143	0.25	0.172414	0.294118	20	14	0.127512	0.510046	0.150014	0.25
threshold + watershed	24	iou	0.5	12	2	18	0.142857	0.1	0.0625	0.117647	20	14	0.0594092	0.594092	0.0698932	0.1
threshold + watershed	24	iou	0.6	13	1	19	0.0714286	0.05	0.030303	0.0588235	20	14	0.0319444	0.638889	0.0375817	0.05
threshold + watershed	24	iou	0.7	14	0	20	0	0	0	0	20	14	0	0	0	0
threshold + watershed	24	iou	0.8	14	0	20	0	0	0	0	20	14	0	0	0	0
threshold + watershed	24	iou	0.9	14	0	20	0	0	0	0	20	14	0	0	0	0
threshold + watershed	25	iou	0.1	1	9	4	0.9	0.692308	0.642857	0.782609	13	10	0.323609	0.467435	0.365819	0.692308
threshold + watershed	25	iou	0.2	3	7	6	0.7	0.538462	0.4375	0.608696	13	10	0.296136	0.549968	0.334763	0.538462
threshold + watershed	25	iou	0.3	3	7	6	0.7	0.538462	0.4375	0.608696	13	10	0.296136	0.549968	0.334763	0.538462
threshold + watershed	25	iou	0.4	3	7	6	0.7	0.538462	0.4375	0.608696	13	10	0.296136	0.549968	0.334763	0.538462
threshold + watershed	25	iou	0.5	4	6	7	0.6	0.461538	0.352941	0.521739	13	10	0.259347	0.561919	0.293175	0.461538
threshold + watershed	25	iou	0.6	8	2	11	0.2	0.153846	0.0952381	0.173913	13	10	0.0982582	0.638678	0.111075	0.153846
threshold + watershed	25	iou	0.7	10	0	13	0	0	0	0	13	10	0	0	0	0
threshold + watershed	25	iou	0.8	10	0	13	0	0	0	0	13	10	0	0	0	0
threshold + watershed	25	iou	0.9	10	0	13	0	0	0	0	13	10	0	0	0	0
threshold + watershed	26	iou	0.1	2	7	0	0.777778	1	0.777778	0.875	7	9	0.465298	0.465298	0.407136	1
threshold + watershed	26	iou	0.2	2	7	0	0.777778	1	0.777778	0.875	7	9	0.465298	0.465298	0.407136	1
threshold + watershed	26	iou	0.3	3	6	1	0.666667	0.857143	0.6	0.75	7	9	0.423281	0.493828	0.370371	0.857143
threshold + watershed	26	iou	0.4	5	4	3	0.444444	0.571429	0.333333	0.5	7	9	0.334348	0.585109	0.292555	0.571429
threshold + watershed	26	iou	0.5	6	3	4	0.333333	0.428571	0.230769	0.375	7	9	0.268711	0.626993	0.235122	0.428571
threshold + watershed	26	iou	0.6	8	1	6	0.111111	0.142857	0.0666667	0.125	7	9	0.113354	0.793478	0.0991848	0.142857
threshold + watershed	26	iou	0.7	8	1	6	0.111111	0.142857	0.0666667	0.125	7	9	0.113354	0.793478	0.0991848	0.142857
threshold + watershed	26	iou	0.8	9	0	7	0	0	0	0	7	9	0	0	0	0
threshold + watershed	26	iou	0.9	9	0	7	0	0	0	0	7	9	0	0	0	0
threshold + watershed	27	iou	0.1	0	5	5	1	0.5	0.5	0.666667	10	5	0.207908	0.415817	0.277211	0.5
threshold + watershed	27	iou	0.2	1	4	6	0.8	0.4	0.363636	0.533333	10	5	0.190944	0.47736	0.254592	0.4
threshold + watershed	27	iou	0.3	2	3	7	0.6	0.3	0.25	0.4	10	5	0.170356	0.567853	0.227141	0.3
threshold + watershed	27	iou	0.4	3	2	8	0.4	0.2	0.153846	0.266667	10	5	0.13103	0.65515	0.174707	0.2
threshold + watershed	27	iou	0.5	3	2	8	0.4	0.2	0.153846	0.266667	10	5	0.13103	0.65515	0.174707	0.2
threshold + watershed	27	iou	0.6	3	2	8	0.4	0.2	0.153846	0.266667	10	5	0.13103	0.65515	0.174707	0.2
threshold + watershed	27	iou	0.7	5	0	10	0	0	0	0	10	5	0	0	0	0
threshold + watershed	27	iou	0.8	5	0	10	0	0	0	0	10	5	0	0	0	0
threshold + watershed	27	iou	0.9	5	0	10	0	0	0	0	10	5	0	0	0	0
threshold + watershed	28	iou	0.1	16	4	1	0.2	0.8	0.190476	0.32	5	20	0.420041	0.525051	0.168016	0.8
threshold + watershed	28	iou	0.2	16	4	1	0.2	0.8	0.190476	0.32	5	20	0.420041	0.525051	0.168016	0.8
threshold + watershed	28	iou	0.3	16	4	1	0.2	0.8	0.190476	0.32	5	20	0.420041	0.525051	0.168016	0.8
threshold + watershed	28	iou	0.4	17	3	2	0.15	0.6	0.136364	0.24	5	20	0.344041	0.573402	0.137616	0.6
threshold + watershed	28	iou	0.5	17	3	2	0.15	0.6	0.136364	0.24	5	20	0.344041	0.573402	0.137616	0.6
threshold + watershed	28	iou	0.6	20	0	5	0	0	0	0	5	20	0	0	0	0
threshold + watershed	28	iou	0.7	20	0	5	0	0	0	0	5	20	0	0	0	0
threshold + watershed	28	iou	0.8	20	0	5	0	0	0	0	5	20	0	0	0	0
threshold + watershed	28	iou	0.9	20	0	5	0	0	0	0	5	20	0	0	0	0
threshold + watershed	29	iou	0.1	18	34	23	0.653846	0.596491	0.453333	0.623853	57	52	0.295877	0.496029	0.309449	0.596491
threshold + watershed	29	iou	0.2	19	33	24	0.634615	0.578947	0.434211	0.605505	57	52	0.29307	0.506212	0.306514	0.578947
threshold + watershed	29	iou	0.3	25	27	30	0.519231	0.473684	0.329268	0.495413	57	52	0.266824	0.563295	0.279063	0.473684
threshold + watershed	29	iou	0.4	31	21	36	0.403846	0.368421	0.238636	0.385321	57	52	0.230683	0.626139	0.241265	0.368421
threshold + watershed	29	iou	0.5	37	15	42	0.288462	0.263158	0.159574	0.275229	57	52	0.182058	0.691822	0.19041	0.263158
threshold + watershed	29	iou	0.6	41	11	46	0.211538	0.192982	0.112245	0.201835	57	52	0.14435	0.747994	0.150971	0.192982
threshold + watershed	29	iou	0.7	45	7	50	0.134615	0.122807	0.0686275	0.12844	57	52	0.0994097	0.809479	0.10397	0.122807
threshold + watershed	29	iou	0.8	47	5	52	0.0961538	0.0877193	0.0480769	0.0917431	57	52	0.0746785	0.851335	0.0781041	0.0877193
threshold + watershed	29	iou	0.9	51	1	56	0.0192308	0.0175439	0.00925926	0.0183486	57	52	0.0165692	0.944444	0.0173293	0.0175439
threshold + watershed	30	iou	0.1	1	6	3	0.857143	0.666667	0.6	0.75	9	7	0.172461	0.258692	0.194019	0.666667
threshold + watershed	30	iou	0.2	4	3	6	0.428571	0.333333	0.230769	0.375	9	7	0.122183	0.36655	0.137456	0.333333
threshold + watershed	30	iou	0.3	5	2	7	0.285714	0.222222	0.142857	0.25	9	7	0.0955166	0.429825	0.107456	0.222222
threshold + watershed	30	iou	0.4	6	1	8	0.142857	0.111111	0.0666667	0.125	9	7	0.0584795	0.526316	0.0657895	0.111111
threshold + watershed	30	iou	0.5	6	1	8	0.142857	0.111111	0.0666667	0.125	9	7	0.0584795	0.526316	0.0657895	0.111111
threshold + watershed	30	iou	0.6	7	0	9	0	0	0	0	9	7	0	0	0	0
threshold + watershed	30	iou	0.7	7	0	9	0	0	0	0	9	7	0	0	0	0
threshold + watershed	30	iou	0.8	7	0	9	0	0	0	0	9	7	0	0	0	0
threshold + watershed	30	iou	0.9	7	0	9	0	0	0	0	9	7	0	0	0	0
threshold + watershed	31	iou	0.1	3	8	0	0.727273	1	0.727273	0.842105	8	11	0.641004	0.641004	0.539793	1
threshold + watershed	31	iou	0.2	3	8	0	0.727273	1	0.727273	0.842105	8	11	0.641004	0.641004	0.539793	1
threshold + watershed	31	iou	0.3	3	8	0	0.727273	1	0.727273	0.842105	8	11	0.641004	0.641004	0.539793	1
threshold + watershed	31	iou	0.4	3	8	0	0.727273	1	0.727273	0.842105	8	11	0.641004	0.641004	0.539793	1
threshold + watershed	31	iou	0.5	3	8	0	0.727273	1	0.727273	0.842105	8	11	0.641004	0.641004	0.539793	1
threshold + watershed	31	iou	0.6	7	4	4	0.363636	0.5	0.266667	0.421053	8	11	0.359485	0.718969	0.302724	0.5
threshold + watershed	31	iou	0.7	8	3	5	0.272727	0.375	0.1875	0.315789	8	11	0.281707	0.751218	0.237227	0.375
threshold + watershed	31	iou	0.8	11	0	8	0	0	0	0	8	11	0	0	0	0
threshold + watershed	31	iou	0.9	11	0	8	0	0	0	0	8	11	0	0	0	0
threshold + watershed	32	iou	0.1	9	78	22	0.896552	0.78	0.715596	0.834225	100	87	0.466582	0.598182	0.499018	0.78
threshold + watershed	32	iou	0.2	12	75	25	0.862069	0.75	0.669643	0.802139	100	87	0.461531	0.615375	0.493616	0.75
threshold + watershed	32	iou	0.3	18	69	31	0.793103	0.69	0.584746	0.737968	100	87	0.446675	0.647355	0.477727	0.69
threshold + watershed	32	iou	0.4	24	63	37	0.724138	0.63	0.508065	0.673797	100	87	0.426491	0.676969	0.45614	0.63
threshold + watershed	32	iou	0.5	31	56	44	0.643678	0.56	0.427481	0.59893	100	87	0.39502	0.705393	0.422481	0.56
threshold + watershed	32	iou	0.6	40	47	53	0.54023	0.47	0.335714	0.502674	100	87	0.345957	0.736078	0.370007	0.47
threshold + watershed	32	iou	0.7	56	31	69	0.356322	0.31	0.198718	0.331551	100	87	0.242984	0.783818	0.259875	0.31
threshold + watershed	32	iou	0.8	77	10	90	0.114943	0.1	0.0564972	0.106952	100	87	0.0846497	0.846497	0.0905344	0.1
threshold + watershed	32	iou	0.9	86	1	99	0.0114943	0.01	0.00537634	0.0106952	100	87	0.00944444	0.944444	0.010101	0.01
threshold + watershed	33	iou	0.1	2	13	3	0.866667	0.8125	0.722222	0.83871	16	15	0.500314	0.615771	0.516453	0.8125
threshold + watershed	33	iou	0.2	2	13	3	0.866667	0.8125	0.722222	0.83871	16	15	0.500314	0.615771	0.516453	0.8125
threshold + watershed	33	iou	0.3	3	12	4	0.8	0.75	0.631579	0.774194	16	15	0.484243	0.645657	0.499864	0.75
threshold + watershed	33	iou	0.4	4	11	5	0.733333	0.6875	0.55	0.709677	16	15	0.460805	0.670262	0.47567	0.6875
threshold + watershed	33	iou	0.5	6	9	7	0.6	0.5625	0.409091	0.580645	16	15	0.407978	0.725294	0.421139	0.5625
threshold + watershed	33	iou	0.6	8	7	9	0.466667	0.4375	0.291667	0.451613	16	15	0.341014	0.77946	0.352014	0.4375
threshold + watershed	33	iou	0.7	9	6	10	0.4	0.375	0.24	0.387097	16	15	0.299347	0.798259	0.309003	0.375
threshold + watershed	33	iou	0.8	12	3	13	0.2	0.1875	0.107143	0.193548	16	15	0.157664	0.840875	0.16275	0.1875
threshold + watershed	33	iou	0.9	15	0	16	0	0	0	0	16	15	0	0	0	0
threshold + watershed	34	iou	0.1	3	5	0	0.625	1	0.625	0.769231	5	8	0.350072	0.350072	0.269286	1
threshold + watershed	34	iou	0.2	5	3	2	0.375	0.6	0.3	0.461538	5	8	0.293064	0.48844	0.225434	0.6
threshold + watershed	34	iou	0.3	5	3	2	0.375	0.6	0.3	0.461538	5	8	0.293064	0.48844	0.225434	0.6
threshold + watershed	34	iou	0.4	5	3	2	0.375	0.6	0.3	0.461538	5	8	0.293064	0.48844	0.225434	0.6
threshold + watershed	34	iou	0.5	7	1	4	0.125	0.2	0.0833333	0.153846	5	8	0.110526	0.552632	0.0850202	0.2
threshold + watershed	34	iou	0.6	8	0	5	0	0	0	0	5	8	0	0	0	0
threshold + watershed	34	iou	0.7	8	0	5	0	0	0	0	5	8	0	0	0	0
threshold + watershed	34	iou	0.8	8	0	5	0	0	0	0	5	8	0	0	0	0
threshold + watershed	34	iou	0.9	8	0	5	0	0	0	0	5	8	0	0	0	0
threshold + watershed	35	iou	0.1	1	6	0	0.857143	1	0.857143	0.923077	6	7	0.644427	0.644427	0.594855	1
threshold + watershed	35	iou	0.2	1	6	0	0.857143	1	0.857143	0.923077	6	7	0.644427	0.644427	0.594855	1
threshold + watershed	35	iou	0.3	1	6	0	0.857143	1	0.857143	0.923077	6	7	0.644427	0.644427	0.594855	1
threshold + watershed	35	iou	0.4	1	6	0	0.857143	1	0.857143	0.923077	6	7	0.644427	0.644427	0.594855	1
threshold + watershed	35	iou	0.5	2	5	1	0.714286	0.833333	0.625	0.769231	6	7	0.56418	0.677016	0.520781	0.833333
threshold + watershed	35	iou	0.6	4	3	3	0.428571	0.5	0.3	0.461538	6	7	0.37302	0.746041	0.344327	0.5
threshold + watershed	35	iou	0.7	5	2	4	0.285714	0.333333	0.181818	0.307692	6	7	0.264912	0.794737	0.244534	0.333333
threshold + watershed	35	iou	0.8	6	1	5	0.142857	0.166667	0.0833333	0.153846	6	7	0.133333	0.8	0.123077	0.166667
threshold + watershed	35	iou	0.9	7	0	6	0	0	0	0	6	7	0	0	0	0
threshold + watershed	36	iou	0.1	1	8	0	0.888889	1	0.888889	0.941176	8	9	0.869591	0.869591	0.818438	1
threshold + watershed	36	iou	0.2	1	8	0	0.888889	1	0.888889	0.941176	8	9	0.869591	0.869591	0.818438	1
threshold + watershed	36	iou	0.3	1	8	0	0.888889	1	0.888889	0.941176	8	9	0.869591	0.869591	0.818438	1
threshold + watershed	36	iou	0.4	1	8	0	0.888889	1	0.888889	0.941176	8	9	0.869591	0.869591	0.818438	1
threshold + watershed	36	iou	0.5	1	8	0	0.888889	1	0.888889	0.941176	8	9	0.869591	0.869591	0.818438	1
threshold + watershed	36	iou	0.6	1	8	0	0.888889	1	0.888889	0.941176	8	9	0.869591	0.869591	0.818438	1
threshold + watershed	36	iou	0.7	1	8	0	0.888889	1	0.888889	0.941176	8	9	0.869591	0.869591	0.818438	1
threshold + watershed	36	iou	0.8	2	7	1	0.777778	0.875	0.7	0.823529	8	9	0.777679	0.888776	0.731933	0.875
threshold + watershed	36	iou	0.9	6	3	5	0.333333	0.375	0.214286	0.352941	8	9	0.346669	0.924451	0.326277	0.375
threshold + watershed	37	iou	0.1	40	13	1	0.245283	0.928571	0.240741	0.38806	14	53	0.24141	0.25998	0.100888	0.928571
threshold + watershed	37	iou	0.2	46	7	7	0.132075	0.5	0.116667	0.208955	14	53	0.176676	0.353353	0.0738349	0.5
threshold + watershed	37	iou	0.3	48	5	9	0.0943396	0.357143	0.0806452	0.149254	14	53	0.145885	0.408479	0.060967	0.357143
threshold + watershed	37	iou	0.4	50	3	11	0.0566038	0.214286	0.046875	0.0895522	14	53	0.0984753	0.459551	0.0411538	0.214286
threshold + watershed	37	iou	0.5	52	1	13	0.0188679	0.0714286	0.0151515	0.0298507	14	53	0.0357143	0.5	0.0149254	0.0714286
threshold + watershed	37	iou	0.6	53	0	14	0	0	0	0	14	53	0	0	0	0
threshold + watershed	37	iou	0.7	53	0	14	0	0	0	0	14	53	0	0	0	0
threshold + watershed	37	iou	0.8	53	0	14	0	0	0	0	14	53	0	0	0	0
threshold + watershed	37	iou	0.9	53	0	14	0	0	0	0	14	53	0	0	0	0
threshold + watershed	38	iou	0.1	4	25	7	0.862069	0.78125	0.694444	0.819672	32	29	0.520342	0.666037	0.545932	0.78125
threshold + watershed	38	iou	0.2	5	24	8	0.827586	0.75	0.648649	0.786885	32	29	0.514239	0.685651	0.539529	0.75
threshold + watershed	38	iou	0.3	5	24	8	0.827586	0.75	0.648649	0.786885	32	29	0.514239	0.685651	0.539529	0.75
threshold + watershed	38	iou	0.4	5	24	8	0.827586	0.75	0.648649	0.786885	32	29	0.514239	0.685651	0.539529	0.75
threshold + watershed	38	iou	0.5	6	23	9	0.793103	0.71875	0.605263	0.754098	32	29	0.500846	0.696829	0.525477	0.71875
threshold + watershed	38	iou	0.6	13	16	16	0.551724	0.5	0.355556	0.52459	32	29	0.388421	0.776841	0.407523	0.5
threshold + watershed	38	iou	0.7	17	12	20	0.413793	0.375	0.244898	0.393443	32	29	0.308554	0.82281	0.323729	0.375
threshold + watershed	38	iou	0.8	23	6	26	0.206897	0.1875	0.109091	0.196721	32	29	0.162984	0.869246	0.170999	0.1875
threshold + watershed	38	iou	0.9	28	1	31	0.0344828	0.03125	0.0166667	0.0327869	32	29	0.03125	1	0.0327869	0.03125
threshold + watershed	39	iou	0.1	357	7	0	0.0192308	1	0.0192308	0.0377358	7	364	0.458622	0.458622	0.0173065	1
threshold + watershed	39	iou	0.2	358	6	1	0.0164835	0.857143	0.0164384	0.032345	7	364	0.435366	0.507927	0.0164289	0.857143
threshold + watershed	39	iou	0.3	358	6	1	0.0164835	0.857143	0.0164384	0.032345	7	364	0.435366	0.507927	0.0164289	0.857143
threshold + watershed	39	iou	0.4	359	5	2	0.0137363	0.714286	0.0136612	0.0269542	7	364	0.385041	0.539058	0.0145299	0.714286
threshold + watershed	39	iou	0.5	362	2	5	0.00549451	0.285714	0.00542005	0.0107817	7	364	0.190047	0.665164	0.00717158	0.285714
threshold + watershed	39	iou	0.6	362	2	5	0.00549451	0.285714	0.00542005	0.0107817	7	364	0.190047	0.665164	0.00717158	0.285714
threshold + watershed	39	iou	0.7	364	0	7	0	0	0	0	7	364	0	0	0	0
threshold + watershed	39	iou	0.8	364	0	7	0	0	0	0	7	364	0	0	0	0
threshold + watershed	39	iou	0.9	364	0	7	0	0	0	0	7	364	0	0	0	0
threshold + watershed	40	iou	0.1	1	3	2	0.75	0.6	0.5	0.666667	5	4	0.338277	0.563795	0.375863	0.6
threshold + watershed	40	iou	0.2	2	2	3	0.5	0.4	0.285714	0.444444	5	4	0.306019	0.765047	0.340021	0.4
threshold + watershed	40	iou	0.3	2	2	3	0.5	0.4	0.285714	0.444444	5	4	0.306019	0.765047	0.340021	0.4
threshold + watershed	40	iou	0.4	2	2	3	0.5	0.4	0.285714	0.444444	5	4	0.306019	0.765047	0.340021	0.4
threshold + watershed	40	iou	0.5	2	2	3	0.5	0.4	0.285714	0.444444	5	4	0.306019	0.765047	0.340021	0.4
threshold + watershed	40	iou	0.6	2	2	3	0.5	0.4	0.285714	0.444444	5	4	0.306019	0.765047	0.340021	0.4
threshold + watershed	40	iou	0.7	2	2	3	0.5	0.4	0.285714	0.444444	5	4	0.306019	0.765047	0.340021	0.4
threshold + watershed	40	iou	0.8	3	1	4	0.25	0.2	0.125	0.222222	5	4	0.161404	0.807018	0.179337	0.2
threshold + watershed	40	iou	0.9	4	0	5	0	0	0	0	5	4	0	0	0	0
threshold + watershed	41	iou	0.1	0	7	3	1	0.7	0.7	0.823529	10	7	0.306383	0.43769	0.360451	0.7
threshold + watershed	41	iou	0.2	1	6	4	0.857143	0.6	0.545455	0.705882	10	7	0.286939	0.478231	0.337575	0.6
threshold + watershed	41	iou	0.3	1	6	4	0.857143	0.6	0.545455	0.705882	10	7	0.286939	0.478231	0.337575	0.6
threshold + watershed	41	iou	0.4	2	5	5	0.714286	0.5	0.416667	0.588235	10	7	0.254439	0.508878	0.29934	0.5
threshold + watershed	41	iou	0.5	4	3	7	0.428571	0.3	0.214286	0.352941	10	7	0.16798	0.559935	0.197624	0.3
threshold + watershed	41	iou	0.6	6	1	9	0.142857	0.1	0.0625	0.117647	10	7	0.0611111	0.611111	0.0718954	0.1
threshold + watershed	41	iou	0.7	7	0	10	0	0	0	0	10	7	0	0	0	0
threshold + watershed	41	iou	0.8	7	0	10	0	0	0	0	10	7	0	0	0	0
threshold + watershed	41	iou	0.9	7	0	10	0	0	0	0	10	7	0	0	0	0
threshold + watershed	42	iou	0.1	0	14	5	1	0.736842	0.736842	0.848485	19	14	0.401822	0.54533	0.462704	0.736842
threshold + watershed	42	iou	0.2	1	13	6	0.928571	0.684211	0.65	0.787879	19	14	0.392534	0.573703	0.452009	0.684211
threshold + watershed	42	iou	0.3	3	11	8	0.785714	0.578947	0.5	0.666667	19	14	0.371118	0.641023	0.427348	0.578947
threshold + watershed	42	iou	0.4	3	11	8	0.785714	0.578947	0.5	0.666667	19	14	0.371118	0.641023	0.427348	0.578947
threshold + watershed	42	iou	0.5	4	10	9	0.714286	0.526316	0.434783	0.606061	19	14	0.349189	0.663458	0.402096	0.526316
threshold + watershed	42	iou	0.6	6	8	11	0.571429	0.421053	0.32	0.484848	19	14	0.292419	0.694494	0.336724	0.421053
threshold + watershed	42	iou	0.7	10	4	15	0.285714	0.210526	0.137931	0.242424	19	14	0.160177	0.760843	0.184447	0.210526
threshold + watershed	42	iou	0.8	13	1	18	0.0714286	0.0526316	0.03125	0.0606061	19	14	0.0433437	0.823529	0.0499109	0.0526316
threshold + watershed	42	iou	0.9	14	0	19	0	0	0	0	19	14	0	0	0	0
threshold + watershed	43	iou	0.1	14	23	6	0.621622	0.793103	0.534884	0.69697	29	37	0.27429	0.345844	0.241043	0.793103
threshold + watershed	43	iou	0.2	16	21	8	0.567568	0.724138	0.466667	0.636364	29	37	0.263497	0.363877	0.231558	0.724138
threshold + watershed	43	iou	0.3	24	13	16	0.351351	0.448276	0.245283	0.393939	29	37	0.190304	0.424524	0.167237	0.448276
threshold + watershed	43	iou	0.4	33	4	25	0.108108	0.137931	0.0645161	0.121212	29	37	0.0817966	0.593025	0.0718819	0.137931
threshold + watershed	43	iou	0.5	34	3	26	0.0810811	0.103448	0.047619	0.0909091	29	37	0.0653048	0.63128	0.0573891	0.103448
threshold + watershed	43	iou	0.6	35	2	27	0.0540541	0.0689655	0.03125	0.0606061	29	37	0.046914	0.680254	0.0412275	0.0689655
threshold + watershed	43	iou	0.7	36	1	28	0.027027	0.0344828	0.0153846	0.030303	29	37	0.0244253	0.708333	0.0214646	0.0344828
threshold + watershed	43	iou	0.8	37	0	29	0	0	0	0	29	37	0	0	0	0
threshold + watershed	43	iou	0.9	37	0	29	0	0	0	0	29	37	0	0	0	0
threshold + watershed	44	iou	0.1	4	28	1	0.875	0.965517	0.848485	0.918033	29	32	0.632867	0.65547	0.601743	0.965517
threshold + watershed	44	iou	0.2	4	28	1	0.875	0.965517	0.848485	0.918033	29	32	0.632867	0.65547	0.601743	0.965517
threshold + watershed	44	iou	0.3	5	27	2	0.84375	0.931034	0.794118	0.885246	29	32	0.624247	0.670487	0.593546	0.931034
threshold + watershed	44	iou	0.4	9	23	6	0.71875	0.793103	0.605263	0.754098	29	32	0.573878	0.723586	0.545655	0.793103
threshold + watershed	44	iou	0.5	10	22	7	0.6875	0.758621	0.564103	0.721311	29	32	0.557786	0.735264	0.530354	0.758621
threshold + watershed	44	iou	0.6	15	17	12	0.53125	0.586207	0.386364	0.557377	29	32	0.46121	0.78677	0.438528	0.586207
threshold + watershed	44	iou	0.7	17	15	14	0.46875	0.517241	0.326087	0.491803	29	32	0.417368	0.806911	0.396842	0.517241
threshold + watershed	44	iou	0.8	22	10	19	0.3125	0.344828	0.196078	0.327869	29	32	0.287797	0.834611	0.273643	0.344828
threshold + watershed	44	iou	0.9	32	0	29	0	0	0	0	29	32	0	0	0	0
threshold + watershed	45	iou	0.1	0	5	0	1	1	1	1	5	5	0.645045	0.645045	0.645045	1
threshold + watershed	45	iou	0.2	0	5	0	1	1	1	1	5	5	0.645045	0.645045	0.645045	1
threshold + watershed	45	iou	0.3	0	5	0	1	1	1	1	5	5	0.645045	0.645045	0.645045	1
threshold + watershed	45	iou	0.4	0	5	0	1	1	1	1	5	5	0.645045	0.645045	0.645045	1
threshold + watershed	45	iou	0.5	1	4	1	0.8	0.8	0.666667	0.8	5	5	0.551295	0.689119	0.551295	0.8
threshold + watershed	45	iou	0.6	3	2	3	0.4	0.4	0.25	0.4	5	5	0.315686	0.789216	0.315686	0.4
threshold + watershed	45	iou	0.7	4	1	4	0.2	0.2	0.111111	0.2	5	5	0.182353	0.911765	0.182353	0.2
threshold + watershed	45	iou	0.8	4	1	4	0.2	0.2	0.111111	0.2	5	5	0.182353	0.911765	0.182353	0.2
threshold + watershed	45	iou	0.9	4	1	4	0.2	0.2	0.111111	0.2	5	5	0.182353	0.911765	0.182353	0.2
threshold + watershed	46	iou	0.1	1	10	3	0.909091	0.769231	0.714286	0.833333	13	11	0.512363	0.666072	0.55506	0.769231
threshold + watershed	46	iou	0.2	1	10	3	0.909091	0.769231	0.714286	0.833333	13	11	0.512363	0.666072	0.55506	0.769231
threshold + watershed	46	iou	0.3	1	10	3	0.909091	0.769231	0.714286	0.833333	13	11	0.512363	0.666072	0.55506	0.769231
threshold + watershed	46	iou	0.4	2	9	4	0.818182	0.692308	0.6	0.75	13	11	0.486375	0.702542	0.526907	0.692308
threshold + watershed	46	iou	0.5	3	8	5	0.727273	0.615385	0.5	0.666667	13	11	0.451187	0.733179	0.488786	0.615385
threshold + watershed	46	iou	0.6	4	7	6	0.636364	0.538462	0.411765	0.583333	13	11	0.406522	0.75497	0.440399	0.538462
threshold + watershed	46	iou	0.7	6	5	8	0.454545	0.384615	0.263158	0.416667	13	11	0.309495	0.804686	0.335286	0.384615
threshold + watershed	46	iou	0.8	9	2	11	0.181818	0.153846	0.0909091	0.166667	13	11	0.135374	0.879934	0.146656	0.153846
threshold + watershed	46	iou	0.9	10	1	12	0.0909091	0.0769231	0.0434783	0.0833333	13	11	0.0728745	0.947368	0.0789474	0.0769231
threshold + watershed	47	iou	0.1	30	46	0	0.605263	1	0.605263	0.754098	46	76	0.575691	0.575691	0.434127	1
threshold + watershed	47	iou	0.2	30	46	0	0.605263	1	0.605263	0.754098	46	76	0.575691	0.575691	0.434127	1
threshold + watershed	47	iou	0.3	37	39	7	0.513158	0.847826	0.46988	0.639344	46	76	0.535518	0.631637	0.403833	0.847826
threshold + watershed	47	iou	0.4	40	36	10	0.473684	0.782609	0.418605	0.590164	46	76	0.513457	0.656084	0.387197	0.782609
threshold + watershed	47	iou	0.5	45	31	15	0.407895	0.673913	0.340659	0.508197	46	76	0.465818	0.691213	0.351272	0.673913
threshold + watershed	47	iou	0.6	51	25	21	0.328947	0.543478	0.257732	0.409836	46	76	0.392073	0.721414	0.295661	0.543478
threshold + watershed	47	iou	0.7	64	12	34	0.157895	0.26087	0.109091	0.196721	46	76	0.209003	0.801177	0.157609	0.26087
threshold + watershed	47	iou	0.8	69	7	39	0.0921053	0.152174	0.0608696	0.114754	46	76	0.12786	0.840226	0.0964194	0.152174
threshold + watershed	47	iou	0.9	75	1	45	0.0131579	0.0217391	0.00826446	0.0163934	46	76	0.0195652	0.9	0.0147541	0.0217391
threshold + watershed	48	iou	0.1	1	10	1	0.909091	0.909091	0.833333	0.909091	11	11	0.577566	0.635322	0.577566	0.909091
threshold + watershed	48	iou	0.2	1	10	1	0.909091	0.909091	0.833333	0.909091	11	11	0.577566	0.635322	0.577566	0.909091
threshold + watershed	48	iou	0.3	1	10	1	0.909091	0.909091	0.833333	0.909091	11	11	0.577566	0.635322	0.577566	0.909091
threshold + watershed	48	iou	0.4	4	7	4	0.636364	0.636364	0.466667	0.636364	11	11	0.482576	0.758333	0.482576	0.636364
threshold + watershed	48	iou	0.5	4	7	4	0.636364	0.636364	0.466667	0.636364	11	11	0.482576	0.758333	0.482576	0.636364
threshold + watershed	48	iou	0.6	4	7	4	0.636364	0.636364	0.466667	0.636364	11	11	0.482576	0.758333	0.482576	0.636364
threshold + watershed	48	iou	0.7	6	5	6	0.454545	0.454545	0.294118	0.454545	11	11	0.357035	0.785476	0.357035	0.454545
threshold + watershed	48	iou	0.8	10	1	10	0.0909091	0.0909091	0.047619	0.0909091	11	11	0.077187	0.849057	0.077187	0.0909091
threshold + watershed	48	iou	0.9	11	0	11	0	0	0	0	11	11	0	0	0	0
threshold + watershed	49	iou	0.1	17	5	0	0.227273	1	0.227273	0.37037	5	22	0.589766	0.589766	0.218432	1
threshold + watershed	49	iou	0.2	17	5	0	0.227273	1	0.227273	0.37037	5	22	0.589766	0.589766	0.218432	1
threshold + watershed	49	iou	0.3	17	5	0	0.227273	1	0.227273	0.37037	5	22	0.589766	0.589766	0.218432	1
threshold + watershed	49	iou	0.4	17	5	0	0.227273	1	0.227273	0.37037	5	22	0.589766	0.589766	0.218432	1
threshold + watershed	49	iou	0.5	19	3	2	0.136364	0.6	0.125	0.222222	5	22	0.404419	0.674032	0.149785	0.6
threshold + watershed	49	iou	0.6	19	3	2	0.136364	0.6	0.125	0.222222	5	22	0.404419	0.674032	0.149785	0.6
threshold + watershed	49	iou	0.7	21	1	4	0.0454545	0.2	0.0384615	0.0740741	5	22	0.142373	0.711864	0.0527307	0.2
threshold + watershed	49	iou	0.8	22	0	5	0	0	0	0	5	22	0	0	0	0
threshold + watershed	49	iou	0.9	22	0	5	0	0	0	0	5	22	0	0	0	0
threshold + watershed	50	iou	0.1	6	6	0	0.5	1	0.5	0.666667	6	12	0.408926	0.408926	0.272617	1
threshold + watershed	50	iou	0.2	6	6	0	0.5	1	0.5	0.666667	6	12	0.408926	0.408926	0.272617	1
threshold + watershed	50	iou	0.3	6	6	0	0.5	1	0.5	0.666667	6	12	0.408926	0.408926	0.272617	1
threshold + watershed	50	iou	0.4	9	3	3	0.25	0.5	0.2	0.333333	6	12	0.238545	0.47709	0.15903	0.5
threshold + watershed	50	iou	0.5	11	1	5	0.0833333	0.166667	0.0588235	0.111111	6	12	0.0873016	0.52381	0.0582011	0.166667
threshold + watershed	50	iou	0.6	12	0	6	0	0	0	0	6	12	0	0	0	0
threshold + watershed	50	iou	0.7	12	0	6	0	0	0	0	6	12	0	0	0	0
threshold + watershed	50	iou	0.8	12	0	6	0	0	0	0	6	12	0	0	0	0
threshold + watershed	50	iou	0.9	12	0	6	0	0	0	0	6	12	0	0	0	0
threshold + watershed	51	iou	0.1	68	8	0	0.105263	1	0.105263	0.190476	8	76	0.490367	0.490367	0.0934032	1
threshold + watershed	51	iou	0.2	68	8	0	0.105263	1	0.105263	0.190476	8	76	0.490367	0.490367	0.0934032	1
threshold + watershed	51	iou	0.3	70	6	2	0.0789474	0.75	0.0769231	0.142857	8	76	0.428435	0.571247	0.0816067	0.75
threshold + watershed	51	iou	0.4	70	6	2	0.0789474	0.75	0.0769231	0.142857	8	76	0.428435	0.571247	0.0816067	0.75
threshold + watershed	51	iou	0.5	71	5	3	0.0657895	0.625	0.0632911	0.119048	8	76	0.370565	0.592904	0.0705838	0.625
threshold + watershed	51	iou	0.6	74	2	6	0.0263158	0.25	0.0243902	0.047619	8	76	0.16627	0.665079	0.0316704	0.25
threshold + watershed	51	iou	0.7	75	1	7	0.0131579	0.125	0.0120482	0.0238095	8	76	0.0912698	0.730159	0.0173847	0.125
threshold + watershed	51	iou	0.8	76	0	8	0	0	0	0	8	76	0	0	0	0
threshold + watershed	51	iou	0.9	76	0	8	0	0	0	0	8	76	0	0	0	0
threshold + watershed	52	iou	0.1	0	5	0	1	1	1	1	5	5	0.61029	0.61029	0.61029	1
threshold + watershed	52	iou	0.2	0	5	0	1	1	1	1	5	5	0.61029	0.61029	0.61029	1
threshold + watershed	52	iou	0.3	0	5	0	1	1	1	1	5	5	0.61029	0.61029	0.61029	1
threshold + watershed	52	iou	0.4	0	5	0	1	1	1	1	5	5	0.61029	0.61029	0.61029	1
threshold + watershed	52	iou	0.5	0	5	0	1	1	1	1	5	5	0.61029	0.61029	0.61029	1
threshold + watershed	52	iou	0.6	2	3	2	0.6	0.6	0.428571	0.6	5	5	0.393309	0.655515	0.393309	0.6
threshold + watershed	52	iou	0.7	5	0	5	0	0	0	0	5	5	0	0	0	0
threshold + watershed	52	iou	0.8	5	0	5	0	0	0	0	5	5	0	0	0	0
threshold + watershed	52	iou	0.9	5	0	5	0	0	0	0	5	5	0	0	0	0
threshold + watershed	53	iou	0.1	1	34	32	0.971429	0.515152	0.507463	0.673267	66	35	0.282838	0.549039	0.36965	0.515152
threshold + watershed	53	iou	0.2	1	34	32	0.971429	0.515152	0.507463	0.673267	66	35	0.282838	0.549039	0.36965	0.515152
threshold + watershed	53	iou	0.3	4	31	35	0.885714	0.469697	0.442857	0.613861	66	35	0.270458	0.575814	0.35347	0.469697
threshold + watershed	53	iou	0.4	11	24	42	0.685714	0.363636	0.311688	0.475248	66	35	0.234042	0.643615	0.305876	0.363636
threshold + watershed	53	iou	0.5	17	18	48	0.514286	0.272727	0.216867	0.356436	66	35	0.193818	0.710667	0.253307	0.272727
threshold + watershed	53	iou	0.6	20	15	51	0.428571	0.227273	0.174419	0.29703	66	35	0.169368	0.745218	0.221352	0.227273
threshold + watershed	53	iou	0.7	25	10	56	0.285714	0.151515	0.10989	0.19802	66	35	0.122344	0.807473	0.159896	0.151515
threshold + watershed	53	iou	0.8	31	4	62	0.114286	0.0606061	0.0412371	0.0792079	66	35	0.0544968	0.899197	0.0712236	0.0606061
threshold + watershed	53	iou	0.9	32	3	63	0.0857143	0.0454545	0.0306122	0.0594059	66	35	0.0419321	0.922507	0.0548024	0.0454545
threshold + watershed	54	iou	0.1	12	7	1	0.368421	0.875	0.35	0.518519	8	19	0.47785	0.546114	0.28317	0.875
threshold + watershed	54	iou	0.2	12	7	1	0.368421	0.875	0.35	0.518519	8	19	0.47785	0.546114	0.28317	0.875
threshold + watershed	54	iou	0.3	12	7	1	0.368421	0.875	0.35	0.518519	8	19	0.47785	0.546114	0.28317	0.875
threshold + watershed	54	iou	0.4	14	5	3	0.263158	0.625	0.227273	0.37037	8	19	0.393733	0.629973	0.233323	0.625
threshold + watershed	54	iou	0.5	15	4	4	0.210526	0.5	0.173913	0.296296	8	19	0.334705	0.669411	0.198344	0.5
threshold + watershed	54	iou	0.6	15	4	4	0.210526	0.5	0.173913	0.296296	8	19	0.334705	0.669411	0.198344	0.5
threshold + watershed	54	iou	0.7	19	0	8	0	0	0	0	8	19	0	0	0	0
threshold + watershed	54	iou	0.8	19	0	8	0	0	0	0	8	19	0	0	0	0
threshold + watershed	54	iou	0.9	19	0	8	0	0	0	0	8	19	0	0	0	0
threshold + watershed	55	iou	0.1	160	12	0	0.0697674	1	0.0697674	0.130435	12	172	0.512765	0.512765	0.0668824	1
threshold + watershed	55	iou	0.2	160	12	0	0.0697674	1	0.0697674	0.130435	12	172	0.512765	0.512765	0.0668824	1
threshold + watershed	55	iou	0.3	161	11	1	0.0639535	0.916667	0.0635838	0.119565	12	172	0.488144	0.53252	0.0636709	0.916667
threshold + watershed	55	iou	0.4	162	10	2	0.0581395	0.833333	0.0574713	0.108696	12	172	0.460366	0.552439	0.0600477	0.833333
threshold + watershed	55	iou	0.5	166	6	6	0.0348837	0.5	0.0337079	0.0652174	12	172	0.310402	0.620803	0.0404872	0.5
threshold + watershed	55	iou	0.6	168	4	8	0.0232558	0.333333	0.0222222	0.0434783	12	172	0.220149	0.660448	0.0287151	0.333333
threshold + watershed	55	iou	0.7	171	1	11	0.00581395	0.0833333	0.00546448	0.0108696	12	172	0.0601852	0.722222	0.00785024	0.0833333
threshold + watershed	55	iou	0.8	172	0	12	0	0	0	0	12	172	0	0	0	0
threshold + watershed	55	iou	0.9	172	0	12	0	0	0	0	12	172	0	0	0	0
threshold + watershed	56	iou	0.1	11	6	0	0.352941	1	0.352941	0.521739	6	17	0.568967	0.568967	0.296852	1
threshold + watershed	56	iou	0.2	11	6	0	0.352941	1	0.352941	0.521739	6	17	0.568967	0.568967	0.296852	1
threshold + watershed	56	iou	0.3	11	6	0	0.352941	1	0.352941	0.521739	6	17	0.568967	0.568967	0.296852	1
threshold + watershed	56	iou	0.4	11	6	0	0.352941	1	0.352941	0.521739	6	17	0.568967	0.568967	0.296852	1
threshold + watershed	56	iou	0.5	13	4	2	0.235294	0.666667	0.210526	0.347826	6	17	0.426157	0.639236	0.222343	0.666667
threshold + watershed	56	iou	0.6	15	2	4	0.117647	0.333333	0.0952381	0.173913	6	17	0.237963	0.713889	0.124155	0.333333
threshold + watershed	56	iou	0.7	16	1	5	0.0588235	0.166667	0.0454545	0.0869565	6	17	0.12963	0.777778	0.0676329	0.166667
threshold + watershed	56	iou	0.8	17	0	6	0	0	0	0	6	17	0	0	0	0
threshold + watershed	56	iou	0.9	17	0	6	0	0	0	0	6	17	0	0	0	0
threshold + watershed	57	iou	0.1	40	12	0	0.230769	1	0.230769	0.375	12	52	0.583218	0.583218	0.218707	1
threshold + watershed	57	iou	0.2	40	12	0	0.230769	1	0.230769	0.375	12	52	0.583218	0.583218	0.218707	1
threshold + watershed	57	iou	0.3	40	12	0	0.230769	1	0.230769	0.375	12	52	0.583218	0.583218	0.218707	1
threshold + watershed	57	iou	0.4	41	11	1	0.211538	0.916667	0.207547	0.34375	12	52	0.55039	0.600425	0.206396	0.916667
threshold + watershed	57	iou	0.5	42	10	2	0.192308	0.833333	0.185185	0.3125	12	52	0.513109	0.615731	0.192416	0.833333
threshold + watershed	57	iou	0.6	48	4	8	0.0769231	0.333333	0.0666667	0.125	12	52	0.243776	0.731329	0.0914161	0.333333
threshold + watershed	57	iou	0.7	50	2	10	0.0384615	0.166667	0.0322581	0.0625	12	52	0.131322	0.787933	0.0492458	0.166667
threshold + watershed	57	iou	0.8	51	1	11	0.0192308	0.0833333	0.015873	0.03125	12	52	0.0697279	0.836735	0.026148	0.0833333
threshold + watershed	57	iou	0.9	52	0	12	0	0	0	0	12	52	0	0	0	0
threshold + watershed	58	iou	0.1	4	5	1	0.555556	0.833333	0.5	0.666667	6	9	0.395657	0.474788	0.316525	0.833333
threshold + watershed	58	iou	0.2	4	5	1	0.555556	0.833333	0.5	0.666667	6	9	0.395657	0.474788	0.316525	0.833333
threshold + watershed	58	iou	0.3	4	5	1	0.555556	0.833333	0.5	0.666667	6	9	0.395657	0.474788	0.316525	0.833333
threshold + watershed	58	iou	0.4	5	4	2	0.444444	0.666667	0.363636	0.533333	6	9	0.341735	0.512603	0.273388	0.666667
threshold + watershed	58	iou	0.5	8	1	5	0.111111	0.166667	0.0714286	0.133333	6	9	0.125926	0.755556	0.100741	0.166667
threshold + watershed	58	iou	0.6	8	1	5	0.111111	0.166667	0.0714286	0.133333	6	9	0.125926	0.755556	0.100741	0.166667
threshold + watershed	58	iou	0.7	8	1	5	0.111111	0.166667	0.0714286	0.133333	6	9	0.125926	0.755556	0.100741	0.166667
threshold + watershed	58	iou	0.8	9	0	6	0	0	0	0	6	9	0	0	0	0
threshold + watershed	58	iou	0.9	9	0	6	0	0	0	0	6	9	0	0	0	0
threshold + watershed	59	iou	0.1	12	9	0	0.428571	1	0.428571	0.6	9	21	0.502471	0.502471	0.301483	1
threshold + watershed	59	iou	0.2	12	9	0	0.428571	1	0.428571	0.6	9	21	0.502471	0.502471	0.301483	1
threshold + watershed	59	iou	0.3	13	8	1	0.380952	0.888889	0.363636	0.533333	9	21	0.469792	0.528515	0.281875	0.888889
threshold + watershed	59	iou	0.4	13	8	1	0.380952	0.888889	0.363636	0.533333	9	21	0.469792	0.528515	0.281875	0.888889
threshold + watershed	59	iou	0.5	18	3	6	0.142857	0.333333	0.111111	0.2	9	21	0.215901	0.647703	0.129541	0.333333
threshold + watershed	59	iou	0.6	19	2	7	0.0952381	0.222222	0.0714286	0.133333	9	21	0.150767	0.678451	0.0904602	0.222222
threshold + watershed	59	iou	0.7	20	1	8	0.047619	0.111111	0.0344828	0.0666667	9	21	0.0808081	0.727273	0.0484848	0.111111
threshold + watershed	59	iou	0.8	21	0	9	0	0	0	0	9	21	0	0	0	0
threshold + watershed	59	iou	0.9	21	0	9	0	0	0	0	9	21	0	0	0	0
threshold + watershed	60	iou	0.1	0	13	4	1	0.764706	0.764706	0.866667	17	13	0.443989	0.580601	0.503187	0.764706
threshold + watershed	60	iou	0.2	0	13	4	1	0.764706	0.764706	0.866667	17	13	0.443989	0.580601	0.503187	0.764706
threshold + watershed	60	iou	0.3	1	12	5	0.923077	0.705882	0.666667	0.8	17	13	0.42656	0.604293	0.483434	0.705882
threshold + watershed	60	iou	0.4	1	12	5	0.923077	0.705882	0.666667	0.8	17	13	0.42656	0.604293	0.483434	0.705882
threshold + watershed	60	iou	0.5	5	8	9	0.615385	0.470588	0.363636	0.533333	17	13	0.321544	0.68328	0.364416	0.470588
threshold + watershed	60	iou	0.6	7	6	11	0.461538	0.352941	0.25	0.4	17	13	0.258073	0.731207	0.292483	0.352941
threshold + watershed	60	iou	0.7	9	4	13	0.307692	0.235294	0.153846	0.266667	17	13	0.182986	0.777692	0.207385	0.235294
threshold + watershed	60	iou	0.8	11	2	15	0.153846	0.117647	0.0714286	0.133333	17	13	0.0988235	0.84	0.112	0.117647
threshold + watershed	60	iou	0.9	13	0	17	0	0	0	0	17	13	0	0	0	0
threshold + watershed	61	iou	0.1	3	5	2	0.625	0.714286	0.5	0.666667	7	8	0.219029	0.306641	0.204427	0.714286
threshold + watershed	61	iou	0.2	5	3	4	0.375	0.428571	0.25	0.4	7	8	0.172243	0.401899	0.16076	0.428571
threshold + watershed	61	iou	0.3	5	3	4	0.375	0.428571	0.25	0.4	7	8	0.172243	0.401899	0.16076	0.428571
threshold + watershed	61	iou	0.4	7	1	6	0.125	0.142857	0.0714286	0.133333	7	8	0.0701754	0.491228	0.0654971	0.142857
threshold + watershed	61	iou	0.5	8	0	7	0	0	0	0	7	8	0	0	0	0
threshold + watershed	61	iou	0.6	8	0	7	0	0	0	0	7	8	0	0	0	0
threshold + watershed	61	iou	0.7	8	0	7	0	0	0	0	7	8	0	0	0	0
threshold + watershed	61	iou	0.8	8	0	7	0	0	0	0	7	8	0	0	0	0
threshold + watershed	61	iou	0.9	8	0	7	0	0	0	0	7	8	0	0	0	0
threshold + watershed	62	iou	0.1	5	43	16	0.895833	0.728814	0.671875	0.803738	59	48	0.391322	0.53693	0.431551	0.728814
threshold + watershed	62	iou	0.2	8	40	19	0.833333	0.677966	0.597015	0.747664	59	48	0.383785	0.566083	0.42324	0.677966
threshold + watershed	62	iou	0.3	10	38	21	0.791667	0.644068	0.550725	0.71028	59	48	0.374658	0.581705	0.413174	0.644068
threshold + watershed	62	iou	0.4	14	34	25	0.708333	0.576271	0.465753	0.635514	59	48	0.352721	0.612075	0.388982	0.576271
threshold + watershed	62	iou	0.5	23	25	34	0.520833	0.423729	0.304878	0.46729	59	48	0.283908	0.670023	0.313095	0.423729
threshold + watershed	62	iou	0.6	31	17	42	0.354167	0.288136	0.188889	0.317757	59	48	0.207779	0.721114	0.229139	0.288136
threshold + watershed	62	iou	0.7	36	12	47	0.25	0.20339	0.126316	0.224299	59	48	0.153805	0.756207	0.169616	0.20339
threshold + watershed	62	iou	0.8	46	2	57	0.0416667	0.0338983	0.0190476	0.0373832	59	48	0.0277166	0.817639	0.030566	0.0338983
threshold + watershed	62	iou	0.9	48	0	59	0	0	0	0	59	48	0	0	0	0
threshold + watershed	63	iou	0.1	0	5	6	1	0.454545	0.454545	0.625	11	5	0.189621	0.417167	0.260729	0.454545
threshold + watershed	63	iou	0.2	1	4	7	0.8	0.363636	0.333333	0.5	11	5	0.180531	0.496459	0.248229	0.363636
threshold + watershed	63	iou	0.3	2	3	8	0.6	0.272727	0.230769	0.375	11	5	0.161591	0.592501	0.222188	0.272727
threshold + watershed	63	iou	0.4	2	3	8	0.6	0.272727	0.230769	0.375	11	5	0.161591	0.592501	0.222188	0.272727
threshold + watershed	63	iou	0.5	2	3	8	0.6	0.272727	0.230769	0.375	11	5	0.161591	0.592501	0.222188	0.272727
threshold + watershed	63	iou	0.6	4	1	10	0.2	0.0909091	0.0666667	0.125	11	5	0.0633609	0.69697	0.0871212	0.0909091
threshold + watershed	63	iou	0.7	5	0	11	0	0	0	0	11	5	0	0	0	0
threshold + watershed	63	iou	0.8	5	0	11	0	0	0	0	11	5	0	0	0	0
threshold + watershed	63	iou	0.9	5	0	11	0	0	0	0	11	5	0	0	0	0
threshold + watershed	64	iou	0.1	11	12	0	0.521739	1	0.521739	0.685714	12	23	0.481057	0.481057	0.329868	1
threshold + watershed	64	iou	0.2	11	12	0	0.521739	1	0.521739	0.685714	12	23	0.481057	0.481057	0.329868	1
threshold + watershed	64	iou	0.3	13	10	2	0.434783	0.833333	0.4	0.571429	12	23	0.435508	0.52261	0.298634	0.833333
threshold + watershed	64	iou	0.4	14	9	3	0.391304	0.75	0.346154	0.514286	12	23	0.407731	0.543641	0.279587	0.75
threshold + watershed	64	iou	0.5	15	8	4	0.347826	0.666667	0.296296	0.457143	12	23	0.373504	0.560257	0.256117	0.666667
threshold + watershed	64	iou	0.6	21	2	10	0.0869565	0.166667	0.0606061	0.114286	12	23	0.105702	0.634212	0.0724813	0.166667
threshold + watershed	64	iou	0.7	23	0	12	0	0	0	0	12	23	0	0	0	0
threshold + watershed	64	iou	0.8	23	0	12	0	0	0	0	12	23	0	0	0	0
threshold + watershed	64	iou	0.9	23	0	12	0	0	0	0	12	23	0	0	0	0
threshold + watershed	65	iou	0.1	0	24	1	1	0.96	0.96	0.979592	25	24	0.6985	0.727604	0.712755	0.96
threshold + watershed	65	iou	0.2	0	24	1	1	0.96	0.96	0.979592	25	24	0.6985	0.727604	0.712755	0.96
threshold + watershed	65	iou	0.3	0	24	1	1	0.96	0.96	0.979592	25	24	0.6985	0.727604	0.712755	0.96
threshold + watershed	65	iou	0.4	0	24	1	1	0.96	0.96	0.979592	25	24	0.6985	0.727604	0.712755	0.96
threshold + watershed	65	iou	0.5	1	23	2	0.958333	0.92	0.884615	0.938776	25	24	0.680318	0.739476	0.694202	0.92
threshold + watershed	65	iou	0.6	2	22	3	0.916667	0.88	0.814815	0.897959	25	24	0.658096	0.747836	0.671526	0.88
threshold + watershed	65	iou	0.7	8	16	9	0.666667	0.64	0.484848	0.653061	25	24	0.500719	0.782373	0.510938	0.64
threshold + watershed	65	iou	0.8	17	7	18	0.291667	0.28	0.166667	0.285714	25	24	0.235632	0.841542	0.240441	0.28
threshold + watershed	65	iou	0.9	23	1	24	0.0416667	0.04	0.0208333	0.0408163	25	24	0.036129	0.903226	0.0368664	0.04
threshold + watershed	66	iou	0.1	0	13	0	1	1	1	1	13	13	0.693382	0.693382	0.693382	1
threshold + watershed	66	iou	0.2	0	13	0	1	1	1	1	13	13	0.693382	0.693382	0.693382	1
threshold + watershed	66	iou	0.3	0	13	0	1	1	1	1	13	13	0.693382	0.693382	0.693382	1
threshold + watershed	66	iou	0.4	0	13	0	1	1	1	1	13	13	0.693382	0.693382	0.693382	1
threshold + watershed	66	iou	0.5	3	10	3	0.769231	0.769231	0.625	0.769231	13	13	0.596687	0.775694	0.596687	0.769231
threshold + watershed	66	iou	0.6	4	9	4	0.692308	0.692308	0.529412	0.692308	13	13	0.551103	0.796038	0.551103	0.692308
threshold + watershed	66	iou	0.7	4	9	4	0.692308	0.692308	0.529412	0.692308	13	13	0.551103	0.796038	0.551103	0.692308
threshold + watershed	66	iou	0.8	9	4	9	0.307692	0.307692	0.181818	0.307692	13	13	0.256313	0.833018	0.256313	0.307692
threshold + watershed	66	iou	0.9	13	0	13	0	0	0	0	13	13	0	0	0	0
threshold + watershed	67	iou	0.1	2	21	9	0.913043	0.7	0.65625	0.792453	30	23	0.482535	0.689336	0.546266	0.7
threshold + watershed	67	iou	0.2	2	21	9	0.913043	0.7	0.65625	0.792453	30	23	0.482535	0.689336	0.546266	0.7
threshold + watershed	67	iou	0.3	3	20	10	0.869565	0.666667	0.606061	0.754717	30	23	0.473011	0.709517	0.535485	0.666667
threshold + watershed	67	iou	0.4	6	17	13	0.73913	0.566667	0.472222	0.641509	30	23	0.437592	0.772222	0.495388	0.566667
threshold + watershed	67	iou	0.5	8	15	15	0.652174	0.5	0.394737	0.566038	30	23	0.408097	0.816194	0.461996	0.5
threshold + watershed	67	iou	0.6	8	15	15	0.652174	0.5	0.394737	0.566038	30	23	0.408097	0.816194	0.461996	0.5
threshold + watershed	67	iou	0.7	11	12	18	0.521739	0.4	0.292683	0.45283	30	23	0.343649	0.859124	0.389037	0.4
threshold + watershed	67	iou	0.8	14	9	21	0.391304	0.3	0.204545	0.339623	30	23	0.267998	0.893327	0.303394	0.3
threshold + watershed	67	iou	0.9	18	5	25	0.217391	0.166667	0.104167	0.188679	30	23	0.15331	0.919858	0.173558	0.166667
threshold + watershed	68	iou	0.1	22	8	0	0.266667	1	0.266667	0.421053	8	30	0.480779	0.480779	0.202433	1
threshold + watershed	68	iou	0.2	23	7	1	0.233333	0.875	0.225806	0.368421	8	30	0.457631	0.523006	0.192687	0.875
threshold + watershed	68	iou	0.3	23	7	1	0.233333	0.875	0.225806	0.368421	8	30	0.457631	0.523006	0.192687	0.875
threshold + watershed	68	iou	0.4	23	7	1	0.233333	0.875	0.225806	0.368421	8	30	0.457631	0.523006	0.192687	0.875
threshold + watershed	68	iou	0.5	26	4	4	0.133333	0.5	0.117647	0.210526	8	30	0.301281	0.602563	0.126855	0.5
threshold + watershed	68	iou	0.6	28	2	6	0.0666667	0.25	0.0555556	0.105263	8	30	0.155934	0.623737	0.0656566	0.25
threshold + watershed	68	iou	0.7	30	0	8	0	0	0	0	8	30	0	0	0	0
threshold + watershed	68	iou	0.8	30	0	8	0	0	0	0	8	30	0	0	0	0
threshold + watershed	68	iou	0.9	30	0	8	0	0	0	0	8	30	0	0	0	0
threshold + watershed	69	iou	0.1	364	6	0	0.0162162	1	0.0162162	0.0319149	6	370	0.390263	0.390263	0.0124552	1
threshold + watershed	69	iou	0.2	365	5	1	0.0135135	0.833333	0.0134771	0.0265957	6	370	0.35996	0.431952	0.0114881	0.833333
threshold + watershed	69	iou	0.3	366	4	2	0.0108108	0.666667	0.0107527	0.0212766	6	370	0.317251	0.475877	0.010125	0.666667
threshold + watershed	69	iou	0.4	367	3	3	0.00810811	0.5	0.0080429	0.0159574	6	370	0.258112	0.516223	0.00823761	0.5
threshold + watershed	69	iou	0.5	368	2	4	0.00540541	0.333333	0.00534759	0.0106383	6	370	0.184621	0.553863	0.00589215	0.333333
threshold + watershed	69	iou	0.6	370	0	6	0	0	0	0	6	370	0	0	0	0
threshold + watershed	69	iou	0.7	370	0	6	0	0	0	0	6	370	0	0	0	0
threshold + watershed	69	iou	0.8	370	0	6	0	0	0	0	6	370	0	0	0	0
threshold + watershed	69	iou	0.9	370	0	6	0	0	0	0	6	370	0	0	0	0
threshold + watershed	70	iou	0.1	372	9	0	0.023622	1	0.023622	0.0461538	9	381	0.259564	0.259564	0.0119799	1
threshold + watershed	70	iou	0.2	375	6	3	0.015748	0.666667	0.015625	0.0307692	9	381	0.200834	0.301251	0.00926927	0.666667
threshold + watershed	70	iou	0.3	379	2	7	0.00524934	0.222222	0.00515464	0.0102564	9	381	0.0816303	0.367336	0.00376755	0.222222
threshold + watershed	70	iou	0.4	380	1	8	0.00262467	0.111111	0.00257069	0.00512821	9	381	0.0454545	0.409091	0.0020979	0.111111
threshold + watershed	70	iou	0.5	381	0	9	0	0	0	0	9	381	0	0	0	0
threshold + watershed	70	iou	0.6	381	0	9	0	0	0	0	9	381	0	0	0	0
threshold + watershed	70	iou	0.7	381	0	9	0	0	0	0	9	381	0	0	0	0
threshold + watershed	70	iou	0.8	381	0	9	0	0	0	0	9	381	0	0	0	0
threshold + watershed	70	iou	0.9	381	0	9	0	0	0	0	9	381	0	0	0	0
threshold + watershed	71	iou	0.1	0	7	0	1	1	1	1	7	7	0.645094	0.645094	0.645094	1
threshold + watershed	71	iou	0.2	0	7	0	1	1	1	1	7	7	0.645094	0.645094	0.645094	1
threshold + watershed	71	iou	0.3	1	6	1	0.857143	0.857143	0.75	0.857143	7	7	0.603428	0.703999	0.603428	0.857143
threshold + watershed	71	iou	0.4	1	6	1	0.857143	0.857143	0.75	0.857143	7	7	0.603428	0.703999	0.603428	0.857143
threshold + watershed	71	iou	0.5	2	5	2	0.714286	0.714286	0.555556	0.714286	7	7	0.546285	0.764799	0.546285	0.714286
threshold + watershed	71	iou	0.6	2	5	2	0.714286	0.714286	0.555556	0.714286	7	7	0.546285	0.764799	0.546285	0.714286
threshold + watershed	71	iou	0.7	2	5	2	0.714286	0.714286	0.555556	0.714286	7	7	0.546285	0.764799	0.546285	0.714286
threshold + watershed	71	iou	0.8	5	2	5	0.285714	0.285714	0.166667	0.285714	7	7	0.235579	0.824527	0.235579	0.285714
threshold + watershed	71	iou	0.9	7	0	7	0	0	0	0	7	7	0	0	0	0
threshold + watershed	72	iou	0.1	5	10	1	0.666667	0.909091	0.625	0.769231	11	15	0.391147	0.430262	0.330971	0.909091
threshold + watershed	72	iou	0.2	5	10	1	0.666667	0.909091	0.625	0.769231	11	15	0.391147	0.430262	0.330971	0.909091
threshold + watershed	72	iou	0.3	5	10	1	0.666667	0.909091	0.625	0.769231	11	15	0.391147	0.430262	0.330971	0.909091
threshold + watershed	72	iou	0.4	10	5	6	0.333333	0.454545	0.238095	0.384615	11	15	0.231622	0.509569	0.195988	0.454545
threshold + watershed	72	iou	0.5	12	3	8	0.2	0.272727	0.130435	0.230769	11	15	0.156311	0.573139	0.132263	0.272727
threshold + watershed	72	iou	0.6	14	1	10	0.0666667	0.0909091	0.04	0.0769231	11	15	0.0566038	0.622642	0.0478955	0.0909091
threshold + watershed	72	iou	0.7	15	0	11	0	0	0	0	11	15	0	0	0	0
threshold + watershed	72	iou	0.8	15	0	11	0	0	0	0	11	15	0	0	0	0
threshold + watershed	72	iou	0.9	15	0	11	0	0	0	0	11	15	0	0	0	0
threshold + watershed	73	iou	0.1	37	7	2	0.159091	0.777778	0.152174	0.264151	9	44	0.231101	0.29713	0.0784872	0.777778
threshold + watershed	73	iou	0.2	38	6	3	0.136364	0.666667	0.12766	0.226415	9	44	0.216503	0.324754	0.0735292	0.666667
threshold + watershed	73	iou	0.3	39	5	4	0.113636	0.555556	0.104167	0.188679	9	44	0.192086	0.345756	0.0652369	0.555556
threshold + watershed	73	iou	0.4	43	1	8	0.0227273	0.111111	0.0192308	0.0377358	9	44	0.0458554	0.412698	0.0155735	0.111111
threshold + watershed	73	iou	0.5	44	0	9	0	0	0	0	9	44	0	0	0	0
threshold + watershed	73	iou	0.6	44	0	9	0	0	0	0	9	44	0	0	0	0
threshold + watershed	73	iou	0.7	44	0	9	0	0	0	0	9	44	0	0	0	0
threshold + watershed	73	iou	0.8	44	0	9	0	0	0	0	9	44	0	0	0	0
threshold + watershed	73	iou	0.9	44	0	9	0	0	0	0	9	44	0	0	0	0
threshold + watershed	74	iou	0.1	0	4	1	1	0.8	0.8	0.888889	5	4	0.650343	0.812929	0.722604	0.8
threshold + watershed	74	iou	0.2	0	4	1	1	0.8	0.8	0.888889	5	4	0.650343	0.812929	0.722604	0.8
threshold + watershed	74	iou	0.3	0	4	1	1	0.8	0.8	0.888889	5	4	0.650343	0.812929	0.722604	0.8
threshold + watershed	74	iou	0.4	1	3	2	0.75	0.6	0.5	0.666667	5	4	0.572082	0.953471	0.635647	0.6
threshold + watershed	74	iou	0.5	1	3	2	0.75	0.6	0.5	0.666667	5	4	0.572082	0.953471	0.635647	0.6
threshold + watershed	74	iou	0.6	1	3	2	0.75	0.6	0.5	0.666667	5	4	0.572082	0.953471	0.635647	0.6
threshold + watershed	74	iou	0.7	1	3	2	0.75	0.6	0.5	0.666667	5	4	0.572082	0.953471	0.635647	0.6
threshold + watershed	74	iou	0.8	1	3	2	0.75	0.6	0.5	0.666667	5	4	0.572082	0.953471	0.635647	0.6
threshold + watershed	74	iou	0.9	1	3	2	0.75	0.6	0.5	0.666667	5	4	0.572082	0.953471	0.635647	0.6
threshold + watershed	75	iou	0.1	1	19	2	0.95	0.904762	0.863636	0.926829	21	20	0.657938	0.727194	0.673985	0.904762
threshold + watershed	75	iou	0.2	1	19	2	0.95	0.904762	0.863636	0.926829	21	20	0.657938	0.727194	0.673985	0.904762
threshold + watershed	75	iou	0.3	1	19	2	0.95	0.904762	0.863636	0.926829	21	20	0.657938	0.727194	0.673985	0.904762
threshold + watershed	75	iou	0.4	1	19	2	0.95	0.904762	0.863636	0.926829	21	20	0.657938	0.727194	0.673985	0.904762
threshold + watershed	75	iou	0.5	1	19	2	0.95	0.904762	0.863636	0.926829	21	20	0.657938	0.727194	0.673985	0.904762
threshold + watershed	75	iou	0.6	3	17	4	0.85	0.809524	0.708333	0.829268	21	20	0.607938	0.750982	0.622765	0.809524
threshold + watershed	75	iou	0.7	7	13	8	0.65	0.619048	0.464286	0.634146	21	20	0.488555	0.789203	0.50047	0.619048
threshold + watershed	75	iou	0.8	14	6	15	0.3	0.285714	0.171429	0.292683	21	20	0.243721	0.853022	0.249665	0.285714
threshold + watershed	75	iou	0.9	19	1	20	0.05	0.047619	0.025	0.0487805	21	20	0.0429505	0.901961	0.0439981	0.047619
threshold + watershed	76	iou	0.1	7	6	0	0.461538	1	0.461538	0.631579	6	13	0.592942	0.592942	0.374489	1
threshold + watershed	76	iou	0.2	7	6	0	0.461538	1	0.461538	0.631579	6	13	0.592942	0.592942	0.374489	1
threshold + watershed	76	iou	0.3	7	6	0	0.461538	1	0.461538	0.631579	6	13	0.592942	0.592942	0.374489	1
threshold + watershed	76	iou	0.4	8	5	1	0.384615	0.833333	0.357143	0.526316	6	13	0.539178	0.647014	0.340534	0.833333
threshold + watershed	76	iou	0.5	8	5	1	0.384615	0.833333	0.357143	0.526316	6	13	0.539178	0.647014	0.340534	0.833333
threshold + watershed	76	iou	0.6	10	3	3	0.230769	0.5	0.1875	0.315789	6	13	0.356605	0.713209	0.225224	0.5
threshold + watershed	76	iou	0.7	11	2	4	0.153846	0.333333	0.117647	0.210526	6	13	0.242021	0.726064	0.152856	0.333333
threshold + watershed	76	iou	0.8	13	0	6	0	0	0	0	6	13	0	0	0	0
threshold + watershed	76	iou	0.9	13	0	6	0	0	0	0	6	13	0	0	0	0
threshold + watershed	77	iou	0.1	0	6	4	1	0.6	0.6	0.75	10	6	0.344036	0.573394	0.430045	0.6
threshold + watershed	77	iou	0.2	0	6	4	1	0.6	0.6	0.75	10	6	0.344036	0.573394	0.430045	0.6
threshold + watershed	77	iou	0.3	1	5	5	0.833333	0.5	0.454545	0.625	10	6	0.315277	0.630553	0.394096	0.5
threshold + watershed	77	iou	0.4	1	5	5	0.833333	0.5	0.454545	0.625	10	6	0.315277	0.630553	0.394096	0.5
threshold + watershed	77	iou	0.5	3	3	7	0.5	0.3	0.230769	0.375	10	6	0.224165	0.747218	0.280207	0.3
threshold + watershed	77	iou	0.6	3	3	7	0.5	0.3	0.230769	0.375	10	6	0.224165	0.747218	0.280207	0.3
threshold + watershed	77	iou	0.7	4	2	8	0.333333	0.2	0.142857	0.25	10	6	0.160276	0.801382	0.200346	0.2
threshold + watershed	77	iou	0.8	5	1	9	0.166667	0.1	0.0666667	0.125	10	6	0.0828571	0.828571	0.103571	0.1
threshold + watershed	77	iou	0.9	6	0	10	0	0	0	0	10	6	0	0	0	0
threshold + watershed	78	iou	0.1	0	5	5	1	0.5	0.5	0.666667	10	5	0.195823	0.391647	0.261098	0.5
threshold + watershed	78	iou	0.2	1	4	6	0.8	0.4	0.363636	0.533333	10	5	0.178681	0.446701	0.238241	0.4
threshold + watershed	78	iou	0.3	2	3	7	0.6	0.3	0.25	0.4	10	5	0.150556	0.501852	0.200741	0.3
threshold + watershed	78	iou	0.4	2	3	7	0.6	0.3	0.25	0.4	10	5	0.150556	0.501852	0.200741	0.3
threshold + watershed	78	iou	0.5	3	2	8	0.4	0.2	0.153846	0.266667	10	5	0.105556	0.527778	0.140741	0.2
threshold + watershed	78	iou	0.6	5	0	10	0	0	0	0	10	5	0	0	0	0
threshold + watershed	78	iou	0.7	5	0	10	0	0	0	0	10	5	0	0	0	0
threshold + watershed	78	iou	0.8	5	0	10	0	0	0	0	10	5	0	0	0	0
threshold + watershed	78	iou	0.9	5	0	10	0	0	0	0	10	5	0	0	0	0
deepd3	0	iou	0.1	1	4	2	0.8	0.666667	0.571429	0.727273	6	5	0.139371	0.209057	0.152041	0.666667
deepd3	0	iou	0.2	3	2	4	0.4	0.333333	0.222222	0.363636	6	5	0.0923628	0.277088	0.100759	0.333333
deepd3	0	iou	0.3	4	1	5	0.2	0.166667	0.1	0.181818	6	5	0.0571776	0.343066	0.0623756	0.166667
deepd3	0	iou	0.4	5	0	6	0	0	0	0	6	5	0	0	0	0
deepd3	0	iou	0.5	5	0	6	0	0	0	0	6	5	0	0	0	0
deepd3	0	iou	0.6	5	0	6	0	0	0	0	6	5	0	0	0	0
deepd3	0	iou	0.7	5	0	6	0	0	0	0	6	5	0	0	0	0
deepd3	0	iou	0.8	5	0	6	0	0	0	0	6	5	0	0	0	0
deepd3	0	iou	0.9	5	0	6	0	0	0	0	6	5	0	0	0	0
deepd3	1	iou	0.1	1	15	4	0.9375	0.789474	0.75	0.857143	19	16	0.442332	0.560287	0.480246	0.789474
deepd3	1	iou	0.2	1	15	4	0.9375	0.789474	0.75	0.857143	19	16	0.442332	0.560287	0.480246	0.789474
deepd3	1	iou	0.3	1	15	4	0.9375	0.789474	0.75	0.857143	19	16	0.442332	0.560287	0.480246	0.789474
deepd3	1	iou	0.4	4	12	7	0.75	0.631579	0.521739	0.685714	19	16	0.389754	0.61711	0.423161	0.631579
deepd3	1	iou	0.5	6	10	9	0.625	0.526316	0.4	0.571429	19	16	0.344857	0.655228	0.374416	0.526316
deepd3	1	iou	0.6	9	7	12	0.4375	0.368421	0.25	0.4	19	16	0.254154	0.689847	0.275939	0.368421
deepd3	1	iou	0.7	15	1	18	0.0625	0.0526316	0.0294118	0.0571429	19	16	0.0433855	0.824324	0.0471042	0.0526316
deepd3	1	iou	0.8	15	1	18	0.0625	0.0526316	0.0294118	0.0571429	19	16	0.0433855	0.824324	0.0471042	0.0526316
deepd3	1	iou	0.9	16	0	19	0	0	0	0	19	16	0	0	0	0
deepd3	2	iou	0.1	17	8	2	0.32	0.8	0.296296	0.457143	10	25	0.391389	0.489237	0.223651	0.8
deepd3	2	iou	0.2	18	7	3	0.28	0.7	0.25	0.4	10	25	0.380278	0.543254	0.217302	0.7
deepd3	2	iou	0.3	19	6	4	0.24	0.6	0.206897	0.342857	10	25	0.356469	0.594114	0.203696	0.6
deepd3	2	iou	0.4	20	5	5	0.2	0.5	0.166667	0.285714	10	25	0.31993	0.63986	0.182817	0.5
deepd3	2	iou	0.5	22	3	7	0.12	0.3	0.09375	0.171429	10	25	0.231052	0.770172	0.132029	0.3
deepd3	2	iou	0.6	22	3	7	0.12	0.3	0.09375	0.171429	10	25	0.231052	0.770172	0.132029	0.3
deepd3	2	iou	0.7	23	2	8	0.08	0.2	0.0606061	0.114286	10	25	0.169147	0.845734	0.0966553	0.2
deepd3	2	iou	0.8	24	1	9	0.04	0.1	0.0294118	0.0571429	10	25	0.0920635	0.920635	0.0526077	0.1
deepd3	2	iou	0.9	24	1	9	0.04	0.1	0.0294118	0.0571429	10	25	0.0920635	0.920635	0.0526077	0.1
deepd3	3	iou	0.1	6	5	6	0.454545	0.454545	0.294118	0.454545	11	11	0.234707	0.516355	0.234707	0.454545
deepd3	3	iou	0.2	6	5	6	0.454545	0.454545	0.294118	0.454545	11	11	0.234707	0.516355	0.234707	0.454545
deepd3	3	iou	0.3	6	5	6	0.454545	0.454545	0.294118	0.454545	11	11	0.234707	0.516355	0.234707	0.454545
deepd3	3	iou	0.4	7	4	7	0.363636	0.363636	0.222222	0.363636	11	11	0.206064	0.566677	0.206064	0.363636
deepd3	3	iou	0.5	8	3	8	0.272727	0.272727	0.157895	0.272727	11	11	0.169027	0.619767	0.169027	0.272727
deepd3	3	iou	0.6	10	1	10	0.0909091	0.0909091	0.047619	0.0909091	11	11	0.0711462	0.782609	0.0711462	0.0909091
deepd3	3	iou	0.7	10	1	10	0.0909091	0.0909091	0.047619	0.0909091	11	11	0.0711462	0.782609	0.0711462	0.0909091
deepd3	3	iou	0.8	11	0	11	0	0	0	0	11	11	0	0	0	0
deepd3	3	iou	0.9	11	0	11	0	0	0	0	11	11	0	0	0	0
deepd3	4	iou	0.1	6	5	0	0.454545	1	0.454545	0.625	5	11	0.415681	0.415681	0.2598	1
deepd3	4	iou	0.2	7	4	1	0.363636	0.8	0.333333	0.5	5	11	0.382347	0.477934	0.238967	0.8
deepd3	4	iou	0.3	7	4	1	0.363636	0.8	0.333333	0.5	5	11	0.382347	0.477934	0.238967	0.8
deepd3	4	iou	0.4	9	2	3	0.181818	0.4	0.142857	0.25	5	11	0.245755	0.614387	0.153597	0.4
deepd3	4	iou	0.5	9	2	3	0.181818	0.4	0.142857	0.25	5	11	0.245755	0.614387	0.153597	0.4
deepd3	4	iou	0.6	9	2	3	0.181818	0.4	0.142857	0.25	5	11	0.245755	0.614387	0.153597	0.4
deepd3	4	iou	0.7	11	0	5	0	0	0	0	5	11	0	0	0	0
deepd3	4	iou	0.8	11	0	5	0	0	0	0	5	11	0	0	0	0
deepd3	4	iou	0.9	11	0	5	0	0	0	0	5	11	0	0	0	0
deepd3	5	iou	0.1	11	40	45	0.784314	0.470588	0.416667	0.588235	85	51	0.219222	0.465848	0.274028	0.470588
deepd3	5	iou	0.2	13	38	47	0.745098	0.447059	0.387755	0.558824	85	51	0.214654	0.480146	0.268317	0.447059
deepd3	5	iou	0.3	20	31	54	0.607843	0.364706	0.295238	0.455882	85	51	0.194729	0.533934	0.243411	0.364706
deepd3	5	iou	0.4	27	24	61	0.470588	0.282353	0.214286	0.352941	85	51	0.165482	0.586082	0.206853	0.282353
deepd3	5	iou	0.5	34	17	68	0.333333	0.2	0.142857	0.25	85	51	0.128599	0.642996	0.160749	0.2
deepd3	5	iou	0.6	39	12	73	0.235294	0.141176	0.0967742	0.176471	85	51	0.0958176	0.678708	0.119772	0.141176
deepd3	5	iou	0.7	46	5	80	0.0980392	0.0588235	0.0381679	0.0735294	85	51	0.0440386	0.748656	0.0550482	0.0588235
deepd3	5	iou	0.8	51	0	85	0	0	0	0	85	51	0	0	0	0
deepd3	5	iou	0.9	51	0	85	0	0	0	0	85	51	0	0	0	0
deepd3	6	iou	0.1	14	2	3	0.125	0.4	0.105263	0.190476	5	16	0.164668	0.411669	0.0784131	0.4
deepd3	6	iou	0.2	15	1	4	0.0625	0.2	0.05	0.0952381	5	16	0.130769	0.653846	0.0622711	0.2
deepd3	6	iou	0.3	15	1	4	0.0625	0.2	0.05	0.0952381	5	16	0.130769	0.653846	0.0622711	0.2
deepd3	6	iou	0.4	15	1	4	0.0625	0.2	0.05	0.0952381	5	16	0.130769	0.653846	0.0622711	0.2
deepd3	6	iou	0.5	15	1	4	0.0625	0.2	0.05	0.0952381	5	16	0.130769	0.653846	0.0622711	0.2
deepd3	6	iou	0.6	15	1	4	0.0625	0.2	0.05	0.0952381	5	16	0.130769	0.653846	0.0622711	0.2
deepd3	6	iou	0.7	16	0	5	0	0	0	0	5	16	0	0	0	0
deepd3	6	iou	0.8	16	0	5	0	0	0	0	5	16	0	0	0	0
deepd3	6	iou	0.9	16	0	5	0	0	0	0	5	16	0	0	0	0
deepd3	7	iou	0.1	25	9	0	0.264706	1	0.264706	0.418605	9	34	0.581282	0.581282	0.243327	1
deepd3	7	iou	0.2	25	9	0	0.264706	1	0.264706	0.418605	9	34	0.581282	0.581282	0.243327	1
deepd3	7	iou	0.3	25	9	0	0.264706	1	0.264706	0.418605	9	34	0.581282	0.581282	0.243327	1
deepd3	7	iou	0.4	26	8	1	0.235294	0.888889	0.228571	0.372093	9	34	0.545873	0.614107	0.228505	0.888889
deepd3	7	iou	0.5	27	7	2	0.205882	0.777778	0.194444	0.325581	9	34	0.500522	0.643528	0.209521	0.777778
deepd3	7	iou	0.6	30	4	5	0.117647	0.444444	0.102564	0.186047	9	34	0.324583	0.730311	0.135872	0.444444
deepd3	7	iou	0.7	31	3	6	0.0882353	0.333333	0.075	0.139535	9	34	0.246913	0.740739	0.103359	0.333333
deepd3	7	iou	0.8	34	0	9	0	0	0	0	9	34	0	0	0	0
deepd3	7	iou	0.9	34	0	9	0	0	0	0	9	34	0	0	0	0
deepd3	8	iou	0.1	9	8	3	0.470588	0.727273	0.4	0.571429	11	17	0.405559	0.557644	0.318654	0.727273
deepd3	8	iou	0.2	9	8	3	0.470588	0.727273	0.4	0.571429	11	17	0.405559	0.557644	0.318654	0.727273
deepd3	8	iou	0.3	9	8	3	0.470588	0.727273	0.4	0.571429	11	17	0.405559	0.557644	0.318654	0.727273
deepd3	8	iou	0.4	9	8	3	0.470588	0.727273	0.4	0.571429	11	17	0.405559	0.557644	0.318654	0.727273
deepd3	8	iou	0.5	11	6	5	0.352941	0.545455	0.272727	0.428571	11	17	0.320819	0.588168	0.252072	0.545455
deepd3	8	iou	0.6	14	3	8	0.176471	0.272727	0.12	0.214286	11	17	0.168741	0.618718	0.132582	0.272727
deepd3	8	iou	0.7	17	0	11	0	0	0	0	11	17	0	0	0	0
deepd3	8	iou	0.8	17	0	11	0	0	0	0	11	17	0	0	0	0
deepd3	8	iou	0.9	17	0	11	0	0	0	0	11	17	0	0	0	0
deepd3	9	iou	0.1	3	26	11	0.896552	0.702703	0.65	0.787879	37	29	0.371971	0.529343	0.417058	0.702703
deepd3	9	iou	0.2	3	26	11	0.896552	0.702703	0.65	0.787879	37	29	0.371971	0.529343	0.417058	0.702703
deepd3	9	iou	0.3	4	25	12	0.862069	0.675676	0.609756	0.757576	37	29	0.365484	0.540916	0.409785	0.675676
deepd3	9	iou	0.4	8	21	16	0.724138	0.567568	0.466667	0.636364	37	29	0.32629	0.574892	0.365841	0.567568
deepd3	9	iou	0.5	13	16	21	0.551724	0.432432	0.32	0.484848	37	29	0.266919	0.61725	0.299273	0.432432
deepd3	9	iou	0.6	21	8	29	0.275862	0.216216	0.137931	0.242424	37	29	0.144766	0.669544	0.162314	0.216216
deepd3	9	iou	0.7	27	2	35	0.0689655	0.0540541	0.03125	0.0606061	37	29	0.0410681	0.75976	0.0460461	0.0540541
deepd3	9	iou	0.8	29	0	37	0	0	0	0	37	29	0	0	0	0
deepd3	9	iou	0.9	29	0	37	0	0	0	0	37	29	0	0	0	0
deepd3	10	iou	0.1	3	3	2	0.5	0.6	0.375	0.545455	5	6	0.304539	0.507565	0.276854	0.6
deepd3	10	iou	0.2	3	3	2	0.5	0.6	0.375	0.545455	5	6	0.304539	0.507565	0.276854	0.6
deepd3	10	iou	0.3	3	3	2	0.5	0.6	0.375	0.545455	5	6	0.304539	0.507565	0.276854	0.6
deepd3	10	iou	0.4	3	3	2	0.5	0.6	0.375	0.545455	5	6	0.304539	0.507565	0.276854	0.6
deepd3	10	iou	0.5	5	1	4	0.166667	0.2	0.1	0.181818	5	6	0.126667	0.633333	0.115152	0.2
deepd3	10	iou	0.6	5	1	4	0.166667	0.2	0.1	0.181818	5	6	0.126667	0.633333	0.115152	0.2
deepd3	10	iou	0.7	6	0	5	0	0	0	0	5	6	0	0	0	0
deepd3	10	iou	0.8	6	0	5	0	0	0	0	5	6	0	0	0	0
deepd3	10	iou	0.9	6	0	5	0	0	0	0	5	6	0	0	0	0
deepd3	11	iou	0.1	15	38	6	0.716981	0.863636	0.644068	0.783505	44	53	0.543139	0.628898	0.492745	0.863636
deepd3	11	iou	0.2	16	37	7	0.698113	0.840909	0.616667	0.762887	44	53	0.538877	0.640827	0.488879	0.840909
deepd3	11	iou	0.3	18	35	9	0.660377	0.795455	0.564516	0.721649	44	53	0.527303	0.662896	0.478378	0.795455
deepd3	11	iou	0.4	19	34	10	0.641509	0.772727	0.539683	0.701031	44	53	0.518626	0.671163	0.470506	0.772727
deepd3	11	iou	0.5	22	31	13	0.584906	0.704545	0.469697	0.639175	44	53	0.48615	0.69002	0.441044	0.704545
deepd3	11	iou	0.6	32	21	23	0.396226	0.477273	0.276316	0.43299	44	53	0.357909	0.749904	0.324701	0.477273
deepd3	11	iou	0.7	39	14	30	0.264151	0.318182	0.168675	0.28866	44	53	0.255275	0.802293	0.23159	0.318182
deepd3	11	iou	0.8	45	8	36	0.150943	0.181818	0.0898876	0.164948	44	53	0.154539	0.849965	0.1402	0.181818
deepd3	11	iou	0.9	52	1	43	0.0188679	0.0227273	0.0104167	0.0206186	44	53	0.020793	0.914894	0.0188638	0.0227273
deepd3	12	iou	0.1	3	11	7	0.785714	0.611111	0.52381	0.6875	18	14	0.271893	0.444917	0.30588	0.611111
deepd3	12	iou	0.2	4	10	8	0.714286	0.555556	0.454545	0.625	18	14	0.263516	0.474329	0.296456	0.555556
deepd3	12	iou	0.3	6	8	10	0.571429	0.444444	0.333333	0.5	18	14	0.234765	0.528221	0.26411	0.444444
deepd3	12	iou	0.4	8	6	12	0.428571	0.333333	0.230769	0.375	18	14	0.191343	0.574029	0.215261	0.333333
deepd3	12	iou	0.5	10	4	14	0.285714	0.222222	0.142857	0.25	18	14	0.145011	0.652549	0.163137	0.222222
deepd3	12	iou	0.6	11	3	15	0.214286	0.166667	0.103448	0.1875	18	14	0.112331	0.673987	0.126373	0.166667
deepd3	12	iou	0.7	13	1	17	0.0714286	0.0555556	0.0322581	0.0625	18	14	0.0414462	0.746032	0.046627	0.0555556
deepd3	12	iou	0.8	14	0	18	0	0	0	0	18	14	0	0	0	0
deepd3	12	iou	0.9	14	0	18	0	0	0	0	18	14	0	0	0	0
deepd3	13	iou	0.1	13	11	6	0.458333	0.647059	0.366667	0.536585	17	24	0.36738	0.567769	0.304657	0.647059
deepd3	13	iou	0.2	13	11	6	0.458333	0.647059	0.366667	0.536585	17	24	0.36738	0.567769	0.304657	0.647059
deepd3	13	iou	0.3	13	11	6	0.458333	0.647059	0.366667	0.536585	17	24	0.36738	0.567769	0.304657	0.647059
deepd3	13	iou	0.4	15	9	8	0.375	0.529412	0.28125	0.439024	17	24	0.325924	0.615633	0.270278	0.529412
deepd3	13	iou	0.5	15	9	8	0.375	0.529412	0.28125	0.439024	17	24	0.325924	0.615633	0.270278	0.529412
deepd3	13	iou	0.6	19	5	12	0.208333	0.294118	0.138889	0.243902	17	24	0.20161	0.685473	0.167188	0.294118
deepd3	13	iou	0.7	22	2	15	0.0833333	0.117647	0.0512821	0.097561	17	24	0.0922605	0.784214	0.0765087	0.117647
deepd3	13	iou	0.8	23	1	16	0.0416667	0.0588235	0.025	0.0487805	17	24	0.0506536	0.861111	0.0420054	0.0588235
deepd3	13	iou	0.9	24	0	17	0	0	0	0	17	24	0	0	0	0
deepd3	14	iou	0.1	6	2	8	0.25	0.2	0.125	0.222222	10	8	0.0718557	0.359279	0.0798397	0.2
deepd3	14	iou	0.2	7	1	9	0.125	0.1	0.0588235	0.111111	10	8	0.0534884	0.534884	0.0594315	0.1
deepd3	14	iou	0.3	7	1	9	0.125	0.1	0.0588235	0.111111	10	8	0.0534884	0.534884	0.0594315	0.1
deepd3	14	iou	0.4	7	1	9	0.125	0.1	0.0588235	0.111111	10	8	0.0534884	0.534884	0.0594315	0.1
deepd3	14	iou	0.5	7	1	9	0.125	0.1	0.0588235	0.111111	10	8	0.0534884	0.534884	0.0594315	0.1
deepd3	14	iou	0.6	8	0	10	0	0	0	0	10	8	0	0	0	0
deepd3	14	iou	0.7	8	0	10	0	0	0	0	10	8	0	0	0	0
deepd3	14	iou	0.8	8	0	10	0	0	0	0	10	8	0	0	0	0
deepd3	14	iou	0.9	8	0	10	0	0	0	0	10	8	0	0	0	0
deepd3	15	iou	0.1	2	9	6	0.818182	0.6	0.529412	0.692308	15	11	0.261292	0.435487	0.301491	0.6
deepd3	15	iou	0.2	2	9	6	0.818182	0.6	0.529412	0.692308	15	11	0.261292	0.435487	0.301491	0.6
deepd3	15	iou	0.3	3	8	7	0.727273	0.533333	0.444444	0.615385	15	11	0.246087	0.461414	0.283947	0.533333
deepd3	15	iou	0.4	6	5	10	0.454545	0.333333	0.238095	0.384615	15	11	0.18266	0.547979	0.210761	0.333333
deepd3	15	iou	0.5	9	2	13	0.181818	0.133333	0.0833333	0.153846	15	11	0.0862768	0.647076	0.0995502	0.133333
deepd3	15	iou	0.6	9	2	13	0.181818	0.133333	0.0833333	0.153846	15	11	0.0862768	0.647076	0.0995502	0.133333
deepd3	15	iou	0.7	11	0	15	0	0	0	0	15	11	0	0	0	0
deepd3	15	iou	0.8	11	0	15	0	0	0	0	15	11	0	0	0	0
deepd3	15	iou	0.9	11	0	15	0	0	0	0	15	11	0	0	0	0
deepd3	16	iou	0.1	2	7	4	0.777778	0.636364	0.538462	0.7	11	9	0.311138	0.488931	0.342252	0.636364
deepd3	16	iou	0.2	2	7	4	0.777778	0.636364	0.538462	0.7	11	9	0.311138	0.488931	0.342252	0.636364
deepd3	16	iou	0.3	3	6	5	0.666667	0.545455	0.428571	0.6	11	9	0.285164	0.522801	0.313681	0.545455
deepd3	16	iou	0.4	5	4	7	0.444444	0.363636	0.25	0.4	11	9	0.216189	0.594521	0.237808	0.363636
deepd3	16	iou	0.5	5	4	7	0.444444	0.363636	0.25	0.4	11	9	0.216189	0.594521	0.237808	0.363636
deepd3	16	iou	0.6	8	1	10	0.111111	0.0909091	0.0526316	0.1	11	9	0.0625	0.6875	0.06875	0.0909091
deepd3	16	iou	0.7	9	0	11	0	0	0	0	11	9	0	0	0	0
deepd3	16	iou	0.8	9	0	11	0	0	0	0	11	9	0	0	0	0
deepd3	16	iou	0.9	9	0	11	0	0	0	0	11	9	0	0	0	0
deepd3	17	iou	0.1	1	4	1	0.8	0.8	0.666667	0.8	5	5	0.258643	0.323304	0.258643	0.8
deepd3	17	iou	0.2	2	3	2	0.6	0.6	0.428571	0.6	5	5	0.220907	0.368178	0.220907	0.6
deepd3	17	iou	0.3	2	3	2	0.6	0.6	0.428571	0.6	5	5	0.220907	0.368178	0.220907	0.6
deepd3	17	iou	0.4	4	1	4	0.2	0.2	0.111111	0.2	5	5	0.0833333	0.416667	0.0833333	0.2
deepd3	17	iou	0.5	5	0	5	0	0	0	0	5	5	0	0	0	0
deepd3	17	iou	0.6	5	0	5	0	0	0	0	5	5	0	0	0	0
deepd3	17	iou	0.7	5	0	5	0	0	0	0	5	5	0	0	0	0
deepd3	17	iou	0.8	5	0	5	0	0	0	0	5	5	0	0	0	0
deepd3	17	iou	0.9	5	0	5	0	0	0	0	5	5	0	0	0	0
deepd3	18	iou	0.1	9	3	5	0.25	0.375	0.176471	0.3	8	12	0.247746	0.660657	0.198197	0.375
deepd3	18	iou	0.2	9	3	5	0.25	0.375	0.176471	0.3	8	12	0.247746	0.660657	0.198197	0.375
deepd3	18	iou	0.3	9	3	5	0.25	0.375	0.176471	0.3	8	12	0.247746	0.660657	0.198197	0.375
deepd3	18	iou	0.4	9	3	5	0.25	0.375	0.176471	0.3	8	12	0.247746	0.660657	0.198197	0.375
deepd3	18	iou	0.5	9	3	5	0.25	0.375	0.176471	0.3	8	12	0.247746	0.660657	0.198197	0.375
deepd3	18	iou	0.6	10	2	6	0.166667	0.25	0.111111	0.2	8	12	0.176851	0.707403	0.141481	0.25
deepd3	18	iou	0.7	10	2	6	0.166667	0.25	0.111111	0.2	8	12	0.176851	0.707403	0.141481	0.25
deepd3	18	iou	0.8	12	0	8	0	0	0	0	8	12	0	0	0	0
deepd3	18	iou	0.9	12	0	8	0	0	0	0	8	12	0	0	0	0
deepd3	19	iou	0.1	7	7	1	0.5	0.875	0.466667	0.636364	8	14	0.50215	0.573886	0.3652	0.875
deepd3	19	iou	0.2	7	7	1	0.5	0.875	0.466667	0.636364	8	14	0.50215	0.573886	0.3652	0.875
deepd3	19	iou	0.3	8	6	2	0.428571	0.75	0.375	0.545455	8	14	0.475189	0.633585	0.345592	0.75
deepd3	19	iou	0.4	8	6	2	0.428571	0.75	0.375	0.545455	8	14	0.475189	0.633585	0.345592	0.75
deepd3	19	iou	0.5	9	5	3	0.357143	0.625	0.294118	0.454545	8	14	0.41809	0.668945	0.304066	0.625
deepd3	19	iou	0.6	10	4	4	0.285714	0.5	0.222222	0.363636	8	14	0.344372	0.688745	0.250453	0.5
deepd3	19	iou	0.7	14	0	8	0	0	0	0	8	14	0	0	0	0
deepd3	19	iou	0.8	14	0	8	0	0	0	0	8	14	0	0	0	0
deepd3	19	iou	0.9	14	0	8	0	0	0	0	8	14	0	0	0	0
deepd3	20	iou	0.1	7	6	4	0.461538	0.6	0.352941	0.521739	10	13	0.273396	0.45566	0.237735	0.6
deepd3	20	iou	0.2	7	6	4	0.461538	0.6	0.352941	0.521739	10	13	0.273396	0.45566	0.237735	0.6
deepd3	20	iou	0.3	9	4	6	0.307692	0.4	0.210526	0.347826	10	13	0.214734	0.536835	0.186725	0.4
deepd3	20	iou	0.4	10	3	7	0.230769	0.3	0.15	0.26087	10	13	0.182381	0.607937	0.158592	0.3
deepd3	20	iou	0.5	10	3	7	0.230769	0.3	0.15	0.26087	10	13	0.182381	0.607937	0.158592	0.3
deepd3	20	iou	0.6	11	2	8	0.153846	0.2	0.0952381	0.173913	10	13	0.132381	0.661905	0.115114	0.2
deepd3	20	iou	0.7	13	0	10	0	0	0	0	10	13	0	0	0	0
deepd3	20	iou	0.8	13	0	10	0	0	0	0	10	13	0	0	0	0
deepd3	20	iou	0.9	13	0	10	0	0	0	0	10	13	0	0	0	0
deepd3	21	iou	0.1	4	3	2	0.428571	0.6	0.333333	0.5	5	7	0.321111	0.535185	0.267593	0.6
deepd3	21	iou	0.2	5	2	3	0.285714	0.4	0.2	0.333333	5	7	0.298889	0.747222	0.249074	0.4
deepd3	21	iou	0.3	5	2	3	0.285714	0.4	0.2	0.333333	5	7	0.298889	0.747222	0.249074	0.4
deepd3	21	iou	0.4	5	2	3	0.285714	0.4	0.2	0.333333	5	7	0.298889	0.747222	0.249074	0.4
deepd3	21	iou	0.5	5	2	3	0.285714	0.4	0.2	0.333333	5	7	0.298889	0.747222	0.249074	0.4
deepd3	21	iou	0.6	5	2	3	0.285714	0.4	0.2	0.333333	5	7	0.298889	0.747222	0.249074	0.4
deepd3	21	iou	0.7	6	1	4	0.142857	0.2	0.0909091	0.166667	5	7	0.16	0.8	0.133333	0.2
deepd3	21	iou	0.8	6	1	4	0.142857	0.2	0.0909091	0.166667	5	7	0.16	0.8	0.133333	0.2
deepd3	21	iou	0.9	7	0	5	0	0	0	0	5	7	0	0	0	0
deepd3	22	iou	0.1	23	9	1	0.28125	0.9	0.272727	0.428571	10	32	0.486493	0.540548	0.231663	0.9
deepd3	22	iou	0.2	24	8	2	0.25	0.8	0.235294	0.380952	10	32	0.471787	0.589734	0.224661	0.8
deepd3	22	iou	0.3	24	8	2	0.25	0.8	0.235294	0.380952	10	32	0.471787	0.589734	0.224661	0.8
deepd3	22	iou	0.4	24	8	2	0.25	0.8	0.235294	0.380952	10	32	0.471787	0.589734	0.224661	0.8
deepd3	22	iou	0.5	26	6	4	0.1875	0.6	0.166667	0.285714	10	32	0.38543	0.642383	0.183538	0.6
deepd3	22	iou	0.6	27	5	5	0.15625	0.5	0.135135	0.238095	10	32	0.327983	0.655965	0.156182	0.5
deepd3	22	iou	0.7	31	1	9	0.03125	0.1	0.0243902	0.047619	10	32	0.0755906	0.755906	0.0359955	0.1
deepd3	22	iou	0.8	32	0	10	0	0	0	0	10	32	0	0	0	0
deepd3	22	iou	0.9	32	0	10	0	0	0	0	10	32	0	0	0	0
deepd3	23	iou	0.1	6	15	5	0.714286	0.75	0.576923	0.731707	20	21	0.294316	0.392422	0.287138	0.75
deepd3	23	iou	0.2	6	15	5	0.714286	0.75	0.576923	0.731707	20	21	0.294316	0.392422	0.287138	0.75
deepd3	23	iou	0.3	12	9	11	0.428571	0.45	0.28125	0.439024	20	21	0.220214	0.489364	0.214843	0.45
deepd3	23	iou	0.4	15	6	14	0.285714	0.3	0.171429	0.292683	20	21	0.166229	0.554096	0.162174	0.3
deepd3	23	iou	0.5	17	4	16	0.190476	0.2	0.108108	0.195122	20	21	0.123539	0.617695	0.120526	0.2
deepd3	23	iou	0.6	19	2	18	0.0952381	0.1	0.0512821	0.097561	20	21	0.0700535	0.700535	0.0683449	0.1
deepd3	23	iou	0.7	20	1	19	0.047619	0.05	0.025	0.0487805	20	21	0.0382353	0.764706	0.0373027	0.05
deepd3	23	iou	0.8	21	0	20	0	0	0	0	20	21	0	0	0	0
deepd3	23	iou	0.9	21	0	20	0	0	0	0	20	21	0	0	0	0
deepd3	24	iou	0.1	4	11	9	0.733333	0.55	0.458333	0.628571	20	15	0.274609	0.49929	0.313839	0.55
deepd3	24	iou	0.2	4	11	9	0.733333	0.55	0.458333	0.628571	20	15	0.274609	0.49929	0.313839	0.55
deepd3	24	iou	0.3	5	10	10	0.666667	0.5	0.4	0.571429	20	15	0.264609	0.529219	0.302411	0.5
deepd3	24	iou	0.4	7	8	12	0.533333	0.4	0.296296	0.457143	20	15	0.228335	0.570838	0.260955	0.4
deepd3	24	iou	0.5	12	3	17	0.2	0.15	0.09375	0.171429	20	15	0.110325	0.735498	0.126085	0.15
deepd3	24	iou	0.6	13	2	18	0.133333	0.1	0.0606061	0.114286	20	15	0.0811581	0.811581	0.0927521	0.1
deepd3	24	iou	0.7	13	2	18	0.133333	0.1	0.0606061	0.114286	20	15	0.0811581	0.811581	0.0927521	0.1
deepd3	24	iou	0.8	14	1	19	0.0666667	0.05	0.0294118	0.0571429	20	15	0.0421875	0.84375	0.0482143	0.05
deepd3	24	iou	0.9	15	0	20	0	0	0	0	20	15	0	0	0	0
deepd3	25	iou	0.1	0	9	4	1	0.692308	0.692308	0.818182	13	9	0.452008	0.652901	0.534192	0.692308
deepd3	25	iou	0.2	0	9	4	1	0.692308	0.692308	0.818182	13	9	0.452008	0.652901	0.534192	0.692308
deepd3	25	iou	0.3	0	9	4	1	0.692308	0.692308	0.818182	13	9	0.452008	0.652901	0.534192	0.692308
deepd3	25	iou	0.4	1	8	5	0.888889	0.615385	0.571429	0.727273	13	9	0.422094	0.685903	0.498838	0.615385
deepd3	25	iou	0.5	1	8	5	0.888889	0.615385	0.571429	0.727273	13	9	0.422094	0.685903	0.498838	0.615385
deepd3	25	iou	0.6	2	7	6	0.777778	0.538462	0.466667	0.636364	13	9	0.377649	0.701349	0.446313	0.538462
deepd3	25	iou	0.7	6	3	10	0.333333	0.230769	0.157895	0.272727	13	9	0.176457	0.764647	0.20854	0.230769
deepd3	25	iou	0.8	9	0	13	0	0	0	0	13	9	0	0	0	0
deepd3	25	iou	0.9	9	0	13	0	0	0	0	13	9	0	0	0	0
deepd3	26	iou	0.1	2	5	2	0.714286	0.714286	0.555556	0.714286	7	7	0.331248	0.463748	0.331248	0.714286
deepd3	26	iou	0.2	2	5	2	0.714286	0.714286	0.555556	0.714286	7	7	0.331248	0.463748	0.331248	0.714286
deepd3	26	iou	0.3	3	4	3	0.571429	0.571429	0.4	0.571429	7	7	0.301837	0.528214	0.301837	0.571429
deepd3	26	iou	0.4	3	4	3	0.571429	0.571429	0.4	0.571429	7	7	0.301837	0.528214	0.301837	0.571429
deepd3	26	iou	0.5	6	1	6	0.142857	0.142857	0.0769231	0.142857	7	7	0.102729	0.719101	0.102729	0.142857
deepd3	26	iou	0.6	6	1	6	0.142857	0.142857	0.0769231	0.142857	7	7	0.102729	0.719101	0.102729	0.142857
deepd3	26	iou	0.7	6	1	6	0.142857	0.142857	0.0769231	0.142857	7	7	0.102729	0.719101	0.102729	0.142857
deepd3	26	iou	0.8	7	0	7	0	0	0	0	7	7	0	0	0	0
deepd3	26	iou	0.9	7	0	7	0	0	0	0	7	7	0	0	0	0
deepd3	27	iou	0.1	3	6	4	0.666667	0.6	0.461538	0.631579	10	9	0.402551	0.670918	0.423738	0.6
deepd3	27	iou	0.2	3	6	4	0.666667	0.6	0.461538	0.631579	10	9	0.402551	0.670918	0.423738	0.6
deepd3	27	iou	0.3	4	5	5	0.555556	0.5	0.357143	0.526316	10	9	0.375278	0.750556	0.39503	0.5
deepd3	27	iou	0.4	4	5	5	0.555556	0.5	0.357143	0.526316	10	9	0.375278	0.750556	0.39503	0.5
deepd3	27	iou	0.5	4	5	5	0.555556	0.5	0.357143	0.526316	10	9	0.375278	0.750556	0.39503	0.5
deepd3	27	iou	0.6	4	5	5	0.555556	0.5	0.357143	0.526316	10	9	0.375278	0.750556	0.39503	0.5
deepd3	27	iou	0.7	5	4	6	0.444444	0.4	0.266667	0.421053	10	9	0.309176	0.772941	0.325449	0.4
deepd3	27	iou	0.8	8	1	9	0.111111	0.1	0.0555556	0.105263	10	9	0.0851563	0.851562	0.0896382	0.1
deepd3	27	iou	0.9	9	0	10	0	0	0	0	10	9	0	0	0	0
deepd3	28	iou	0.1	8	3	2	0.272727	0.6	0.230769	0.375	5	11	0.174374	0.290624	0.108984	0.6
deepd3	28	iou	0.2	9	2	3	0.181818	0.4	0.142857	0.25	5	11	0.152753	0.381882	0.0954704	0.4
deepd3	28	iou	0.3	9	2	3	0.181818	0.4	0.142857	0.25	5	11	0.152753	0.381882	0.0954704	0.4
deepd3	28	iou	0.4	11	0	5	0	0	0	0	5	11	0	0	0	0
deepd3	28	iou	0.5	11	0	5	0	0	0	0	5	11	0	0	0	0
deepd3	28	iou	0.6	11	0	5	0	0	0	0	5	11	0	0	0	0
deepd3	28	iou	0.7	11	0	5	0	0	0	0	5	11	0	0	0	0
deepd3	28	iou	0.8	11	0	5	0	0	0	0	5	11	0	0	0	0
deepd3	28	iou	0.9	11	0	5	0	0	0	0	5	11	0	0	0	0
deepd3	29	iou	0.1	2	18	39	0.9	0.315789	0.305085	0.467532	57	20	0.116464	0.368802	0.172427	0.315789
deepd3	29	iou	0.2	4	16	41	0.8	0.280702	0.262295	0.415584	57	20	0.110656	0.394213	0.163829	0.280702
deepd3	29	iou	0.3	6	14	43	0.7	0.245614	0.222222	0.363636	57	20	0.102292	0.416476	0.151446	0.245614
deepd3	29	iou	0.4	13	7	50	0.35	0.122807	0.1	0.181818	57	20	0.0596098	0.485394	0.0882534	0.122807
deepd3	29	iou	0.5	19	1	56	0.05	0.0175439	0.0131579	0.025974	57	20	0.0119617	0.681818	0.0177096	0.0175439
deepd3	29	iou	0.6	19	1	56	0.05	0.0175439	0.0131579	0.025974	57	20	0.0119617	0.681818	0.0177096	0.0175439
deepd3	29	iou	0.7	20	0	57	0	0	0	0	57	20	0	0	0	0
deepd3	29	iou	0.8	20	0	57	0	0	0	0	57	20	0	0	0	0
deepd3	29	iou	0.9	20	0	57	0	0	0	0	57	20	0	0	0	0
deepd3	30	iou	0.1	2	7	2	0.777778	0.777778	0.636364	0.777778	9	9	0.425983	0.547693	0.425983	0.777778
deepd3	30	iou	0.2	2	7	2	0.777778	0.777778	0.636364	0.777778	9	9	0.425983	0.547693	0.425983	0.777778
deepd3	30	iou	0.3	2	7	2	0.777778	0.777778	0.636364	0.777778	9	9	0.425983	0.547693	0.425983	0.777778
deepd3	30	iou	0.4	3	6	3	0.666667	0.666667	0.5	0.666667	9	9	0.389585	0.584377	0.389585	0.666667
deepd3	30	iou	0.5	6	3	6	0.333333	0.333333	0.2	0.333333	9	9	0.246866	0.740597	0.246866	0.333333
deepd3	30	iou	0.6	6	3	6	0.333333	0.333333	0.2	0.333333	9	9	0.246866	0.740597	0.246866	0.333333
deepd3	30	iou	0.7	7	2	7	0.222222	0.222222	0.125	0.222222	9	9	0.178179	0.801805	0.178179	0.222222
deepd3	30	iou	0.8	8	1	8	0.111111	0.111111	0.0588235	0.111111	9	9	0.0897436	0.807692	0.0897436	0.111111
deepd3	30	iou	0.9	9	0	9	0	0	0	0	9	9	0	0	0	0
deepd3	31	iou	0.1	2	5	3	0.714286	0.625	0.5	0.666667	8	7	0.358776	0.574042	0.382695	0.625
deepd3	31	iou	0.2	2	5	3	0.714286	0.625	0.5	0.666667	8	7	0.358776	0.574042	0.382695	0.625
deepd3	31	iou	0.3	2	5	3	0.714286	0.625	0.5	0.666667	8	7	0.358776	0.574042	0.382695	0.625
deepd3	31	iou	0.4	3	4	4	0.571429	0.5	0.363636	0.533333	8	7	0.316129	0.632258	0.337204	0.5
deepd3	31	iou	0.5	3	4	4	0.571429	0.5	0.363636	0.533333	8	7	0.316129	0.632258	0.337204	0.5
deepd3	31	iou	0.6	5	2	6	0.285714	0.25	0.153846	0.266667	8	7	0.185447	0.741789	0.19781	0.25
deepd3	31	iou	0.7	5	2	6	0.285714	0.25	0.153846	0.266667	8	7	0.185447	0.741789	0.19781	0.25
deepd3	31	iou	0.8	7	0	8	0	0	0	0	8	7	0	0	0	0
deepd3	31	iou	0.9	7	0	8	0	0	0	0	8	7	0	0	0	0
deepd3	32	iou	0.1	8	58	42	0.878788	0.58	0.537037	0.698795	100	66	0.265418	0.457618	0.319781	0.58
deepd3	32	iou	0.2	10	56	44	0.848485	0.56	0.509091	0.674699	100	66	0.262773	0.469237	0.316593	0.56
deepd3	32	iou	0.3	20	46	54	0.69697	0.46	0.383333	0.554217	100	66	0.235667	0.512319	0.283936	0.46
deepd3	32	iou	0.4	31	35	65	0.530303	0.35	0.267176	0.421687	100	66	0.196631	0.561803	0.236905	0.35
deepd3	32	iou	0.5	43	23	77	0.348485	0.23	0.160839	0.277108	100	66	0.143624	0.624453	0.173041	0.23
deepd3	32	iou	0.6	53	13	87	0.19697	0.13	0.0849673	0.156627	100	66	0.0896231	0.689409	0.10798	0.13
deepd3	32	iou	0.7	61	5	95	0.0757576	0.05	0.0310559	0.060241	100	66	0.0388221	0.776442	0.0467736	0.05
deepd3	32	iou	0.8	65	1	99	0.0151515	0.01	0.00606061	0.0120482	100	66	0.00815789	0.815789	0.00982879	0.01
deepd3	32	iou	0.9	66	0	100	0	0	0	0	100	66	0	0	0	0
deepd3	33	iou	0.1	3	13	3	0.8125	0.8125	0.684211	0.8125	16	16	0.439482	0.540901	0.439482	0.8125
deepd3	33	iou	0.2	4	12	4	0.75	0.75	0.6	0.75	16	16	0.430553	0.574071	0.430553	0.75
deepd3	33	iou	0.3	5	11	5	0.6875	0.6875	0.52381	0.6875	16	16	0.413887	0.602017	0.413887	0.6875
deepd3	33	iou	0.4	6	10	6	0.625	0.625	0.454545	0.625	16	16	0.39415	0.63064	0.39415	0.625
deepd3	33	iou	0.5	8	8	8	0.5	0.5	0.333333	0.5	16	16	0.337237	0.674474	0.337237	0.5
deepd3	33	iou	0.6	9	7	9	0.4375	0.4375	0.28	0.4375	16	16	0.304628	0.696293	0.304628	0.4375
deepd3	33	iou	0.7	14	2	14	0.125	0.125	0.0666667	0.125	16	16	0.104121	0.832967	0.104121	0.125
deepd3	33	iou	0.8	15	1	15	0.0625	0.0625	0.0322581	0.0625	16	16	0.0576923	0.923077	0.0576923	0.0625
deepd3	33	iou	0.9	15	1	15	0.0625	0.0625	0.0322581	0.0625	16	16	0.0576923	0.923077	0.0576923	0.0625
deepd3	34	iou	0.1	3	4	1	0.571429	0.8	0.5	0.666667	5	7	0.37751	0.471888	0.314592	0.8
deepd3	34	iou	0.2	3	4	1	0.571429	0.8	0.5	0.666667	5	7	0.37751	0.471888	0.314592	0.8
deepd3	34	iou	0.3	3	4	1	0.571429	0.8	0.5	0.666667	5	7	0.37751	0.471888	0.314592	0.8
deepd3	34	iou	0.4	5	2	3	0.285714	0.4	0.2	0.333333	5	7	0.238148	0.59537	0.198457	0.4
deepd3	34	iou	0.5	6	1	4	0.142857	0.2	0.0909091	0.166667	5	7	0.14	0.7	0.116667	0.2
deepd3	34	iou	0.6	6	1	4	0.142857	0.2	0.0909091	0.166667	5	7	0.14	0.7	0.116667	0.2
deepd3	34	iou	0.7	6	1	4	0.142857	0.2	0.0909091	0.166667	5	7	0.14	0.7	0.116667	0.2
deepd3	34	iou	0.8	7	0	5	0	0	0	0	5	7	0	0	0	0
deepd3	34	iou	0.9	7	0	5	0	0	0	0	5	7	0	0	0	0
deepd3	35	iou	0.1	1	3	3	0.75	0.5	0.428571	0.6	6	4	0.235713	0.471425	0.282855	0.5
deepd3	35	iou	0.2	1	3	3	0.75	0.5	0.428571	0.6	6	4	0.235713	0.471425	0.282855	0.5
deepd3	35	iou	0.3	1	3	3	0.75	0.5	0.428571	0.6	6	4	0.235713	0.471425	0.282855	0.5
deepd3	35	iou	0.4	2	2	4	0.5	0.333333	0.25	0.4	6	4	0.170019	0.510057	0.204023	0.333333
deepd3	35	iou	0.5	3	1	5	0.25	0.166667	0.111111	0.2	6	4	0.100575	0.603448	0.12069	0.166667
deepd3	35	iou	0.6	3	1	5	0.25	0.166667	0.111111	0.2	6	4	0.100575	0.603448	0.12069	0.166667
deepd3	35	iou	0.7	4	0	6	0	0	0	0	6	4	0	0	0	0
deepd3	35	iou	0.8	4	0	6	0	0	0	0	6	4	0	0	0	0
deepd3	35	iou	0.9	4	0	6	0	0	0	0	6	4	0	0	0	0
deepd3	36	iou	0.1	1	8	0	0.888889	1	0.888889	0.941176	8	9	0.674063	0.674063	0.634413	1
deepd3	36	iou	0.2	2	7	1	0.777778	0.875	0.7	0.823529	8	9	0.651742	0.744848	0.613404	0.875
deepd3	36	iou	0.3	2	7	1	0.777778	0.875	0.7	0.823529	8	9	0.651742	0.744848	0.613404	0.875
deepd3	36	iou	0.4	2	7	1	0.777778	0.875	0.7	0.823529	8	9	0.651742	0.744848	0.613404	0.875
deepd3	36	iou	0.5	2	7	1	0.777778	0.875	0.7	0.823529	8	9	0.651742	0.744848	0.613404	0.875
deepd3	36	iou	0.6	2	7	1	0.777778	0.875	0.7	0.823529	8	9	0.651742	0.744848	0.613404	0.875
deepd3	36	iou	0.7	5	4	4	0.444444	0.5	0.307692	0.470588	8	9	0.397259	0.794519	0.373891	0.5
deepd3	36	iou	0.8	7	2	6	0.222222	0.25	0.133333	0.235294	8	9	0.207956	0.831826	0.195724	0.25
deepd3	36	iou	0.9	9	0	8	0	0	0	0	8	9	0	0	0	0
deepd3	37	iou	0.1	5	14	0	0.736842	1	0.736842	0.848485	14	19	0.512563	0.512563	0.434902	1
deepd3	37	iou	0.2	6	13	1	0.684211	0.928571	0.65	0.787879	14	19	0.499071	0.537461	0.423454	0.928571
deepd3	37	iou	0.3	11	8	6	0.421053	0.571429	0.32	0.484848	14	19	0.411799	0.720649	0.349406	0.571429
deepd3	37	iou	0.4	11	8	6	0.421053	0.571429	0.32	0.484848	14	19	0.411799	0.720649	0.349406	0.571429
deepd3	37	iou	0.5	11	8	6	0.421053	0.571429	0.32	0.484848	14	19	0.411799	0.720649	0.349406	0.571429
deepd3	37	iou	0.6	11	8	6	0.421053	0.571429	0.32	0.484848	14	19	0.411799	0.720649	0.349406	0.571429
deepd3	37	iou	0.7	15	4	10	0.210526	0.285714	0.137931	0.242424	14	19	0.222057	0.777201	0.188412	0.285714
deepd3	37	iou	0.8	19	0	14	0	0	0	0	14	19	0	0	0	0
deepd3	37	iou	0.9	19	0	14	0	0	0	0	14	19	0	0	0	0
deepd3	38	iou	0.1	0	19	13	1	0.59375	0.59375	0.745098	32	19	0.310867	0.523565	0.390108	0.59375
deepd3	38	iou	0.2	1	18	14	0.947368	0.5625	0.545455	0.705882	32	19	0.307233	0.546193	0.385548	0.5625
deepd3	38	iou	0.3	2	17	15	0.894737	0.53125	0.5	0.666667	32	19	0.297899	0.560751	0.373834	0.53125
deepd3	38	iou	0.4	5	14	18	0.736842	0.4375	0.378378	0.54902	32	19	0.264474	0.604513	0.33189	0.4375
deepd3	38	iou	0.5	7	12	20	0.631579	0.375	0.307692	0.470588	32	19	0.238086	0.634895	0.298774	0.375
deepd3	38	iou	0.6	12	7	25	0.368421	0.21875	0.159091	0.27451	32	19	0.152025	0.694973	0.190777	0.21875
deepd3	38	iou	0.7	16	3	29	0.157895	0.09375	0.0625	0.117647	32	19	0.0681402	0.726828	0.0855092	0.09375
deepd3	38	iou	0.8	19	0	32	0	0	0	0	32	19	0	0	0	0
deepd3	38	iou	0.9	19	0	32	0	0	0	0	32	19	0	0	0	0
deepd3	39	iou	0.1	2	5	2	0.714286	0.714286	0.555556	0.714286	7	7	0.430087	0.602122	0.430087	0.714286
deepd3	39	iou	0.2	2	5	2	0.714286	0.714286	0.555556	0.714286	7	7	0.430087	0.602122	0.430087	0.714286
deepd3	39	iou	0.3	2	5	2	0.714286	0.714286	0.555556	0.714286	7	7	0.430087	0.602122	0.430087	0.714286
deepd3	39	iou	0.4	2	5	2	0.714286	0.714286	0.555556	0.714286	7	7	0.430087	0.602122	0.430087	0.714286
deepd3	39	iou	0.5	3	4	3	0.571429	0.571429	0.4	0.571429	7	7	0.36743	0.643003	0.36743	0.571429
deepd3	39	iou	0.6	5	2	5	0.285714	0.285714	0.166667	0.285714	7	7	0.221422	0.774977	0.221422	0.285714
deepd3	39	iou	0.7	5	2	5	0.285714	0.285714	0.166667	0.285714	7	7	0.221422	0.774977	0.221422	0.285714
deepd3	39	iou	0.8	6	1	6	0.142857	0.142857	0.0769231	0.142857	7	7	0.114846	0.803922	0.114846	0.142857
deepd3	39	iou	0.9	7	0	7	0	0	0	0	7	7	0	0	0	0
deepd3	40	iou	0.1	1	3	2	0.75	0.6	0.5	0.666667	5	4	0.350745	0.584575	0.389717	0.6
deepd3	40	iou	0.2	1	3	2	0.75	0.6	0.5	0.666667	5	4	0.350745	0.584575	0.389717	0.6
deepd3	40	iou	0.3	2	2	3	0.5	0.4	0.285714	0.444444	5	4	0.292681	0.731702	0.325201	0.4
deepd3	40	iou	0.4	2	2	3	0.5	0.4	0.285714	0.444444	5	4	0.292681	0.731702	0.325201	0.4
deepd3	40	iou	0.5	2	2	3	0.5	0.4	0.285714	0.444444	5	4	0.292681	0.731702	0.325201	0.4
deepd3	40	iou	0.6	2	2	3	0.5	0.4	0.285714	0.444444	5	4	0.292681	0.731702	0.325201	0.4
deepd3	40	iou	0.7	2	2	3	0.5	0.4	0.285714	0.444444	5	4	0.292681	0.731702	0.325201	0.4
deepd3	40	iou	0.8	4	0	5	0	0	0	0	5	4	0	0	0	0
deepd3	40	iou	0.9	4	0	5	0	0	0	0	5	4	0	0	0	0
deepd3	41	iou	0.1	2	3	7	0.6	0.3	0.25	0.4	10	5	0.163944	0.546479	0.218591	0.3
deepd3	41	iou	0.2	2	3	7	0.6	0.3	0.25	0.4	10	5	0.163944	0.546479	0.218591	0.3
deepd3	41	iou	0.3	2	3	7	0.6	0.3	0.25	0.4	10	5	0.163944	0.546479	0.218591	0.3
deepd3	41	iou	0.4	2	3	7	0.6	0.3	0.25	0.4	10	5	0.163944	0.546479	0.218591	0.3
deepd3	41	iou	0.5	3	2	8	0.4	0.2	0.153846	0.266667	10	5	0.121086	0.605432	0.161449	0.2
deepd3	41	iou	0.6	4	1	9	0.2	0.1	0.0714286	0.133333	10	5	0.06875	0.6875	0.0916667	0.1
deepd3	41	iou	0.7	5	0	10	0	0	0	0	10	5	0	0	0	0
deepd3	41	iou	0.8	5	0	10	0	0	0	0	10	5	0	0	0	0
deepd3	41	iou	0.9	5	0	10	0	0	0	0	10	5	0	0	0	0
deepd3	42	iou	0.1	10	12	7	0.545455	0.631579	0.413793	0.585366	19	22	0.255755	0.404945	0.237041	0.631579
deepd3	42	iou	0.2	11	11	8	0.5	0.578947	0.366667	0.536585	19	22	0.249439	0.43085	0.231188	0.578947
deepd3	42	iou	0.3	12	10	9	0.454545	0.526316	0.322581	0.487805	19	22	0.234665	0.445864	0.217495	0.526316
deepd3	42	iou	0.4	17	5	14	0.227273	0.263158	0.138889	0.243902	19	22	0.144825	0.550335	0.134228	0.263158
deepd3	42	iou	0.5	19	3	16	0.136364	0.157895	0.0789474	0.146341	19	22	0.0973486	0.616541	0.0902255	0.157895
deepd3	42	iou	0.6	20	2	17	0.0909091	0.105263	0.0512821	0.097561	19	22	0.0693881	0.659186	0.0643109	0.105263
deepd3	42	iou	0.7	21	1	18	0.0454545	0.0526316	0.025	0.0487805	19	22	0.0373514	0.709677	0.0346184	0.0526316
deepd3	42	iou	0.8	22	0	19	0	0	0	0	19	22	0	0	0	0
deepd3	42	iou	0.9	22	0	19	0	0	0	0	19	22	0	0	0	0
deepd3	43	iou	0.1	3	3	26	0.5	0.103448	0.09375	0.171429	29	6	0.0342121	0.330717	0.0566944	0.103448
deepd3	43	iou	0.2	4	2	27	0.333333	0.0689655	0.0606061	0.114286	29	6	0.0283477	0.411042	0.0469762	0.0689655
deepd3	43	iou	0.3	4	2	27	0.333333	0.0689655	0.0606061	0.114286	29	6	0.0283477	0.411042	0.0469762	0.0689655
deepd3	43	iou	0.4	5	1	28	0.166667	0.0344828	0.0294118	0.0571429	29	6	0.0146735	0.425532	0.0243161	0.0344828
deepd3	43	iou	0.5	6	0	29	0	0	0	0	29	6	0	0	0	0
deepd3	43	iou	0.6	6	0	29	0	0	0	0	29	6	0	0	0	0
deepd3	43	iou	0.7	6	0	29	0	0	0	0	29	6	0	0	0	0
deepd3	43	iou	0.8	6	0	29	0	0	0	0	29	6	0	0	0	0
deepd3	43	iou	0.9	6	0	29	0	0	0	0	29	6	0	0	0	0
deepd3	44	iou	0.1	6	12	17	0.666667	0.413793	0.342857	0.510638	29	18	0.162105	0.391754	0.200045	0.413793
deepd3	44	iou	0.2	6	12	17	0.666667	0.413793	0.342857	0.510638	29	18	0.162105	0.391754	0.200045	0.413793
deepd3	44	iou	0.3	9	9	20	0.5	0.310345	0.236842	0.382979	29	18	0.13341	0.429876	0.164633	0.310345
deepd3	44	iou	0.4	14	4	25	0.222222	0.137931	0.0930233	0.170213	29	18	0.0758709	0.550064	0.0936279	0.137931
deepd3	44	iou	0.5	16	2	27	0.111111	0.0689655	0.0444444	0.0851064	29	18	0.04438	0.64351	0.0547668	0.0689655
deepd3	44	iou	0.6	16	2	27	0.111111	0.0689655	0.0444444	0.0851064	29	18	0.04438	0.64351	0.0547668	0.0689655
deepd3	44	iou	0.7	18	0	29	0	0	0	0	29	18	0	0	0	0
deepd3	44	iou	0.8	18	0	29	0	0	0	0	29	18	0	0	0	0
deepd3	44	iou	0.9	18	0	29	0	0	0	0	29	18	0	0	0	0
deepd3	45	iou	0.1	0	5	0	1	1	1	1	5	5	0.527706	0.527706	0.527706	1
deepd3	45	iou	0.2	0	5	0	1	1	1	1	5	5	0.527706	0.527706	0.527706	1
deepd3	45	iou	0.3	1	4	1	0.8	0.8	0.666667	0.8	5	5	0.475982	0.594977	0.475982	0.8
deepd3	45	iou	0.4	1	4	1	0.8	0.8	0.666667	0.8	5	5	0.475982	0.594977	0.475982	0.8
deepd3	45	iou	0.5	2	3	2	0.6	0.6	0.428571	0.6	5	5	0.386508	0.64418	0.386508	0.6
deepd3	45	iou	0.6	3	2	3	0.4	0.4	0.25	0.4	5	5	0.286508	0.71627	0.286508	0.4
deepd3	45	iou	0.7	4	1	4	0.2	0.2	0.111111	0.2	5	5	0.147619	0.738095	0.147619	0.2
deepd3	45	iou	0.8	5	0	5	0	0	0	0	5	5	0	0	0	0
deepd3	45	iou	0.9	5	0	5	0	0	0	0	5	5	0	0	0	0
deepd3	46	iou	0.1	1	8	5	0.888889	0.615385	0.571429	0.727273	13	9	0.348245	0.565898	0.411562	0.615385
deepd3	46	iou	0.2	1	8	5	0.888889	0.615385	0.571429	0.727273	13	9	0.348245	0.565898	0.411562	0.615385
deepd3	46	iou	0.3	2	7	6	0.777778	0.538462	0.466667	0.636364	13	9	0.326707	0.606741	0.386108	0.538462
deepd3	46	iou	0.4	2	7	6	0.777778	0.538462	0.466667	0.636364	13	9	0.326707	0.606741	0.386108	0.538462
deepd3	46	iou	0.5	5	4	9	0.444444	0.307692	0.222222	0.363636	13	9	0.223978	0.727928	0.264701	0.307692
deepd3	46	iou	0.6	5	4	9	0.444444	0.307692	0.222222	0.363636	13	9	0.223978	0.727928	0.264701	0.307692
deepd3	46	iou	0.7	6	3	10	0.333333	0.230769	0.157895	0.272727	13	9	0.177824	0.770571	0.210156	0.230769
deepd3	46	iou	0.8	8	1	12	0.111111	0.0769231	0.047619	0.0909091	13	9	0.0622711	0.809524	0.0735931	0.0769231
deepd3	46	iou	0.9	9	0	13	0	0	0	0	13	9	0	0	0	0
deepd3	47	iou	0.1	5	22	24	0.814815	0.478261	0.431373	0.60274	46	27	0.211286	0.441779	0.266278	0.478261
deepd3	47	iou	0.2	7	20	26	0.740741	0.434783	0.377358	0.547945	46	27	0.203966	0.469122	0.257053	0.434783
deepd3	47	iou	0.3	9	18	28	0.666667	0.391304	0.327273	0.493151	46	27	0.193851	0.495397	0.244305	0.391304
deepd3	47	iou	0.4	14	13	33	0.481481	0.282609	0.216667	0.356164	46	27	0.154591	0.547013	0.194827	0.282609
deepd3	47	iou	0.5	19	8	38	0.296296	0.173913	0.123077	0.219178	46	27	0.106188	0.610581	0.133826	0.173913
deepd3	47	iou	0.6	23	4	42	0.148148	0.0869565	0.057971	0.109589	46	27	0.0607334	0.698435	0.0765408	0.0869565
deepd3	47	iou	0.7	26	1	45	0.037037	0.0217391	0.0138889	0.0273973	46	27	0.0182885	0.84127	0.0230485	0.0217391
deepd3	47	iou	0.8	26	1	45	0.037037	0.0217391	0.0138889	0.0273973	46	27	0.0182885	0.84127	0.0230485	0.0217391
deepd3	47	iou	0.9	27	0	46	0	0	0	0	46	27	0	0	0	0
deepd3	48	iou	0.1	0	9	2	1	0.818182	0.818182	0.9	11	9	0.541137	0.661389	0.59525	0.818182
deepd3	48	iou	0.2	0	9	2	1	0.818182	0.818182	0.9	11	9	0.541137	0.661389	0.59525	0.818182
deepd3	48	iou	0.3	0	9	2	1	0.818182	0.818182	0.9	11	9	0.541137	0.661389	0.59525	0.818182
deepd3	48	iou	0.4	1	8	3	0.888889	0.727273	0.666667	0.8	11	9	0.506172	0.695986	0.556789	0.727273
deepd3	48	iou	0.5	2	7	4	0.777778	0.636364	0.538462	0.7	11	9	0.468739	0.736589	0.515612	0.636364
deepd3	48	iou	0.6	3	6	5	0.666667	0.545455	0.428571	0.6	11	9	0.415492	0.761735	0.457041	0.545455
deepd3	48	iou	0.7	5	4	7	0.444444	0.363636	0.25	0.4	11	9	0.295807	0.81347	0.325388	0.363636
deepd3	48	iou	0.8	7	2	9	0.222222	0.181818	0.111111	0.2	11	9	0.160339	0.881865	0.176373	0.181818
deepd3	48	iou	0.9	8	1	10	0.111111	0.0909091	0.0526316	0.1	11	9	0.0849802	0.934783	0.0934783	0.0909091
deepd3	49	iou	0.1	6	5	0	0.454545	1	0.454545	0.625	5	11	0.610361	0.610361	0.381476	1
deepd3	49	iou	0.2	6	5	0	0.454545	1	0.454545	0.625	5	11	0.610361	0.610361	0.381476	1
deepd3	49	iou	0.3	6	5	0	0.454545	1	0.454545	0.625	5	11	0.610361	0.610361	0.381476	1
deepd3	49	iou	0.4	6	5	0	0.454545	1	0.454545	0.625	5	11	0.610361	0.610361	0.381476	1
deepd3	49	iou	0.5	7	4	1	0.363636	0.8	0.333333	0.5	5	11	0.518361	0.647951	0.323976	0.8
deepd3	49	iou	0.6	8	3	2	0.272727	0.6	0.230769	0.375	5	11	0.417864	0.696439	0.261165	0.6
deepd3	49	iou	0.7	9	2	3	0.181818	0.4	0.142857	0.25	5	11	0.286218	0.715545	0.178886	0.4
deepd3	49	iou	0.8	11	0	5	0	0	0	0	5	11	0	0	0	0
deepd3	49	iou	0.9	11	0	5	0	0	0	0	5	11	0	0	0	0
deepd3	50	iou	0.1	4	4	2	0.5	0.666667	0.4	0.571429	6	8	0.252431	0.378646	0.216369	0.666667
deepd3	50	iou	0.2	4	4	2	0.5	0.666667	0.4	0.571429	6	8	0.252431	0.378646	0.216369	0.666667
deepd3	50	iou	0.3	4	4	2	0.5	0.666667	0.4	0.571429	6	8	0.252431	0.378646	0.216369	0.666667
deepd3	50	iou	0.4	6	2	4	0.25	0.333333	0.166667	0.285714	6	8	0.142257	0.426771	0.121935	0.333333
deepd3	50	iou	0.5	8	0	6	0	0	0	0	6	8	0	0	0	0
deepd3	50	iou	0.6	8	0	6	0	0	0	0	6	8	0	0	0	0
deepd3	50	iou	0.7	8	0	6	0	0	0	0	6	8	0	0	0	0
deepd3	50	iou	0.8	8	0	6	0	0	0	0	6	8	0	0	0	0
deepd3	50	iou	0.9	8	0	6	0	0	0	0	6	8	0	0	0	0
deepd3	51	iou	0.1	13	8	0	0.380952	1	0.380952	0.551724	8	21	0.546668	0.546668	0.30161	1
deepd3	51	iou	0.2	14	7	1	0.333333	0.875	0.318182	0.482759	8	21	0.534071	0.610367	0.29466	0.875
deepd3	51	iou	0.3	15	6	2	0.285714	0.75	0.26087	0.413793	8	21	0.500892	0.667856	0.276354	0.75
deepd3	51	iou	0.4	15	6	2	0.285714	0.75	0.26087	0.413793	8	21	0.500892	0.667856	0.276354	0.75
deepd3	51	iou	0.5	16	5	3	0.238095	0.625	0.208333	0.344828	8	21	0.441913	0.707061	0.243814	0.625
deepd3	51	iou	0.6	16	5	3	0.238095	0.625	0.208333	0.344828	8	21	0.441913	0.707061	0.243814	0.625
deepd3	51	iou	0.7	18	3	5	0.142857	0.375	0.115385	0.206897	8	21	0.285308	0.760822	0.157411	0.375
deepd3	51	iou	0.8	20	1	7	0.047619	0.125	0.0357143	0.0689655	8	21	0.106481	0.851852	0.0587484	0.125
deepd3	51	iou	0.9	21	0	8	0	0	0	0	8	21	0	0	0	0
deepd3	52	iou	0.1	7	4	1	0.363636	0.8	0.333333	0.5	5	11	0.372319	0.465399	0.232699	0.8
deepd3	52	iou	0.2	8	3	2	0.272727	0.6	0.230769	0.375	5	11	0.344114	0.573523	0.215071	0.6
deepd3	52	iou	0.3	8	3	2	0.272727	0.6	0.230769	0.375	5	11	0.344114	0.573523	0.215071	0.6
deepd3	52	iou	0.4	8	3	2	0.272727	0.6	0.230769	0.375	5	11	0.344114	0.573523	0.215071	0.6
deepd3	52	iou	0.5	10	1	4	0.0909091	0.2	0.0666667	0.125	5	11	0.16087	0.804348	0.100543	0.2
deepd3	52	iou	0.6	10	1	4	0.0909091	0.2	0.0666667	0.125	5	11	0.16087	0.804348	0.100543	0.2
deepd3	52	iou	0.7	10	1	4	0.0909091	0.2	0.0666667	0.125	5	11	0.16087	0.804348	0.100543	0.2
deepd3	52	iou	0.8	10	1	4	0.0909091	0.2	0.0666667	0.125	5	11	0.16087	0.804348	0.100543	0.2
deepd3	52	iou	0.9	11	0	5	0	0	0	0	5	11	0	0	0	0
deepd3	53	iou	0.1	1	16	50	0.941176	0.242424	0.238806	0.385542	66	17	0.103544	0.427121	0.164673	0.242424
deepd3	53	iou	0.2	1	16	50	0.941176	0.242424	0.238806	0.385542	66	17	0.103544	0.427121	0.164673	0.242424
deepd3	53	iou	0.3	3	14	52	0.823529	0.212121	0.202899	0.337349	66	17	0.0953469	0.449493	0.151636	0.212121
deepd3	53	iou	0.4	11	6	60	0.352941	0.0909091	0.0779221	0.144578	66	17	0.0543943	0.598337	0.0865066	0.0909091
deepd3	53	iou	0.5	12	5	61	0.294118	0.0757576	0.0641026	0.120482	66	17	0.0481247	0.635246	0.0765357	0.0757576
deepd3	53	iou	0.6	13	4	62	0.235294	0.0606061	0.0506329	0.0963855	66	17	0.0405489	0.669057	0.0644875	0.0606061
deepd3	53	iou	0.7	16	1	65	0.0588235	0.0151515	0.0121951	0.0240964	66	17	0.0119278	0.787234	0.0189695	0.0151515
deepd3	53	iou	0.8	17	0	66	0	0	0	0	66	17	0	0	0	0
deepd3	53	iou	0.9	17	0	66	0	0	0	0	66	17	0	0	0	0
deepd3	54	iou	0.1	3	4	4	0.571429	0.5	0.363636	0.533333	8	7	0.284354	0.568708	0.303311	0.5
deepd3	54	iou	0.2	3	4	4	0.571429	0.5	0.363636	0.533333	8	7	0.284354	0.568708	0.303311	0.5
deepd3	54	iou	0.3	4	3	5	0.428571	0.375	0.25	0.4	8	7	0.25701	0.685361	0.274144	0.375
deepd3	54	iou	0.4	4	3	5	0.428571	0.375	0.25	0.4	8	7	0.25701	0.685361	0.274144	0.375
deepd3	54	iou	0.5	5	2	6	0.285714	0.25	0.153846	0.266667	8	7	0.204044	0.816176	0.217647	0.25
deepd3	54	iou	0.6	5	2	6	0.285714	0.25	0.153846	0.266667	8	7	0.204044	0.816176	0.217647	0.25
deepd3	54	iou	0.7	5	2	6	0.285714	0.25	0.153846	0.266667	8	7	0.204044	0.816176	0.217647	0.25
deepd3	54	iou	0.8	6	1	7	0.142857	0.125	0.0714286	0.133333	8	7	0.110294	0.882353	0.117647	0.125
deepd3	54	iou	0.9	7	0	8	0	0	0	0	8	7	0	0	0	0
deepd3	55	iou	0.1	6	11	1	0.647059	0.916667	0.611111	0.758621	12	17	0.577092	0.629555	0.477593	0.916667
deepd3	55	iou	0.2	6	11	1	0.647059	0.916667	0.611111	0.758621	12	17	0.577092	0.629555	0.477593	0.916667
deepd3	55	iou	0.3	6	11	1	0.647059	0.916667	0.611111	0.758621	12	17	0.577092	0.629555	0.477593	0.916667
deepd3	55	iou	0.4	6	11	1	0.647059	0.916667	0.611111	0.758621	12	17	0.577092	0.629555	0.477593	0.916667
deepd3	55	iou	0.5	7	10	2	0.588235	0.833333	0.526316	0.689655	12	17	0.537237	0.644684	0.44461	0.833333
deepd3	55	iou	0.6	12	5	7	0.294118	0.416667	0.208333	0.344828	12	17	0.307586	0.738207	0.254554	0.416667
deepd3	55	iou	0.7	14	3	9	0.176471	0.25	0.115385	0.206897	12	17	0.198767	0.795067	0.164497	0.25
deepd3	55	iou	0.8	16	1	11	0.0588235	0.0833333	0.0357143	0.0689655	12	17	0.0734127	0.880952	0.0607553	0.0833333
deepd3	55	iou	0.9	17	0	12	0	0	0	0	12	17	0	0	0	0
deepd3	56	iou	0.1	13	4	2	0.235294	0.666667	0.210526	0.347826	6	17	0.201758	0.302636	0.105265	0.666667
deepd3	56	iou	0.2	13	4	2	0.235294	0.666667	0.210526	0.347826	6	17	0.201758	0.302636	0.105265	0.666667
deepd3	56	iou	0.3	16	1	5	0.0588235	0.166667	0.0454545	0.0869565	6	17	0.0875	0.525	0.0456522	0.166667
deepd3	56	iou	0.4	16	1	5	0.0588235	0.166667	0.0454545	0.0869565	6	17	0.0875	0.525	0.0456522	0.166667
deepd3	56	iou	0.5	16	1	5	0.0588235	0.166667	0.0454545	0.0869565	6	17	0.0875	0.525	0.0456522	0.166667
deepd3	56	iou	0.6	17	0	6	0	0	0	0	6	17	0	0	0	0
deepd3	56	iou	0.7	17	0	6	0	0	0	0	6	17	0	0	0	0
deepd3	56	iou	0.8	17	0	6	0	0	0	0	6	17	0	0	0	0
deepd3	56	iou	0.9	17	0	6	0	0	0	0	6	17	0	0	0	0
deepd3	57	iou	0.1	6	10	2	0.625	0.833333	0.555556	0.714286	12	16	0.448595	0.538314	0.38451	0.833333
deepd3	57	iou	0.2	6	10	2	0.625	0.833333	0.555556	0.714286	12	16	0.448595	0.538314	0.38451	0.833333
deepd3	57	iou	0.3	8	8	4	0.5	0.666667	0.4	0.571429	12	16	0.407237	0.610855	0.34906	0.666667
deepd3	57	iou	0.4	8	8	4	0.5	0.666667	0.4	0.571429	12	16	0.407237	0.610855	0.34906	0.666667
deepd3	57	iou	0.5	9	7	5	0.4375	0.583333	0.333333	0.5	12	16	0.366288	0.627923	0.313962	0.583333
deepd3	57	iou	0.6	11	5	7	0.3125	0.416667	0.217391	0.357143	12	16	0.27611	0.662664	0.236666	0.416667
deepd3	57	iou	0.7	16	0	12	0	0	0	0	12	16	0	0	0	0
deepd3	57	iou	0.8	16	0	12	0	0	0	0	12	16	0	0	0	0
deepd3	57	iou	0.9	16	0	12	0	0	0	0	12	16	0	0	0	0
deepd3	58	iou	0.1	12	5	1	0.294118	0.833333	0.277778	0.434783	6	17	0.382461	0.458954	0.199545	0.833333
deepd3	58	iou	0.2	12	5	1	0.294118	0.833333	0.277778	0.434783	6	17	0.382461	0.458954	0.199545	0.833333
deepd3	58	iou	0.3	13	4	2	0.235294	0.666667	0.210526	0.347826	6	17	0.333442	0.500163	0.17397	0.666667
deepd3	58	iou	0.4	14	3	3	0.176471	0.5	0.15	0.26087	6	17	0.273442	0.546884	0.142665	0.5
deepd3	58	iou	0.5	15	2	4	0.117647	0.333333	0.0952381	0.173913	6	17	0.201425	0.604276	0.105091	0.333333
deepd3	58	iou	0.6	16	1	5	0.0588235	0.166667	0.0454545	0.0869565	6	17	0.104651	0.627907	0.0546006	0.166667
deepd3	58	iou	0.7	17	0	6	0	0	0	0	6	17	0	0	0	0
deepd3	58	iou	0.8	17	0	6	0	0	0	0	6	17	0	0	0	0
deepd3	58	iou	0.9	17	0	6	0	0	0	0	6	17	0	0	0	0
deepd3	59	iou	0.1	11	8	1	0.421053	0.888889	0.4	0.571429	9	19	0.370916	0.41728	0.238446	0.888889
deepd3	59	iou	0.2	11	8	1	0.421053	0.888889	0.4	0.571429	9	19	0.370916	0.41728	0.238446	0.888889
deepd3	59	iou	0.3	15	4	5	0.210526	0.444444	0.166667	0.285714	9	19	0.256049	0.576111	0.164603	0.444444
deepd3	59	iou	0.4	16	3	6	0.157895	0.333333	0.12	0.214286	9	19	0.219591	0.658773	0.141166	0.333333
deepd3	59	iou	0.5	16	3	6	0.157895	0.333333	0.12	0.214286	9	19	0.219591	0.658773	0.141166	0.333333
deepd3	59	iou	0.6	17	2	7	0.105263	0.222222	0.0769231	0.142857	9	19	0.159274	0.716731	0.10239	0.222222
deepd3	59	iou	0.7	18	1	8	0.0526316	0.111111	0.037037	0.0714286	9	19	0.0895062	0.805556	0.0575397	0.111111
deepd3	59	iou	0.8	18	1	8	0.0526316	0.111111	0.037037	0.0714286	9	19	0.0895062	0.805556	0.0575397	0.111111
deepd3	59	iou	0.9	19	0	9	0	0	0	0	9	19	0	0	0	0
deepd3	60	iou	0.1	1	13	4	0.928571	0.764706	0.722222	0.83871	17	14	0.40022	0.523365	0.438951	0.764706
deepd3	60	iou	0.2	1	13	4	0.928571	0.764706	0.722222	0.83871	17	14	0.40022	0.523365	0.438951	0.764706
deepd3	60	iou	0.3	4	10	7	0.714286	0.588235	0.47619	0.645161	17	14	0.361611	0.614739	0.396606	0.588235
deepd3	60	iou	0.4	5	9	8	0.642857	0.529412	0.409091	0.580645	17	14	0.338269	0.638952	0.371004	0.529412
deepd3	60	iou	0.5	5	9	8	0.642857	0.529412	0.409091	0.580645	17	14	0.338269	0.638952	0.371004	0.529412
deepd3	60	iou	0.6	8	6	11	0.428571	0.352941	0.24	0.387097	17	14	0.242266	0.686421	0.265711	0.352941
deepd3	60	iou	0.7	12	2	15	0.142857	0.117647	0.0689655	0.129032	17	14	0.0870614	0.740022	0.0954867	0.117647
deepd3	60	iou	0.8	14	0	17	0	0	0	0	17	14	0	0	0	0
deepd3	60	iou	0.9	14	0	17	0	0	0	0	17	14	0	0	0	0
deepd3	61	iou	0.1	2	2	5	0.5	0.285714	0.222222	0.363636	7	4	0.134748	0.471619	0.171498	0.285714
deepd3	61	iou	0.2	2	2	5	0.5	0.285714	0.222222	0.363636	7	4	0.134748	0.471619	0.171498	0.285714
deepd3	61	iou	0.3	2	2	5	0.5	0.285714	0.222222	0.363636	7	4	0.134748	0.471619	0.171498	0.285714
deepd3	61	iou	0.4	3	1	6	0.25	0.142857	0.1	0.181818	7	4	0.0863422	0.604396	0.10989	0.142857
deepd3	61	iou	0.5	3	1	6	0.25	0.142857	0.1	0.181818	7	4	0.0863422	0.604396	0.10989	0.142857
deepd3	61	iou	0.6	3	1	6	0.25	0.142857	0.1	0.181818	7	4	0.0863422	0.604396	0.10989	0.142857
deepd3	61	iou	0.7	4	0	7	0	0	0	0	7	4	0	0	0	0
deepd3	61	iou	0.8	4	0	7	0	0	0	0	7	4	0	0	0	0
deepd3	61	iou	0.9	4	0	7	0	0	0	0	7	4	0	0	0	0
deepd3	62	iou	0.1	1	21	38	0.954545	0.355932	0.35	0.518519	59	22	0.174719	0.490878	0.254529	0.355932
deepd3	62	iou	0.2	2	20	39	0.909091	0.338983	0.327869	0.493827	59	22	0.172365	0.508477	0.2511	0.338983
deepd3	62	iou	0.3	2	20	39	0.909091	0.338983	0.327869	0.493827	59	22	0.172365	0.508477	0.2511	0.338983
deepd3	62	iou	0.4	7	15	44	0.681818	0.254237	0.227273	0.37037	59	22	0.140741	0.55358	0.205029	0.254237
deepd3	62	iou	0.5	13	9	50	0.409091	0.152542	0.125	0.222222	59	22	0.0947441	0.621101	0.138022	0.152542
deepd3	62	iou	0.6	17	5	54	0.227273	0.0847458	0.0657895	0.123457	59	22	0.0589334	0.695414	0.0858535	0.0847458
deepd3	62	iou	0.7	20	2	57	0.0909091	0.0338983	0.0253165	0.0493827	59	22	0.0250301	0.738388	0.0364636	0.0338983
deepd3	62	iou	0.8	22	0	59	0	0	0	0	59	22	0	0	0	0
deepd3	62	iou	0.9	22	0	59	0	0	0	0	59	22	0	0	0	0
deepd3	63	iou	0.1	3	7	4	0.7	0.636364	0.5	0.666667	11	10	0.379618	0.596542	0.397695	0.636364
deepd3	63	iou	0.2	4	6	5	0.6	0.545455	0.4	0.571429	11	10	0.362783	0.665102	0.380058	0.545455
deepd3	63	iou	0.3	5	5	6	0.5	0.454545	0.3125	0.47619	11	10	0.335957	0.739105	0.351955	0.454545
deepd3	63	iou	0.4	5	5	6	0.5	0.454545	0.3125	0.47619	11	10	0.335957	0.739105	0.351955	0.454545
deepd3	63	iou	0.5	5	5	6	0.5	0.454545	0.3125	0.47619	11	10	0.335957	0.739105	0.351955	0.454545
deepd3	63	iou	0.6	5	5	6	0.5	0.454545	0.3125	0.47619	11	10	0.335957	0.739105	0.351955	0.454545
deepd3	63	iou	0.7	7	3	8	0.3	0.272727	0.166667	0.285714	11	10	0.220768	0.809483	0.231281	0.272727
deepd3	63	iou	0.8	8	2	9	0.2	0.181818	0.105263	0.190476	11	10	0.150723	0.828979	0.157901	0.181818
deepd3	63	iou	0.9	10	0	11	0	0	0	0	11	10	0	0	0	0
deepd3	64	iou	0.1	3	11	1	0.785714	0.916667	0.733333	0.846154	12	14	0.620997	0.677452	0.573228	0.916667
deepd3	64	iou	0.2	3	11	1	0.785714	0.916667	0.733333	0.846154	12	14	0.620997	0.677452	0.573228	0.916667
deepd3	64	iou	0.3	4	10	2	0.714286	0.833333	0.625	0.769231	12	14	0.599007	0.718808	0.552929	0.833333
deepd3	64	iou	0.4	4	10	2	0.714286	0.833333	0.625	0.769231	12	14	0.599007	0.718808	0.552929	0.833333
deepd3	64	iou	0.5	4	10	2	0.714286	0.833333	0.625	0.769231	12	14	0.599007	0.718808	0.552929	0.833333
deepd3	64	iou	0.6	4	10	2	0.714286	0.833333	0.625	0.769231	12	14	0.599007	0.718808	0.552929	0.833333
deepd3	64	iou	0.7	8	6	6	0.428571	0.5	0.3	0.461538	12	14	0.377668	0.755335	0.348616	0.5
deepd3	64	iou	0.8	13	1	11	0.0714286	0.0833333	0.04	0.0769231	12	14	0.0676328	0.811594	0.0624303	0.0833333
deepd3	64	iou	0.9	14	0	12	0	0	0	0	12	14	0	0	0	0
deepd3	65	iou	0.1	5	20	5	0.8	0.8	0.666667	0.8	25	25	0.567469	0.709336	0.567469	0.8
deepd3	65	iou	0.2	5	20	5	0.8	0.8	0.666667	0.8	25	25	0.567469	0.709336	0.567469	0.8
deepd3	65	iou	0.3	5	20	5	0.8	0.8	0.666667	0.8	25	25	0.567469	0.709336	0.567469	0.8
deepd3	65	iou	0.4	6	19	6	0.76	0.76	0.612903	0.76	25	25	0.553351	0.728094	0.553351	0.76
deepd3	65	iou	0.5	6	19	6	0.76	0.76	0.612903	0.76	25	25	0.553351	0.728094	0.553351	0.76
deepd3	65	iou	0.6	9	16	9	0.64	0.64	0.470588	0.64	25	25	0.48913	0.764266	0.48913	0.64
deepd3	65	iou	0.7	11	14	11	0.56	0.56	0.388889	0.56	25	25	0.435541	0.777751	0.435541	0.56
deepd3	65	iou	0.8	21	4	21	0.16	0.16	0.0869565	0.16	25	25	0.134916	0.843226	0.134916	0.16
deepd3	65	iou	0.9	24	1	24	0.04	0.04	0.0204082	0.04	25	25	0.0362162	0.905405	0.0362162	0.04
deepd3	66	iou	0.1	1	10	3	0.909091	0.769231	0.714286	0.833333	13	11	0.500333	0.650433	0.542028	0.769231
deepd3	66	iou	0.2	1	10	3	0.909091	0.769231	0.714286	0.833333	13	11	0.500333	0.650433	0.542028	0.769231
deepd3	66	iou	0.3	2	9	4	0.818182	0.692308	0.6	0.75	13	11	0.478563	0.691257	0.518443	0.692308
deepd3	66	iou	0.4	2	9	4	0.818182	0.692308	0.6	0.75	13	11	0.478563	0.691257	0.518443	0.692308
deepd3	66	iou	0.5	3	8	5	0.727273	0.615385	0.5	0.666667	13	11	0.440956	0.716553	0.477702	0.615385
deepd3	66	iou	0.6	4	7	6	0.636364	0.538462	0.411765	0.583333	13	11	0.396511	0.736378	0.429554	0.538462
deepd3	66	iou	0.7	7	4	9	0.363636	0.307692	0.2	0.333333	13	11	0.247943	0.805815	0.268605	0.307692
deepd3	66	iou	0.8	8	3	10	0.272727	0.230769	0.142857	0.25	13	11	0.18669	0.808988	0.202247	0.230769
deepd3	66	iou	0.9	11	0	13	0	0	0	0	13	11	0	0	0	0
deepd3	67	iou	0.1	2	15	15	0.882353	0.5	0.46875	0.638298	30	17	0.293301	0.586603	0.374427	0.5
deepd3	67	iou	0.2	3	14	16	0.823529	0.466667	0.424242	0.595745	30	17	0.28973	0.62085	0.369868	0.466667
deepd3	67	iou	0.3	4	13	17	0.764706	0.433333	0.382353	0.553191	30	17	0.280074	0.646324	0.357541	0.433333
deepd3	67	iou	0.4	5	12	18	0.705882	0.4	0.342857	0.510638	30	17	0.269756	0.674391	0.34437	0.4
deepd3	67	iou	0.5	6	11	19	0.647059	0.366667	0.305556	0.468085	30	17	0.254508	0.694113	0.324904	0.366667
deepd3	67	iou	0.6	7	10	20	0.588235	0.333333	0.27027	0.425532	30	17	0.236215	0.708646	0.301552	0.333333
deepd3	67	iou	0.7	13	4	26	0.235294	0.133333	0.0930233	0.170213	30	17	0.108621	0.814659	0.138665	0.133333
deepd3	67	iou	0.8	15	2	28	0.117647	0.0666667	0.0444444	0.0851064	30	17	0.0562403	0.843605	0.0717961	0.0666667
deepd3	67	iou	0.9	17	0	30	0	0	0	0	30	17	0	0	0	0
deepd3	68	iou	0.1	19	4	4	0.173913	0.5	0.148148	0.258065	8	23	0.261709	0.523419	0.135076	0.5
deepd3	68	iou	0.2	19	4	4	0.173913	0.5	0.148148	0.258065	8	23	0.261709	0.523419	0.135076	0.5
deepd3	68	iou	0.3	20	3	5	0.130435	0.375	0.107143	0.193548	8	23	0.228227	0.608606	0.117795	0.375
deepd3	68	iou	0.4	20	3	5	0.130435	0.375	0.107143	0.193548	8	23	0.228227	0.608606	0.117795	0.375
deepd3	68	iou	0.5	20	3	5	0.130435	0.375	0.107143	0.193548	8	23	0.228227	0.608606	0.117795	0.375
deepd3	68	iou	0.6	22	1	7	0.0434783	0.125	0.0333333	0.0645161	8	23	0.0955882	0.764706	0.0493359	0.125
deepd3	68	iou	0.7	22	1	7	0.0434783	0.125	0.0333333	0.0645161	8	23	0.0955882	0.764706	0.0493359	0.125
deepd3	68	iou	0.8	23	0	8	0	0	0	0	8	23	0	0	0	0
deepd3	68	iou	0.9	23	0	8	0	0	0	0	8	23	0	0	0	0
deepd3	69	iou	0.1	12	5	1	0.294118	0.833333	0.277778	0.434783	6	17	0.606706	0.728048	0.316543	0.833333
deepd3	69	iou	0.2	12	5	1	0.294118	0.833333	0.277778	0.434783	6	17	0.606706	0.728048	0.316543	0.833333
deepd3	69	iou	0.3	12	5	1	0.294118	0.833333	0.277778	0.434783	6	17	0.606706	0.728048	0.316543	0.833333
deepd3	69	iou	0.4	12	5	1	0.294118	0.833333	0.277778	0.434783	6	17	0.606706	0.728048	0.316543	0.833333
deepd3	69	iou	0.5	12	5	1	0.294118	0.833333	0.277778	0.434783	6	17	0.606706	0.728048	0.316543	0.833333
deepd3	69	iou	0.6	12	5	1	0.294118	0.833333	0.277778	0.434783	6	17	0.606706	0.728048	0.316543	0.833333
deepd3	69	iou	0.7	14	3	3	0.176471	0.5	0.15	0.26087	6	17	0.3813	0.762601	0.198939	0.5
deepd3	69	iou	0.8	16	1	5	0.0588235	0.166667	0.0454545	0.0869565	6	17	0.140625	0.84375	0.0733696	0.166667
deepd3	69	iou	0.9	17	0	6	0	0	0	0	6	17	0	0	0	0
deepd3	70	iou	0.1	14	8	1	0.363636	0.888889	0.347826	0.516129	9	22	0.393977	0.443224	0.228761	0.888889
deepd3	70	iou	0.2	15	7	2	0.318182	0.777778	0.291667	0.451613	9	22	0.374577	0.481599	0.217496	0.777778
deepd3	70	iou	0.3	17	5	4	0.227273	0.555556	0.192308	0.322581	9	22	0.322513	0.580524	0.187266	0.555556
deepd3	70	iou	0.4	17	5	4	0.227273	0.555556	0.192308	0.322581	9	22	0.322513	0.580524	0.187266	0.555556
deepd3	70	iou	0.5	18	4	5	0.181818	0.444444	0.148148	0.258065	9	22	0.273349	0.615036	0.158719	0.444444
deepd3	70	iou	0.6	21	1	8	0.0454545	0.111111	0.0333333	0.0645161	9	22	0.0808081	0.727273	0.0469208	0.111111
deepd3	70	iou	0.7	21	1	8	0.0454545	0.111111	0.0333333	0.0645161	9	22	0.0808081	0.727273	0.0469208	0.111111
deepd3	70	iou	0.8	22	0	9	0	0	0	0	9	22	0	0	0	0
deepd3	70	iou	0.9	22	0	9	0	0	0	0	9	22	0	0	0	0
deepd3	71	iou	0.1	4	6	1	0.6	0.857143	0.545455	0.705882	7	10	0.521063	0.607907	0.429111	0.857143
deepd3	71	iou	0.2	4	6	1	0.6	0.857143	0.545455	0.705882	7	10	0.521063	0.607907	0.429111	0.857143
deepd3	71	iou	0.3	4	6	1	0.6	0.857143	0.545455	0.705882	7	10	0.521063	0.607907	0.429111	0.857143
deepd3	71	iou	0.4	4	6	1	0.6	0.857143	0.545455	0.705882	7	10	0.521063	0.607907	0.429111	0.857143
deepd3	71	iou	0.5	4	6	1	0.6	0.857143	0.545455	0.705882	7	10	0.521063	0.607907	0.429111	0.857143
deepd3	71	iou	0.6	6	4	3	0.4	0.571429	0.307692	0.470588	7	10	0.361804	0.633157	0.297956	0.571429
deepd3	71	iou	0.7	10	0	7	0	0	0	0	7	10	0	0	0	0
deepd3	71	iou	0.8	10	0	7	0	0	0	0	7	10	0	0	0	0
deepd3	71	iou	0.9	10	0	7	0	0	0	0	7	10	0	0	0	0
deepd3	72	iou	0.1	1	6	5	0.857143	0.545455	0.5	0.666667	11	7	0.199497	0.365744	0.243829	0.545455
deepd3	72	iou	0.2	1	6	5	0.857143	0.545455	0.5	0.666667	11	7	0.199497	0.365744	0.243829	0.545455
deepd3	72	iou	0.3	3	4	7	0.571429	0.363636	0.285714	0.444444	11	7	0.154175	0.423982	0.188436	0.363636
deepd3	72	iou	0.4	4	3	8	0.428571	0.272727	0.2	0.333333	11	7	0.125634	0.460658	0.153553	0.272727
deepd3	72	iou	0.5	6	1	10	0.142857	0.0909091	0.0588235	0.111111	11	7	0.0499501	0.549451	0.0610501	0.0909091
deepd3	72	iou	0.6	7	0	11	0	0	0	0	11	7	0	0	0	0
deepd3	72	iou	0.7	7	0	11	0	0	0	0	11	7	0	0	0	0
deepd3	72	iou	0.8	7	0	11	0	0	0	0	11	7	0	0	0	0
deepd3	72	iou	0.9	7	0	11	0	0	0	0	11	7	0	0	0	0
deepd3	73	iou	0.1	10	9	0	0.473684	1	0.473684	0.642857	9	19	0.634647	0.634647	0.407987	1
deepd3	73	iou	0.2	10	9	0	0.473684	1	0.473684	0.642857	9	19	0.634647	0.634647	0.407987	1
deepd3	73	iou	0.3	10	9	0	0.473684	1	0.473684	0.642857	9	19	0.634647	0.634647	0.407987	1
deepd3	73	iou	0.4	10	9	0	0.473684	1	0.473684	0.642857	9	19	0.634647	0.634647	0.407987	1
deepd3	73	iou	0.5	11	8	1	0.421053	0.888889	0.4	0.571429	9	19	0.581314	0.653978	0.373702	0.888889
deepd3	73	iou	0.6	15	4	5	0.210526	0.444444	0.166667	0.285714	9	19	0.333556	0.7505	0.214429	0.444444
deepd3	73	iou	0.7	16	3	6	0.157895	0.333333	0.12	0.214286	9	19	0.264373	0.793119	0.169954	0.333333
deepd3	73	iou	0.8	18	1	8	0.0526316	0.111111	0.037037	0.0714286	9	19	0.0934579	0.841121	0.0600801	0.111111
deepd3	73	iou	0.9	19	0	9	0	0	0	0	9	19	0	0	0	0
deepd3	74	iou	0.1	1	4	1	0.8	0.8	0.666667	0.8	5	5	0.471939	0.589924	0.471939	0.8
deepd3	74	iou	0.2	1	4	1	0.8	0.8	0.666667	0.8	5	5	0.471939	0.589924	0.471939	0.8
deepd3	74	iou	0.3	1	4	1	0.8	0.8	0.666667	0.8	5	5	0.471939	0.589924	0.471939	0.8
deepd3	74	iou	0.4	2	3	2	0.6	0.6	0.428571	0.6	5	5	0.405272	0.675454	0.405272	0.6
deepd3	74	iou	0.5	2	3	2	0.6	0.6	0.428571	0.6	5	5	0.405272	0.675454	0.405272	0.6
deepd3	74	iou	0.6	3	2	3	0.4	0.4	0.25	0.4	5	5	0.305272	0.76318	0.305272	0.4
deepd3	74	iou	0.7	3	2	3	0.4	0.4	0.25	0.4	5	5	0.305272	0.76318	0.305272	0.4
deepd3	74	iou	0.8	5	0	5	0	0	0	0	5	5	0	0	0	0
deepd3	74	iou	0.9	5	0	5	0	0	0	0	5	5	0	0	0	0
deepd3	75	iou	0.1	0	17	4	1	0.809524	0.809524	0.894737	21	17	0.457465	0.565104	0.505619	0.809524
deepd3	75	iou	0.2	0	17	4	1	0.809524	0.809524	0.894737	21	17	0.457465	0.565104	0.505619	0.809524
deepd3	75	iou	0.3	1	16	5	0.941176	0.761905	0.727273	0.842105	21	17	0.447765	0.587691	0.494898	0.761905
deepd3	75	iou	0.4	2	15	6	0.882353	0.714286	0.652174	0.789474	21	17	0.43084	0.603176	0.476192	0.714286
deepd3	75	iou	0.5	8	9	12	0.529412	0.428571	0.310345	0.473684	21	17	0.300818	0.701909	0.332483	0.428571
deepd3	75	iou	0.6	9	8	13	0.470588	0.380952	0.266667	0.421053	21	17	0.276618	0.726123	0.305736	0.380952
deepd3	75	iou	0.7	11	6	15	0.352941	0.285714	0.1875	0.315789	21	17	0.214134	0.74947	0.236675	0.285714
deepd3	75	iou	0.8	17	0	21	0	0	0	0	21	17	0	0	0	0
deepd3	75	iou	0.9	17	0	21	0	0	0	0	21	17	0	0	0	0
deepd3	76	iou	0.1	6	3	3	0.333333	0.5	0.25	0.4	6	9	0.308356	0.616712	0.246685	0.5
deepd3	76	iou	0.2	6	3	3	0.333333	0.5	0.25	0.4	6	9	0.308356	0.616712	0.246685	0.5
deepd3	76	iou	0.3	7	2	4	0.222222	0.333333	0.153846	0.266667	6	9	0.263484	0.790453	0.210787	0.333333
deepd3	76	iou	0.4	7	2	4	0.222222	0.333333	0.153846	0.266667	6	9	0.263484	0.790453	0.210787	0.333333
deepd3	76	iou	0.5	7	2	4	0.222222	0.333333	0.153846	0.266667	6	9	0.263484	0.790453	0.210787	0.333333
deepd3	76	iou	0.6	7	2	4	0.222222	0.333333	0.153846	0.266667	6	9	0.263484	0.790453	0.210787	0.333333
deepd3	76	iou	0.7	7	2	4	0.222222	0.333333	0.153846	0.266667	6	9	0.263484	0.790453	0.210787	0.333333
deepd3	76	iou	0.8	8	1	5	0.111111	0.166667	0.0714286	0.133333	6	9	0.1375	0.825	0.11	0.166667
deepd3	76	iou	0.9	9	0	6	0	0	0	0	6	9	0	0	0	0
deepd3	77	iou	0.1	0	4	6	1	0.4	0.4	0.571429	10	4	0.14333	0.358325	0.204757	0.4
deepd3	77	iou	0.2	1	3	7	0.75	0.3	0.272727	0.428571	10	4	0.127201	0.424003	0.181715	0.3
deepd3	77	iou	0.3	1	3	7	0.75	0.3	0.272727	0.428571	10	4	0.127201	0.424003	0.181715	0.3
deepd3	77	iou	0.4	3	1	9	0.25	0.1	0.0769231	0.142857	10	4	0.0551724	0.551724	0.0788177	0.1
deepd3	77	iou	0.5	3	1	9	0.25	0.1	0.0769231	0.142857	10	4	0.0551724	0.551724	0.0788177	0.1
deepd3	77	iou	0.6	4	0	10	0	0	0	0	10	4	0	0	0	0
deepd3	77	iou	0.7	4	0	10	0	0	0	0	10	4	0	0	0	0
deepd3	77	iou	0.8	4	0	10	0	0	0	0	10	4	0	0	0	0
deepd3	77	iou	0.9	4	0	10	0	0	0	0	10	4	0	0	0	0
deepd3	78	iou	0.1	3	5	5	0.625	0.5	0.384615	0.555556	10	8	0.284808	0.569615	0.316453	0.5
deepd3	78	iou	0.2	3	5	5	0.625	0.5	0.384615	0.555556	10	8	0.284808	0.569615	0.316453	0.5
deepd3	78	iou	0.3	3	5	5	0.625	0.5	0.384615	0.555556	10	8	0.284808	0.569615	0.316453	0.5
deepd3	78	iou	0.4	5	3	7	0.375	0.3	0.2	0.333333	10	8	0.208333	0.694444	0.231481	0.3
deepd3	78	iou	0.5	5	3	7	0.375	0.3	0.2	0.333333	10	8	0.208333	0.694444	0.231481	0.3
deepd3	78	iou	0.6	5	3	7	0.375	0.3	0.2	0.333333	10	8	0.208333	0.694444	0.231481	0.3
deepd3	78	iou	0.7	7	1	9	0.125	0.1	0.0588235	0.111111	10	8	0.0738095	0.738095	0.0820106	0.1
deepd3	78	iou	0.8	8	0	10	0	0	0	0	10	8	0	0	0	0
deepd3	78	iou	0.9	8	0	10	0	0	0	0	10	8	0	0	0	0
cellpose_default	0	iou	0.1	0	0	6	0	0	0	0	6	0	0	0	0	0
cellpose_default	0	iou	0.2	0	0	6	0	0	0	0	6	0	0	0	0	0
cellpose_default	0	iou	0.3	0	0	6	0	0	0	0	6	0	0	0	0	0
cellpose_default	0	iou	0.4	0	0	6	0	0	0	0	6	0	0	0	0	0
cellpose_default	0	iou	0.5	0	0	6	0	0	0	0	6	0	0	0	0	0
cellpose_default	0	iou	0.6	0	0	6	0	0	0	0	6	0	0	0	0	0
cellpose_default	0	iou	0.7	0	0	6	0	0	0	0	6	0	0	0	0	0
cellpose_default	0	iou	0.8	0	0	6	0	0	0	0	6	0	0	0	0	0
cellpose_default	0	iou	0.9	0	0	6	0	0	0	0	6	0	0	0	0	0
cellpose_default	1	iou	0.1	5	14	5	0.736842	0.736842	0.583333	0.736842	19	19	0.44084	0.598283	0.44084	0.736842
cellpose_default	1	iou	0.2	5	14	5	0.736842	0.736842	0.583333	0.736842	19	19	0.44084	0.598283	0.44084	0.736842
cellpose_default	1	iou	0.3	7	12	7	0.631579	0.631579	0.461538	0.631579	19	19	0.411389	0.651366	0.411389	0.631579
cellpose_default	1	iou	0.4	7	12	7	0.631579	0.631579	0.461538	0.631579	19	19	0.411389	0.651366	0.411389	0.631579
cellpose_default	1	iou	0.5	10	9	10	0.473684	0.473684	0.310345	0.473684	19	19	0.342252	0.722532	0.342252	0.473684
cellpose_default	1	iou	0.6	11	8	11	0.421053	0.421053	0.266667	0.421053	19	19	0.311652	0.740175	0.311652	0.421053
cellpose_default	1	iou	0.7	14	5	14	0.263158	0.263158	0.151515	0.263158	19	19	0.20625	0.783749	0.20625	0.263158
cellpose_default	1	iou	0.8	18	1	18	0.0526316	0.0526316	0.027027	0.0526316	19	19	0.0466507	0.886364	0.0466507	0.0526316
cellpose_default	1	iou	0.9	19	0	19	0	0	0	0	19	19	0	0	0	0
cellpose_default	2	iou	0.1	0	0	10	0	0	0	0	10	0	0	0	0	0
cellpose_default	2	iou	0.2	0	0	10	0	0	0	0	10	0	0	0	0	0
cellpose_default	2	iou	0.3	0	0	10	0	0	0	0	10	0	0	0	0	0
cellpose_default	2	iou	0.4	0	0	10	0	0	0	0	10	0	0	0	0	0
cellpose_default	2	iou	0.5	0	0	10	0	0	0	0	10	0	0	0	0	0
cellpose_default	2	iou	0.6	0	0	10	0	0	0	0	10	0	0	0	0	0
cellpose_default	2	iou	0.7	0	0	10	0	0	0	0	10	0	0	0	0	0
cellpose_default	2	iou	0.8	0	0	10	0	0	0	0	10	0	0	0	0	0
cellpose_default	2	iou	0.9	0	0	10	0	0	0	0	10	0	0	0	0	0
cellpose_default	3	iou	0.1	2	0	11	0	0	0	0	11	2	0	0	0	0
cellpose_default	3	iou	0.2	2	0	11	0	0	0	0	11	2	0	0	0	0
cellpose_default	3	iou	0.3	2	0	11	0	0	0	0	11	2	0	0	0	0
cellpose_default	3	iou	0.4	2	0	11	0	0	0	0	11	2	0	0	0	0
cellpose_default	3	iou	0.5	2	0	11	0	0	0	0	11	2	0	0	0	0
cellpose_default	3	iou	0.6	2	0	11	0	0	0	0	11	2	0	0	0	0
cellpose_default	3	iou	0.7	2	0	11	0	0	0	0	11	2	0	0	0	0
cellpose_default	3	iou	0.8	2	0	11	0	0	0	0	11	2	0	0	0	0
cellpose_default	3	iou	0.9	2	0	11	0	0	0	0	11	2	0	0	0	0
cellpose_default	4	iou	0.1	1	0	5	0	0	0	0	5	1	0	0	0	0
cellpose_default	4	iou	0.2	1	0	5	0	0	0	0	5	1	0	0	0	0
cellpose_default	4	iou	0.3	1	0	5	0	0	0	0	5	1	0	0	0	0
cellpose_default	4	iou	0.4	1	0	5	0	0	0	0	5	1	0	0	0	0
cellpose_default	4	iou	0.5	1	0	5	0	0	0	0	5	1	0	0	0	0
cellpose_default	4	iou	0.6	1	0	5	0	0	0	0	5	1	0	0	0	0
cellpose_default	4	iou	0.7	1	0	5	0	0	0	0	5	1	0	0	0	0
cellpose_default	4	iou	0.8	1	0	5	0	0	0	0	5	1	0	0	0	0
cellpose_default	4	iou	0.9	1	0	5	0	0	0	0	5	1	0	0	0	0
cellpose_default	5	iou	0.1	9	59	26	0.867647	0.694118	0.62766	0.771242	85	68	0.179533	0.258649	0.199481	0.694118
cellpose_default	5	iou	0.2	29	39	46	0.573529	0.458824	0.342105	0.509804	85	68	0.143089	0.311861	0.158988	0.458824
cellpose_default	5	iou	0.3	47	21	64	0.308824	0.247059	0.159091	0.27451	85	68	0.0904757	0.366211	0.100529	0.247059
cellpose_default	5	iou	0.4	65	3	82	0.0441176	0.0352941	0.02	0.0392157	85	68	0.0164182	0.465182	0.0182424	0.0352941
cellpose_default	5	iou	0.5	67	1	84	0.0147059	0.0117647	0.00657895	0.0130719	85	68	0.00686274	0.583333	0.00762527	0.0117647
cellpose_default	5	iou	0.6	68	0	85	0	0	0	0	85	68	0	0	0	0
cellpose_default	5	iou	0.7	68	0	85	0	0	0	0	85	68	0	0	0	0
cellpose_default	5	iou	0.8	68	0	85	0	0	0	0	85	68	0	0	0	0
cellpose_default	5	iou	0.9	68	0	85	0	0	0	0	85	68	0	0	0	0
cellpose_default	6	iou	0.1	1	0	5	0	0	0	0	5	1	0	0	0	0
cellpose_default	6	iou	0.2	1	0	5	0	0	0	0	5	1	0	0	0	0
cellpose_default	6	iou	0.3	1	0	5	0	0	0	0	5	1	0	0	0	0
cellpose_default	6	iou	0.4	1	0	5	0	0	0	0	5	1	0	0	0	0
cellpose_default	6	iou	0.5	1	0	5	0	0	0	0	5	1	0	0	0	0
cellpose_default	6	iou	0.6	1	0	5	0	0	0	0	5	1	0	0	0	0
cellpose_default	6	iou	0.7	1	0	5	0	0	0	0	5	1	0	0	0	0
cellpose_default	6	iou	0.8	1	0	5	0	0	0	0	5	1	0	0	0	0
cellpose_default	6	iou	0.9	1	0	5	0	0	0	0	5	1	0	0	0	0
cellpose_default	7	iou	0.1	1	3	6	0.75	0.333333	0.3	0.461538	9	4	0.0930191	0.279057	0.128796	0.333333
cellpose_default	7	iou	0.2	1	3	6	0.75	0.333333	0.3	0.461538	9	4	0.0930191	0.279057	0.128796	0.333333
cellpose_default	7	iou	0.3	3	1	8	0.25	0.111111	0.0833333	0.153846	9	4	0.037037	0.333333	0.0512821	0.111111
cellpose_default	7	iou	0.4	4	0	9	0	0	0	0	9	4	0	0	0	0
cellpose_default	7	iou	0.5	4	0	9	0	0	0	0	9	4	0	0	0	0
cellpose_default	7	iou	0.6	4	0	9	0	0	0	0	9	4	0	0	0	0
cellpose_default	7	iou	0.7	4	0	9	0	0	0	0	9	4	0	0	0	0
cellpose_default	7	iou	0.8	4	0	9	0	0	0	0	9	4	0	0	0	0
cellpose_default	7	iou	0.9	4	0	9	0	0	0	0	9	4	0	0	0	0
cellpose_default	8	iou	0.1	0	0	11	0	0	0	0	11	0	0	0	0	0
cellpose_default	8	iou	0.2	0	0	11	0	0	0	0	11	0	0	0	0	0
cellpose_default	8	iou	0.3	0	0	11	0	0	0	0	11	0	0	0	0	0
cellpose_default	8	iou	0.4	0	0	11	0	0	0	0	11	0	0	0	0	0
cellpose_default	8	iou	0.5	0	0	11	0	0	0	0	11	0	0	0	0	0
cellpose_default	8	iou	0.6	0	0	11	0	0	0	0	11	0	0	0	0	0
cellpose_default	8	iou	0.7	0	0	11	0	0	0	0	11	0	0	0	0	0
cellpose_default	8	iou	0.8	0	0	11	0	0	0	0	11	0	0	0	0	0
cellpose_default	8	iou	0.9	0	0	11	0	0	0	0	11	0	0	0	0	0
cellpose_default	9	iou	0.1	1	9	28	0.9	0.243243	0.236842	0.382979	37	10	0.145632	0.598708	0.229292	0.243243
cellpose_default	9	iou	0.2	1	9	28	0.9	0.243243	0.236842	0.382979	37	10	0.145632	0.598708	0.229292	0.243243
cellpose_default	9	iou	0.3	1	9	28	0.9	0.243243	0.236842	0.382979	37	10	0.145632	0.598708	0.229292	0.243243
cellpose_default	9	iou	0.4	1	9	28	0.9	0.243243	0.236842	0.382979	37	10	0.145632	0.598708	0.229292	0.243243
cellpose_default	9	iou	0.5	4	6	31	0.6	0.162162	0.146341	0.255319	37	10	0.110097	0.678931	0.173344	0.162162
cellpose_default	9	iou	0.6	6	4	33	0.4	0.108108	0.0930233	0.170213	37	10	0.0793698	0.73417	0.124965	0.108108
cellpose_default	9	iou	0.7	8	2	35	0.2	0.0540541	0.0444444	0.0851064	37	10	0.0431687	0.798622	0.0679678	0.0540541
cellpose_default	9	iou	0.8	9	1	36	0.1	0.027027	0.0217391	0.0425532	37	10	0.0218516	0.808511	0.0344047	0.027027
cellpose_default	9	iou	0.9	10	0	37	0	0	0	0	37	10	0	0	0	0
cellpose_default	10	iou	0.1	0	0	5	0	0	0	0	5	0	0	0	0	0
cellpose_default	10	iou	0.2	0	0	5	0	0	0	0	5	0	0	0	0	0
cellpose_default	10	iou	0.3	0	0	5	0	0	0	0	5	0	0	0	0	0
cellpose_default	10	iou	0.4	0	0	5	0	0	0	0	5	0	0	0	0	0
cellpose_default	10	iou	0.5	0	0	5	0	0	0	0	5	0	0	0	0	0
cellpose_default	10	iou	0.6	0	0	5	0	0	0	0	5	0	0	0	0	0
cellpose_default	10	iou	0.7	0	0	5	0	0	0	0	5	0	0	0	0	0
cellpose_default	10	iou	0.8	0	0	5	0	0	0	0	5	0	0	0	0	0
cellpose_default	10	iou	0.9	0	0	5	0	0	0	0	5	0	0	0	0	0
cellpose_default	11	iou	0.1	0	13	31	1	0.295455	0.295455	0.45614	44	13	0.136512	0.462041	0.210755	0.295455
cellpose_default	11	iou	0.2	0	13	31	1	0.295455	0.295455	0.45614	44	13	0.136512	0.462041	0.210755	0.295455
cellpose_default	11	iou	0.3	0	13	31	1	0.295455	0.295455	0.45614	44	13	0.136512	0.462041	0.210755	0.295455
cellpose_default	11	iou	0.4	3	10	34	0.769231	0.227273	0.212766	0.350877	44	13	0.113073	0.497522	0.174569	0.227273
cellpose_default	11	iou	0.5	10	3	41	0.230769	0.0681818	0.0555556	0.105263	44	13	0.0422029	0.618975	0.0651553	0.0681818
cellpose_default	11	iou	0.6	11	2	42	0.153846	0.0454545	0.0363636	0.0701754	44	13	0.0308392	0.678463	0.0476114	0.0454545
cellpose_default	11	iou	0.7	12	1	43	0.0769231	0.0227273	0.0178571	0.0350877	44	13	0.0169246	0.744681	0.0261292	0.0227273
cellpose_default	11	iou	0.8	13	0	44	0	0	0	0	44	13	0	0	0	0
cellpose_default	11	iou	0.9	13	0	44	0	0	0	0	44	13	0	0	0	0
cellpose_default	12	iou	0.1	0	4	14	1	0.222222	0.222222	0.363636	18	4	0.134553	0.605489	0.220178	0.222222
cellpose_default	12	iou	0.2	0	4	14	1	0.222222	0.222222	0.363636	18	4	0.134553	0.605489	0.220178	0.222222
cellpose_default	12	iou	0.3	0	4	14	1	0.222222	0.222222	0.363636	18	4	0.134553	0.605489	0.220178	0.222222
cellpose_default	12	iou	0.4	0	4	14	1	0.222222	0.222222	0.363636	18	4	0.134553	0.605489	0.220178	0.222222
cellpose_default	12	iou	0.5	1	3	15	0.75	0.166667	0.157895	0.272727	18	4	0.109156	0.654937	0.178619	0.166667
cellpose_default	12	iou	0.6	3	1	17	0.25	0.0555556	0.047619	0.0909091	18	4	0.0468254	0.842857	0.0766234	0.0555556
cellpose_default	12	iou	0.7	3	1	17	0.25	0.0555556	0.047619	0.0909091	18	4	0.0468254	0.842857	0.0766234	0.0555556
cellpose_default	12	iou	0.8	3	1	17	0.25	0.0555556	0.047619	0.0909091	18	4	0.0468254	0.842857	0.0766234	0.0555556
cellpose_default	12	iou	0.9	4	0	18	0	0	0	0	18	4	0	0	0	0
cellpose_default	13	iou	0.1	0	4	13	1	0.235294	0.235294	0.380952	17	4	0.0573469	0.243725	0.0928474	0.235294
cellpose_default	13	iou	0.2	1	3	14	0.75	0.176471	0.166667	0.285714	17	4	0.0462642	0.262164	0.074904	0.176471
cellpose_default	13	iou	0.3	3	1	16	0.25	0.0588235	0.05	0.0952381	17	4	0.0177839	0.302326	0.0287929	0.0588235
cellpose_default	13	iou	0.4	4	0	17	0	0	0	0	17	4	0	0	0	0
cellpose_default	13	iou	0.5	4	0	17	0	0	0	0	17	4	0	0	0	0
cellpose_default	13	iou	0.6	4	0	17	0	0	0	0	17	4	0	0	0	0
cellpose_default	13	iou	0.7	4	0	17	0	0	0	0	17	4	0	0	0	0
cellpose_default	13	iou	0.8	4	0	17	0	0	0	0	17	4	0	0	0	0
cellpose_default	13	iou	0.9	4	0	17	0	0	0	0	17	4	0	0	0	0
cellpose_default	14	iou	0.1	0	3	7	1	0.3	0.3	0.461538	10	3	0.164437	0.548124	0.25298	0.3
cellpose_default	14	iou	0.2	0	3	7	1	0.3	0.3	0.461538	10	3	0.164437	0.548124	0.25298	0.3
cellpose_default	14	iou	0.3	0	3	7	1	0.3	0.3	0.461538	10	3	0.164437	0.548124	0.25298	0.3
cellpose_default	14	iou	0.4	0	3	7	1	0.3	0.3	0.461538	10	3	0.164437	0.548124	0.25298	0.3
cellpose_default	14	iou	0.5	0	3	7	1	0.3	0.3	0.461538	10	3	0.164437	0.548124	0.25298	0.3
cellpose_default	14	iou	0.6	3	0	10	0	0	0	0	10	3	0	0	0	0
cellpose_default	14	iou	0.7	3	0	10	0	0	0	0	10	3	0	0	0	0
cellpose_default	14	iou	0.8	3	0	10	0	0	0	0	10	3	0	0	0	0
cellpose_default	14	iou	0.9	3	0	10	0	0	0	0	10	3	0	0	0	0
cellpose_default	15	iou	0.1	0	2	13	1	0.133333	0.133333	0.235294	15	2	0.0708812	0.531609	0.125085	0.133333
cellpose_default	15	iou	0.2	0	2	13	1	0.133333	0.133333	0.235294	15	2	0.0708812	0.531609	0.125085	0.133333
cellpose_default	15	iou	0.3	0	2	13	1	0.133333	0.133333	0.235294	15	2	0.0708812	0.531609	0.125085	0.133333
cellpose_default	15	iou	0.4	1	1	14	0.5	0.0666667	0.0625	0.117647	15	2	0.0444444	0.666667	0.0784314	0.0666667
cellpose_default	15	iou	0.5	1	1	14	0.5	0.0666667	0.0625	0.117647	15	2	0.0444444	0.666667	0.0784314	0.0666667
cellpose_default	15	iou	0.6	1	1	14	0.5	0.0666667	0.0625	0.117647	15	2	0.0444444	0.666667	0.0784314	0.0666667
cellpose_default	15	iou	0.7	2	0	15	0	0	0	0	15	2	0	0	0	0
cellpose_default	15	iou	0.8	2	0	15	0	0	0	0	15	2	0	0	0	0
cellpose_default	15	iou	0.9	2	0	15	0	0	0	0	15	2	0	0	0	0
cellpose_default	16	iou	0.1	0	0	11	0	0	0	0	11	0	0	0	0	0
cellpose_default	16	iou	0.2	0	0	11	0	0	0	0	11	0	0	0	0	0
cellpose_default	16	iou	0.3	0	0	11	0	0	0	0	11	0	0	0	0	0
cellpose_default	16	iou	0.4	0	0	11	0	0	0	0	11	0	0	0	0	0
cellpose_default	16	iou	0.5	0	0	11	0	0	0	0	11	0	0	0	0	0
cellpose_default	16	iou	0.6	0	0	11	0	0	0	0	11	0	0	0	0	0
cellpose_default	16	iou	0.7	0	0	11	0	0	0	0	11	0	0	0	0	0
cellpose_default	16	iou	0.8	0	0	11	0	0	0	0	11	0	0	0	0	0
cellpose_default	16	iou	0.9	0	0	11	0	0	0	0	11	0	0	0	0	0
cellpose_default	17	iou	0.1	0	0	5	0	0	0	0	5	0	0	0	0	0
cellpose_default	17	iou	0.2	0	0	5	0	0	0	0	5	0	0	0	0	0
cellpose_default	17	iou	0.3	0	0	5	0	0	0	0	5	0	0	0	0	0
cellpose_default	17	iou	0.4	0	0	5	0	0	0	0	5	0	0	0	0	0
cellpose_default	17	iou	0.5	0	0	5	0	0	0	0	5	0	0	0	0	0
cellpose_default	17	iou	0.6	0	0	5	0	0	0	0	5	0	0	0	0	0
cellpose_default	17	iou	0.7	0	0	5	0	0	0	0	5	0	0	0	0	0
cellpose_default	17	iou	0.8	0	0	5	0	0	0	0	5	0	0	0	0	0
cellpose_default	17	iou	0.9	0	0	5	0	0	0	0	5	0	0	0	0	0
cellpose_default	18	iou	0.1	0	0	8	0	0	0	0	8	0	0	0	0	0
cellpose_default	18	iou	0.2	0	0	8	0	0	0	0	8	0	0	0	0	0
cellpose_default	18	iou	0.3	0	0	8	0	0	0	0	8	0	0	0	0	0
cellpose_default	18	iou	0.4	0	0	8	0	0	0	0	8	0	0	0	0	0
cellpose_default	18	iou	0.5	0	0	8	0	0	0	0	8	0	0	0	0	0
cellpose_default	18	iou	0.6	0	0	8	0	0	0	0	8	0	0	0	0	0
cellpose_default	18	iou	0.7	0	0	8	0	0	0	0	8	0	0	0	0	0
cellpose_default	18	iou	0.8	0	0	8	0	0	0	0	8	0	0	0	0	0
cellpose_default	18	iou	0.9	0	0	8	0	0	0	0	8	0	0	0	0	0
cellpose_default	19	iou	0.1	0	0	8	0	0	0	0	8	0	0	0	0	0
cellpose_default	19	iou	0.2	0	0	8	0	0	0	0	8	0	0	0	0	0
cellpose_default	19	iou	0.3	0	0	8	0	0	0	0	8	0	0	0	0	0
cellpose_default	19	iou	0.4	0	0	8	0	0	0	0	8	0	0	0	0	0
cellpose_default	19	iou	0.5	0	0	8	0	0	0	0	8	0	0	0	0	0
cellpose_default	19	iou	0.6	0	0	8	0	0	0	0	8	0	0	0	0	0
cellpose_default	19	iou	0.7	0	0	8	0	0	0	0	8	0	0	0	0	0
cellpose_default	19	iou	0.8	0	0	8	0	0	0	0	8	0	0	0	0	0
cellpose_default	19	iou	0.9	0	0	8	0	0	0	0	8	0	0	0	0	0
cellpose_default	20	iou	0.1	1	1	9	0.5	0.1	0.0909091	0.166667	10	2	0.0236559	0.236559	0.0394265	0.1
cellpose_default	20	iou	0.2	1	1	9	0.5	0.1	0.0909091	0.166667	10	2	0.0236559	0.236559	0.0394265	0.1
cellpose_default	20	iou	0.3	2	0	10	0	0	0	0	10	2	0	0	0	0
cellpose_default	20	iou	0.4	2	0	10	0	0	0	0	10	2	0	0	0	0
cellpose_default	20	iou	0.5	2	0	10	0	0	0	0	10	2	0	0	0	0
cellpose_default	20	iou	0.6	2	0	10	0	0	0	0	10	2	0	0	0	0
cellpose_default	20	iou	0.7	2	0	10	0	0	0	0	10	2	0	0	0	0
cellpose_default	20	iou	0.8	2	0	10	0	0	0	0	10	2	0	0	0	0
cellpose_default	20	iou	0.9	2	0	10	0	0	0	0	10	2	0	0	0	0
cellpose_default	21	iou	0.1	0	0	5	0	0	0	0	5	0	0	0	0	0
cellpose_default	21	iou	0.2	0	0	5	0	0	0	0	5	0	0	0	0	0
cellpose_default	21	iou	0.3	0	0	5	0	0	0	0	5	0	0	0	0	0
cellpose_default	21	iou	0.4	0	0	5	0	0	0	0	5	0	0	0	0	0
cellpose_default	21	iou	0.5	0	0	5	0	0	0	0	5	0	0	0	0	0
cellpose_default	21	iou	0.6	0	0	5	0	0	0	0	5	0	0	0	0	0
cellpose_default	21	iou	0.7	0	0	5	0	0	0	0	5	0	0	0	0	0
cellpose_default	21	iou	0.8	0	0	5	0	0	0	0	5	0	0	0	0	0
cellpose_default	21	iou	0.9	0	0	5	0	0	0	0	5	0	0	0	0	0
cellpose_default	22	iou	0.1	8	3	7	0.272727	0.3	0.166667	0.285714	10	11	0.0475268	0.158423	0.0452636	0.3
cellpose_default	22	iou	0.2	11	0	10	0	0	0	0	10	11	0	0	0	0
cellpose_default	22	iou	0.3	11	0	10	0	0	0	0	10	11	0	0	0	0
cellpose_default	22	iou	0.4	11	0	10	0	0	0	0	10	11	0	0	0	0
cellpose_default	22	iou	0.5	11	0	10	0	0	0	0	10	11	0	0	0	0
cellpose_default	22	iou	0.6	11	0	10	0	0	0	0	10	11	0	0	0	0
cellpose_default	22	iou	0.7	11	0	10	0	0	0	0	10	11	0	0	0	0
cellpose_default	22	iou	0.8	11	0	10	0	0	0	0	10	11	0	0	0	0
cellpose_default	22	iou	0.9	11	0	10	0	0	0	0	10	11	0	0	0	0
cellpose_default	23	iou	0.1	0	0	20	0	0	0	0	20	0	0	0	0	0
cellpose_default	23	iou	0.2	0	0	20	0	0	0	0	20	0	0	0	0	0
cellpose_default	23	iou	0.3	0	0	20	0	0	0	0	20	0	0	0	0	0
cellpose_default	23	iou	0.4	0	0	20	0	0	0	0	20	0	0	0	0	0
cellpose_default	23	iou	0.5	0	0	20	0	0	0	0	20	0	0	0	0	0
cellpose_default	23	iou	0.6	0	0	20	0	0	0	0	20	0	0	0	0	0
cellpose_default	23	iou	0.7	0	0	20	0	0	0	0	20	0	0	0	0	0
cellpose_default	23	iou	0.8	0	0	20	0	0	0	0	20	0	0	0	0	0
cellpose_default	23	iou	0.9	0	0	20	0	0	0	0	20	0	0	0	0	0
cellpose_default	24	iou	0.1	3	18	2	0.857143	0.9	0.782609	0.878049	20	21	0.628922	0.698802	0.613582	0.9
cellpose_default	24	iou	0.2	3	18	2	0.857143	0.9	0.782609	0.878049	20	21	0.628922	0.698802	0.613582	0.9
cellpose_default	24	iou	0.3	3	18	2	0.857143	0.9	0.782609	0.878049	20	21	0.628922	0.698802	0.613582	0.9
cellpose_default	24	iou	0.4	3	18	2	0.857143	0.9	0.782609	0.878049	20	21	0.628922	0.698802	0.613582	0.9
cellpose_default	24	iou	0.5	4	17	3	0.809524	0.85	0.708333	0.829268	20	21	0.606639	0.713693	0.591843	0.85
cellpose_default	24	iou	0.6	7	14	6	0.666667	0.7	0.518519	0.682927	20	21	0.522918	0.747026	0.510164	0.7
cellpose_default	24	iou	0.7	11	10	10	0.47619	0.5	0.322581	0.487805	20	21	0.396328	0.792657	0.386662	0.5
cellpose_default	24	iou	0.8	17	4	16	0.190476	0.2	0.108108	0.195122	20	21	0.168463	0.842314	0.164354	0.2
cellpose_default	24	iou	0.9	21	0	20	0	0	0	0	20	21	0	0	0	0
cellpose_default	25	iou	0.1	0	0	13	0	0	0	0	13	0	0	0	0	0
cellpose_default	25	iou	0.2	0	0	13	0	0	0	0	13	0	0	0	0	0
cellpose_default	25	iou	0.3	0	0	13	0	0	0	0	13	0	0	0	0	0
cellpose_default	25	iou	0.4	0	0	13	0	0	0	0	13	0	0	0	0	0
cellpose_default	25	iou	0.5	0	0	13	0	0	0	0	13	0	0	0	0	0
cellpose_default	25	iou	0.6	0	0	13	0	0	0	0	13	0	0	0	0	0
cellpose_default	25	iou	0.7	0	0	13	0	0	0	0	13	0	0	0	0	0
cellpose_default	25	iou	0.8	0	0	13	0	0	0	0	13	0	0	0	0	0
cellpose_default	25	iou	0.9	0	0	13	0	0	0	0	13	0	0	0	0	0
cellpose_default	26	iou	0.1	0	0	7	0	0	0	0	7	0	0	0	0	0
cellpose_default	26	iou	0.2	0	0	7	0	0	0	0	7	0	0	0	0	0
cellpose_default	26	iou	0.3	0	0	7	0	0	0	0	7	0	0	0	0	0
cellpose_default	26	iou	0.4	0	0	7	0	0	0	0	7	0	0	0	0	0
cellpose_default	26	iou	0.5	0	0	7	0	0	0	0	7	0	0	0	0	0
cellpose_default	26	iou	0.6	0	0	7	0	0	0	0	7	0	0	0	0	0
cellpose_default	26	iou	0.7	0	0	7	0	0	0	0	7	0	0	0	0	0
cellpose_default	26	iou	0.8	0	0	7	0	0	0	0	7	0	0	0	0	0
cellpose_default	26	iou	0.9	0	0	7	0	0	0	0	7	0	0	0	0	0
cellpose_default	27	iou	0.1	0	0	10	0	0	0	0	10	0	0	0	0	0
cellpose_default	27	iou	0.2	0	0	10	0	0	0	0	10	0	0	0	0	0
cellpose_default	27	iou	0.3	0	0	10	0	0	0	0	10	0	0	0	0	0
cellpose_default	27	iou	0.4	0	0	10	0	0	0	0	10	0	0	0	0	0
cellpose_default	27	iou	0.5	0	0	10	0	0	0	0	10	0	0	0	0	0
cellpose_default	27	iou	0.6	0	0	10	0	0	0	0	10	0	0	0	0	0
cellpose_default	27	iou	0.7	0	0	10	0	0	0	0	10	0	0	0	0	0
cellpose_default	27	iou	0.8	0	0	10	0	0	0	0	10	0	0	0	0	0
cellpose_default	27	iou	0.9	0	0	10	0	0	0	0	10	0	0	0	0	0
cellpose_default	28	iou	0.1	0	0	5	0	0	0	0	5	0	0	0	0	0
cellpose_default	28	iou	0.2	0	0	5	0	0	0	0	5	0	0	0	0	0
cellpose_default	28	iou	0.3	0	0	5	0	0	0	0	5	0	0	0	0	0
cellpose_default	28	iou	0.4	0	0	5	0	0	0	0	5	0	0	0	0	0
cellpose_default	28	iou	0.5	0	0	5	0	0	0	0	5	0	0	0	0	0
cellpose_default	28	iou	0.6	0	0	5	0	0	0	0	5	0	0	0	0	0
cellpose_default	28	iou	0.7	0	0	5	0	0	0	0	5	0	0	0	0	0
cellpose_default	28	iou	0.8	0	0	5	0	0	0	0	5	0	0	0	0	0
cellpose_default	28	iou	0.9	0	0	5	0	0	0	0	5	0	0	0	0	0
cellpose_default	29	iou	0.1	0	15	42	1	0.263158	0.263158	0.416667	57	15	0.163703	0.62207	0.259196	0.263158
cellpose_default	29	iou	0.2	0	15	42	1	0.263158	0.263158	0.416667	57	15	0.163703	0.62207	0.259196	0.263158
cellpose_default	29	iou	0.3	1	14	43	0.933333	0.245614	0.241379	0.388889	57	15	0.158519	0.645399	0.250989	0.245614
cellpose_default	29	iou	0.4	3	12	45	0.8	0.210526	0.2	0.333333	57	15	0.145117	0.689307	0.229769	0.210526
cellpose_default	29	iou	0.5	5	10	47	0.666667	0.175439	0.16129	0.277778	57	15	0.131046	0.746962	0.207489	0.175439
cellpose_default	29	iou	0.6	5	10	47	0.666667	0.175439	0.16129	0.277778	57	15	0.131046	0.746962	0.207489	0.175439
cellpose_default	29	iou	0.7	7	8	49	0.533333	0.140351	0.125	0.222222	57	15	0.107289	0.764432	0.169874	0.140351
cellpose_default	29	iou	0.8	13	2	55	0.133333	0.0350877	0.0285714	0.0555556	57	15	0.0294323	0.838822	0.0466012	0.0350877
cellpose_default	29	iou	0.9	15	0	57	0	0	0	0	57	15	0	0	0	0
cellpose_default	30	iou	0.1	1	8	1	0.888889	0.888889	0.8	0.888889	9	9	0.482028	0.542281	0.482028	0.888889
cellpose_default	30	iou	0.2	1	8	1	0.888889	0.888889	0.8	0.888889	9	9	0.482028	0.542281	0.482028	0.888889
cellpose_default	30	iou	0.3	3	6	3	0.666667	0.666667	0.5	0.666667	9	9	0.427583	0.641375	0.427583	0.666667
cellpose_default	30	iou	0.4	3	6	3	0.666667	0.666667	0.5	0.666667	9	9	0.427583	0.641375	0.427583	0.666667
cellpose_default	30	iou	0.5	4	5	4	0.555556	0.555556	0.384615	0.555556	9	9	0.373161	0.671691	0.373161	0.555556
cellpose_default	30	iou	0.6	6	3	6	0.333333	0.333333	0.2	0.333333	9	9	0.253913	0.76174	0.253913	0.333333
cellpose_default	30	iou	0.7	7	2	7	0.222222	0.222222	0.125	0.222222	9	9	0.18692	0.84114	0.18692	0.222222
cellpose_default	30	iou	0.8	7	2	7	0.222222	0.222222	0.125	0.222222	9	9	0.18692	0.84114	0.18692	0.222222
cellpose_default	30	iou	0.9	9	0	9	0	0	0	0	9	9	0	0	0	0
cellpose_default	31	iou	0.1	0	0	8	0	0	0	0	8	0	0	0	0	0
cellpose_default	31	iou	0.2	0	0	8	0	0	0	0	8	0	0	0	0	0
cellpose_default	31	iou	0.3	0	0	8	0	0	0	0	8	0	0	0	0	0
cellpose_default	31	iou	0.4	0	0	8	0	0	0	0	8	0	0	0	0	0
cellpose_default	31	iou	0.5	0	0	8	0	0	0	0	8	0	0	0	0	0
cellpose_default	31	iou	0.6	0	0	8	0	0	0	0	8	0	0	0	0	0
cellpose_default	31	iou	0.7	0	0	8	0	0	0	0	8	0	0	0	0	0
cellpose_default	31	iou	0.8	0	0	8	0	0	0	0	8	0	0	0	0	0
cellpose_default	31	iou	0.9	0	0	8	0	0	0	0	8	0	0	0	0	0
cellpose_default	32	iou	0.1	3	75	25	0.961538	0.75	0.728155	0.842697	100	78	0.455778	0.607704	0.51211	0.75
cellpose_default	32	iou	0.2	3	75	25	0.961538	0.75	0.728155	0.842697	100	78	0.455778	0.607704	0.51211	0.75
cellpose_default	32	iou	0.3	3	75	25	0.961538	0.75	0.728155	0.842697	100	78	0.455778	0.607704	0.51211	0.75
cellpose_default	32	iou	0.4	7	71	29	0.910256	0.71	0.663551	0.797753	100	78	0.44197	0.622494	0.496596	0.71
cellpose_default	32	iou	0.5	17	61	39	0.782051	0.61	0.521368	0.685393	100	78	0.396847	0.65057	0.445896	0.61
cellpose_default	32	iou	0.6	39	39	61	0.5	0.39	0.280576	0.438202	100	78	0.272832	0.69957	0.306553	0.39
cellpose_default	32	iou	0.7	57	21	79	0.269231	0.21	0.133758	0.235955	100	78	0.157238	0.748752	0.176672	0.21
cellpose_default	32	iou	0.8	74	4	96	0.0512821	0.04	0.0229885	0.0449438	100	78	0.0327561	0.818901	0.0368046	0.04
cellpose_default	32	iou	0.9	78	0	100	0	0	0	0	100	78	0	0	0	0
cellpose_default	33	iou	0.1	0	0	16	0	0	0	0	16	0	0	0	0	0
cellpose_default	33	iou	0.2	0	0	16	0	0	0	0	16	0	0	0	0	0
cellpose_default	33	iou	0.3	0	0	16	0	0	0	0	16	0	0	0	0	0
cellpose_default	33	iou	0.4	0	0	16	0	0	0	0	16	0	0	0	0	0
cellpose_default	33	iou	0.5	0	0	16	0	0	0	0	16	0	0	0	0	0
cellpose_default	33	iou	0.6	0	0	16	0	0	0	0	16	0	0	0	0	0
cellpose_default	33	iou	0.7	0	0	16	0	0	0	0	16	0	0	0	0	0
cellpose_default	33	iou	0.8	0	0	16	0	0	0	0	16	0	0	0	0	0
cellpose_default	33	iou	0.9	0	0	16	0	0	0	0	16	0	0	0	0	0
cellpose_default	34	iou	0.1	2	0	5	0	0	0	0	5	2	0	0	0	0
cellpose_default	34	iou	0.2	2	0	5	0	0	0	0	5	2	0	0	0	0
cellpose_default	34	iou	0.3	2	0	5	0	0	0	0	5	2	0	0	0	0
cellpose_default	34	iou	0.4	2	0	5	0	0	0	0	5	2	0	0	0	0
cellpose_default	34	iou	0.5	2	0	5	0	0	0	0	5	2	0	0	0	0
cellpose_default	34	iou	0.6	2	0	5	0	0	0	0	5	2	0	0	0	0
cellpose_default	34	iou	0.7	2	0	5	0	0	0	0	5	2	0	0	0	0
cellpose_default	34	iou	0.8	2	0	5	0	0	0	0	5	2	0	0	0	0
cellpose_default	34	iou	0.9	2	0	5	0	0	0	0	5	2	0	0	0	0
cellpose_default	35	iou	0.1	0	0	6	0	0	0	0	6	0	0	0	0	0
cellpose_default	35	iou	0.2	0	0	6	0	0	0	0	6	0	0	0	0	0
cellpose_default	35	iou	0.3	0	0	6	0	0	0	0	6	0	0	0	0	0
cellpose_default	35	iou	0.4	0	0	6	0	0	0	0	6	0	0	0	0	0
cellpose_default	35	iou	0.5	0	0	6	0	0	0	0	6	0	0	0	0	0
cellpose_default	35	iou	0.6	0	0	6	0	0	0	0	6	0	0	0	0	0
cellpose_default	35	iou	0.7	0	0	6	0	0	0	0	6	0	0	0	0	0
cellpose_default	35	iou	0.8	0	0	6	0	0	0	0	6	0	0	0	0	0
cellpose_default	35	iou	0.9	0	0	6	0	0	0	0	6	0	0	0	0	0
cellpose_default	36	iou	0.1	1	8	0	0.888889	1	0.888889	0.941176	8	9	0.531779	0.531779	0.500498	1
cellpose_default	36	iou	0.2	1	8	0	0.888889	1	0.888889	0.941176	8	9	0.531779	0.531779	0.500498	1
cellpose_default	36	iou	0.3	1	8	0	0.888889	1	0.888889	0.941176	8	9	0.531779	0.531779	0.500498	1
cellpose_default	36	iou	0.4	3	6	2	0.666667	0.75	0.545455	0.705882	8	9	0.442053	0.589405	0.41605	0.75
cellpose_default	36	iou	0.5	4	5	3	0.555556	0.625	0.416667	0.588235	8	9	0.384762	0.615619	0.362129	0.625
cellpose_default	36	iou	0.6	6	3	5	0.333333	0.375	0.214286	0.352941	8	9	0.252179	0.672477	0.237345	0.375
cellpose_default	36	iou	0.7	8	1	7	0.111111	0.125	0.0625	0.117647	8	9	0.0918367	0.734694	0.0864346	0.125
cellpose_default	36	iou	0.8	9	0	8	0	0	0	0	8	9	0	0	0	0
cellpose_default	36	iou	0.9	9	0	8	0	0	0	0	8	9	0	0	0	0
cellpose_default	37	iou	0.1	0	5	9	1	0.357143	0.357143	0.526316	14	5	0.159872	0.447642	0.235601	0.357143
cellpose_default	37	iou	0.2	1	4	10	0.8	0.285714	0.266667	0.421053	14	5	0.152729	0.534552	0.225075	0.285714
cellpose_default	37	iou	0.3	1	4	10	0.8	0.285714	0.266667	0.421053	14	5	0.152729	0.534552	0.225075	0.285714
cellpose_default	37	iou	0.4	1	4	10	0.8	0.285714	0.266667	0.421053	14	5	0.152729	0.534552	0.225075	0.285714
cellpose_default	37	iou	0.5	3	2	12	0.4	0.142857	0.117647	0.210526	14	5	0.0906193	0.634335	0.133544	0.142857
cellpose_default	37	iou	0.6	4	1	13	0.2	0.0714286	0.0555556	0.105263	14	5	0.0509368	0.713115	0.0750647	0.0714286
cellpose_default	37	iou	0.7	4	1	13	0.2	0.0714286	0.0555556	0.105263	14	5	0.0509368	0.713115	0.0750647	0.0714286
cellpose_default	37	iou	0.8	5	0	14	0	0	0	0	14	5	0	0	0	0
cellpose_default	37	iou	0.9	5	0	14	0	0	0	0	14	5	0	0	0	0
cellpose_default	38	iou	0.1	0	8	24	1	0.25	0.25	0.4	32	8	0.161614	0.646456	0.258582	0.25
cellpose_default	38	iou	0.2	0	8	24	1	0.25	0.25	0.4	32	8	0.161614	0.646456	0.258582	0.25
cellpose_default	38	iou	0.3	0	8	24	1	0.25	0.25	0.4	32	8	0.161614	0.646456	0.258582	0.25
cellpose_default	38	iou	0.4	1	7	25	0.875	0.21875	0.212121	0.35	32	8	0.149386	0.682906	0.239017	0.21875
cellpose_default	38	iou	0.5	3	5	27	0.625	0.15625	0.142857	0.25	32	8	0.12218	0.781951	0.195488	0.15625
cellpose_default	38	iou	0.6	3	5	27	0.625	0.15625	0.142857	0.25	32	8	0.12218	0.781951	0.195488	0.15625
cellpose_default	38	iou	0.7	3	5	27	0.625	0.15625	0.142857	0.25	32	8	0.12218	0.781951	0.195488	0.15625
cellpose_default	38	iou	0.8	6	2	30	0.25	0.0625	0.0526316	0.1	32	8	0.0536162	0.857859	0.0857859	0.0625
cellpose_default	38	iou	0.9	8	0	32	0	0	0	0	32	8	0	0	0	0
cellpose_default	39	iou	0.1	0	0	7	0	0	0	0	7	0	0	0	0	0
cellpose_default	39	iou	0.2	0	0	7	0	0	0	0	7	0	0	0	0	0
cellpose_default	39	iou	0.3	0	0	7	0	0	0	0	7	0	0	0	0	0
cellpose_default	39	iou	0.4	0	0	7	0	0	0	0	7	0	0	0	0	0
cellpose_default	39	iou	0.5	0	0	7	0	0	0	0	7	0	0	0	0	0
cellpose_default	39	iou	0.6	0	0	7	0	0	0	0	7	0	0	0	0	0
cellpose_default	39	iou	0.7	0	0	7	0	0	0	0	7	0	0	0	0	0
cellpose_default	39	iou	0.8	0	0	7	0	0	0	0	7	0	0	0	0	0
cellpose_default	39	iou	0.9	0	0	7	0	0	0	0	7	0	0	0	0	0
cellpose_default	40	iou	0.1	0	0	5	0	0	0	0	5	0	0	0	0	0
cellpose_default	40	iou	0.2	0	0	5	0	0	0	0	5	0	0	0	0	0
cellpose_default	40	iou	0.3	0	0	5	0	0	0	0	5	0	0	0	0	0
cellpose_default	40	iou	0.4	0	0	5	0	0	0	0	5	0	0	0	0	0
cellpose_default	40	iou	0.5	0	0	5	0	0	0	0	5	0	0	0	0	0
cellpose_default	40	iou	0.6	0	0	5	0	0	0	0	5	0	0	0	0	0
cellpose_default	40	iou	0.7	0	0	5	0	0	0	0	5	0	0	0	0	0
cellpose_default	40	iou	0.8	0	0	5	0	0	0	0	5	0	0	0	0	0
cellpose_default	40	iou	0.9	0	0	5	0	0	0	0	5	0	0	0	0	0
cellpose_default	41	iou	0.1	0	0	10	0	0	0	0	10	0	0	0	0	0
cellpose_default	41	iou	0.2	0	0	10	0	0	0	0	10	0	0	0	0	0
cellpose_default	41	iou	0.3	0	0	10	0	0	0	0	10	0	0	0	0	0
cellpose_default	41	iou	0.4	0	0	10	0	0	0	0	10	0	0	0	0	0
cellpose_default	41	iou	0.5	0	0	10	0	0	0	0	10	0	0	0	0	0
cellpose_default	41	iou	0.6	0	0	10	0	0	0	0	10	0	0	0	0	0
cellpose_default	41	iou	0.7	0	0	10	0	0	0	0	10	0	0	0	0	0
cellpose_default	41	iou	0.8	0	0	10	0	0	0	0	10	0	0	0	0	0
cellpose_default	41	iou	0.9	0	0	10	0	0	0	0	10	0	0	0	0	0
cellpose_default	42	iou	0.1	0	0	19	0	0	0	0	19	0	0	0	0	0
cellpose_default	42	iou	0.2	0	0	19	0	0	0	0	19	0	0	0	0	0
cellpose_default	42	iou	0.3	0	0	19	0	0	0	0	19	0	0	0	0	0
cellpose_default	42	iou	0.4	0	0	19	0	0	0	0	19	0	0	0	0	0
cellpose_default	42	iou	0.5	0	0	19	0	0	0	0	19	0	0	0	0	0
cellpose_default	42	iou	0.6	0	0	19	0	0	0	0	19	0	0	0	0	0
cellpose_default	42	iou	0.7	0	0	19	0	0	0	0	19	0	0	0	0	0
cellpose_default	42	iou	0.8	0	0	19	0	0	0	0	19	0	0	0	0	0
cellpose_default	42	iou	0.9	0	0	19	0	0	0	0	19	0	0	0	0	0
cellpose_default	43	iou	0.1	3	0	29	0	0	0	0	29	3	0	0	0	0
cellpose_default	43	iou	0.2	3	0	29	0	0	0	0	29	3	0	0	0	0
cellpose_default	43	iou	0.3	3	0	29	0	0	0	0	29	3	0	0	0	0
cellpose_default	43	iou	0.4	3	0	29	0	0	0	0	29	3	0	0	0	0
cellpose_default	43	iou	0.5	3	0	29	0	0	0	0	29	3	0	0	0	0
cellpose_default	43	iou	0.6	3	0	29	0	0	0	0	29	3	0	0	0	0
cellpose_default	43	iou	0.7	3	0	29	0	0	0	0	29	3	0	0	0	0
cellpose_default	43	iou	0.8	3	0	29	0	0	0	0	29	3	0	0	0	0
cellpose_default	43	iou	0.9	3	0	29	0	0	0	0	29	3	0	0	0	0
cellpose_default	44	iou	0.1	0	14	15	1	0.482759	0.482759	0.651163	29	14	0.290542	0.601836	0.391893	0.482759
cellpose_default	44	iou	0.2	0	14	15	1	0.482759	0.482759	0.651163	29	14	0.290542	0.601836	0.391893	0.482759
cellpose_default	44	iou	0.3	0	14	15	1	0.482759	0.482759	0.651163	29	14	0.290542	0.601836	0.391893	0.482759
cellpose_default	44	iou	0.4	2	12	17	0.857143	0.413793	0.387097	0.55814	29	14	0.267045	0.645358	0.3602	0.413793
cellpose_default	44	iou	0.5	4	10	19	0.714286	0.344828	0.30303	0.465116	29	14	0.234013	0.678636	0.315645	0.344828
cellpose_default	44	iou	0.6	6	8	21	0.571429	0.275862	0.228571	0.372093	29	14	0.198709	0.720319	0.268026	0.275862
cellpose_default	44	iou	0.7	9	5	24	0.357143	0.172414	0.131579	0.232558	29	14	0.131013	0.759874	0.176715	0.172414
cellpose_default	44	iou	0.8	13	1	28	0.0714286	0.0344828	0.0238095	0.0465116	29	14	0.0287356	0.833333	0.0387597	0.0344828
cellpose_default	44	iou	0.9	14	0	29	0	0	0	0	29	14	0	0	0	0
cellpose_default	45	iou	0.1	0	0	5	0	0	0	0	5	0	0	0	0	0
cellpose_default	45	iou	0.2	0	0	5	0	0	0	0	5	0	0	0	0	0
cellpose_default	45	iou	0.3	0	0	5	0	0	0	0	5	0	0	0	0	0
cellpose_default	45	iou	0.4	0	0	5	0	0	0	0	5	0	0	0	0	0
cellpose_default	45	iou	0.5	0	0	5	0	0	0	0	5	0	0	0	0	0
cellpose_default	45	iou	0.6	0	0	5	0	0	0	0	5	0	0	0	0	0
cellpose_default	45	iou	0.7	0	0	5	0	0	0	0	5	0	0	0	0	0
cellpose_default	45	iou	0.8	0	0	5	0	0	0	0	5	0	0	0	0	0
cellpose_default	45	iou	0.9	0	0	5	0	0	0	0	5	0	0	0	0	0
cellpose_default	46	iou	0.1	0	2	11	1	0.153846	0.153846	0.266667	13	2	0.0957254	0.622215	0.165924	0.153846
cellpose_default	46	iou	0.2	0	2	11	1	0.153846	0.153846	0.266667	13	2	0.0957254	0.622215	0.165924	0.153846
cellpose_default	46	iou	0.3	0	2	11	1	0.153846	0.153846	0.266667	13	2	0.0957254	0.622215	0.165924	0.153846
cellpose_default	46	iou	0.4	0	2	11	1	0.153846	0.153846	0.266667	13	2	0.0957254	0.622215	0.165924	0.153846
cellpose_default	46	iou	0.5	1	1	12	0.5	0.0769231	0.0714286	0.133333	13	2	0.0624303	0.811594	0.108213	0.0769231
cellpose_default	46	iou	0.6	1	1	12	0.5	0.0769231	0.0714286	0.133333	13	2	0.0624303	0.811594	0.108213	0.0769231
cellpose_default	46	iou	0.7	1	1	12	0.5	0.0769231	0.0714286	0.133333	13	2	0.0624303	0.811594	0.108213	0.0769231
cellpose_default	46	iou	0.8	1	1	12	0.5	0.0769231	0.0714286	0.133333	13	2	0.0624303	0.811594	0.108213	0.0769231
cellpose_default	46	iou	0.9	2	0	13	0	0	0	0	13	2	0	0	0	0
cellpose_default	47	iou	0.1	0	15	31	1	0.326087	0.326087	0.491803	46	15	0.189719	0.581805	0.286134	0.326087
cellpose_default	47	iou	0.2	0	15	31	1	0.326087	0.326087	0.491803	46	15	0.189719	0.581805	0.286134	0.326087
cellpose_default	47	iou	0.3	0	15	31	1	0.326087	0.326087	0.491803	46	15	0.189719	0.581805	0.286134	0.326087
cellpose_default	47	iou	0.4	2	13	33	0.866667	0.282609	0.270833	0.42623	46	15	0.175244	0.620094	0.264302	0.282609
cellpose_default	47	iou	0.5	4	11	35	0.733333	0.23913	0.22	0.360656	46	15	0.155669	0.650981	0.23478	0.23913
cellpose_default	47	iou	0.6	8	7	39	0.466667	0.152174	0.12963	0.229508	46	15	0.107684	0.707637	0.162408	0.152174
cellpose_default	47	iou	0.7	11	4	42	0.266667	0.0869565	0.0701754	0.131148	46	15	0.065124	0.748926	0.0982198	0.0869565
cellpose_default	47	iou	0.8	15	0	46	0	0	0	0	46	15	0	0	0	0
cellpose_default	47	iou	0.9	15	0	46	0	0	0	0	46	15	0	0	0	0
cellpose_default	48	iou	0.1	0	4	7	1	0.363636	0.363636	0.533333	11	4	0.172495	0.474362	0.252993	0.363636
cellpose_default	48	iou	0.2	0	4	7	1	0.363636	0.363636	0.533333	11	4	0.172495	0.474362	0.252993	0.363636
cellpose_default	48	iou	0.3	0	4	7	1	0.363636	0.363636	0.533333	11	4	0.172495	0.474362	0.252993	0.363636
cellpose_default	48	iou	0.4	0	4	7	1	0.363636	0.363636	0.533333	11	4	0.172495	0.474362	0.252993	0.363636
cellpose_default	48	iou	0.5	3	1	10	0.25	0.0909091	0.0714286	0.133333	11	4	0.0563866	0.620253	0.0827004	0.0909091
cellpose_default	48	iou	0.6	3	1	10	0.25	0.0909091	0.0714286	0.133333	11	4	0.0563866	0.620253	0.0827004	0.0909091
cellpose_default	48	iou	0.7	4	0	11	0	0	0	0	11	4	0	0	0	0
cellpose_default	48	iou	0.8	4	0	11	0	0	0	0	11	4	0	0	0	0
cellpose_default	48	iou	0.9	4	0	11	0	0	0	0	11	4	0	0	0	0
cellpose_default	49	iou	0.1	0	4	1	1	0.8	0.8	0.888889	5	4	0.525509	0.656887	0.583899	0.8
cellpose_default	49	iou	0.2	0	4	1	1	0.8	0.8	0.888889	5	4	0.525509	0.656887	0.583899	0.8
cellpose_default	49	iou	0.3	0	4	1	1	0.8	0.8	0.888889	5	4	0.525509	0.656887	0.583899	0.8
cellpose_default	49	iou	0.4	0	4	1	1	0.8	0.8	0.888889	5	4	0.525509	0.656887	0.583899	0.8
cellpose_default	49	iou	0.5	0	4	1	1	0.8	0.8	0.888889	5	4	0.525509	0.656887	0.583899	0.8
cellpose_default	49	iou	0.6	1	3	2	0.75	0.6	0.5	0.666667	5	4	0.411621	0.686034	0.457356	0.6
cellpose_default	49	iou	0.7	3	1	4	0.25	0.2	0.125	0.222222	5	4	0.143529	0.717647	0.159477	0.2
cellpose_default	49	iou	0.8	4	0	5	0	0	0	0	5	4	0	0	0	0
cellpose_default	49	iou	0.9	4	0	5	0	0	0	0	5	4	0	0	0	0
cellpose_default	50	iou	0.1	0	0	6	0	0	0	0	6	0	0	0	0	0
cellpose_default	50	iou	0.2	0	0	6	0	0	0	0	6	0	0	0	0	0
cellpose_default	50	iou	0.3	0	0	6	0	0	0	0	6	0	0	0	0	0
cellpose_default	50	iou	0.4	0	0	6	0	0	0	0	6	0	0	0	0	0
cellpose_default	50	iou	0.5	0	0	6	0	0	0	0	6	0	0	0	0	0
cellpose_default	50	iou	0.6	0	0	6	0	0	0	0	6	0	0	0	0	0
cellpose_default	50	iou	0.7	0	0	6	0	0	0	0	6	0	0	0	0	0
cellpose_default	50	iou	0.8	0	0	6	0	0	0	0	6	0	0	0	0	0
cellpose_default	50	iou	0.9	0	0	6	0	0	0	0	6	0	0	0	0	0
cellpose_default	51	iou	0.1	0	0	8	0	0	0	0	8	0	0	0	0	0
cellpose_default	51	iou	0.2	0	0	8	0	0	0	0	8	0	0	0	0	0
cellpose_default	51	iou	0.3	0	0	8	0	0	0	0	8	0	0	0	0	0
cellpose_default	51	iou	0.4	0	0	8	0	0	0	0	8	0	0	0	0	0
cellpose_default	51	iou	0.5	0	0	8	0	0	0	0	8	0	0	0	0	0
cellpose_default	51	iou	0.6	0	0	8	0	0	0	0	8	0	0	0	0	0
cellpose_default	51	iou	0.7	0	0	8	0	0	0	0	8	0	0	0	0	0
cellpose_default	51	iou	0.8	0	0	8	0	0	0	0	8	0	0	0	0	0
cellpose_default	51	iou	0.9	0	0	8	0	0	0	0	8	0	0	0	0	0
cellpose_default	52	iou	0.1	0	2	3	1	0.4	0.4	0.571429	5	2	0.105848	0.264621	0.151212	0.4
cellpose_default	52	iou	0.2	0	2	3	1	0.4	0.4	0.571429	5	2	0.105848	0.264621	0.151212	0.4
cellpose_default	52	iou	0.3	2	0	5	0	0	0	0	5	2	0	0	0	0
cellpose_default	52	iou	0.4	2	0	5	0	0	0	0	5	2	0	0	0	0
cellpose_default	52	iou	0.5	2	0	5	0	0	0	0	5	2	0	0	0	0
cellpose_default	52	iou	0.6	2	0	5	0	0	0	0	5	2	0	0	0	0
cellpose_default	52	iou	0.7	2	0	5	0	0	0	0	5	2	0	0	0	0
cellpose_default	52	iou	0.8	2	0	5	0	0	0	0	5	2	0	0	0	0
cellpose_default	52	iou	0.9	2	0	5	0	0	0	0	5	2	0	0	0	0
cellpose_default	53	iou	0.1	0	42	24	1	0.636364	0.636364	0.777778	66	42	0.406882	0.639385	0.4973	0.636364
cellpose_default	53	iou	0.2	0	42	24	1	0.636364	0.636364	0.777778	66	42	0.406882	0.639385	0.4973	0.636364
cellpose_default	53	iou	0.3	0	42	24	1	0.636364	0.636364	0.777778	66	42	0.406882	0.639385	0.4973	0.636364
cellpose_default	53	iou	0.4	4	38	28	0.904762	0.575758	0.542857	0.703704	66	42	0.387054	0.672252	0.473066	0.575758
cellpose_default	53	iou	0.5	9	33	33	0.785714	0.5	0.44	0.611111	66	42	0.353124	0.706249	0.431597	0.5
cellpose_default	53	iou	0.6	15	27	39	0.642857	0.409091	0.333333	0.5	66	42	0.30264	0.739787	0.369894	0.409091
cellpose_default	53	iou	0.7	24	18	48	0.428571	0.272727	0.2	0.333333	66	42	0.215692	0.790871	0.263624	0.272727
cellpose_default	53	iou	0.8	34	8	58	0.190476	0.121212	0.08	0.148148	66	42	0.102641	0.846786	0.12545	0.121212
cellpose_default	53	iou	0.9	41	1	65	0.0238095	0.0151515	0.00934579	0.0185185	66	42	0.0145903	0.962963	0.0178326	0.0151515
cellpose_default	54	iou	0.1	0	0	8	0	0	0	0	8	0	0	0	0	0
cellpose_default	54	iou	0.2	0	0	8	0	0	0	0	8	0	0	0	0	0
cellpose_default	54	iou	0.3	0	0	8	0	0	0	0	8	0	0	0	0	0
cellpose_default	54	iou	0.4	0	0	8	0	0	0	0	8	0	0	0	0	0
cellpose_default	54	iou	0.5	0	0	8	0	0	0	0	8	0	0	0	0	0
cellpose_default	54	iou	0.6	0	0	8	0	0	0	0	8	0	0	0	0	0
cellpose_default	54	iou	0.7	0	0	8	0	0	0	0	8	0	0	0	0	0
cellpose_default	54	iou	0.8	0	0	8	0	0	0	0	8	0	0	0	0	0
cellpose_default	54	iou	0.9	0	0	8	0	0	0	0	8	0	0	0	0	0
cellpose_default	55	iou	0.1	1	6	6	0.857143	0.5	0.461538	0.631579	12	7	0.168742	0.337485	0.213148	0.5
cellpose_default	55	iou	0.2	2	5	7	0.714286	0.416667	0.357143	0.526316	12	7	0.1601	0.384239	0.202231	0.416667
cellpose_default	55	iou	0.3	4	3	9	0.428571	0.25	0.1875	0.315789	12	7	0.11747	0.469881	0.148384	0.25
cellpose_default	55	iou	0.4	5	2	10	0.285714	0.166667	0.117647	0.210526	12	7	0.0856076	0.513645	0.108136	0.166667
cellpose_default	55	iou	0.5	6	1	11	0.142857	0.0833333	0.0555556	0.105263	12	7	0.0470588	0.564706	0.0594427	0.0833333
cellpose_default	55	iou	0.6	7	0	12	0	0	0	0	12	7	0	0	0	0
cellpose_default	55	iou	0.7	7	0	12	0	0	0	0	12	7	0	0	0	0
cellpose_default	55	iou	0.8	7	0	12	0	0	0	0	12	7	0	0	0	0
cellpose_default	55	iou	0.9	7	0	12	0	0	0	0	12	7	0	0	0	0
cellpose_default	56	iou	0.1	0	0	6	0	0	0	0	6	0	0	0	0	0
cellpose_default	56	iou	0.2	0	0	6	0	0	0	0	6	0	0	0	0	0
cellpose_default	56	iou	0.3	0	0	6	0	0	0	0	6	0	0	0	0	0
cellpose_default	56	iou	0.4	0	0	6	0	0	0	0	6	0	0	0	0	0
cellpose_default	56	iou	0.5	0	0	6	0	0	0	0	6	0	0	0	0	0
cellpose_default	56	iou	0.6	0	0	6	0	0	0	0	6	0	0	0	0	0
cellpose_default	56	iou	0.7	0	0	6	0	0	0	0	6	0	0	0	0	0
cellpose_default	56	iou	0.8	0	0	6	0	0	0	0	6	0	0	0	0	0
cellpose_default	56	iou	0.9	0	0	6	0	0	0	0	6	0	0	0	0	0
cellpose_default	57	iou	0.1	0	4	8	1	0.333333	0.333333	0.5	12	4	0.14169	0.42507	0.212535	0.333333
cellpose_default	57	iou	0.2	0	4	8	1	0.333333	0.333333	0.5	12	4	0.14169	0.42507	0.212535	0.333333
cellpose_default	57	iou	0.3	2	2	10	0.5	0.166667	0.142857	0.25	12	4	0.0973591	0.584154	0.146039	0.166667
cellpose_default	57	iou	0.4	2	2	10	0.5	0.166667	0.142857	0.25	12	4	0.0973591	0.584154	0.146039	0.166667
cellpose_default	57	iou	0.5	2	2	10	0.5	0.166667	0.142857	0.25	12	4	0.0973591	0.584154	0.146039	0.166667
cellpose_default	57	iou	0.6	3	1	11	0.25	0.0833333	0.0666667	0.125	12	4	0.0517241	0.62069	0.0775862	0.0833333
cellpose_default	57	iou	0.7	4	0	12	0	0	0	0	12	4	0	0	0	0
cellpose_default	57	iou	0.8	4	0	12	0	0	0	0	12	4	0	0	0	0
cellpose_default	57	iou	0.9	4	0	12	0	0	0	0	12	4	0	0	0	0
cellpose_default	58	iou	0.1	6	5	1	0.454545	0.833333	0.416667	0.588235	6	11	0.348958	0.41875	0.246323	0.833333
cellpose_default	58	iou	0.2	6	5	1	0.454545	0.833333	0.416667	0.588235	6	11	0.348958	0.41875	0.246323	0.833333
cellpose_default	58	iou	0.3	8	3	3	0.272727	0.5	0.214286	0.352941	6	11	0.264434	0.528868	0.186659	0.5
cellpose_default	58	iou	0.4	9	2	4	0.181818	0.333333	0.133333	0.235294	6	11	0.205112	0.615336	0.144785	0.333333
cellpose_default	58	iou	0.5	10	1	5	0.0909091	0.166667	0.0625	0.117647	6	11	0.124031	0.744186	0.0875513	0.166667
cellpose_default	58	iou	0.6	10	1	5	0.0909091	0.166667	0.0625	0.117647	6	11	0.124031	0.744186	0.0875513	0.166667
cellpose_default	58	iou	0.7	10	1	5	0.0909091	0.166667	0.0625	0.117647	6	11	0.124031	0.744186	0.0875513	0.166667
cellpose_default	58	iou	0.8	11	0	6	0	0	0	0	6	11	0	0	0	0
cellpose_default	58	iou	0.9	11	0	6	0	0	0	0	6	11	0	0	0	0
cellpose_default	59	iou	0.1	0	1	8	1	0.111111	0.111111	0.2	9	1	0.0146199	0.131579	0.0263158	0.111111
cellpose_default	59	iou	0.2	1	0	9	0	0	0	0	9	1	0	0	0	0
cellpose_default	59	iou	0.3	1	0	9	0	0	0	0	9	1	0	0	0	0
cellpose_default	59	iou	0.4	1	0	9	0	0	0	0	9	1	0	0	0	0
cellpose_default	59	iou	0.5	1	0	9	0	0	0	0	9	1	0	0	0	0
cellpose_default	59	iou	0.6	1	0	9	0	0	0	0	9	1	0	0	0	0
cellpose_default	59	iou	0.7	1	0	9	0	0	0	0	9	1	0	0	0	0
cellpose_default	59	iou	0.8	1	0	9	0	0	0	0	9	1	0	0	0	0
cellpose_default	59	iou	0.9	1	0	9	0	0	0	0	9	1	0	0	0	0
cellpose_default	60	iou	0.1	0	0	17	0	0	0	0	17	0	0	0	0	0
cellpose_default	60	iou	0.2	0	0	17	0	0	0	0	17	0	0	0	0	0
cellpose_default	60	iou	0.3	0	0	17	0	0	0	0	17	0	0	0	0	0
cellpose_default	60	iou	0.4	0	0	17	0	0	0	0	17	0	0	0	0	0
cellpose_default	60	iou	0.5	0	0	17	0	0	0	0	17	0	0	0	0	0
cellpose_default	60	iou	0.6	0	0	17	0	0	0	0	17	0	0	0	0	0
cellpose_default	60	iou	0.7	0	0	17	0	0	0	0	17	0	0	0	0	0
cellpose_default	60	iou	0.8	0	0	17	0	0	0	0	17	0	0	0	0	0
cellpose_default	60	iou	0.9	0	0	17	0	0	0	0	17	0	0	0	0	0
cellpose_default	61	iou	0.1	0	0	7	0	0	0	0	7	0	0	0	0	0
cellpose_default	61	iou	0.2	0	0	7	0	0	0	0	7	0	0	0	0	0
cellpose_default	61	iou	0.3	0	0	7	0	0	0	0	7	0	0	0	0	0
cellpose_default	61	iou	0.4	0	0	7	0	0	0	0	7	0	0	0	0	0
cellpose_default	61	iou	0.5	0	0	7	0	0	0	0	7	0	0	0	0	0
cellpose_default	61	iou	0.6	0	0	7	0	0	0	0	7	0	0	0	0	0
cellpose_default	61	iou	0.7	0	0	7	0	0	0	0	7	0	0	0	0	0
cellpose_default	61	iou	0.8	0	0	7	0	0	0	0	7	0	0	0	0	0
cellpose_default	61	iou	0.9	0	0	7	0	0	0	0	7	0	0	0	0	0
cellpose_default	62	iou	0.1	0	24	35	1	0.40678	0.40678	0.578313	59	24	0.190098	0.467325	0.27026	0.40678
cellpose_default	62	iou	0.2	0	24	35	1	0.40678	0.40678	0.578313	59	24	0.190098	0.467325	0.27026	0.40678
cellpose_default	62	iou	0.3	5	19	40	0.791667	0.322034	0.296875	0.457831	59	24	0.168656	0.52372	0.239776	0.322034
cellpose_default	62	iou	0.4	8	16	43	0.666667	0.271186	0.238806	0.385542	59	24	0.15072	0.555781	0.214277	0.271186
cellpose_default	62	iou	0.5	13	11	48	0.458333	0.186441	0.152778	0.26506	59	24	0.113139	0.606835	0.160848	0.186441
cellpose_default	62	iou	0.6	20	4	55	0.166667	0.0677966	0.0506329	0.0963855	59	24	0.0476125	0.702285	0.0676901	0.0677966
cellpose_default	62	iou	0.7	22	2	57	0.0833333	0.0338983	0.0246914	0.0481928	59	24	0.0250137	0.737903	0.0355616	0.0338983
cellpose_default	62	iou	0.8	24	0	59	0	0	0	0	59	24	0	0	0	0
cellpose_default	62	iou	0.9	24	0	59	0	0	0	0	59	24	0	0	0	0
cellpose_default	63	iou	0.1	0	0	11	0	0	0	0	11	0	0	0	0	0
cellpose_default	63	iou	0.2	0	0	11	0	0	0	0	11	0	0	0	0	0
cellpose_default	63	iou	0.3	0	0	11	0	0	0	0	11	0	0	0	0	0
cellpose_default	63	iou	0.4	0	0	11	0	0	0	0	11	0	0	0	0	0
cellpose_default	63	iou	0.5	0	0	11	0	0	0	0	11	0	0	0	0	0
cellpose_default	63	iou	0.6	0	0	11	0	0	0	0	11	0	0	0	0	0
cellpose_default	63	iou	0.7	0	0	11	0	0	0	0	11	0	0	0	0	0
cellpose_default	63	iou	0.8	0	0	11	0	0	0	0	11	0	0	0	0	0
cellpose_default	63	iou	0.9	0	0	11	0	0	0	0	11	0	0	0	0	0
cellpose_default	64	iou	0.1	0	4	8	1	0.333333	0.333333	0.5	12	4	0.171498	0.514494	0.257247	0.333333
[truncated: 2,267 more rows]

## Sheet: 2D_val_metrics
model	iou_threshold	true_count_mean	true_count_std	pred_count_mean	pred_count_std	precision_mean	precision_std	recall_mean	recall_std	f1_score_mean	f1_score_std	true_positives_mean	true_positives_std	false_positives_mean	false_positives_std	false_negatives_mean	false_negatives_std	avg_iou_mean	avg_iou_std	min_iou_mean	min_iou_std	max_iou_mean	max_iou_std	centroid_matching_radius_mean	centroid_matching_radius_std	centroid_precision_mean	centroid_precision_std	centroid_recall_mean	centroid_recall_std	centroid_f1_score_mean	centroid_f1_score_std	centroid_true_positives_mean	centroid_true_positives_std	centroid_false_positives_mean	centroid_false_positives_std	centroid_false_negatives_mean	centroid_false_negatives_std	hausdorff_mean_mean	hausdorff_mean_std	hausdorff_max_mean	hausdorff_max_std	hausdorff_std_mean	hausdorff_std_std	centroid_mean_mean	centroid_mean_std	centroid_max_mean	centroid_max_std	centroid_std_mean	centroid_std_std
threshold + watershed	0.5	16.2911	17.7606	43.3418	75.4129	0.404063	0.296058	0.48829	0.272289	0.404896	0.281935	8.31646	10.5424	35.0253	76.1028	7.97468	9.57959	0.635723	0.153078	0.541955	0.134327	0.736082	0.198278	4	0	0.653729	0.340699	0.841255	0.182208	0.65403	0.280043	13.0253	13.6363	30.3165	75.749	3.26582	5.83471	2.89185	1.24761	5.40149	2.47575	1.24002	0.730632	0.845762	0.45665	1.95948	0.97845	0.531769	0.28403
deepd3	0.5	16.2911	17.7606	15.2152	10.8801	0.342435	0.220227	0.379854	0.246038	0.340158	0.213275	5.27848	5.31793	9.93671	7.59781	11.0127	15.1264	0.620705	0.172975	0.540204	0.158296	0.710486	0.207729	4	0	0.612687	0.254038	0.6418	0.229903	0.58566	0.199399	9.26582	8.71148	5.94937	5.50501	7.02532	10.8687	3.09374	1.21309	6.02771	2.531	1.48183	0.781194	1.08076	0.468305	2.40485	1.06565	0.689047	0.358082
cellpose_default	0.5	16.2911	17.7606	6.36709	13.1268	0.705553	0.378773	0.134237	0.231299	0.16157	0.256998	3.4557	8.58561	2.91139	8.08479	12.8354	12.8994	0.271846	0.334568	0.236435	0.293065	0.309501	0.384344	4	0	0.78792	0.337284	0.390959	0.296843	0.477527	0.289364	10.2326	14.7952	1.46512	2.69346	12.3953	10.817	4.44318	5.08214	7.27253	5.52682	1.46963	1.1714	1.04967	0.633177	2.09454	1.02845	0.509535	0.371146
cellpose_custom	0.5	16.2911	17.7606	15.3038	14.7556	0.760321	0.20116	0.775392	0.194835	0.754347	0.181271	12.0506	12.7691	3.25316	3.55711	4.24051	6.89893	0.733049	0.0583151	0.587771	0.0771631	0.868702	0.0649104	4	0	0.851795	0.160049	0.867862	0.156543	0.843598	0.128662	13.2025	13.1299	2.10127	3.09505	3.08861	6.09369	1.62441	0.446711	3.2735	1.65812	0.691861	0.4348	0.544854	0.232963	1.39043	0.846216	0.353646	0.210617
stardist_default	0.5	16.2911	17.7606	19.1646	15.961	0.334664	0.251588	0.397394	0.233996	0.346815	0.23298	6.32911	7.08686	12.8354	11.6139	9.96203	13.032	0.619808	0.175306	0.528434	0.151166	0.707566	0.212029	4	0	0.573471	0.264001	0.707579	0.231376	0.595612	0.211267	10.8354	10.5593	8.32911	8.09989	5.4557	9.065	2.98062	1.20979	5.81111	2.85134	1.34542	0.881667	0.828118	0.403503	1.99217	1.08775	0.544549	0.33564
stardist_custom	0.5	16.2911	17.7606	15.3544	15.5473	0.842663	0.142516	0.811483	0.142836	0.817819	0.125563	13	13.2278	2.35443	3.44569	3.29114	5.94236	0.74029	0.057519	0.58943	0.0677274	0.862956	0.0614808	4	0	0.896763	0.140293	0.859829	0.129631	0.867948	0.109458	13.6962	13.9094	1.65823	2.80972	2.59494	4.70548	1.50803	0.375819	2.91693	1.65959	0.584475	0.464741	0.513661	0.230298	1.25678	0.810667	0.334724	0.24245
[truncated: 16 more columns]

## Sheet: 3D_val_overIoUThresholds
model_name	image_id	criterion	thresh	fp	tp	fn	precision	recall	accuracy	f1	n_true	n_pred	mean_true_score	mean_matched_score	panoptic_quality	% true positives
threshold + watershed	0	iou	0.1	22	13	1	0.371429	0.928571	0.361111	0.530612	14	35	0.407038	0.438349	0.232593	0.928571
threshold + watershed	0	iou	0.2	22	13	1	0.371429	0.928571	0.361111	0.530612	14	35	0.407038	0.438349	0.232593	0.928571
threshold + watershed	0	iou	0.3	23	12	2	0.342857	0.857143	0.324324	0.489796	14	35	0.387481	0.452061	0.221417	0.857143
threshold + watershed	0	iou	0.4	28	7	7	0.2	0.5	0.166667	0.285714	14	35	0.25134	0.502681	0.143623	0.5
threshold + watershed	0	iou	0.5	32	3	11	0.0857143	0.214286	0.0652174	0.122449	14	35	0.121645	0.567677	0.0695114	0.214286
threshold + watershed	0	iou	0.6	34	1	13	0.0285714	0.0714286	0.0208333	0.0408163	14	35	0.0443723	0.621212	0.0253556	0.0714286
threshold + watershed	0	iou	0.7	35	0	14	0	0	0	0	14	35	0	0	0	0
threshold + watershed	0	iou	0.8	35	0	14	0	0	0	0	14	35	0	0	0	0
threshold + watershed	0	iou	0.9	35	0	14	0	0	0	0	14	35	0	0	0	0
threshold + watershed	1	iou	0.1	1	3	1	0.75	0.75	0.6	0.75	4	4	0.328075	0.437434	0.328075	0.75
threshold + watershed	1	iou	0.2	1	3	1	0.75	0.75	0.6	0.75	4	4	0.328075	0.437434	0.328075	0.75
threshold + watershed	1	iou	0.3	1	3	1	0.75	0.75	0.6	0.75	4	4	0.328075	0.437434	0.328075	0.75
threshold + watershed	1	iou	0.4	2	2	2	0.5	0.5	0.333333	0.5	4	4	0.23906	0.47812	0.23906	0.5
threshold + watershed	1	iou	0.5	3	1	3	0.25	0.25	0.142857	0.25	4	4	0.128968	0.515873	0.128968	0.25
threshold + watershed	1	iou	0.6	4	0	4	0	0	0	0	4	4	0	0	0	0
threshold + watershed	1	iou	0.7	4	0	4	0	0	0	0	4	4	0	0	0	0
threshold + watershed	1	iou	0.8	4	0	4	0	0	0	0	4	4	0	0	0	0
threshold + watershed	1	iou	0.9	4	0	4	0	0	0	0	4	4	0	0	0	0
threshold + watershed	2	iou	0.1	2	5	2	0.714286	0.714286	0.555556	0.714286	7	7	0.262955	0.368137	0.262955	0.714286
threshold + watershed	2	iou	0.2	3	4	3	0.571429	0.571429	0.4	0.571429	7	7	0.242547	0.424457	0.242547	0.571429
threshold + watershed	2	iou	0.3	4	3	4	0.428571	0.428571	0.272727	0.428571	7	7	0.208385	0.486232	0.208385	0.428571
threshold + watershed	2	iou	0.4	4	3	4	0.428571	0.428571	0.272727	0.428571	7	7	0.208385	0.486232	0.208385	0.428571
threshold + watershed	2	iou	0.5	6	1	6	0.142857	0.142857	0.0769231	0.142857	7	7	0.0725995	0.508197	0.0725995	0.142857
threshold + watershed	2	iou	0.6	7	0	7	0	0	0	0	7	7	0	0	0	0
threshold + watershed	2	iou	0.7	7	0	7	0	0	0	0	7	7	0	0	0	0
threshold + watershed	2	iou	0.8	7	0	7	0	0	0	0	7	7	0	0	0	0
threshold + watershed	2	iou	0.9	7	0	7	0	0	0	0	7	7	0	0	0	0
threshold + watershed	3	iou	0.1	0	10	6	1	0.625	0.625	0.769231	16	10	0.280862	0.44938	0.345677	0.625
threshold + watershed	3	iou	0.2	1	9	7	0.9	0.5625	0.529412	0.692308	16	10	0.271428	0.482539	0.334066	0.5625
threshold + watershed	3	iou	0.3	2	8	8	0.8	0.5	0.444444	0.615385	16	10	0.258928	0.517857	0.318681	0.5
threshold + watershed	3	iou	0.4	4	6	10	0.6	0.375	0.3	0.461538	16	10	0.214085	0.570894	0.26349	0.375
threshold + watershed	3	iou	0.5	5	5	11	0.5	0.3125	0.238095	0.384615	16	10	0.185122	0.59239	0.227842	0.3125
threshold + watershed	3	iou	0.6	8	2	14	0.2	0.125	0.0833333	0.153846	16	10	0.0828071	0.662457	0.101916	0.125
threshold + watershed	3	iou	0.7	9	1	15	0.1	0.0625	0.04	0.0769231	16	10	0.0442708	0.708333	0.0544872	0.0625
threshold + watershed	3	iou	0.8	10	0	16	0	0	0	0	16	10	0	0	0	0
threshold + watershed	3	iou	0.9	10	0	16	0	0	0	0	16	10	0	0	0	0
threshold + watershed	4	iou	0.1	176	8	1	0.0434783	0.888889	0.0432432	0.0829016	9	184	0.161902	0.18214	0.0150997	0.888889
threshold + watershed	4	iou	0.2	181	3	6	0.0163043	0.333333	0.0157895	0.0310881	9	184	0.083075	0.249225	0.00774792	0.333333
threshold + watershed	4	iou	0.3	183	1	8	0.00543478	0.111111	0.00520833	0.0103627	9	184	0.033411	0.300699	0.00311605	0.111111
threshold + watershed	4	iou	0.4	184	0	9	0	0	0	0	9	184	0	0	0	0
threshold + watershed	4	iou	0.5	184	0	9	0	0	0	0	9	184	0	0	0	0
threshold + watershed	4	iou	0.6	184	0	9	0	0	0	0	9	184	0	0	0	0
threshold + watershed	4	iou	0.7	184	0	9	0	0	0	0	9	184	0	0	0	0
threshold + watershed	4	iou	0.8	184	0	9	0	0	0	0	9	184	0	0	0	0
threshold + watershed	4	iou	0.9	184	0	9	0	0	0	0	9	184	0	0	0	0
threshold + watershed	5	iou	0.1	10	56	26	0.848485	0.682927	0.608696	0.756757	82	66	0.269481	0.394597	0.298614	0.682927
threshold + watershed	5	iou	0.2	17	49	33	0.742424	0.597561	0.494949	0.662162	82	66	0.257271	0.430535	0.285084	0.597561
threshold + watershed	5	iou	0.3	24	42	40	0.636364	0.512195	0.396226	0.567568	82	66	0.236098	0.460953	0.261622	0.512195
threshold + watershed	5	iou	0.4	38	28	54	0.424242	0.341463	0.233333	0.378378	82	66	0.176336	0.516411	0.195399	0.341463
threshold + watershed	5	iou	0.5	53	13	69	0.19697	0.158537	0.0962963	0.175676	82	66	0.0948697	0.598409	0.105126	0.158537
threshold + watershed	5	iou	0.6	60	6	76	0.0909091	0.0731707	0.0422535	0.0810811	82	66	0.0490613	0.670504	0.0543652	0.0731707
threshold + watershed	5	iou	0.7	64	2	80	0.030303	0.0243902	0.0136986	0.027027	82	66	0.0182453	0.748056	0.0202177	0.0243902
threshold + watershed	5	iou	0.8	66	0	82	0	0	0	0	82	66	0	0	0	0
threshold + watershed	5	iou	0.9	66	0	82	0	0	0	0	82	66	0	0	0	0
threshold + watershed	6	iou	0.1	3	9	5	0.75	0.642857	0.529412	0.692308	14	12	0.135541	0.210841	0.145967	0.642857
threshold + watershed	6	iou	0.2	8	4	10	0.333333	0.285714	0.181818	0.307692	14	12	0.0817903	0.286266	0.0880818	0.285714
threshold + watershed	6	iou	0.3	11	1	13	0.0833333	0.0714286	0.04	0.0769231	14	12	0.0291353	0.407895	0.0313765	0.0714286
threshold + watershed	6	iou	0.4	11	1	13	0.0833333	0.0714286	0.04	0.0769231	14	12	0.0291353	0.407895	0.0313765	0.0714286
threshold + watershed	6	iou	0.5	12	0	14	0	0	0	0	14	12	0	0	0	0
threshold + watershed	6	iou	0.6	12	0	14	0	0	0	0	14	12	0	0	0	0
threshold + watershed	6	iou	0.7	12	0	14	0	0	0	0	14	12	0	0	0	0
threshold + watershed	6	iou	0.8	12	0	14	0	0	0	0	14	12	0	0	0	0
threshold + watershed	6	iou	0.9	12	0	14	0	0	0	0	14	12	0	0	0	0
threshold + watershed	7	iou	0.1	3	16	3	0.842105	0.842105	0.727273	0.842105	19	19	0.424325	0.503886	0.424325	0.842105
threshold + watershed	7	iou	0.2	3	16	3	0.842105	0.842105	0.727273	0.842105	19	19	0.424325	0.503886	0.424325	0.842105
threshold + watershed	7	iou	0.3	7	12	7	0.631579	0.631579	0.461538	0.631579	19	19	0.369926	0.585717	0.369926	0.631579
threshold + watershed	7	iou	0.4	8	11	8	0.578947	0.578947	0.407407	0.578947	19	19	0.350029	0.604596	0.350029	0.578947
threshold + watershed	7	iou	0.5	11	8	11	0.421053	0.421053	0.266667	0.421053	19	19	0.276327	0.656277	0.276327	0.421053
threshold + watershed	7	iou	0.6	14	5	14	0.263158	0.263158	0.151515	0.263158	19	19	0.184877	0.702532	0.184877	0.263158
threshold + watershed	7	iou	0.7	17	2	17	0.105263	0.105263	0.0555556	0.105263	19	19	0.0788615	0.749184	0.0788615	0.105263
threshold + watershed	7	iou	0.8	19	0	19	0	0	0	0	19	19	0	0	0	0
threshold + watershed	7	iou	0.9	19	0	19	0	0	0	0	19	19	0	0	0	0
deepd3	0	iou	0.1	86	9	5	0.0947368	0.642857	0.09	0.165138	14	95	0.238329	0.370735	0.0612222	0.642857
deepd3	0	iou	0.2	88	7	7	0.0736842	0.5	0.0686275	0.12844	14	95	0.216178	0.432356	0.055532	0.5
deepd3	0	iou	0.3	90	5	9	0.0526316	0.357143	0.0480769	0.0917431	14	95	0.180075	0.504211	0.0462579	0.357143
deepd3	0	iou	0.4	91	4	10	0.0421053	0.285714	0.0380952	0.0733945	14	95	0.154865	0.542028	0.0397819	0.285714
deepd3	0	iou	0.5	93	2	12	0.0210526	0.142857	0.0186916	0.0366972	14	95	0.0901099	0.630769	0.0231475	0.142857
deepd3	0	iou	0.6	94	1	13	0.0105263	0.0714286	0.00925926	0.0183486	14	95	0.0508242	0.711538	0.0130558	0.0714286
deepd3	0	iou	0.7	94	1	13	0.0105263	0.0714286	0.00925926	0.0183486	14	95	0.0508242	0.711538	0.0130558	0.0714286
deepd3	0	iou	0.8	95	0	14	0	0	0	0	14	95	0	0	0	0
deepd3	0	iou	0.9	95	0	14	0	0	0	0	14	95	0	0	0	0
deepd3	1	iou	0.1	15	4	0	0.210526	1	0.210526	0.347826	4	19	0.266915	0.266915	0.0928399	1
deepd3	1	iou	0.2	15	4	0	0.210526	1	0.210526	0.347826	4	19	0.266915	0.266915	0.0928399	1
deepd3	1	iou	0.3	18	1	3	0.0526316	0.25	0.0454545	0.0869565	4	19	0.0855091	0.342037	0.0297423	0.25
deepd3	1	iou	0.4	19	0	4	0	0	0	0	4	19	0	0	0	0
deepd3	1	iou	0.5	19	0	4	0	0	0	0	4	19	0	0	0	0
deepd3	1	iou	0.6	19	0	4	0	0	0	0	4	19	0	0	0	0
deepd3	1	iou	0.7	19	0	4	0	0	0	0	4	19	0	0	0	0
deepd3	1	iou	0.8	19	0	4	0	0	0	0	4	19	0	0	0	0
deepd3	1	iou	0.9	19	0	4	0	0	0	0	4	19	0	0	0	0
deepd3	2	iou	0.1	22	5	2	0.185185	0.714286	0.172414	0.294118	7	27	0.260993	0.36539	0.107468	0.714286
deepd3	2	iou	0.2	22	5	2	0.185185	0.714286	0.172414	0.294118	7	27	0.260993	0.36539	0.107468	0.714286
deepd3	2	iou	0.3	24	3	4	0.111111	0.428571	0.0967742	0.176471	7	27	0.181262	0.422945	0.0746374	0.428571
deepd3	2	iou	0.4	25	2	5	0.0740741	0.285714	0.0625	0.117647	7	27	0.128975	0.451412	0.0531072	0.285714
deepd3	2	iou	0.5	27	0	7	0	0	0	0	7	27	0	0	0	0
deepd3	2	iou	0.6	27	0	7	0	0	0	0	7	27	0	0	0	0
deepd3	2	iou	0.7	27	0	7	0	0	0	0	7	27	0	0	0	0
deepd3	2	iou	0.8	27	0	7	0	0	0	0	7	27	0	0	0	0
deepd3	2	iou	0.9	27	0	7	0	0	0	0	7	27	0	0	0	0
deepd3	3	iou	0.1	18	13	3	0.419355	0.8125	0.382353	0.553191	16	31	0.360152	0.443264	0.24521	0.8125
deepd3	3	iou	0.2	20	11	5	0.354839	0.6875	0.305556	0.468085	16	31	0.340399	0.495126	0.231761	0.6875
deepd3	3	iou	0.3	21	10	6	0.322581	0.625	0.27027	0.425532	16	31	0.324643	0.519429	0.221034	0.625
deepd3	3	iou	0.4	23	8	8	0.258065	0.5	0.205128	0.340426	16	31	0.282071	0.564141	0.192048	0.5
deepd3	3	iou	0.5	25	6	10	0.193548	0.375	0.146341	0.255319	16	31	0.22176	0.59136	0.150986	0.375
deepd3	3	iou	0.6	28	3	13	0.0967742	0.1875	0.0681818	0.12766	16	31	0.119135	0.635385	0.0811129	0.1875
deepd3	3	iou	0.7	31	0	16	0	0	0	0	16	31	0	0	0	0
deepd3	3	iou	0.8	31	0	16	0	0	0	0	16	31	0	0	0	0
deepd3	3	iou	0.9	31	0	16	0	0	0	0	16	31	0	0	0	0
deepd3	4	iou	0.1	28	6	3	0.176471	0.666667	0.162162	0.27907	9	34	0.205428	0.308142	0.0859931	0.666667
deepd3	4	iou	0.2	29	5	4	0.147059	0.555556	0.131579	0.232558	9	34	0.192123	0.345821	0.0804234	0.555556
deepd3	4	iou	0.3	31	3	6	0.0882353	0.333333	0.075	0.139535	9	34	0.137844	0.413533	0.0577023	0.333333
deepd3	4	iou	0.4	33	1	8	0.0294118	0.111111	0.0238095	0.0465116	9	34	0.0592149	0.532934	0.0247876	0.111111
deepd3	4	iou	0.5	33	1	8	0.0294118	0.111111	0.0238095	0.0465116	9	34	0.0592149	0.532934	0.0247876	0.111111
deepd3	4	iou	0.6	34	0	9	0	0	0	0	9	34	0	0	0	0
deepd3	4	iou	0.7	34	0	9	0	0	0	0	9	34	0	0	0	0
deepd3	4	iou	0.8	34	0	9	0	0	0	0	9	34	0	0	0	0
deepd3	4	iou	0.9	34	0	9	0	0	0	0	9	34	0	0	0	0
deepd3	5	iou	0.1	18	27	55	0.6	0.329268	0.27	0.425197	82	45	0.0963498	0.292618	0.12442	0.329268
deepd3	5	iou	0.2	26	19	63	0.422222	0.231707	0.175926	0.299213	82	45	0.0788474	0.340289	0.101819	0.231707
deepd3	5	iou	0.3	33	12	70	0.266667	0.146341	0.104348	0.188976	82	45	0.058277	0.398226	0.0752554	0.146341
deepd3	5	iou	0.4	41	4	78	0.0888889	0.0487805	0.0325203	0.0629921	82	45	0.0234651	0.481035	0.0303014	0.0487805
deepd3	5	iou	0.5	43	2	80	0.0444444	0.0243902	0.016	0.0314961	82	45	0.0126134	0.51715	0.0162882	0.0243902
deepd3	5	iou	0.6	45	0	82	0	0	0	0	82	45	0	0	0	0
deepd3	5	iou	0.7	45	0	82	0	0	0	0	82	45	0	0	0	0
deepd3	5	iou	0.8	45	0	82	0	0	0	0	82	45	0	0	0	0
deepd3	5	iou	0.9	45	0	82	0	0	0	0	82	45	0	0	0	0
deepd3	6	iou	0.1	42	13	1	0.236364	0.928571	0.232143	0.376812	14	55	0.397141	0.42769	0.161159	0.928571
deepd3	6	iou	0.2	43	12	2	0.218182	0.857143	0.210526	0.347826	14	55	0.389055	0.453897	0.157877	0.857143
deepd3	6	iou	0.3	44	11	3	0.2	0.785714	0.189655	0.318841	14	55	0.370792	0.471917	0.150466	0.785714
deepd3	6	iou	0.4	47	8	6	0.145455	0.571429	0.131148	0.231884	14	55	0.299348	0.523858	0.121474	0.571429
deepd3	6	iou	0.5	51	4	10	0.0727273	0.285714	0.0615385	0.115942	14	55	0.174006	0.609022	0.0706113	0.285714
deepd3	6	iou	0.6	53	2	12	0.0363636	0.142857	0.0298507	0.057971	14	55	0.0960076	0.672053	0.0389596	0.142857
deepd3	6	iou	0.7	55	0	14	0	0	0	0	14	55	0	0	0	0
deepd3	6	iou	0.8	55	0	14	0	0	0	0	14	55	0	0	0	0
deepd3	6	iou	0.9	55	0	14	0	0	0	0	14	55	0	0	0	0
deepd3	7	iou	0.1	39	15	4	0.277778	0.789474	0.258621	0.410959	19	54	0.36495	0.46227	0.189974	0.789474
deepd3	7	iou	0.2	39	15	4	0.277778	0.789474	0.258621	0.410959	19	54	0.36495	0.46227	0.189974	0.789474
deepd3	7	iou	0.3	40	14	5	0.259259	0.736842	0.237288	0.383562	19	54	0.353387	0.479597	0.183955	0.736842
deepd3	7	iou	0.4	43	11	8	0.203704	0.578947	0.177419	0.30137	19	54	0.301792	0.521278	0.157097	0.578947
deepd3	7	iou	0.5	49	5	14	0.0925926	0.263158	0.0735294	0.136986	19	54	0.157143	0.597143	0.0818003	0.263158
deepd3	7	iou	0.6	51	3	16	0.0555556	0.157895	0.0428571	0.0821918	19	54	0.103537	0.655731	0.0538957	0.157895
deepd3	7	iou	0.7	53	1	18	0.0185185	0.0526316	0.0138889	0.0273973	19	54	0.0387238	0.735751	0.0201576	0.0526316
deepd3	7	iou	0.8	54	0	19	0	0	0	0	19	54	0	0	0	0
deepd3	7	iou	0.9	54	0	19	0	0	0	0	19	54	0	0	0	0
cellpose_default	0	iou	0.1	63	9	5	0.125	0.642857	0.116883	0.209302	14	72	0.157409	0.244859	0.0512495	0.642857
cellpose_default	0	iou	0.2	66	6	8	0.0833333	0.428571	0.075	0.139535	14	72	0.128177	0.29908	0.0417321	0.428571
cellpose_default	0	iou	0.3	68	4	10	0.0555556	0.285714	0.0487805	0.0930233	14	72	0.090367	0.316284	0.0294218	0.285714
cellpose_default	0	iou	0.4	72	0	14	0	0	0	0	14	72	0	0	0	0
cellpose_default	0	iou	0.5	72	0	14	0	0	0	0	14	72	0	0	0	0
cellpose_default	0	iou	0.6	72	0	14	0	0	0	0	14	72	0	0	0	0
cellpose_default	0	iou	0.7	72	0	14	0	0	0	0	14	72	0	0	0	0
cellpose_default	0	iou	0.8	72	0	14	0	0	0	0	14	72	0	0	0	0
cellpose_default	0	iou	0.9	72	0	14	0	0	0	0	14	72	0	0	0	0
cellpose_default	1	iou	0.1	0	4	0	1	1	1	1	4	4	0.234306	0.234306	0.234306	1
cellpose_default	1	iou	0.2	2	2	2	0.5	0.5	0.333333	0.5	4	4	0.14398	0.28796	0.14398	0.5
cellpose_default	1	iou	0.3	4	0	4	0	0	0	0	4	4	0	0	0	0
cellpose_default	1	iou	0.4	4	0	4	0	0	0	0	4	4	0	0	0	0
cellpose_default	1	iou	0.5	4	0	4	0	0	0	0	4	4	0	0	0	0
cellpose_default	1	iou	0.6	4	0	4	0	0	0	0	4	4	0	0	0	0
cellpose_default	1	iou	0.7	4	0	4	0	0	0	0	4	4	0	0	0	0
cellpose_default	1	iou	0.8	4	0	4	0	0	0	0	4	4	0	0	0	0
cellpose_default	1	iou	0.9	4	0	4	0	0	0	0	4	4	0	0	0	0
cellpose_default	2	iou	0.1	3	4	3	0.571429	0.571429	0.4	0.571429	7	7	0.135891	0.237809	0.135891	0.571429
cellpose_default	2	iou	0.2	3	4	3	0.571429	0.571429	0.4	0.571429	7	7	0.135891	0.237809	0.135891	0.571429
cellpose_default	2	iou	0.3	7	0	7	0	0	0	0	7	7	0	0	0	0
cellpose_default	2	iou	0.4	7	0	7	0	0	0	0	7	7	0	0	0	0
cellpose_default	2	iou	0.5	7	0	7	0	0	0	0	7	7	0	0	0	0
cellpose_default	2	iou	0.6	7	0	7	0	0	0	0	7	7	0	0	0	0
cellpose_default	2	iou	0.7	7	0	7	0	0	0	0	7	7	0	0	0	0
cellpose_default	2	iou	0.8	7	0	7	0	0	0	0	7	7	0	0	0	0
cellpose_default	2	iou	0.9	7	0	7	0	0	0	0	7	7	0	0	0	0
cellpose_default	3	iou	0.1	0	11	5	1	0.6875	0.6875	0.814815	16	11	0.27588	0.401279	0.326968	0.6875
cellpose_default	3	iou	0.2	0	11	5	1	0.6875	0.6875	0.814815	16	11	0.27588	0.401279	0.326968	0.6875
cellpose_default	3	iou	0.3	3	8	8	0.727273	0.5	0.421053	0.592593	16	11	0.230882	0.461765	0.273638	0.5
cellpose_default	3	iou	0.4	6	5	11	0.454545	0.3125	0.227273	0.37037	16	11	0.161181	0.515779	0.191029	0.3125
cellpose_default	3	iou	0.5	8	3	13	0.272727	0.1875	0.125	0.222222	16	11	0.108972	0.581182	0.129151	0.1875
cellpose_default	3	iou	0.6	10	1	15	0.0909091	0.0625	0.0384615	0.0740741	16	11	0.0438034	0.700855	0.0519152	0.0625
cellpose_default	3	iou	0.7	10	1	15	0.0909091	0.0625	0.0384615	0.0740741	16	11	0.0438034	0.700855	0.0519152	0.0625
cellpose_default	3	iou	0.8	11	0	16	0	0	0	0	16	11	0	0	0	0
cellpose_default	3	iou	0.9	11	0	16	0	0	0	0	16	11	0	0	0	0
cellpose_default	4	iou	0.1	13	6	3	0.315789	0.666667	0.272727	0.428571	9	19	0.189326	0.283989	0.12171	0.666667
cellpose_default	4	iou	0.2	15	4	5	0.210526	0.444444	0.166667	0.285714	9	19	0.156478	0.352077	0.100593	0.444444
cellpose_default	4	iou	0.3	16	3	6	0.157895	0.333333	0.12	0.214286	9	19	0.130216	0.390648	0.0837102	0.333333
cellpose_default	4	iou	0.4	18	1	8	0.0526316	0.111111	0.037037	0.0714286	9	19	0.0496267	0.44664	0.0319029	0.111111
cellpose_default	4	iou	0.5	19	0	9	0	0	0	0	9	19	0	0	0	0
cellpose_default	4	iou	0.6	19	0	9	0	0	0	0	9	19	0	0	0	0
cellpose_default	4	iou	0.7	19	0	9	0	0	0	0	9	19	0	0	0	0
cellpose_default	4	iou	0.8	19	0	9	0	0	0	0	9	19	0	0	0	0
cellpose_default	4	iou	0.9	19	0	9	0	0	0	0	9	19	0	0	0	0
cellpose_default	5	iou	0.1	7	41	41	0.854167	0.5	0.460674	0.630769	82	48	0.143247	0.286494	0.180711	0.5
cellpose_default	5	iou	0.2	14	34	48	0.708333	0.414634	0.354167	0.523077	82	48	0.129117	0.3114	0.162886	0.414634
cellpose_default	5	iou	0.3	34	14	68	0.291667	0.170732	0.12069	0.215385	82	48	0.0672702	0.394011	0.084864	0.170732
cellpose_default	5	iou	0.4	41	7	75	0.145833	0.0853659	0.0569106	0.107692	82	48	0.0395801	0.463652	0.0499318	0.0853659
cellpose_default	5	iou	0.5	47	1	81	0.0208333	0.0121951	0.00775194	0.0153846	82	48	0.00637727	0.522936	0.00804517	0.0121951
cellpose_default	5	iou	0.6	48	0	82	0	0	0	0	82	48	0	0	0	0
cellpose_default	5	iou	0.7	48	0	82	0	0	0	0	82	48	0	0	0	0
cellpose_default	5	iou	0.8	48	0	82	0	0	0	0	82	48	0	0	0	0
cellpose_default	5	iou	0.9	48	0	82	0	0	0	0	82	48	0	0	0	0
cellpose_default	6	iou	0.1	11	9	5	0.45	0.642857	0.36	0.529412	14	20	0.183734	0.285809	0.151311	0.642857
cellpose_default	6	iou	0.2	14	6	8	0.3	0.428571	0.214286	0.352941	14	20	0.144691	0.337612	0.119157	0.428571
cellpose_default	6	iou	0.3	16	4	10	0.2	0.285714	0.133333	0.235294	14	20	0.108419	0.379465	0.0892859	0.285714
cellpose_default	6	iou	0.4	19	1	13	0.05	0.0714286	0.030303	0.0588235	14	20	0.0297619	0.416667	0.0245098	0.0714286
cellpose_default	6	iou	0.5	20	0	14	0	0	0	0	14	20	0	0	0	0
cellpose_default	6	iou	0.6	20	0	14	0	0	0	0	14	20	0	0	0	0
cellpose_default	6	iou	0.7	20	0	14	0	0	0	0	14	20	0	0	0	0
cellpose_default	6	iou	0.8	20	0	14	0	0	0	0	14	20	0	0	0	0
cellpose_default	6	iou	0.9	20	0	14	0	0	0	0	14	20	0	0	0	0
cellpose_default	7	iou	0.1	0	13	6	1	0.684211	0.684211	0.8125	19	13	0.312607	0.456887	0.371221	0.684211
cellpose_default	7	iou	0.2	0	13	6	1	0.684211	0.684211	0.8125	19	13	0.312607	0.456887	0.371221	0.684211
cellpose_default	7	iou	0.3	2	11	8	0.846154	0.578947	0.52381	0.6875	19	13	0.282315	0.487635	0.335249	0.578947
cellpose_default	7	iou	0.4	5	8	11	0.615385	0.421053	0.333333	0.5	19	13	0.228896	0.543628	0.271814	0.421053
cellpose_default	7	iou	0.5	8	5	14	0.384615	0.263158	0.185185	0.3125	19	13	0.157785	0.599583	0.18737	0.263158
cellpose_default	7	iou	0.6	12	1	18	0.0769231	0.0526316	0.0322581	0.0625	19	13	0.037594	0.714286	0.0446429	0.0526316
cellpose_default	7	iou	0.7	12	1	18	0.0769231	0.0526316	0.0322581	0.0625	19	13	0.037594	0.714286	0.0446429	0.0526316
cellpose_default	7	iou	0.8	13	0	19	0	0	0	0	19	13	0	0	0	0
cellpose_default	7	iou	0.9	13	0	19	0	0	0	0	19	13	0	0	0	0
cellpose_custom	0	iou	0.1	53	13	1	0.19697	0.928571	0.19403	0.325	14	66	0.258123	0.277979	0.0903432	0.928571
cellpose_custom	0	iou	0.2	57	9	5	0.136364	0.642857	0.126761	0.225	14	66	0.212973	0.331292	0.0745407	0.642857
cellpose_custom	0	iou	0.3	62	4	10	0.0606061	0.285714	0.0526316	0.1	14	66	0.117327	0.410646	0.0410646	0.285714
cellpose_custom	0	iou	0.4	64	2	12	0.030303	0.142857	0.025641	0.05	14	66	0.0674316	0.472021	0.0236011	0.142857
cellpose_custom	0	iou	0.5	66	0	14	0	0	0	0	14	66	0	0	0	0
cellpose_custom	0	iou	0.6	66	0	14	0	0	0	0	14	66	0	0	0	0
cellpose_custom	0	iou	0.7	66	0	14	0	0	0	0	14	66	0	0	0	0
cellpose_custom	0	iou	0.8	66	0	14	0	0	0	0	14	66	0	0	0	0
cellpose_custom	0	iou	0.9	66	0	14	0	0	0	0	14	66	0	0	0	0
cellpose_custom	1	iou	0.1	14	4	0	0.222222	1	0.222222	0.363636	4	18	0.509182	0.509182	0.185157	1
cellpose_custom	1	iou	0.2	14	4	0	0.222222	1	0.222222	0.363636	4	18	0.509182	0.509182	0.185157	1
cellpose_custom	1	iou	0.3	14	4	0	0.222222	1	0.222222	0.363636	4	18	0.509182	0.509182	0.185157	1
cellpose_custom	1	iou	0.4	14	4	0	0.222222	1	0.222222	0.363636	4	18	0.509182	0.509182	0.185157	1
cellpose_custom	1	iou	0.5	16	2	2	0.111111	0.5	0.1	0.181818	4	18	0.290778	0.581555	0.105737	0.5
cellpose_custom	1	iou	0.6	17	1	3	0.0555556	0.25	0.047619	0.0909091	4	18	0.155952	0.62381	0.05671	0.25
cellpose_custom	1	iou	0.7	18	0	4	0	0	0	0	4	18	0	0	0	0
cellpose_custom	1	iou	0.8	18	0	4	0	0	0	0	4	18	0	0	0	0
cellpose_custom	1	iou	0.9	18	0	4	0	0	0	0	4	18	0	0	0	0
cellpose_custom	2	iou	0.1	10	7	0	0.411765	1	0.411765	0.583333	7	17	0.566592	0.566592	0.330512	1
cellpose_custom	2	iou	0.2	10	7	0	0.411765	1	0.411765	0.583333	7	17	0.566592	0.566592	0.330512	1
cellpose_custom	2	iou	0.3	10	7	0	0.411765	1	0.411765	0.583333	7	17	0.566592	0.566592	0.330512	1
cellpose_custom	2	iou	0.4	11	6	1	0.352941	0.857143	0.333333	0.5	7	17	0.5128	0.598267	0.299133	0.857143
cellpose_custom	2	iou	0.5	12	5	2	0.294118	0.714286	0.263158	0.416667	7	17	0.443033	0.620246	0.258436	0.714286
cellpose_custom	2	iou	0.6	14	3	4	0.176471	0.428571	0.142857	0.25	7	17	0.280222	0.653852	0.163463	0.428571
cellpose_custom	2	iou	0.7	17	0	7	0	0	0	0	7	17	0	0	0	0
cellpose_custom	2	iou	0.8	17	0	7	0	0	0	0	7	17	0	0	0	0
cellpose_custom	2	iou	0.9	17	0	7	0	0	0	0	7	17	0	0	0	0
cellpose_custom	3	iou	0.1	5	15	1	0.75	0.9375	0.714286	0.833333	16	20	0.413541	0.44111	0.367592	0.9375
cellpose_custom	3	iou	0.2	7	13	3	0.65	0.8125	0.565217	0.722222	16	20	0.395641	0.486943	0.351681	0.8125
cellpose_custom	3	iou	0.3	9	11	5	0.55	0.6875	0.44	0.611111	16	20	0.360122	0.523814	0.320108	0.6875
cellpose_custom	3	iou	0.4	12	8	8	0.4	0.5	0.285714	0.444444	16	20	0.290366	0.580733	0.258103	0.5
cellpose_custom	3	iou	0.5	13	7	9	0.35	0.4375	0.241379	0.388889	16	20	0.265043	0.605813	0.235594	0.4375
cellpose_custom	3	iou	0.6	16	4	12	0.2	0.25	0.125	0.222222	16	20	0.159087	0.636349	0.141411	0.25
cellpose_custom	3	iou	0.7	20	0	16	0	0	0	0	16	20	0	0	0	0
cellpose_custom	3	iou	0.8	20	0	16	0	0	0	0	16	20	0	0	0	0
cellpose_custom	3	iou	0.9	20	0	16	0	0	0	0	16	20	0	0	0	0
cellpose_custom	4	iou	0.1	7	9	0	0.5625	1	0.5625	0.72	9	16	0.396371	0.396371	0.285387	1
cellpose_custom	4	iou	0.2	9	7	2	0.4375	0.777778	0.388889	0.56	9	16	0.368089	0.473257	0.265024	0.777778
cellpose_custom	4	iou	0.3	10	6	3	0.375	0.666667	0.315789	0.48	9	16	0.338667	0.508	0.24384	0.666667
cellpose_custom	4	iou	0.4	11	5	4	0.3125	0.555556	0.25	0.4	9	16	0.295656	0.532181	0.212872	0.555556
cellpose_custom	4	iou	0.5	12	4	5	0.25	0.444444	0.190476	0.32	9	16	0.250201	0.562953	0.180145	0.444444
cellpose_custom	4	iou	0.6	16	0	9	0	0	0	0	9	16	0	0	0	0
cellpose_custom	4	iou	0.7	16	0	9	0	0	0	0	9	16	0	0	0	0
cellpose_custom	4	iou	0.8	16	0	9	0	0	0	0	9	16	0	0	0	0
cellpose_custom	4	iou	0.9	16	0	9	0	0	0	0	9	16	0	0	0	0
cellpose_custom	5	iou	0.1	4	55	27	0.932203	0.670732	0.639535	0.780142	82	59	0.233075	0.347494	0.271095	0.670732
cellpose_custom	5	iou	0.2	10	49	33	0.830508	0.597561	0.532609	0.695035	82	59	0.221162	0.370108	0.257238	0.597561
cellpose_custom	5	iou	0.3	24	35	47	0.59322	0.426829	0.330189	0.496454	82	59	0.178113	0.417293	0.207167	0.426829
cellpose_custom	5	iou	0.4	42	17	65	0.288136	0.207317	0.137097	0.241135	82	59	0.102742	0.495577	0.119501	0.207317
cellpose_custom	5	iou	0.5	52	7	75	0.118644	0.0853659	0.0522388	0.0992908	82	59	0.0492009	0.576353	0.0572266	0.0853659
cellpose_custom	5	iou	0.6	57	2	80	0.0338983	0.0243902	0.0143885	0.0283688	82	59	0.0147081	0.60303	0.0171072	0.0243902
cellpose_custom	5	iou	0.7	59	0	82	0	0	0	0	82	59	0	0	0	0
cellpose_custom	5	iou	0.8	59	0	82	0	0	0	0	82	59	0	0	0	0
cellpose_custom	5	iou	0.9	59	0	82	0	0	0	0	82	59	0	0	0	0
cellpose_custom	6	iou	0.1	5	12	2	0.705882	0.857143	0.631579	0.774194	14	17	0.50087	0.584349	0.452399	0.857143
cellpose_custom	6	iou	0.2	5	12	2	0.705882	0.857143	0.631579	0.774194	14	17	0.50087	0.584349	0.452399	0.857143
cellpose_custom	6	iou	0.3	5	12	2	0.705882	0.857143	0.631579	0.774194	14	17	0.50087	0.584349	0.452399	0.857143
cellpose_custom	6	iou	0.4	6	11	3	0.647059	0.785714	0.55	0.709677	14	17	0.473173	0.602221	0.427382	0.785714
cellpose_custom	6	iou	0.5	8	9	5	0.529412	0.642857	0.409091	0.580645	14	17	0.409277	0.636652	0.369669	0.642857
cellpose_custom	6	iou	0.6	11	6	8	0.352941	0.428571	0.24	0.387097	14	17	0.28425	0.663249	0.256742	0.428571
cellpose_custom	6	iou	0.7	16	1	13	0.0588235	0.0714286	0.0333333	0.0645161	14	17	0.0548173	0.767442	0.0495124	0.0714286
cellpose_custom	6	iou	0.8	17	0	14	0	0	0	0	14	17	0	0	0	0
cellpose_custom	6	iou	0.9	17	0	14	0	0	0	0	14	17	0	0	0	0
cellpose_custom	7	iou	0.1	0	18	1	1	0.947368	0.947368	0.972973	19	18	0.556217	0.587118	0.57125	0.947368
cellpose_custom	7	iou	0.2	0	18	1	1	0.947368	0.947368	0.972973	19	18	0.556217	0.587118	0.57125	0.947368
cellpose_custom	7	iou	0.3	0	18	1	1	0.947368	0.947368	0.972973	19	18	0.556217	0.587118	0.57125	0.947368
cellpose_custom	7	iou	0.4	0	18	1	1	0.947368	0.947368	0.972973	19	18	0.556217	0.587118	0.57125	0.947368
cellpose_custom	7	iou	0.5	4	14	5	0.777778	0.736842	0.608696	0.756757	19	18	0.462802	0.628088	0.47531	0.736842
cellpose_custom	7	iou	0.6	9	9	10	0.5	0.473684	0.321429	0.486486	19	18	0.314409	0.663753	0.322907	0.473684
cellpose_custom	7	iou	0.7	16	2	17	0.111111	0.105263	0.0571429	0.108108	19	18	0.0784599	0.745369	0.0805805	0.105263
cellpose_custom	7	iou	0.8	18	0	19	0	0	0	0	19	18	0	0	0	0
cellpose_custom	7	iou	0.9	18	0	19	0	0	0	0	19	18	0	0	0	0
stardist_3D_demo	0	iou	0.1	6	1	13	0.142857	0.0714286	0.05	0.0952381	14	7	0.0333647	0.467105	0.0444862	0.0714286
stardist_3D_demo	0	iou	0.2	6	1	13	0.142857	0.0714286	0.05	0.0952381	14	7	0.0333647	0.467105	0.0444862	0.0714286
stardist_3D_demo	0	iou	0.3	6	1	13	0.142857	0.0714286	0.05	0.0952381	14	7	0.0333647	0.467105	0.0444862	0.0714286
stardist_3D_demo	0	iou	0.4	6	1	13	0.142857	0.0714286	0.05	0.0952381	14	7	0.0333647	0.467105	0.0444862	0.0714286
stardist_3D_demo	0	iou	0.5	7	0	14	0	0	0	0	14	7	0	0	0	0
stardist_3D_demo	0	iou	0.6	7	0	14	0	0	0	0	14	7	0	0	0	0
stardist_3D_demo	0	iou	0.7	7	0	14	0	0	0	0	14	7	0	0	0	0
stardist_3D_demo	0	iou	0.8	7	0	14	0	0	0	0	14	7	0	0	0	0
stardist_3D_demo	0	iou	0.9	7	0	14	0	0	0	0	14	7	0	0	0	0
stardist_3D_demo	1	iou	0.1	0	0	4	0	0	0	0	4	0	0	0	0	0
stardist_3D_demo	1	iou	0.2	0	0	4	0	0	0	0	4	0	0	0	0	0
stardist_3D_demo	1	iou	0.3	0	0	4	0	0	0	0	4	0	0	0	0	0
stardist_3D_demo	1	iou	0.4	0	0	4	0	0	0	0	4	0	0	0	0	0
stardist_3D_demo	1	iou	0.5	0	0	4	0	0	0	0	4	0	0	0	0	0
stardist_3D_demo	1	iou	0.6	0	0	4	0	0	0	0	4	0	0	0	0	0
stardist_3D_demo	1	iou	0.7	0	0	4	0	0	0	0	4	0	0	0	0	0
stardist_3D_demo	1	iou	0.8	0	0	4	0	0	0	0	4	0	0	0	0	0
stardist_3D_demo	1	iou	0.9	0	0	4	0	0	0	0	4	0	0	0	0	0
stardist_3D_demo	2	iou	0.1	0	1	6	1	0.142857	0.142857	0.25	7	1	0.0171429	0.12	0.03	0.142857
stardist_3D_demo	2	iou	0.2	1	0	7	0	0	0	0	7	1	0	0	0	0
stardist_3D_demo	2	iou	0.3	1	0	7	0	0	0	0	7	1	0	0	0	0
stardist_3D_demo	2	iou	0.4	1	0	7	0	0	0	0	7	1	0	0	0	0
stardist_3D_demo	2	iou	0.5	1	0	7	0	0	0	0	7	1	0	0	0	0
stardist_3D_demo	2	iou	0.6	1	0	7	0	0	0	0	7	1	0	0	0	0
stardist_3D_demo	2	iou	0.7	1	0	7	0	0	0	0	7	1	0	0	0	0
stardist_3D_demo	2	iou	0.8	1	0	7	0	0	0	0	7	1	0	0	0	0
stardist_3D_demo	2	iou	0.9	1	0	7	0	0	0	0	7	1	0	0	0	0
stardist_3D_demo	3	iou	0.1	4	2	14	0.333333	0.125	0.1	0.181818	16	6	0.0275692	0.220554	0.0401007	0.125
stardist_3D_demo	3	iou	0.2	5	1	15	0.166667	0.0625	0.047619	0.0909091	16	6	0.0206093	0.329749	0.0299772	0.0625
stardist_3D_demo	3	iou	0.3	5	1	15	0.166667	0.0625	0.047619	0.0909091	16	6	0.0206093	0.329749	0.0299772	0.0625
stardist_3D_demo	3	iou	0.4	6	0	16	0	0	0	0	16	6	0	0	0	0
stardist_3D_demo	3	iou	0.5	6	0	16	0	0	0	0	16	6	0	0	0	0
stardist_3D_demo	3	iou	0.6	6	0	16	0	0	0	0	16	6	0	0	0	0
stardist_3D_demo	3	iou	0.7	6	0	16	0	0	0	0	16	6	0	0	0	0
stardist_3D_demo	3	iou	0.8	6	0	16	0	0	0	0	16	6	0	0	0	0
stardist_3D_demo	3	iou	0.9	6	0	16	0	0	0	0	16	6	0	0	0	0
stardist_3D_demo	4	iou	0.1	4	1	8	0.2	0.111111	0.0769231	0.142857	9	5	0.0159536	0.143583	0.0205118	0.111111
stardist_3D_demo	4	iou	0.2	5	0	9	0	0	0	0	9	5	0	0	0	0
stardist_3D_demo	4	iou	0.3	5	0	9	0	0	0	0	9	5	0	0	0	0
stardist_3D_demo	4	iou	0.4	5	0	9	0	0	0	0	9	5	0	0	0	0
stardist_3D_demo	4	iou	0.5	5	0	9	0	0	0	0	9	5	0	0	0	0
stardist_3D_demo	4	iou	0.6	5	0	9	0	0	0	0	9	5	0	0	0	0
stardist_3D_demo	4	iou	0.7	5	0	9	0	0	0	0	9	5	0	0	0	0
stardist_3D_demo	4	iou	0.8	5	0	9	0	0	0	0	9	5	0	0	0	0
stardist_3D_demo	4	iou	0.9	5	0	9	0	0	0	0	9	5	0	0	0	0
stardist_3D_demo	5	iou	0.1	1	2	80	0.666667	0.0243902	0.0240964	0.0470588	82	3	0.0030891	0.126653	0.00596015	0.0243902
stardist_3D_demo	5	iou	0.2	3	0	82	0	0	0	0	82	3	0	0	0	0
stardist_3D_demo	5	iou	0.3	3	0	82	0	0	0	0	82	3	0	0	0	0
stardist_3D_demo	5	iou	0.4	3	0	82	0	0	0	0	82	3	0	0	0	0
stardist_3D_demo	5	iou	0.5	3	0	82	0	0	0	0	82	3	0	0	0	0
stardist_3D_demo	5	iou	0.6	3	0	82	0	0	0	0	82	3	0	0	0	0
stardist_3D_demo	5	iou	0.7	3	0	82	0	0	0	0	82	3	0	0	0	0
stardist_3D_demo	5	iou	0.8	3	0	82	0	0	0	0	82	3	0	0	0	0
stardist_3D_demo	5	iou	0.9	3	0	82	0	0	0	0	82	3	0	0	0	0
stardist_3D_demo	6	iou	0.1	0	1	13	1	0.0714286	0.0714286	0.133333	14	1	0.0412788	0.577904	0.0770538	0.0714286
stardist_3D_demo	6	iou	0.2	0	1	13	1	0.0714286	0.0714286	0.133333	14	1	0.0412788	0.577904	0.0770538	0.0714286
stardist_3D_demo	6	iou	0.3	0	1	13	1	0.0714286	0.0714286	0.133333	14	1	0.0412788	0.577904	0.0770538	0.0714286
stardist_3D_demo	6	iou	0.4	0	1	13	1	0.0714286	0.0714286	0.133333	14	1	0.0412788	0.577904	0.0770538	0.0714286
stardist_3D_demo	6	iou	0.5	0	1	13	1	0.0714286	0.0714286	0.133333	14	1	0.0412788	0.577904	0.0770538	0.0714286
stardist_3D_demo	6	iou	0.6	1	0	14	0	0	0	0	14	1	0	0	0	0
stardist_3D_demo	6	iou	0.7	1	0	14	0	0	0	0	14	1	0	0	0	0
stardist_3D_demo	6	iou	0.8	1	0	14	0	0	0	0	14	1	0	0	0	0
stardist_3D_demo	6	iou	0.9	1	0	14	0	0	0	0	14	1	0	0	0	0
stardist_3D_demo	7	iou	0.1	4	3	16	0.428571	0.157895	0.130435	0.230769	19	7	0.0613109	0.388302	0.0896082	0.157895
stardist_3D_demo	7	iou	0.2	5	2	17	0.285714	0.105263	0.0833333	0.153846	19	7	0.0556349	0.528532	0.0813126	0.105263
stardist_3D_demo	7	iou	0.3	5	2	17	0.285714	0.105263	0.0833333	0.153846	19	7	0.0556349	0.528532	0.0813126	0.105263
stardist_3D_demo	7	iou	0.4	6	1	18	0.142857	0.0526316	0.04	0.0769231	19	7	0.0353248	0.671171	0.0516286	0.0526316
stardist_3D_demo	7	iou	0.5	6	1	18	0.142857	0.0526316	0.04	0.0769231	19	7	0.0353248	0.671171	0.0516286	0.0526316
stardist_3D_demo	7	iou	0.6	6	1	18	0.142857	0.0526316	0.04	0.0769231	19	7	0.0353248	0.671171	0.0516286	0.0526316
stardist_3D_demo	7	iou	0.7	7	0	19	0	0	0	0	19	7	0	0	0	0
stardist_3D_demo	7	iou	0.8	7	0	19	0	0	0	0	19	7	0	0	0	0
stardist_3D_demo	7	iou	0.9	7	0	19	0	0	0	0	19	7	0	0	0	0
StarDist_3D_custom	0	iou	0.1	5	12	2	0.705882	0.857143	0.631579	0.774194	14	17	0.542302	0.632685	0.489821	0.857143
StarDist_3D_custom	0	iou	0.2	5	12	2	0.705882	0.857143	0.631579	0.774194	14	17	0.542302	0.632685	0.489821	0.857143
StarDist_3D_custom	0	iou	0.3	5	12	2	0.705882	0.857143	0.631579	0.774194	14	17	0.542302	0.632685	0.489821	0.857143
StarDist_3D_custom	0	iou	0.4	5	12	2	0.705882	0.857143	0.631579	0.774194	14	17	0.542302	0.632685	0.489821	0.857143
StarDist_3D_custom	0	iou	0.5	7	10	4	0.588235	0.714286	0.47619	0.645161	14	17	0.473222	0.662511	0.427427	0.714286
StarDist_3D_custom	0	iou	0.6	9	8	6	0.470588	0.571429	0.347826	0.516129	14	17	0.389813	0.682173	0.352089	0.571429
StarDist_3D_custom	0	iou	0.7	14	3	11	0.176471	0.214286	0.107143	0.193548	14	17	0.157955	0.737121	0.142669	0.214286
StarDist_3D_custom	0	iou	0.8	17	0	14	0	0	0	0	14	17	0	0	0	0
StarDist_3D_custom	0	iou	0.9	17	0	14	0	0	0	0	14	17	0	0	0	0
StarDist_3D_custom	1	iou	0.1	0	4	0	1	1	1	1	4	4	0.65443	0.65443	0.65443	1
StarDist_3D_custom	1	iou	0.2	0	4	0	1	1	1	1	4	4	0.65443	0.65443	0.65443	1
StarDist_3D_custom	1	iou	0.3	0	4	0	1	1	1	1	4	4	0.65443	0.65443	0.65443	1
StarDist_3D_custom	1	iou	0.4	0	4	0	1	1	1	1	4	4	0.65443	0.65443	0.65443	1
StarDist_3D_custom	1	iou	0.5	0	4	0	1	1	1	1	4	4	0.65443	0.65443	0.65443	1
StarDist_3D_custom	1	iou	0.6	0	4	0	1	1	1	1	4	4	0.65443	0.65443	0.65443	1
StarDist_3D_custom	1	iou	0.7	3	1	3	0.25	0.25	0.142857	0.25	4	4	0.178	0.712	0.178	0.25
StarDist_3D_custom	1	iou	0.8	4	0	4	0	0	0	0	4	4	0	0	0	0
StarDist_3D_custom	1	iou	0.9	4	0	4	0	0	0	0	4	4	0	0	0	0
StarDist_3D_custom	2	iou	0.1	0	6	1	1	0.857143	0.857143	0.923077	7	6	0.558471	0.65155	0.601431	0.857143
StarDist_3D_custom	2	iou	0.2	0	6	1	1	0.857143	0.857143	0.923077	7	6	0.558471	0.65155	0.601431	0.857143
StarDist_3D_custom	2	iou	0.3	0	6	1	1	0.857143	0.857143	0.923077	7	6	0.558471	0.65155	0.601431	0.857143
StarDist_3D_custom	2	iou	0.4	0	6	1	1	0.857143	0.857143	0.923077	7	6	0.558471	0.65155	0.601431	0.857143
StarDist_3D_custom	2	iou	0.5	0	6	1	1	0.857143	0.857143	0.923077	7	6	0.558471	0.65155	0.601431	0.857143
StarDist_3D_custom	2	iou	0.6	2	4	3	0.666667	0.571429	0.444444	0.615385	7	6	0.400111	0.700194	0.430888	0.571429
StarDist_3D_custom	2	iou	0.7	4	2	5	0.333333	0.285714	0.181818	0.307692	7	6	0.209678	0.733873	0.225807	0.285714
StarDist_3D_custom	2	iou	0.8	6	0	7	0	0	0	0	7	6	0	0	0	0
StarDist_3D_custom	2	iou	0.9	6	0	7	0	0	0	0	7	6	0	0	0	0
StarDist_3D_custom	3	iou	0.1	0	11	5	1	0.6875	0.6875	0.814815	16	11	0.421145	0.612575	0.499135	0.6875
StarDist_3D_custom	3	iou	0.2	0	11	5	1	0.6875	0.6875	0.814815	16	11	0.421145	0.612575	0.499135	0.6875
StarDist_3D_custom	3	iou	0.3	1	10	6	0.909091	0.625	0.588235	0.740741	16	11	0.404253	0.646805	0.479115	0.625
StarDist_3D_custom	3	iou	0.4	2	9	7	0.818182	0.5625	0.5	0.666667	16	11	0.381608	0.678415	0.452276	0.5625
StarDist_3D_custom	3	iou	0.5	3	8	8	0.727273	0.5	0.421053	0.592593	16	11	0.350625	0.701251	0.415556	0.5
StarDist_3D_custom	3	iou	0.6	4	7	9	0.636364	0.4375	0.35	0.518519	16	11	0.315015	0.720034	0.373351	0.4375
StarDist_3D_custom	3	iou	0.7	7	4	12	0.363636	0.25	0.173913	0.296296	16	11	0.194839	0.779357	0.230921	0.25
StarDist_3D_custom	3	iou	0.8	9	2	14	0.181818	0.125	0.08	0.148148	16	11	0.100682	0.805454	0.119327	0.125
StarDist_3D_custom	3	iou	0.9	11	0	16	0	0	0	0	16	11	0	0	0	0
StarDist_3D_custom	4	iou	0.1	17	8	1	0.32	0.888889	0.307692	0.470588	9	25	0.422252	0.475034	0.223545	0.888889
StarDist_3D_custom	4	iou	0.2	17	8	1	0.32	0.888889	0.307692	0.470588	9	25	0.422252	0.475034	0.223545	0.888889
StarDist_3D_custom	4	iou	0.3	18	7	2	0.28	0.777778	0.259259	0.411765	9	25	0.38899	0.500129	0.205936	0.777778
StarDist_3D_custom	4	iou	0.4	19	6	3	0.24	0.666667	0.214286	0.352941	9	25	0.353434	0.530151	0.187112	0.666667
StarDist_3D_custom	4	iou	0.5	21	4	5	0.16	0.444444	0.133333	0.235294	9	25	0.249163	0.560617	0.13191	0.444444
StarDist_3D_custom	4	iou	0.6	24	1	8	0.04	0.111111	0.030303	0.0588235	9	25	0.0757129	0.681416	0.0400833	0.111111
StarDist_3D_custom	4	iou	0.7	25	0	9	0	0	0	0	9	25	0	0	0	0
StarDist_3D_custom	4	iou	0.8	25	0	9	0	0	0	0	9	25	0	0	0	0
StarDist_3D_custom	4	iou	0.9	25	0	9	0	0	0	0	9	25	0	0	0	0
StarDist_3D_custom	5	iou	0.1	1	57	25	0.982759	0.695122	0.686747	0.814286	82	58	0.376073	0.541018	0.440543	0.695122
StarDist_3D_custom	5	iou	0.2	1	57	25	0.982759	0.695122	0.686747	0.814286	82	58	0.376073	0.541018	0.440543	0.695122
StarDist_3D_custom	5	iou	0.3	2	56	26	0.965517	0.682927	0.666667	0.8	82	58	0.372864	0.54598	0.436784	0.682927
StarDist_3D_custom	5	iou	0.4	6	52	30	0.896552	0.634146	0.590909	0.742857	82	58	0.355668	0.560861	0.416639	0.634146
StarDist_3D_custom	5	iou	0.5	15	43	39	0.741379	0.52439	0.443299	0.614286	82	58	0.305366	0.582326	0.357715	0.52439
StarDist_3D_custom	5	iou	0.6	46	12	70	0.206897	0.146341	0.09375	0.171429	82	58	0.0963553	0.658428	0.112873	0.146341
StarDist_3D_custom	5	iou	0.7	56	2	80	0.0344828	0.0243902	0.0144928	0.0285714	82	58	0.0181133	0.742647	0.0212185	0.0243902
StarDist_3D_custom	5	iou	0.8	58	0	82	0	0	0	0	82	58	0	0	0	0
StarDist_3D_custom	5	iou	0.9	58	0	82	0	0	0	0	82	58	0	0	0	0
StarDist_3D_custom	6	iou	0.1	3	12	2	0.8	0.857143	0.705882	0.827586	14	15	0.562964	0.656791	0.543552	0.857143
StarDist_3D_custom	6	iou	0.2	3	12	2	0.8	0.857143	0.705882	0.827586	14	15	0.562964	0.656791	0.543552	0.857143
StarDist_3D_custom	6	iou	0.3	3	12	2	0.8	0.857143	0.705882	0.827586	14	15	0.562964	0.656791	0.543552	0.857143
StarDist_3D_custom	6	iou	0.4	3	12	2	0.8	0.857143	0.705882	0.827586	14	15	0.562964	0.656791	0.543552	0.857143
StarDist_3D_custom	6	iou	0.5	3	12	2	0.8	0.857143	0.705882	0.827586	14	15	0.562964	0.656791	0.543552	0.857143
StarDist_3D_custom	6	iou	0.6	6	9	5	0.6	0.642857	0.45	0.62069	14	15	0.44436	0.691226	0.429037	0.642857
StarDist_3D_custom	6	iou	0.7	10	5	9	0.333333	0.357143	0.208333	0.344828	14	15	0.258672	0.724281	0.249752	0.357143
StarDist_3D_custom	6	iou	0.8	15	0	14	0	0	0	0	14	15	0	0	0	0
StarDist_3D_custom	6	iou	0.9	15	0	14	0	0	0	0	14	15	0	0	0	0
StarDist_3D_custom	7	iou	0.1	0	15	4	1	0.789474	0.789474	0.882353	19	15	0.547598	0.693624	0.612022	0.789474
StarDist_3D_custom	7	iou	0.2	0	15	4	1	0.789474	0.789474	0.882353	19	15	0.547598	0.693624	0.612022	0.789474
StarDist_3D_custom	7	iou	0.3	0	15	4	1	0.789474	0.789474	0.882353	19	15	0.547598	0.693624	0.612022	0.789474
StarDist_3D_custom	7	iou	0.4	1	14	5	0.933333	0.736842	0.7	0.823529	19	15	0.526659	0.714751	0.588619	0.736842
StarDist_3D_custom	7	iou	0.5	1	14	5	0.933333	0.736842	0.7	0.823529	19	15	0.526659	0.714751	0.588619	0.736842
StarDist_3D_custom	7	iou	0.6	2	13	6	0.866667	0.684211	0.619048	0.764706	19	15	0.495699	0.724483	0.554017	0.684211
StarDist_3D_custom	7	iou	0.7	7	8	11	0.533333	0.421053	0.307692	0.470588	19	15	0.316687	0.752132	0.353944	0.421053
StarDist_3D_custom	7	iou	0.8	14	1	18	0.0666667	0.0526316	0.030303	0.0588235	19	15	0.0425101	0.807692	0.0475113	0.0526316
StarDist_3D_custom	7	iou	0.9	15	0	19	0	0	0	0	19	15	0	0	0	0

## Sheet: 3D_val_metrics
model	iou_threshold	true_count_mean	true_count_std	pred_count_mean	pred_count_std	precision_mean	precision_std	recall_mean	recall_std	f1_score_mean	f1_score_std	true_positives_mean	true_positives_std	false_positives_mean	false_positives_std	false_negatives_mean	false_negatives_std	avg_iou_mean	avg_iou_std	min_iou_mean	min_iou_std	max_iou_mean	max_iou_std	centroid_matching_radius_mean	centroid_matching_radius_std	centroid_precision_mean	centroid_precision_std	centroid_recall_mean	centroid_recall_std	centroid_f1_score_mean	centroid_f1_score_std	centroid_true_positives_mean	centroid_true_positives_std	centroid_false_positives_mean	centroid_false_positives_std	centroid_false_negatives_mean	centroid_false_negatives_std	hausdorff_mean_mean	hausdorff_mean_std	hausdorff_max_mean	hausdorff_max_std	hausdorff_std_mean	hausdorff_std_std	centroid_mean_mean	centroid_mean_std	centroid_max_mean	centroid_max_std	centroid_std_mean	centroid_std_std
threshold + watershed	0.5	20.625	25.2866	42.125	60.8404	0.199574	0.184274	0.187404	0.145376	0.187081	0.157654	3.875	4.61171	38.25	61.3183	16.75	21.3859	0.429853	0.269438	0.390796	0.242084	0.484272	0.314399	4	0	0.719995	0.342353	0.794768	0.177481	0.698415	0.296695	14.625	15.565	27.5	61.2909	6	9.9857	2.95438	1.12746	5.60662	1.87183	1.10792	0.339954	0.873953	0.644357	2.0185	0.929646	0.543183	0.21969
deepd3	0.5	20.625	25.2866	45	23.8986	0.0567221	0.0642184	0.150279	0.143521	0.0778691	0.0873327	2.5	2.26779	42.5	23.4643	18.125	25.1875	0.434797	0.271013	0.395914	0.244839	0.478523	0.305314	4	0	0.262251	0.153887	0.705648	0.212742	0.340012	0.107889	11	7.2111	34	23.2502	9.625	18.8296	3.63149	0.921542	6.65588	2.40815	1.42298	0.559691	1.19549	0.370747	2.52997	0.863163	0.636261	0.214385
cellpose_default	0.5	20.625	25.2866	24.25	23.6024	0.084772	0.153647	0.0578566	0.105409	0.0687634	0.125042	1.125	1.88509	23.125	24.1095	19.5	25.1339	0.212963	0.294693	0.197194	0.27241	0.24226	0.339189	4	0	0.664733	0.364192	0.664519	0.170118	0.620154	0.270607	12	12.189	12.25	20.9267	8.625	13.2443	3.63846	1.37018	6.08133	2.80661	1.34717	0.796419	1.10068	0.438761	2.25724	0.794116	0.576766	0.220847
cellpose_custom	0.5	20.625	25.2866	28.875	20.8699	0.303883	0.251959	0.445162	0.274455	0.343008	0.250358	6	4.34248	22.875	22.8875	14.625	24.7094	0.526458	0.214336	0.46889	0.19075	0.588358	0.246329	4	0	0.590115	0.296003	0.91614	0.127016	0.662364	0.218781	16.5	15.8114	12.375	16.5178	4.125	9.7018	3.02583	0.950741	5.71783	2.28196	1.12305	0.555869	0.819401	0.307685	1.74924	0.953477	0.416934	0.237481
stardist_3D_demo	0.5	20.625	25.2866	3.75	2.86606	0.267857	0.454569	0.0155075	0.0291505	0.0262821	0.0509467	0.25	0.46291	3.5	2.87849	20.375	25.3374	0.156134	0.290177	0.156134	0.290177	0.156134	0.290177	4	0	0.370748	0.441142	0.0496008	0.0393858	0.0777021	0.0598617	1.14286	1.06904	3.14286	2.67261	21.8571	25.4259	3.46702	2.39565	3.88703	3.0189	0.430608	0.709818	1.09408	0.838552	1.15816	0.955527	0.0479665	0.0914572
StarDist_3D_custom	0.5	20.625	25.2866	18.875	17.1167	0.743778	0.276628	0.704281	0.198908	0.707691	0.241622	12.625	12.7944	6.25	7.75979	8	12.7839	0.648028	0.0528908	0.557471	0.0428532	0.754647	0.0448679	4	0	0.843436	0.231083	0.830963	0.124523	0.808523	0.140086	15.375	16.3789	3.5	5.45108	5.25	8.97218	1.75857	0.658966	3.2117	2.05218	0.57524	0.521258	0.561447	0.354079	1.20712	0.884641	0.326082	0.307481
[truncated: 16 more columns]
