# Supplementary material for: SynAPSeg: A novel dataset and image analysis framework for deep learning-based synapse detection and quantification
Source: PLoS Comput Biol. 2026 Jul 29;22(7):e1014571. doi: 10.1371/journal.pcbi.1014571 (PMC13432752; doi:10.1371/journal.pcbi.1014571)
Supplement: S2 Data — (XLSX) [file pcbi.1014571.s013.xlsx]

## Sheet: Sheet1
dataset	dependent_variable	A	B	Paired	Parametric	T	dof	alternative	p-unc	p-corr	p-adjust	BF10	cohen
2D_val_overIoUThresholds	precision	StarDist_custom	cellpose_custom	TRUE	TRUE	3.59921	78	two-sided	0.000558639	0.000931064	fdr_bh	41.212	0.472356
2D_val_overIoUThresholds	precision	StarDist_custom	cellpose_default	TRUE	TRUE	15.0012	78	two-sided	1.07311e-24	3.21934e-24	fdr_bh	3.684e+21	2.21542
2D_val_overIoUThresholds	precision	StarDist_custom	deepd3	TRUE	TRUE	21.4798	78	two-sided	1.7188e-34	2.5782e-33	fdr_bh	1.511e+31	2.69684
2D_val_overIoUThresholds	precision	StarDist_custom	stardist_default	TRUE	TRUE	19.4129	78	two-sided	1.3448e-31	1.0086e-30	fdr_bh	2.168e+28	2.48459
2D_val_overIoUThresholds	precision	StarDist_custom	threshold + watershed	TRUE	TRUE	14.2981	78	two-sided	1.69239e-23	4.23098e-23	fdr_bh	2.477e+20	1.88777
2D_val_overIoUThresholds	precision	cellpose_custom	cellpose_default	TRUE	TRUE	13.9421	78	two-sided	7.00477e-23	1.50102e-22	fdr_bh	6.171e+19	1.78613
2D_val_overIoUThresholds	precision	cellpose_custom	deepd3	TRUE	TRUE	15.8644	78	two-sided	3.95923e-26	1.48471e-25	fdr_bh	9.335e+22	1.98136
2D_val_overIoUThresholds	precision	cellpose_custom	stardist_default	TRUE	TRUE	16.2117	78	two-sided	1.07806e-26	5.39032e-26	fdr_bh	3.341e+23	1.86877
2D_val_overIoUThresholds	precision	cellpose_custom	threshold + watershed	TRUE	TRUE	10.1706	78	two-sided	5.93733e-16	1.11325e-15	fdr_bh	1.083e+13	1.4076
2D_val_overIoUThresholds	precision	cellpose_default	deepd3	TRUE	TRUE	-2.26983	78	two-sided	0.0259794	0.0324742	fdr_bh	1.386	-0.31625
2D_val_overIoUThresholds	precision	cellpose_default	stardist_default	TRUE	TRUE	-2.21791	78	two-sided	0.0294709	0.0340048	fdr_bh	1.247	-0.277953
2D_val_overIoUThresholds	precision	cellpose_default	threshold + watershed	TRUE	TRUE	-3.2969	78	two-sided	0.00147337	0.00221006	fdr_bh	17.134	-0.475279
2D_val_overIoUThresholds	precision	deepd3	stardist_default	TRUE	TRUE	0.369392	78	two-sided	0.712836	0.712836	fdr_bh	0.132	0.032869
2D_val_overIoUThresholds	precision	deepd3	threshold + watershed	TRUE	TRUE	-2.066	78	two-sided	0.0421482	0.0451587	fdr_bh	0.926	-0.236202
2D_val_overIoUThresholds	precision	stardist_default	threshold + watershed	TRUE	TRUE	-2.39013	78	two-sided	0.0192554	0.0262573	fdr_bh	1.787	-0.252614
2D_val_overIoUThresholds	recall	StarDist_custom	cellpose_custom	TRUE	TRUE	1.98514	78	two-sided	0.0506444	0.0542618	fdr_bh	0.796	0.211272
2D_val_overIoUThresholds	recall	StarDist_custom	cellpose_default	TRUE	TRUE	24.9175	78	two-sided	6.90887e-39	1.03633e-37	fdr_bh	3.185e+35	3.52318
2D_val_overIoUThresholds	recall	StarDist_custom	deepd3	TRUE	TRUE	17.7075	78	two-sided	4.72251e-29	1.77094e-28	fdr_bh	6.87e+25	2.14562
2D_val_overIoUThresholds	recall	StarDist_custom	stardist_default	TRUE	TRUE	17.8332	78	two-sided	3.03022e-29	1.51511e-28	fdr_bh	1.062e+26	2.13612
2D_val_overIoUThresholds	recall	StarDist_custom	threshold + watershed	TRUE	TRUE	11.1853	78	two-sided	7.02317e-18	1.50497e-17	fdr_bh	8.11e+14	1.48649
2D_val_overIoUThresholds	recall	cellpose_custom	cellpose_default	TRUE	TRUE	20.8234	78	two-sided	1.35648e-33	1.01736e-32	fdr_bh	1.984e+30	2.99821
2D_val_overIoUThresholds	recall	cellpose_custom	deepd3	TRUE	TRUE	14.7621	78	two-sided	2.72243e-24	8.1673e-24	fdr_bh	1.481e+21	1.78236
2D_val_overIoUThresholds	recall	cellpose_custom	stardist_default	TRUE	TRUE	14.0888	78	two-sided	3.89297e-23	9.73243e-23	fdr_bh	1.096e+20	1.75562
2D_val_overIoUThresholds	recall	cellpose_custom	threshold + watershed	TRUE	TRUE	9.45709	78	two-sided	1.40468e-14	2.63378e-14	fdr_bh	5.03e+11	1.21268
2D_val_overIoUThresholds	recall	cellpose_default	deepd3	TRUE	TRUE	-6.90682	78	two-sided	1.18433e-09	1.61499e-09	fdr_bh	8.957e+06	-1.02862
2D_val_overIoUThresholds	recall	cellpose_default	stardist_default	TRUE	TRUE	-8.65556	78	two-sided	5.03131e-13	7.54697e-13	fdr_bh	1.575e+10	-1.13112
2D_val_overIoUThresholds	recall	cellpose_default	threshold + watershed	TRUE	TRUE	-9.37616	78	two-sided	2.01438e-14	3.3573e-14	fdr_bh	3.547e+11	-1.40149
2D_val_overIoUThresholds	recall	deepd3	stardist_default	TRUE	TRUE	-0.719136	78	two-sided	0.474206	0.474206	fdr_bh	0.159	-0.0730559
2D_val_overIoUThresholds	recall	deepd3	threshold + watershed	TRUE	TRUE	-3.24881	78	two-sided	0.00171073	0.00213842	fdr_bh	14.981	-0.417873
2D_val_overIoUThresholds	recall	stardist_default	threshold + watershed	TRUE	TRUE	-2.84163	78	two-sided	0.00572466	0.00660538	fdr_bh	5.116	-0.358048
2D_val_overIoUThresholds	f1	StarDist_custom	cellpose_custom	TRUE	TRUE	3.44337	78	two-sided	0.000927013	0.00115877	fdr_bh	26.028	0.407066
2D_val_overIoUThresholds	f1	StarDist_custom	cellpose_default	TRUE	TRUE	23.0942	78	two-sided	1.28798e-36	1.93196e-35	fdr_bh	1.859e+33	3.24467
2D_val_overIoUThresholds	f1	StarDist_custom	deepd3	TRUE	TRUE	22.3959	78	two-sided	1.03611e-35	7.77079e-35	fdr_bh	2.392e+32	2.72944
2D_val_overIoUThresholds	f1	StarDist_custom	stardist_default	TRUE	TRUE	20.7158	78	two-sided	1.9113e-33	9.5565e-33	fdr_bh	1.416e+30	2.5168
2D_val_overIoUThresholds	f1	StarDist_custom	threshold + watershed	TRUE	TRUE	14.0788	78	two-sided	4.0511e-23	8.68094e-23	fdr_bh	1.054e+20	1.8921
2D_val_overIoUThresholds	f1	cellpose_custom	cellpose_default	TRUE	TRUE	19.8872	78	two-sided	2.79717e-32	1.04894e-31	fdr_bh	1.014e+29	2.66559
2D_val_overIoUThresholds	f1	cellpose_custom	deepd3	TRUE	TRUE	17.2901	78	two-sided	2.08992e-28	6.26977e-28	fdr_bh	1.597e+25	2.0927
2D_val_overIoUThresholds	f1	cellpose_custom	stardist_default	TRUE	TRUE	16.5139	78	two-sided	3.51867e-27	8.79668e-27	fdr_bh	1.001e+24	1.95241
2D_val_overIoUThresholds	f1	cellpose_custom	threshold + watershed	TRUE	TRUE	10.7573	78	two-sided	4.51472e-17	8.46511e-17	fdr_bh	1.326e+14	1.47442
2D_val_overIoUThresholds	f1	cellpose_default	deepd3	TRUE	TRUE	-5.35335	78	two-sided	8.43408e-07	1.1501e-06	fdr_bh	1.731e+04	-0.756244
2D_val_overIoUThresholds	f1	cellpose_default	stardist_default	TRUE	TRUE	-6.14381	78	two-sided	3.17781e-08	4.76672e-08	fdr_bh	3.873e+05	-0.755229
2D_val_overIoUThresholds	f1	cellpose_default	threshold + watershed	TRUE	TRUE	-6.35551	78	two-sided	1.28862e-08	2.14769e-08	fdr_bh	9.152e+05	-0.902027
2D_val_overIoUThresholds	f1	deepd3	stardist_default	TRUE	TRUE	-0.33335	78	two-sided	0.739764	0.739764	fdr_bh	0.131	-0.0298082
2D_val_overIoUThresholds	f1	deepd3	threshold + watershed	TRUE	TRUE	-2.05518	78	two-sided	0.0432094	0.049857	fdr_bh	0.907	-0.258983
2D_val_overIoUThresholds	f1	stardist_default	threshold + watershed	TRUE	TRUE	-2.00154	78	two-sided	0.0488116	0.0522982	fdr_bh	0.821	-0.224583
3D_val_overIoUThresholds	precision	StarDist_3D_custom	cellpose_custom	TRUE	TRUE	3.87412	7	two-sided	0.00609913	0.0182974	fdr_bh	9.645	1.66261
3D_val_overIoUThresholds	precision	StarDist_3D_custom	cellpose_default	TRUE	TRUE	6.56546	7	two-sided	0.000314256	0.00235692	fdr_bh	106.282	2.94524
3D_val_overIoUThresholds	precision	StarDist_3D_custom	deepd3	TRUE	TRUE	6.81757	7	two-sided	0.0002492	0.00235692	fdr_bh	128.661	3.42147
3D_val_overIoUThresholds	precision	StarDist_3D_custom	stardist_3D_demo	TRUE	TRUE	4.06098	7	two-sided	0.00480366	0.0180137	fdr_bh	11.658	1.90518
3D_val_overIoUThresholds	precision	StarDist_3D_custom	threshold + watershed	TRUE	TRUE	6.02728	7	two-sided	0.000527731	0.00263866	fdr_bh	69.448	2.31545
3D_val_overIoUThresholds	precision	cellpose_custom	cellpose_default	TRUE	TRUE	3.43644	7	two-sided	0.0108897	0.0272241	fdr_bh	6.109	1.05001
3D_val_overIoUThresholds	precision	cellpose_custom	deepd3	TRUE	TRUE	3.05198	7	two-sided	0.0185315	0.0347465	fdr_bh	4.039	1.3443
3D_val_overIoUThresholds	precision	cellpose_custom	stardist_3D_demo	TRUE	TRUE	1.425	7	two-sided	0.197182	0.295772	fdr_bh	0.716	0.52812
3D_val_overIoUThresholds	precision	cellpose_custom	threshold + watershed	TRUE	TRUE	1.14947	7	two-sided	0.288116	0.392885	fdr_bh	0.562	0.472569
3D_val_overIoUThresholds	precision	cellpose_default	deepd3	TRUE	TRUE	0.690513	7	two-sided	0.51211	0.590896	fdr_bh	0.409	0.238209
3D_val_overIoUThresholds	precision	cellpose_default	stardist_3D_demo	TRUE	TRUE	-0.413265	7	two-sided	0.691779	0.73316	fdr_bh	0.361	-0.214941
3D_val_overIoUThresholds	precision	cellpose_default	threshold + watershed	TRUE	TRUE	-3.27474	7	two-sided	0.0135853	0.0291113	fdr_bh	5.14	-0.676687
3D_val_overIoUThresholds	precision	deepd3	stardist_3D_demo	TRUE	TRUE	-0.701724	7	two-sided	0.505506	0.590896	fdr_bh	0.412	-0.342392
3D_val_overIoUThresholds	precision	deepd3	threshold + watershed	TRUE	TRUE	-2.71482	7	two-sided	0.0299892	0.049982	fdr_bh	2.791	-1.03526
3D_val_overIoUThresholds	precision	stardist_3D_demo	threshold + watershed	TRUE	TRUE	-0.35484	7	two-sided	0.73316	0.73316	fdr_bh	0.355	-0.202816
3D_val_overIoUThresholds	recall	StarDist_3D_custom	cellpose_custom	TRUE	TRUE	2.78137	7	two-sided	0.0272445	0.0371516	fdr_bh	3.003	1.08112
3D_val_overIoUThresholds	recall	StarDist_3D_custom	cellpose_default	TRUE	TRUE	7.47689	7	two-sided	0.000140003	0.00105003	fdr_bh	207.236	4.06101
3D_val_overIoUThresholds	recall	StarDist_3D_custom	deepd3	TRUE	TRUE	5.67584	7	two-sided	0.000753977	0.00282742	fdr_bh	51.884	3.19421
3D_val_overIoUThresholds	recall	StarDist_3D_custom	stardist_3D_demo	TRUE	TRUE	10.1548	7	two-sided	1.93326e-05	0.000289989	fdr_bh	1081.434	4.84535
3D_val_overIoUThresholds	recall	StarDist_3D_custom	threshold + watershed	TRUE	TRUE	6.22277	7	two-sided	0.0004355	0.0021775	fdr_bh	81.289	2.96697
3D_val_overIoUThresholds	recall	cellpose_custom	cellpose_default	TRUE	TRUE	4.25862	7	two-sided	0.00375298	0.00938245	fdr_bh	14.194	1.86303
3D_val_overIoUThresholds	recall	cellpose_custom	deepd3	TRUE	TRUE	2.96041	7	two-sided	0.0210927	0.0332845	fdr_bh	3.655	1.34649
3D_val_overIoUThresholds	recall	cellpose_custom	stardist_3D_demo	TRUE	TRUE	4.6687	7	two-sided	0.00229099	0.00687297	fdr_bh	21.083	2.20155
3D_val_overIoUThresholds	recall	cellpose_custom	threshold + watershed	TRUE	TRUE	2.4207	7	two-sided	0.0460446	0.0531283	fdr_bh	2.019	1.17369
3D_val_overIoUThresholds	recall	cellpose_default	deepd3	TRUE	TRUE	-2.42479	7	two-sided	0.0457692	0.0531283	fdr_bh	2.028	-0.734001
3D_val_overIoUThresholds	recall	cellpose_default	stardist_3D_demo	TRUE	TRUE	1.19457	7	two-sided	0.271157	0.290525	fdr_bh	0.584	0.547618
3D_val_overIoUThresholds	recall	cellpose_default	threshold + watershed	TRUE	TRUE	-4.07711	7	two-sided	0.00470679	0.010086	fdr_bh	11.849	-1.02026
3D_val_overIoUThresholds	recall	deepd3	stardist_3D_demo	TRUE	TRUE	2.92474	7	two-sided	0.0221896	0.0332845	fdr_bh	3.515	1.30142
3D_val_overIoUThresholds	recall	deepd3	threshold + watershed	TRUE	TRUE	-0.595304	7	two-sided	0.570376	0.570376	fdr_bh	0.39	-0.257007
3D_val_overIoUThresholds	recall	stardist_3D_demo	threshold + watershed	TRUE	TRUE	-3.25617	7	two-sided	0.0139379	0.0261335	fdr_bh	5.038	-1.63956
3D_val_overIoUThresholds	f1	StarDist_3D_custom	cellpose_custom	TRUE	TRUE	3.36562	7	two-sided	0.0119919	0.0199864	fdr_bh	5.665	1.48227
3D_val_overIoUThresholds	f1	StarDist_3D_custom	cellpose_default	TRUE	TRUE	6.76348	7	two-sided	0.00026177	0.00157476	fdr_bh	123.546	3.32125
3D_val_overIoUThresholds	f1	StarDist_3D_custom	deepd3	TRUE	TRUE	6.56309	7	two-sided	0.000314953	0.00157476	fdr_bh	106.089	3.46683
3D_val_overIoUThresholds	f1	StarDist_3D_custom	stardist_3D_demo	TRUE	TRUE	8.30433	7	two-sided	7.17609e-05	0.00107641	fdr_bh	361.088	3.90247
3D_val_overIoUThresholds	f1	StarDist_3D_custom	threshold + watershed	TRUE	TRUE	6.0543	7	two-sided	0.000513764	0.00192662	fdr_bh	70.99	2.55194
3D_val_overIoUThresholds	f1	cellpose_custom	cellpose_default	TRUE	TRUE	3.90134	7	two-sided	0.00588867	0.0126186	fdr_bh	9.918	1.3859
3D_val_overIoUThresholds	f1	cellpose_custom	deepd3	TRUE	TRUE	3.38821	7	two-sided	0.0116278	0.0199864	fdr_bh	5.803	1.41414
3D_val_overIoUThresholds	f1	cellpose_custom	stardist_3D_demo	TRUE	TRUE	4.12655	7	two-sided	0.00442308	0.0126186	fdr_bh	12.45	1.75318
3D_val_overIoUThresholds	f1	cellpose_custom	threshold + watershed	TRUE	TRUE	1.72379	7	two-sided	0.128406	0.156105	fdr_bh	0.958	0.74533
3D_val_overIoUThresholds	f1	cellpose_default	deepd3	TRUE	TRUE	-0.309573	7	two-sided	0.765897	0.765897	fdr_bh	0.35	-0.0844306
3D_val_overIoUThresholds	f1	cellpose_default	stardist_3D_demo	TRUE	TRUE	0.965304	7	two-sided	0.366549	0.392731	fdr_bh	0.488	0.444946
3D_val_overIoUThresholds	f1	cellpose_default	threshold + watershed	TRUE	TRUE	-3.96931	7	two-sided	0.00539703	0.0126186	fdr_bh	10.628	-0.831554
3D_val_overIoUThresholds	f1	deepd3	stardist_3D_demo	TRUE	TRUE	1.68788	7	two-sided	0.135291	0.156105	fdr_bh	0.924	0.721565
3D_val_overIoUThresholds	f1	deepd3	threshold + watershed	TRUE	TRUE	-2.27858	7	two-sided	0.0567553	0.0773935	fdr_bh	1.728	-0.856972
3D_val_overIoUThresholds	f1	stardist_3D_demo	threshold + watershed	TRUE	TRUE	-2.65092	7	two-sided	0.0328976	0.0493464	fdr_bh	2.601	-1.37254
