# Supplementary material for: SynAPSeg: A novel dataset and image analysis framework for deep learning-based synapse detection and quantification
Source: PLoS Comput Biol. 2026 Jul 29;22(7):e1014571. doi: 10.1371/journal.pcbi.1014571 (PMC13432752; doi:10.1371/journal.pcbi.1014571)
Supplement: S3 Data — (XLSX) [file pcbi.1014571.s014.xlsx]

## Sheet: object_features
dataset	annotator	count	size	intensity_mean
1	Annotator-1	73	38.7671	0.257279
1	Annotator-2	68	43.6471	0.255008
1	Annotator-3	67	48.2985	0.250231
1	Annotator-4	65	36.0615	0.281492
1	Annotator-5	71	44.3521	0.239695
1	StarDist (custom)	74	40.6892	0.242575
2	Annotator-1	30	34.6667	0.327988
2	Annotator-2	29	29.1724	0.348287
2	Annotator-3	30	46.2	0.300001
2	Annotator-4	27	26.5185	0.369998
2	Annotator-5	31	46.5484	0.309039
2	StarDist (custom)	31	33.6452	0.320844
3	Annotator-1	60	68.2833	0.393487
3	Annotator-2	45	89.1333	0.373601
3	Annotator-3	59	63.678	0.39424
3	Annotator-4	48	90.5417	0.372896
3	Annotator-5	59	129	0.329353
3	StarDist (custom)	57	109.14	0.325612

## Sheet: dice_scores
dataset	Annotator1	Annotator2	Dice
1	Annotator-1	Annotator-2	0.813039
1	Annotator-1	Annotator-3	0.804154
1	Annotator-1	Annotator-4	0.787785
1	Annotator-1	Annotator-5	0.791771
1	Annotator-1	StarDist (custom)	0.827598
1	Annotator-2	Annotator-3	0.791747
1	Annotator-2	Annotator-4	0.786898
1	Annotator-2	Annotator-5	0.8017
1	Annotator-2	StarDist (custom)	0.801806
1	Annotator-3	Annotator-4	0.76595
1	Annotator-3	Annotator-5	0.754894
1	Annotator-3	StarDist (custom)	0.796862
1	Annotator-4	Annotator-5	0.741307
1	Annotator-4	StarDist (custom)	0.773483
1	Annotator-5	StarDist (custom)	0.808766
2	Annotator-1	Annotator-2	0.804878
2	Annotator-1	Annotator-3	0.773289
2	Annotator-1	Annotator-4	0.728929
2	Annotator-1	Annotator-5	0.753927
2	Annotator-1	StarDist (custom)	0.80941
2	Annotator-2	Annotator-3	0.72491
2	Annotator-2	Annotator-4	0.791293
2	Annotator-2	Annotator-5	0.689384
2	Annotator-2	StarDist (custom)	0.796188
2	Annotator-3	Annotator-4	0.653663
2	Annotator-3	Annotator-5	0.786144
2	Annotator-3	StarDist (custom)	0.766571
2	Annotator-4	Annotator-5	0.623437
2	Annotator-4	StarDist (custom)	0.719727
2	Annotator-5	StarDist (custom)	0.761062
3	Annotator-1	Annotator-2	0.693143
3	Annotator-1	Annotator-3	0.710466
3	Annotator-1	Annotator-4	0.677721
3	Annotator-1	Annotator-5	0.659037
3	Annotator-1	StarDist (custom)	0.656523
3	Annotator-2	Annotator-3	0.710093
3	Annotator-2	Annotator-4	0.708627
3	Annotator-2	Annotator-5	0.628635
3	Annotator-2	StarDist (custom)	0.646208
3	Annotator-3	Annotator-4	0.684932
3	Annotator-3	Annotator-5	0.62931
3	Annotator-3	StarDist (custom)	0.644017
3	Annotator-4	Annotator-5	0.647821
3	Annotator-4	StarDist (custom)	0.653733
3	Annotator-5	StarDist (custom)	0.713707

## Sheet: consensus_clusters_summary
dataset	unique_clusters	consensus_clusters	sum_model_missed_consensus	sum_model_unique	sum_human_unique
1	79	69	3	4	1
2	37	29	0	2	5
3	73	51	5	0	10

## Sheet: consensus_clusters_metrics
dataset	source	tp	fp	fn	percent_tp	precision	recall	f1	kappa	pearson_R
1	Annotator-1	68	5	1	0.985507	0.931507	0.985507	0.957746	0.585664	0.609373
1	Annotator-2	68	0	1	0.985507	1	0.985507	0.992701	0.945101	0.946528
1	Annotator-3	67	0	2	0.971014	1	0.971014	0.985294	0.894526	0.899544
1	Annotator-4	64	1	5	0.927536	0.984615	0.927536	0.955224	0.706683	0.720594
1	Annotator-5	68	3	1	0.985507	0.957746	0.985507	0.971429	0.749604	0.755549
1	StarDist (custom)	66	8	3	0.956522	0.891892	0.956522	0.923077	0.199078	0.213746
2	Annotator-1	29	1	0	1	0.966667	1	0.983051	0.916479	0.919692
2	Annotator-2	29	0	0	1	1	1	1	1	1
2	Annotator-3	28	2	1	0.965517	0.933333	0.965517	0.949153	0.749436	0.752063
2	Annotator-4	25	2	4	0.862069	0.925926	0.862069	0.892857	0.561265	0.567365
2	Annotator-5	29	2	0	1	0.935484	1	0.966667	0.824645	0.837623
2	StarDist (custom)	29	2	0	1	0.935484	1	0.966667	0.824645	0.837623
3	Annotator-1	51	8	0	1	0.864407	1	0.927273	0.709742	0.741672
3	Annotator-2	40	3	11	0.784314	0.930233	0.784314	0.851064	0.587237	0.604287
3	Annotator-3	48	7	3	0.941176	0.872727	0.941176	0.90566	0.656955	0.663228
3	Annotator-4	40	4	11	0.784314	0.909091	0.784314	0.842105	0.552513	0.564969
3	Annotator-5	46	11	5	0.901961	0.807018	0.901961	0.851852	0.435749	0.445844
3	StarDist (custom)	46	5	5	0.901961	0.901961	0.901961	0.901961	0.674688	0.674688

## Sheet: consensus_clusters
index	dataset	cluster	n_annotations	n_humans	has_model	model_unique	model_missed_consensus	raters_set	z_um	y_um	x_um
0	1	0	6	5	TRUE	0	0	{0, 1, 2, 3, 4, 5}	1	17.8477	372.561
1	1	1	6	5	TRUE	0	0	{0, 1, 2, 3, 4, 5}	1	27.0321	284.127
2	1	2	6	5	TRUE	0	0	{0, 1, 2, 3, 4, 5}	1	37.8946	366.082
3	1	3	1	1	FALSE	0	0	{0}	1	42.2	354.44
4	1	4	2	1	TRUE	0	0	{0, 5}	1	50.625	396.826
5	1	5	6	5	TRUE	0	0	{0, 1, 2, 3, 4, 5}	1	67.3294	323.105
6	1	6	6	5	TRUE	0	0	{0, 1, 2, 3, 4, 5}	1	82.2292	389.181
7	1	7	6	5	TRUE	0	0	{0, 1, 2, 3, 4, 5}	1	94.5969	387.682
8	1	8	6	5	TRUE	0	0	{0, 1, 2, 3, 4, 5}	1	128.315	369.689
9	1	9	6	5	TRUE	0	0	{0, 1, 2, 3, 4, 5}	1	138.46	409.102
10	1	10	6	5	TRUE	0	0	{0, 1, 2, 3, 4, 5}	1	160.935	389.359
11	1	11	6	5	TRUE	0	0	{0, 1, 2, 3, 4, 5}	1	197.788	510.682
12	1	12	6	5	TRUE	0	0	{0, 1, 2, 3, 4, 5}	1	207.612	404.855
13	1	13	6	5	TRUE	0	0	{0, 1, 2, 3, 4, 5}	1	213.373	427.223
14	1	14	6	5	TRUE	0	0	{0, 1, 2, 3, 4, 5}	1	221.01	394.746
15	1	15	6	5	TRUE	0	0	{0, 1, 2, 3, 4, 5}	1	236.793	483.701
16	1	16	6	5	TRUE	0	0	{0, 1, 2, 3, 4, 5}	1	260.4	431.47
17	1	17	6	5	TRUE	0	0	{0, 1, 2, 3, 4, 5}	1	320.168	75.9872
18	1	18	3	3	FALSE	0	1	{0, 1, 4}	1	513.452	16.6056
19	1	19	6	5	TRUE	0	0	{0, 1, 2, 3, 4, 5}	1	261.419	465.351
20	1	20	5	5	FALSE	0	1	{0, 1, 2, 3, 4}	1	265.944	430.379
21	1	21	6	5	TRUE	0	0	{0, 1, 2, 3, 4, 5}	1	267.001	512.003
22	1	22	6	5	TRUE	0	0	{0, 1, 2, 3, 4, 5}	1	296.155	357.37
23	1	23	3	2	TRUE	0	0	{0, 4, 5}	1	303.253	466.626
24	1	24	6	5	TRUE	0	0	{0, 1, 2, 3, 4, 5}	1	317.335	486.183
25	1	25	4	4	FALSE	0	1	{0, 1, 3, 4}	1	322.01	70.8294
26	1	26	6	5	TRUE	0	0	{0, 1, 2, 3, 4, 5}	1	333.518	144.474
27	1	27	6	5	TRUE	0	0	{0, 1, 2, 3, 4, 5}	1	349.286	499.575
28	1	28	6	5	TRUE	0	0	{0, 1, 2, 3, 4, 5}	1	352.681	183.215
29	1	29	6	5	TRUE	0	0	{0, 1, 2, 3, 4, 5}	1	355.924	482.441
30	1	30	6	5	TRUE	0	0	{0, 1, 2, 3, 4, 5}	1	356.573	122.028
31	1	31	6	5	TRUE	0	0	{0, 1, 2, 3, 4, 5}	1	375.664	218.544
32	1	32	6	5	TRUE	0	0	{0, 1, 2, 3, 4, 5}	1	393.172	377.792
33	1	33	6	5	TRUE	0	0	{0, 1, 2, 3, 4, 5}	1	397.319	43.1315
34	1	34	6	5	TRUE	0	0	{0, 1, 2, 3, 4, 5}	1	398.979	245.227
35	1	35	6	5	TRUE	0	0	{0, 1, 2, 3, 4, 5}	1	408.898	10.3876
36	1	36	6	5	TRUE	0	0	{0, 1, 2, 3, 4, 5}	1	413.505	294.189
37	1	37	6	5	TRUE	0	0	{0, 1, 2, 3, 4, 5}	1	433.108	514.306
38	1	38	6	5	TRUE	0	0	{0, 1, 2, 3, 4, 5}	1	436.258	503.719
39	1	39	6	5	TRUE	0	0	{0, 1, 2, 3, 4, 5}	1	454.743	495.798
40	1	40	5	4	TRUE	0	0	{0, 1, 2, 4, 5}	1	471.827	542.765
41	1	41	6	5	TRUE	0	0	{0, 1, 2, 3, 4, 5}	1	478.379	110.765
42	1	42	4	3	TRUE	0	0	{0, 2, 4, 5}	1	489.066	419.36
43	1	43	6	5	TRUE	0	0	{0, 1, 2, 3, 4, 5}	1	488.813	432.244
44	1	44	3	2	TRUE	0	0	{0, 4, 5}	1	489.211	401.02
45	1	45	6	5	TRUE	0	0	{0, 1, 2, 3, 4, 5}	1	492.768	468.16
46	1	46	5	4	TRUE	0	0	{0, 1, 2, 3, 5}	1	508.945	19.7061
47	1	47	6	5	TRUE	0	0	{0, 1, 2, 3, 4, 5}	1	514.468	302.111
48	1	48	6	5	TRUE	0	0	{0, 1, 2, 3, 4, 5}	1	517.922	178.1
49	1	49	6	5	TRUE	0	0	{0, 1, 2, 3, 4, 5}	1	519.986	40.015
50	1	50	6	5	TRUE	0	0	{0, 1, 2, 3, 4, 5}	1	519.802	78.6275
51	1	51	6	5	TRUE	0	0	{0, 1, 2, 3, 4, 5}	1	521.754	315.539
52	1	52	6	5	TRUE	0	0	{0, 1, 2, 3, 4, 5}	1	532.464	72.84
53	1	53	6	5	TRUE	0	0	{0, 1, 2, 3, 4, 5}	1	535.221	216.904
54	1	54	5	4	TRUE	0	0	{0, 1, 2, 4, 5}	1	538.705	481.369
55	1	55	6	5	TRUE	0	0	{0, 1, 2, 3, 4, 5}	1	546.623	247.463
56	1	56	6	5	TRUE	0	0	{0, 1, 2, 3, 4, 5}	1	557.887	82.179
57	1	57	6	5	TRUE	0	0	{0, 1, 2, 3, 4, 5}	1	569.543	188.591
58	1	58	6	5	TRUE	0	0	{0, 1, 2, 3, 4, 5}	1	569.978	258.127
59	1	59	6	5	TRUE	0	0	{0, 1, 2, 3, 4, 5}	1	575.076	125.06
60	1	60	6	5	TRUE	0	0	{0, 1, 2, 3, 4, 5}	1	576.382	150.423
61	1	61	5	4	TRUE	0	0	{0, 1, 2, 4, 5}	1	589.052	91.4677
62	1	62	6	5	TRUE	0	0	{0, 1, 2, 3, 4, 5}	1	593.91	295.283
63	1	63	6	5	TRUE	0	0	{0, 1, 2, 3, 4, 5}	1	620.404	504.533
64	1	64	6	5	TRUE	0	0	{0, 1, 2, 3, 4, 5}	1	650.968	380.933
65	1	65	6	5	TRUE	0	0	{0, 1, 2, 3, 4, 5}	1	656.444	388.014
66	1	66	6	5	TRUE	0	0	{0, 1, 2, 3, 4, 5}	1	656.957	363.766
67	1	67	6	5	TRUE	0	0	{0, 1, 2, 3, 4, 5}	1	682.184	300.688
68	1	68	6	5	TRUE	0	0	{0, 1, 2, 3, 4, 5}	1	690.298	271.499
69	1	69	6	5	TRUE	0	0	{0, 1, 2, 3, 4, 5}	1	702.762	488.945
70	1	70	6	5	TRUE	0	0	{0, 1, 2, 3, 4, 5}	1	715.408	221.306
71	1	71	6	5	TRUE	0	0	{0, 1, 2, 3, 4, 5}	1	718.763	507.805
72	1	72	5	4	TRUE	0	0	{1, 2, 3, 4, 5}	1	613.905	338.8
73	1	73	2	1	TRUE	0	0	{4, 5}	1	693.119	456.274
74	1	74	1	0	TRUE	1	0	{5}	1	718.963	146.222
75	1	75	1	0	TRUE	1	0	{5}	1	152	131
76	1	76	1	0	TRUE	1	0	{5}	1	292.773	273.227
77	1	77	1	0	TRUE	1	0	{5}	1	264.579	444.579
78	1	78	2	2	FALSE	0	0	{0, 3}	1	239.647	483.912
79	2	0	1	1	FALSE	0	0	{0}	1	20.4118	118.882
80	2	1	6	5	TRUE	0	0	{0, 1, 2, 3, 4, 5}	1	8.55087	175.095
81	2	2	6	5	TRUE	0	0	{0, 1, 2, 3, 4, 5}	1	9.76562	137.397
82	2	3	5	4	TRUE	0	0	{0, 1, 2, 4, 5}	1	15.0112	201.897
83	2	4	6	5	TRUE	0	0	{0, 1, 2, 3, 4, 5}	1	18.2829	124.189
84	2	5	6	5	TRUE	0	0	{0, 1, 2, 3, 4, 5}	1	19.6073	194.877
85	2	6	6	5	TRUE	0	0	{0, 1, 2, 3, 4, 5}	1	20.9817	155.558
86	2	7	6	5	TRUE	0	0	{0, 1, 2, 3, 4, 5}	1	22.9114	76.567
87	2	8	5	4	TRUE	0	0	{0, 1, 2, 4, 5}	1	23.5275	181.87
88	2	9	6	5	TRUE	0	0	{0, 1, 2, 3, 4, 5}	1	25.3189	89.9499
89	2	10	6	5	TRUE	0	0	{0, 1, 2, 3, 4, 5}	1	24.7421	164.251
90	2	11	6	5	TRUE	0	0	{0, 1, 2, 3, 4, 5}	1	26.6742	149.482
91	2	12	6	5	TRUE	0	0	{0, 1, 2, 3, 4, 5}	1	31.2717	141.803
92	2	13	6	5	TRUE	0	0	{0, 1, 2, 3, 4, 5}	1	31.9042	101.566
93	2	14	6	5	TRUE	0	0	{0, 1, 2, 3, 4, 5}	1	33.4331	196.301
94	2	15	6	5	TRUE	0	0	{0, 1, 2, 3, 4, 5}	1	34.0364	57.194
95	2	16	6	5	TRUE	0	0	{0, 1, 2, 3, 4, 5}	1	32.9759	133.964
96	2	17	4	3	TRUE	0	0	{0, 1, 4, 5}	1	33.5712	165.988
97	2	18	6	5	TRUE	0	0	{0, 1, 2, 3, 4, 5}	1	34.3487	184.889
98	2	19	6	5	TRUE	0	0	{0, 1, 2, 3, 4, 5}	1	35.5762	33.1543
99	2	20	6	5	TRUE	0	0	{0, 1, 2, 3, 4, 5}	1	38.3627	19.9671
100	2	21	6	5	TRUE	0	0	{0, 1, 2, 3, 4, 5}	1	37.9022	127.123
101	2	22	6	5	TRUE	0	0	{0, 1, 2, 3, 4, 5}	1	37.1643	158.858
102	2	23	6	5	TRUE	0	0	{0, 1, 2, 3, 4, 5}	1	39.5179	7.5428
103	2	24	5	4	TRUE	0	0	{0, 1, 2, 4, 5}	1	39.3526	138.332
104	2	25	6	5	TRUE	0	0	{0, 1, 2, 3, 4, 5}	1	47.2051	17.5817
105	2	26	6	5	TRUE	0	0	{0, 1, 2, 3, 4, 5}	1	49.1961	40.638
106	2	27	6	5	TRUE	0	0	{0, 1, 2, 3, 4, 5}	1	54.945	58.4408
107	2	28	6	5	TRUE	0	0	{0, 1, 2, 3, 4, 5}	1	62.8807	29.9607
108	2	29	6	5	TRUE	0	0	{0, 1, 2, 3, 4, 5}	1	61.2854	43.8363
109	2	30	1	1	FALSE	0	0	{2}	1	34.5	50.8
110	2	31	2	2	FALSE	0	0	{2, 4}	1	58.1544	20.5488
111	2	32	1	1	FALSE	0	0	{3}	1	45.2	20.3333
112	2	33	1	1	FALSE	0	0	{4}	1	34.5	191
113	2	34	1	0	TRUE	1	0	{5}	1	58.5294	38.2941
114	2	35	1	0	TRUE	1	0	{5}	1	9	202
115	2	36	1	1	FALSE	0	0	{3}	1	65.5	31
116	3	0	5	4	TRUE	0	0	{0, 2, 3, 4, 5}	2.31	71.3029	116.462
117	3	1	6	5	TRUE	0	0	{0, 1, 2, 3, 4, 5}	3.41189	8.78468	4.00046
118	3	2	3	3	FALSE	0	1	{0, 1, 4}	3.38301	27.0625	1.44357
119	3	3	6	5	TRUE	0	0	{0, 1, 2, 3, 4, 5}	3.77752	40.0088	32.285
120	3	4	5	4	TRUE	0	0	{0, 1, 2, 4, 5}	3.58459	42.0132	16.9727
121	3	5	6	4	TRUE	0	0	{0, 1, 2, 4, 5}	3.30675	57.987	81.5986
122	3	6	6	5	TRUE	0	0	{0, 1, 2, 3, 4, 5}	3.80807	20.3322	3.16486
123	3	7	6	5	TRUE	0	0	{0, 1, 2, 3, 4, 5}	3.88266	29.2012	25.7446
124	3	8	6	5	TRUE	0	0	{0, 1, 2, 3, 4, 5}	3.71363	46.5283	22.0992
125	3	9	6	5	TRUE	0	0	{0, 1, 2, 3, 4, 5}	2.99457	76.4817	111.955
126	3	10	4	3	TRUE	0	0	{0, 2, 4, 5}	3.38707	50.0371	63.0519
127	3	11	4	3	TRUE	0	0	{0, 2, 3, 5}	2.67228	62.7522	79.9869
128	3	12	1	1	FALSE	0	0	{0}	3	12.9091	6.36364
129	3	13	6	5	TRUE	0	0	{0, 1, 2, 3, 4, 5}	3.77696	20.987	11.464
130	3	14	3	2	TRUE	0	0	{0, 3, 5}	3.97221	25.6285	22.4657
131	3	15	6	5	TRUE	0	0	{0, 1, 2, 3, 4, 5}	3.93308	30.267	12.9135
132	3	16	6	5	TRUE	0	0	{0, 1, 2, 3, 4, 5}	3.50753	36.2914	41.0156
133	3	17	6	5	TRUE	0	0	{0, 1, 2, 3, 4, 5}	3.96365	53.4324	32.2343
134	3	18	6	5	TRUE	0	0	{0, 1, 2, 3, 4, 5}	3.958	69.5295	59.9485
135	3	19	5	5	FALSE	0	1	{0, 1, 2, 3, 4}	4.13682	105.451	84.2625
136	3	20	4	3	TRUE	0	0	{0, 2, 4, 5}	2.23736	72.0633	123.297
137	3	21	6	5	TRUE	0	0	{0, 1, 2, 3, 4, 5}	2.79897	68.9798	103.316
138	3	22	2	2	FALSE	0	0	{0, 4}	4.03	21.1973	18.9612
139	3	23	3	2	TRUE	0	0	{0, 4, 5}	3.93043	41.134	46.2931
140	3	24	5	4	TRUE	0	0	{0, 1, 2, 3, 5}	4.46658	98.7077	86.3612
141	3	25	6	5	TRUE	0	0	{0, 1, 2, 3, 4, 5}	5.49001	109.382	76.778
142	3	26	5	4	TRUE	0	0	{0, 1, 3, 4, 5}	2.83162	65.6078	83.8182
143	3	27	6	5	TRUE	0	0	{0, 1, 2, 3, 4, 5}	3.45282	58.6679	44.0981
144	3	28	6	5	TRUE	0	0	{0, 1, 2, 3, 4, 5}	3.20974	61.4259	55.1668
145	3	29	3	2	TRUE	0	0	{0, 2, 5}	2.72073	65.0412	98.9067
146	3	30	4	3	TRUE	0	0	{0, 2, 3, 5}	3.93881	41.7724	36.6609
147	3	31	6	5	TRUE	0	0	{0, 1, 2, 3, 4, 5}	4.0454	76.6869	69.0594
148	3	32	6	5	TRUE	0	0	{0, 1, 2, 3, 4, 5}	4.14095	45.2745	58.7822
149	3	33	6	5	TRUE	0	0	{0, 1, 2, 3, 4, 5}	4.58849	91.6388	94.0061
150	3	34	1	1	FALSE	0	0	{0}	2.65385	72.5385	104.385
151	3	35	2	2	FALSE	0	0	{0, 1}	2.66883	82.7274	121.995
152	3	36	4	3	TRUE	0	0	{0, 1, 3, 5}	3.18684	66.936	70.4989
153	3	37	6	5	TRUE	0	0	{0, 1, 2, 3, 4, 5}	4.21254	43.0806	52.6502
154	3	38	5	4	TRUE	0	0	{0, 2, 3, 4, 5}	1.93483	79.6161	120.534
155	3	39	2	2	FALSE	0	0	{1, 3}	4.37368	106.993	101.938
156	3	40	3	3	FALSE	0	1	{0, 2, 4}	3.03594	49.9198	72.0569
157	3	41	6	5	TRUE	0	0	{0, 1, 2, 3, 4, 5}	4.71436	116.878	113.494
158	3	42	2	2	FALSE	0	0	{0, 2}	3.7711	54.7679	70.0308
159	3	43	6	5	TRUE	0	0	{0, 1, 2, 3, 4, 5}	4.66697	113.799	84.0783
160	3	44	6	5	TRUE	0	0	{0, 1, 2, 3, 4, 5}	4.50029	113.418	123.794
161	3	45	5	4	TRUE	0	0	{0, 2, 3, 4, 5}	2.82867	85.1021	124.931
162	3	46	6	5	TRUE	0	0	{0, 1, 2, 3, 4, 5}	4.21758	84.213	70.8605
163	3	47	6	5	TRUE	0	0	{0, 1, 2, 3, 4, 5}	4.7907	124.316	85.3007
164	3	48	3	3	FALSE	0	1	{0, 2, 4}	2.73599	55.5981	65.1451
165	3	49	6	5	TRUE	0	0	{0, 1, 2, 3, 4, 5}	3.19798	67.9631	89.8274
166	3	50	5	4	TRUE	0	0	{0, 1, 2, 4, 5}	3.63823	53.0298	50.25
167	3	51	6	5	TRUE	0	0	{0, 1, 2, 3, 4, 5}	4.25675	93.8532	72.4869
168	3	52	6	5	TRUE	0	0	{0, 1, 2, 3, 4, 5}	4.74741	118.814	90.1948
169	3	53	6	5	TRUE	0	0	{0, 1, 2, 3, 4, 5}	2.9976	71.5472	93.8962
170	3	54	5	4	TRUE	0	0	{0, 2, 3, 4, 5}	3.00282	61.191	95.6206
171	3	55	5	4	TRUE	0	0	{0, 1, 2, 4, 5}	4.1759	88.1677	76.6328
172	3	56	5	4	TRUE	0	0	{0, 1, 2, 4, 5}	4.74833	126.114	95.431
173	3	57	2	2	FALSE	0	0	{2, 4}	2.64286	78.5952	126.542
174	3	58	2	2	FALSE	0	0	{2, 3}	3.50909	73.8091	62.2864
175	3	59	3	2	TRUE	0	0	{2, 4, 5}	3.01965	57.6761	90.4942
176	3	60	1	1	FALSE	0	0	{2}	4.8125	22.9375	8.9375
177	3	61	2	2	FALSE	0	0	{2, 4}	3.59764	36.383	10.814
178	3	62	6	4	TRUE	0	0	{0, 2, 3, 4, 5}	3.8484	27.9144	3.6749
179	3	63	1	1	FALSE	0	0	{3}	3.41509	65.1887	50.8113
180	3	64	1	1	FALSE	0	0	{4}	3.68571	52.2143	43.2
181	3	65	2	1	TRUE	0	0	{4, 5}	4.05631	34.3248	32.9363
182	3	66	1	1	FALSE	0	0	{4}	4.38095	17.1587	6.14286
183	3	67	1	1	FALSE	0	0	{4}	4.10169	35.0678	22.4068
184	3	68	1	1	FALSE	0	0	{4}	5.625	124.075	90.05
185	3	69	1	1	FALSE	0	0	{4}	3.13636	3.59091	0.363636
186	3	70	4	4	FALSE	0	1	{0, 1, 2, 3}	3.53257	42.2095	13.4578
187	3	71	5	4	TRUE	0	0	{0, 1, 2, 4, 5}	5.06954	107.643	101.952
188	3	72	1	1	FALSE	0	0	{1}	3	68.3784	88.4324
