# Supplementary material for: SynAPSeg: A novel dataset and image analysis framework for deep learning-based synapse detection and quantification
Source: PLoS Comput Biol. 2026 Jul 29;22(7):e1014571. doi: 10.1371/journal.pcbi.1014571 (PMC13432752; doi:10.1371/journal.pcbi.1014571)
Supplement: S4 Data — (XLSX) [file pcbi.1014571.s015.xlsx]

## Sheet: Sheet1
Dataset	metric	wilcoxon_W-val	wilcoxon_p-val	wilcoxon_RBC	wilcoxon_CLES	ttest_T	ttest_dof	ttest_p-val	ttest_CI95%	ttest_cohen-d	ttest_BF10	ttest_power	score_human_normality_W	score_human_normality_p	score_human_normal_p	score_human_std	score_human_mean	model_score	human_scores
1	precision	0	0.0625	1	1	6.23724	4	0.00336663	[0.94 1.01]	2.78938	15.519	0.994149	0.879189	0.305654	TRUE	0.0297134	0.974774	0.891892	[0.93, 1.0, 1.0, 0.98, 0.96]
1	recall	3.5	0.375	0.533333	0.8	1.29099	4	0.266265	[0.94 1. ]	0.57735	0.707	0.170961	0.700793	0.00976113	FALSE	0.0251022	0.971014	0.956522	[0.99, 0.99, 0.97, 0.93, 0.99]
1	f1	0	0.0625	1	1	6.69479	4	0.0025895	[0.95 0.99]	2.994	18.785	0.997615	0.914456	0.494825	TRUE	0.0165003	0.972479	0.923077	[0.96, 0.99, 0.99, 0.96, 0.97]
1	count	0	0.0625	-1	0	-3.64073	4	0.0219505	[64.83 72.77]	1.62818	3.999	0.775582	0.967414	0.85841	TRUE	3.19374	68.8	74	[73.0, 68.0, 67.0, 65.0, 71.0]
1	size	5	0.625	0.333333	0.6	0.710891	4	0.516408	[36.23 48.22]	0.31792	0.485	0.0862668	0.962657	0.826354	TRUE	4.83165	42.2253	40.6892	[38.77, 43.65, 48.3, 36.06, 44.35]
1	intensity_mean	1	0.125	0.866667	0.8	2.0566	4	0.108871	[0.24 0.28]	0.919741	1.284	0.351332	0.915986	0.504384	TRUE	0.0154017	0.256741	0.242575	[0.26, 0.26, 0.25, 0.28, 0.24]
1	mean_IOU	2	0.1875	-0.733333	0.2	-2.26566	4	0.0861394	[0.77 0.8 ]	1.01324	1.511	0.4098	0.933543	0.62072	TRUE	0.0140371	0.78748	0.801703	[0.8, 0.8, 0.78, 0.77, 0.78]
2	precision	3	0.625	0.4	0.5	1.2155	4	0.291008	[0.91 0.99]	0.543588	0.669	0.157142	0.858882	0.224261	TRUE	0.0309023	0.952282	0.935484	[0.97, 1.0, 0.93, 0.93, 0.94]
2	recall	0	0.5	-1	0.3	-1.29099	4	0.266265	[0.89 1.04]	0.57735	0.707	0.170961	0.700793	0.00976113	FALSE	0.0597259	0.965517	1	[1.0, 1.0, 0.97, 0.86, 1.0]
2	f1	4	0.875	-0.2	0.5	-0.451683	4	0.674905	[0.91 1.01]	0.201999	0.432	0.0645575	0.928598	0.58684	TRUE	0.0411944	0.958345	0.966667	[0.98, 1.0, 0.95, 0.89, 0.97]
2	count	0	0.125	-1	0.1	-2.35907	4	0.0777416	[27.52 31.28]	1.05501	1.624	0.436547	0.914078	0.492481	TRUE	1.51658	29.4	31	[30.0, 29.0, 30.0, 27.0, 31.0]
2	size	5	0.625	0.333333	0.6	0.709716	4	0.517062	[24.98 48.26]	0.317395	0.485	0.0861461	0.863137	0.239733	TRUE	9.37645	36.6212	33.6452	[34.67, 29.17, 46.2, 26.52, 46.55]
2	intensity_mean	5	0.625	0.333333	0.6	0.798919	4	0.469087	[0.3 0.37]	0.357287	0.509	0.095902	0.958297	0.796074	TRUE	0.0286005	0.331063	0.320844	[0.33, 0.35, 0.3, 0.37, 0.31]
2	mean_IOU	1	0.125	-0.866667	0.2	-2.35952	4	0.0777033	[0.71 0.78]	1.05521	1.624	0.436678	0.974042	0.900506	TRUE	0.0285108	0.740507	0.770592	[0.77, 0.76, 0.74, 0.7, 0.72]
3	precision	3	0.3125	-0.6	0.4	-1.1952	4	0.298025	[0.82 0.94]	0.53451	0.66	0.153566	0.961046	0.815246	TRUE	0.0472691	0.876695	0.901961	[0.86, 0.93, 0.87, 0.91, 0.81]
3	recall	3	0.5	-0.4	0.5	-0.456435	4	0.671762	[0.76 1. ]	0.204124	0.433	0.0648668	0.889718	0.355688	TRUE	0.0960584	0.882353	0.901961	[1.0, 0.78, 0.94, 0.78, 0.9]
3	f1	3	0.3125	-0.6	0.4	-1.54034	4	0.198322	[0.83 0.92]	0.688861	0.855	0.222189	0.830777	0.140997	TRUE	0.0382805	0.875591	0.901961	[0.93, 0.85, 0.91, 0.84, 0.85]
3	count	6	0.75	-0.2	0.6	-0.879304	4	0.428889	[45.36 63.04]	0.393237	0.534	0.10571	0.785894	0.0618785	TRUE	7.12039	54.2	57	[60.0, 45.0, 59.0, 48.0, 59.0]
3	size	2	0.1875	-0.733333	0.2	-1.819	4	0.143043	[ 56.05 120.2 ]	0.813482	1.064	0.288587	0.891825	0.366362	TRUE	25.831	88.1273	109.14	[68.28, 89.13, 63.68, 90.54, 129.0]
3	intensity_mean	0	0.0625	1	1	3.99823	4	0.0161538	[0.34 0.41]	1.78806	4.986	0.843002	0.833336	0.147326	TRUE	0.0263433	0.372715	0.325612	[0.39, 0.37, 0.39, 0.37, 0.33]
3	mean_IOU	1	0.125	0.866667	0.8	2.26485	4	0.0862169	[0.66 0.68]	1.01287	1.51	0.409569	0.731706	0.0199718	FALSE	0.00958929	0.67255	0.662838	[0.68, 0.68, 0.68, 0.67, 0.66]
