# Supplementary material for: SynAPSeg: A novel dataset and image analysis framework for deep learning-based synapse detection and quantification
Source: PLoS Comput Biol. 2026 Jul 29;22(7):e1014571. doi: 10.1371/journal.pcbi.1014571 (PMC13432752; doi:10.1371/journal.pcbi.1014571)
Supplement: S5 Data — (XLSX) [file pcbi.1014571.s016.xlsx]

## Sheet: region_features
age	sex	animal_number	reg_id	st_level	acronym	count	density	region_area_mm	area	axis_major_length	axis_minor_length	circularity	eccentricity	intensity_max	intensity_mean	intensity_min	intensity_std	kurtosis	num_pixels	perimeter	skewedness	solidity
12-month	F	769329-3	391	10	LmolCA1	21680	30241.9	0.716887	36.0304	7.67213	5.9377	1.05765	1.29773	18419.4	11587.3	6190.15	2889.99	-0.144559	36.0304	20.5199	0.310246	0.910814
12-month	F	769329-3	399	10	OrCA1	60148	58131	1.0347	35.1096	7.66833	5.81258	1.05459	1.32924	18726.7	12033.8	6576.3	2875.78	-0.16027	35.1096	20.3147	0.275524	0.90765
12-month	F	769329-3	415	10	RadCA1	49328	34852.4	1.41534	33.133	7.44404	5.66189	1.06675	1.3257	18237.2	11713.5	6399.51	2830.41	-0.168663	33.133	19.6515	0.277727	0.907586
12-month	F	769329-3	431	10	LMolCA2	9052	44489.6	0.203463	36.3619	7.72241	5.96309	1.05684	1.30152	19087.1	12105.6	6541.55	2967.06	-0.159724	36.3619	20.6387	0.304184	0.910506
12-month	F	769329-3	438	10	OrCA2	32442	88122.1	0.368148	37.8806	7.94723	6.02581	1.04591	1.32712	20090.1	12829.3	6977.72	3069.98	-0.152083	37.8806	21.1556	0.286577	0.909359
12-month	F	769329-3	454	10	RadCA2	22182	55242.3	0.40154	35.5431	7.68981	5.86112	1.05295	1.32128	19428.1	12470.3	6823.41	2979.61	-0.16384	35.5431	20.4456	0.27962	0.907982
12-month	F	769329-3	471	10	LMolCA3	5794	34876.1	0.166131	36.2825	7.70966	5.96506	1.05465	1.29823	18097.4	11436.4	6130.16	2814.67	-0.122278	36.2825	20.6415	0.305089	0.911537
12-month	F	769329-3	479	10	SluCA3	14250	67398.5	0.211429	40.8859	8.27477	6.23134	1.03473	1.33584	20549.3	13126.5	7151.82	3104.12	-0.146899	40.8859	22.0656	0.289536	0.913306
12-month	F	769329-3	486	10	OrCA3	54280	68974.6	0.786957	39.7397	8.17454	6.13983	1.03783	1.34007	20649.8	13224	7229.77	3119.66	-0.153366	39.7397	21.7424	0.283054	0.910528
12-month	F	769329-3	504	10	RadCA3	48268	70645.8	0.683239	38.5509	8.0206	6.07633	1.04275	1.32842	19843.4	12649.6	6863.02	3032.33	-0.155528	38.5509	21.3729	0.288427	0.910472
12-month	F	769329-3	10703	9	MoDG	22436	11972.3	1.874	34.2398	7.46957	5.79949	1.06722	1.2955	16758.1	10704	5782.47	2609.82	-0.152498	34.2398	19.9225	0.281563	0.911459
12-month	F	769329-3	10704	9	PoDG	25755	120922	0.212989	46.1276	8.73184	6.62925	1.02593	1.32467	21973.5	13758.6	7285.27	3358.53	-0.152241	46.1276	23.5077	0.302894	0.917603
12-month	F	769330-5	391	10	LmolCA1	21314	32867.9	0.648475	36.9526	7.73783	6.01501	1.06004	1.29391	16500.7	10116.2	5108.18	2702.33	-0.143922	36.9526	20.7375	0.32123	0.912651
12-month	F	769330-5	399	10	OrCA1	38770	46759.7	0.829132	37.6892	7.9103	6.02838	1.0473	1.32246	16316.7	10188.6	5245.47	2594.76	-0.131417	37.6892	21.0897	0.292375	0.910891
12-month	F	769330-5	415	10	RadCA1	65763	49665.4	1.32412	35.1418	7.66822	5.81817	1.057	1.32894	17231.5	10754.4	5554.16	2778.36	-0.157999	35.1418	20.3089	0.297119	0.907063
12-month	F	769330-5	431	10	LMolCA2	6284	49048.8	0.128117	38.6329	7.93468	6.15351	1.04851	1.29785	17892.6	11094	5726.59	2851.72	-0.142358	38.6329	21.3321	0.310553	0.91269
12-month	F	769330-5	438	10	OrCA2	15592	65599.1	0.237686	41.4698	8.26623	6.3252	1.03785	1.31512	18951.8	11873.9	6230.09	2946.6	-0.135201	41.4698	22.1938	0.297548	0.914351
12-month	F	769330-5	454	10	RadCA2	14198	60482.7	0.234745	39.8351	8.10981	6.18335	1.04356	1.32074	18158.4	11295.4	5829.27	2878.09	-0.143454	39.8351	21.6866	0.301716	0.912725
12-month	F	769330-5	471	10	LMolCA3	6038	38834.8	0.155479	36.0479	7.71638	5.91842	1.05578	1.31302	16735	10404.8	5351.99	2692.53	-0.130714	36.0479	20.5618	0.30567	0.909948
12-month	F	769330-5	479	10	SluCA3	10371	59393.4	0.174615	40.5786	8.23968	6.21215	1.03845	1.3369	19224.4	11994.5	6243.73	3027.84	-0.145621	40.5786	21.9514	0.305499	0.912955
12-month	F	769330-5	486	10	OrCA3	57615	64898.4	0.887772	39.9366	8.16313	6.17646	1.03873	1.33111	17711.1	11061	5722.6	2790.1	-0.133647	39.9366	21.778	0.296066	0.911764
12-month	F	769330-5	504	10	RadCA3	43038	75298.1	0.571568	40.0012	8.16508	6.1718	1.04097	1.33173	18855.5	11746	6083.53	2983.58	-0.15389	40.0012	21.7633	0.298618	0.911412
12-month	F	769330-5	10703	9	MoDG	19690	13244.8	1.48663	33.4905	7.41076	5.72019	1.07287	1.30698	15435.9	9626.35	4942.08	2513.57	-0.143263	33.4905	19.6674	0.299186	0.908746
12-month	F	769330-5	10704	9	PoDG	15165	92727.3	0.163544	46.4814	8.7601	6.64096	1.02582	1.32755	19774.4	12210.2	6243.86	3096.88	-0.135162	46.4814	23.5783	0.308217	0.917628
12-month	F	769343-6	391	10	LmolCA1	36092	58965.2	0.61209	33.3713	7.41235	5.70104	1.07107	1.31022	21109.4	13149.1	6872.02	3459.44	-0.213843	33.3713	19.6498	0.306401	0.907402
12-month	F	769343-6	399	10	OrCA1	71571	95234.4	0.751525	33.5877	7.52477	5.68564	1.06083	1.33553	22349.7	14331.5	7802.28	3499.53	-0.215479	33.5877	19.8396	0.273753	0.904641
12-month	F	769343-6	415	10	RadCA1	85662	69783.3	1.22754	32.0588	7.35264	5.55958	1.07219	1.3365	21233.6	13439.4	7155.18	3416.14	-0.217903	32.0588	19.3021	0.282588	0.904258
12-month	F	769343-6	431	10	LMolCA2	8486	77324.6	0.109745	33.9688	7.52769	5.73309	1.06317	1.32277	20121.9	12720.2	6809.6	3187.03	-0.176771	33.9688	19.9204	0.300241	0.906466
12-month	F	769343-6	438	10	OrCA2	29067	126622	0.229558	35.8437	7.78553	5.83615	1.04965	1.34385	22214	14216.9	7755.29	3433.14	-0.197419	35.8437	20.561	0.280815	0.905681
12-month	F	769343-6	454	10	RadCA2	20966	92225.3	0.227334	34.2781	7.58953	5.73413	1.05999	1.33442	20926.6	13243.4	7058.11	3324.49	-0.196829	34.2781	20.0294	0.291202	0.905376
12-month	F	769343-6	471	10	LMolCA3	8912	66979.9	0.133055	32.5369	7.37203	5.62473	1.07109	1.32163	20113.6	12830.3	6940.24	3181.05	-0.205221	32.5369	19.4452	0.287401	0.905304
12-month	F	769343-6	479	10	SluCA3	13221	94624.6	0.139721	38.3829	8.04638	6.01182	1.04449	1.3479	23897.5	15221.9	8228.1	3713.71	-0.215972	38.3829	21.2916	0.278199	0.909382
12-month	F	769343-6	486	10	OrCA3	58194	119817	0.485691	37.1207	7.93719	5.90638	1.04734	1.35426	23439.9	14936.9	8081.37	3650.34	-0.214833	37.1207	20.924	0.279617	0.906347
12-month	F	769343-6	504	10	RadCA3	64886	139769	0.464237	37.1099	7.91416	5.91792	1.04731	1.34666	23421.8	14892.9	8027.31	3661.37	-0.215471	37.1099	20.9151	0.281155	0.906677
12-month	F	769343-6	10703	9	MoDG	39636	26614.4	1.48927	31.6063	7.22159	5.54834	1.08325	1.31538	19163.8	12083.7	6405.72	3106.43	-0.203374	31.6063	19.0409	0.29674	0.907317
12-month	F	769343-6	10704	9	PoDG	43149	256388	0.168296	42.5167	8.49374	6.25624	1.02918	1.36523	24904.1	15625.6	8295.99	3901.59	-0.210655	42.5167	22.4928	0.295067	0.909699
12-month	F	735100-1	391	10	LmolCA1	27545	31002.9	0.888466	35.7858	7.65029	5.91061	1.06003	1.30132	17766.7	11106.5	5851.92	2830.44	-0.14508	35.7858	20.4239	0.316061	0.910265
12-month	F	735100-1	399	10	OrCA1	75898	61450.8	1.2351	36.1772	7.77812	5.88668	1.05167	1.33108	18334.8	11697.8	6330.16	2833.96	-0.148128	36.1772	20.6237	0.292081	0.908465
12-month	F	735100-1	415	10	RadCA1	72071	39642.1	1.81804	33.5709	7.4915	5.69333	1.06456	1.32766	18513.6	11851.6	6451.73	2883.17	-0.164021	33.5709	19.7909	0.289768	0.906615
12-month	F	735100-1	431	10	LMolCA2	10652	61079.2	0.174397	36.5529	7.74655	5.97514	1.05333	1.30372	17202.5	10691	5534.39	2749.51	-0.134347	36.5529	20.7206	0.313196	0.910554
12-month	F	735100-1	438	10	OrCA2	27413	96328	0.28458	38.2419	7.99472	6.03726	1.04444	1.33299	17926.7	11218	5852.73	2824.81	-0.146695	38.2419	21.2568	0.299338	0.909323
12-month	F	735100-1	454	10	RadCA2	22645	74828.9	0.302624	36.3001	7.78487	5.90301	1.05226	1.32881	17898.1	11258.2	5931.15	2827.58	-0.155735	36.3001	20.6601	0.298092	0.907696
12-month	F	735100-1	471	10	LMolCA3	10712	56320.4	0.190197	34.9445	7.58757	5.84704	1.05879	1.30575	17681.5	11134.8	5907.95	2797.6	-0.136644	34.9445	20.2266	0.309079	0.907735
12-month	F	735100-1	479	10	SluCA3	19655	89484.1	0.219648	38.7578	8.07455	6.06399	1.04216	1.34083	20038.4	12702.7	6797.47	3107.42	-0.16664	38.7578	21.429	0.291152	0.909802
12-month	F	735100-1	486	10	OrCA3	76800	101932	0.753446	38.5104	8.05866	6.03475	1.04096	1.34469	19692.6	12446.4	6629.66	3062.23	-0.159517	38.5104	21.366	0.292998	0.908642
12-month	F	735100-1	504	10	RadCA3	67914	103943	0.653376	37.9259	7.97445	6.00289	1.0444	1.33803	19421.4	12243.2	6486.29	3043.15	-0.163417	37.9259	21.1663	0.294311	0.908356
12-month	F	735100-1	10703	9	MoDG	31921	15591.2	2.04737	34.5355	7.5004	5.8166	1.06779	1.29852	16379.2	10325.8	5464.73	2599.07	-0.143638	34.5355	19.9975	0.302942	0.910247
12-month	F	735100-1	10704	9	PoDG	38147	191973	0.19871	44.2479	8.61303	6.42843	1.02703	1.34681	21589.5	13381.6	6968.27	3379.3	-0.158178	44.2479	22.9808	0.314117	0.912772
12-month	M	735101-1	391	10	LmolCA1	26815	42347.1	0.633219	34.3204	7.50175	5.78899	1.06579	1.30526	12796.1	7450.65	3347.25	2250.76	-0.117427	34.3204	19.9674	0.352093	0.908769
12-month	M	735101-1	399	10	OrCA1	82555	98822.8	0.835384	37.0412	7.86604	5.95768	1.04779	1.33017	13838.8	8217.55	3803.09	2353.8	-0.118944	37.0412	20.9006	0.326007	0.907824
12-month	M	735101-1	415	10	RadCA1	70874	61690.1	1.14887	34.7321	7.60989	5.80144	1.05791	1.32361	12986.4	7594.19	3398.73	2274.79	-0.12264	34.7321	20.186	0.337947	0.907033
12-month	M	735101-1	431	10	LMolCA2	10801	76258.9	0.141636	35.2139	7.60851	5.87778	1.0575	1.30251	12984.7	7592.32	3447.1	2253.98	-0.0994955	35.2139	20.3195	0.352109	0.908298
12-month	M	735101-1	438	10	OrCA2	21226	117788	0.180205	37.9351	7.97121	6.01796	1.04365	1.3342	14116.5	8334.94	3826.79	2407.93	-0.124825	37.9351	21.1855	0.330373	0.907847
12-month	M	735101-1	454	10	RadCA2	19098	86924.2	0.219709	36.1934	7.7606	5.90915	1.05052	1.32372	13609.2	8011.58	3652.66	2342.85	-0.114582	36.1934	20.6475	0.336701	0.908137
12-month	M	735101-1	471	10	LMolCA3	8594	75640.8	0.113616	33.95	7.49655	5.76205	1.06093	1.31116	12900.7	7599.27	3490.59	2236.12	-0.0907235	33.95	19.9275	0.345559	0.906062
12-month	M	735101-1	479	10	SluCA3	17214	114129	0.150829	38.8438	8.06842	6.08291	1.04198	1.3356	14299.5	8385.04	3800.95	2450.57	-0.119182	38.8438	21.4507	0.335043	0.909999
12-month	M	735101-1	486	10	OrCA3	73131	112636	0.649267	39.3181	8.12286	6.11462	1.03841	1.33794	14401.6	8510.82	3904.68	2441.44	-0.116017	39.3181	21.61	0.328399	0.909714
12-month	M	735101-1	504	10	RadCA3	62306	126624	0.492056	37.7367	7.94972	6.00312	1.04326	1.33407	14053.4	8273.21	3772.11	2407.37	-0.119923	37.7367	21.1311	0.332208	0.908414
12-month	M	735101-1	10703	9	MoDG	28989	21030.3	1.37844	33.443	7.39127	5.74592	1.07068	1.299	10900.9	6166.01	2562.32	1992.85	-0.100634	33.443	19.6931	0.370848	0.909024
12-month	M	735101-1	10704	9	PoDG	35052	225122	0.155702	41.0463	8.31181	6.20814	1.0322	1.34684	14715.9	8685.95	4021.82	2474.7	-0.117555	41.0463	22.1031	0.330955	0.90969
3-month	F	902-1	391	10	LmolCA1	36433	47562.9	0.765997	34.8639	7.5481	5.85262	1.06622	1.29539	18987.2	11873.6	6367.19	3034.42	-0.177471	34.8639	20.1334	0.330495	0.907917
3-month	F	902-1	399	10	OrCA1	66712	69167.9	0.964493	36.3429	7.78463	5.90691	1.05361	1.32746	20512	13212.2	7342.74	3130.79	-0.183031	36.3429	20.6609	0.292277	0.907341
3-month	F	902-1	415	10	RadCA1	77379	54625.8	1.41653	32.8205	7.42828	5.62486	1.06786	1.33176	18987.4	12221.9	6757.77	2951.94	-0.18962	32.8205	19.558	0.288066	0.90481
3-month	F	902-1	431	10	LMolCA2	15925	53484.4	0.29775	35.061	7.60017	5.86676	1.05862	1.30313	17490.3	10856	5664.31	2821.79	-0.14825	35.061	20.2773	0.321283	0.907201
3-month	F	902-1	438	10	OrCA2	38428	94146.3	0.408173	38.8193	8.0323	6.1003	1.04447	1.32532	19492.7	12285.9	6555	3036.97	-0.16095	38.8193	21.42	0.304217	0.909662
3-month	F	902-1	454	10	RadCA2	35482	67820	0.523179	36.7454	7.82804	5.94176	1.05021	1.32649	18150	11401.6	6053.18	2858.93	-0.153103	36.7454	20.8038	0.309835	0.908044
3-month	F	902-1	471	10	LMolCA3	11379	60007.2	0.189627	33.1878	7.426	5.70738	1.06811	1.31007	18089.6	11539.3	6313.67	2833.84	-0.179264	33.1878	19.6891	0.305991	0.906172
3-month	F	902-1	479	10	SluCA3	29308	95722.9	0.306175	37.3377	7.93631	5.95895	1.04518	1.34011	18451.3	11561.7	6102.28	2915.32	-0.161443	37.3377	21.0212	0.307494	0.907708
3-month	F	902-1	486	10	OrCA3	119320	101782	1.17231	38.5641	8.05245	6.05582	1.0406	1.33828	18905.8	11876.5	6292.89	2957.14	-0.151757	38.5641	21.3955	0.30461	0.908462
3-month	F	902-1	504	10	RadCA3	100207	119748	0.836816	36.7754	7.85449	5.93024	1.04777	1.33322	18915.9	11859.6	6268.1	2995.93	-0.170735	36.7754	20.8394	0.307332	0.906889
3-month	F	902-1	10703	9	MoDG	33176	19617.7	1.69112	32.3111	7.28366	5.64325	1.07654	1.29981	16693.8	10593.4	5709.47	2654.4	-0.163945	32.3111	19.327	0.306565	0.908394
3-month	F	902-1	10704	9	PoDG	52821	267100	0.197757	42.3187	8.41912	6.30628	1.03215	1.34176	20720.1	12771.3	6623.69	3294.92	-0.174819	42.3187	22.4427	0.326693	0.910537
3-month	F	1064-1	391	10	LmolCA1	13065	43200.2	0.302429	37.3729	7.75932	6.08804	1.05654	1.27923	19896.7	12300.5	6638.22	3163.73	-0.164393	37.3729	20.9103	0.376473	0.908048
3-month	F	1064-1	399	10	OrCA1	32933	79259.6	0.415508	35.8517	7.73611	5.87327	1.05337	1.32716	19226.1	12350.6	6854.69	2942.95	-0.190906	35.8517	20.5293	0.298606	0.90578
3-month	F	1064-1	415	10	RadCA1	33249	58233	0.570965	32.9267	7.43976	5.64052	1.06589	1.32935	18333.6	11752.3	6504.21	2851.91	-0.191233	32.9267	19.6095	0.303772	0.903491
3-month	F	1064-1	431	10	LMolCA2	6015	52417.1	0.114753	36.4559	7.7316	5.9857	1.05433	1.29788	19533	12365.5	6822.55	3032.74	-0.178679	36.4559	20.7047	0.338053	0.904466
3-month	F	1064-1	438	10	OrCA2	18965	91395.9	0.207504	40.7941	8.1906	6.27733	1.03946	1.312	20318.9	12838.3	7001.65	3115.94	-0.178172	40.7941	22.003	0.324697	0.910942
3-month	F	1064-1	454	10	RadCA2	16017	75782.2	0.211356	36.2785	7.75494	5.92613	1.05387	1.3171	19315	12288.1	6759.21	2988.28	-0.18454	36.2785	20.6451	0.317071	0.906928
3-month	F	1064-1	471	10	LMolCA3	6587	69332.1	0.0950065	36.4381	7.75187	5.96188	1.05572	1.3078	18866.1	11973.3	6573.38	2923.15	-0.17397	36.4381	20.6786	0.324939	0.905738
3-month	F	1064-1	479	10	SluCA3	6772	64617.7	0.104801	40.2326	8.20147	6.20202	1.03926	1.32871	20165.5	12750.3	6946.57	3108.08	-0.193006	40.2326	21.8833	0.313748	0.911523
3-month	F	1064-1	486	10	OrCA3	32275	78097.5	0.413265	42.0587	8.35464	6.34993	1.03194	1.32271	20732	13154	7226.42	3140.98	-0.166399	42.0587	22.4188	0.319737	0.911706
3-month	F	1064-1	504	10	RadCA3	33473	102517	0.326512	38.2105	7.98115	6.05979	1.04411	1.32532	20093.8	12726.3	6925.21	3115.45	-0.192518	38.2105	21.2765	0.313618	0.907991
3-month	F	1064-1	10703	9	MoDG	12649	17531.7	0.721492	34.1209	7.47144	5.80509	1.06551	1.29274	17524.9	11250.3	6297.65	2687.81	-0.171636	34.1209	19.9405	0.316187	0.906301
3-month	F	1064-1	10704	9	PoDG	21312	226248	0.0941974	40.5112	8.20968	6.22177	1.03768	1.32806	20742.7	12891.6	6814.77	3278.73	-0.193263	40.5112	21.9453	0.325529	0.910362
3-month	M	805686-1	391	10	LmolCA1	18535	44665	0.414978	41.8885	8.21953	6.3827	1.04442	1.29404	16516.9	9553.12	4424.94	2822.06	-0.0942569	41.8885	22.1821	0.383626	0.915478
3-month	M	805686-1	399	10	OrCA1	25785	62131.3	0.415008	41.8533	8.35214	6.28554	1.03645	1.33563	17388.8	10415.3	5062.9	2858	-0.114381	41.8533	22.2737	0.341688	0.911776
3-month	M	805686-1	415	10	RadCA1	28032	36418.3	0.769723	41.0819	8.26127	6.24015	1.04086	1.33224	16055.4	9522.92	4522.72	2680.64	-0.103035	41.0819	22.031	0.34729	0.912298
3-month	M	805686-1	431	10	LMolCA2	5962	80595.2	0.0739746	40.8992	8.1845	6.28282	1.04113	1.30991	17644	10432	4993.47	2965.38	-0.11552	40.8992	21.979	0.363424	0.911879
3-month	M	805686-1	438	10	OrCA2	8640	71537.8	0.120775	38.6157	8.04096	6.05508	1.04165	1.33658	18324.4	11302.9	5804.7	2945.19	-0.158192	38.6157	21.3788	0.320279	0.908318
3-month	M	805686-1	454	10	RadCA2	9072	58999.1	0.153765	41.2696	8.27917	6.26381	1.03623	1.33022	18734.4	11261.6	5537.48	3084.06	-0.139188	41.2696	22.1301	0.338873	0.910889
3-month	M	805686-1	471	10	LMolCA3	5594	70318.2	0.0795527	41.6634	8.30017	6.32251	1.03746	1.32005	17573.5	10344.8	4881.09	2961.2	-0.122951	41.6634	22.2416	0.359655	0.912615
3-month	M	805686-1	479	10	SluCA3	3821	38888.4	0.0982556	45.2426	8.65667	6.54233	1.02988	1.33134	16672.5	9888.55	4676.79	2752.74	-0.125419	45.2426	23.2181	0.334074	0.917771
3-month	M	805686-1	486	10	OrCA3	16069	53666.2	0.299425	39.9694	8.16943	6.15653	1.04193	1.3359	17096.5	10349.1	5116.41	2791.42	-0.118924	39.9694	21.7307	0.331497	0.911923
3-month	M	805686-1	504	10	RadCA3	19094	71437.5	0.267283	44.1578	8.56762	6.46521	1.02874	1.33231	17379.1	10242.2	4846.11	2889.83	-0.1045	44.1578	22.9618	0.3558	0.91439
3-month	M	805686-1	10703	9	MoDG	14727	19928.9	0.738978	39.4893	8.00756	6.21064	1.04918	1.29608	15214.6	8997.66	4278.15	2554.86	-0.0825285	39.4893	21.5393	0.36027	0.913993
3-month	M	805686-1	10704	9	PoDG	2548	90001.4	0.0283107	44.8721	8.56451	6.54742	1.03046	1.31803	16508.7	9714.88	4545.67	2740.93	-0.105743	44.8721	23.072	0.338816	0.915866
3-month	M	805686-2	391	10	LmolCA1	11680	33094.2	0.352932	38.4569	7.92228	6.12451	1.05172	1.29902	17611.3	10506.5	5148.15	2946.22	-0.124289	38.4569	21.246	0.361065	0.91273
3-month	M	805686-2	399	10	OrCA1	13678	41714.5	0.327896	38.8577	8.09005	6.0504	1.04333	1.34633	18278.8	11349.7	5858.84	2902.48	-0.142342	38.8577	21.4326	0.307095	0.909271
3-month	M	805686-2	415	10	RadCA1	31110	45122.6	0.689455	38.2653	8.00595	6.02335	1.04644	1.3378	18873.1	11467.8	5755.04	3095.23	-0.152784	38.2653	21.2367	0.329812	0.909792
3-month	M	805686-2	431	10	LMolCA2	4452	63363.4	0.0702613	40.257	8.17941	6.22045	1.04053	1.32145	18860	11373.4	5674.41	3077.49	-0.116717	40.257	21.8656	0.352242	0.912875
3-month	M	805686-2	438	10	OrCA2	5129	82571	0.0621162	44.7869	8.61996	6.52108	1.02768	1.32804	20556.5	12561.2	6409.02	3257.52	-0.147346	44.7869	23.1488	0.326859	0.914344
3-month	M	805686-2	454	10	RadCA2	6915	78562.2	0.0880195	40.7462	8.28671	6.19699	1.03646	1.34401	19636.2	12016.8	6114.55	3151.48	-0.144189	40.7462	22.019	0.330087	0.910923
3-month	M	805686-2	471	10	LMolCA3	2839	53479.8	0.0530855	39.8049	8.14555	6.16352	1.03895	1.32828	18713.4	11195.4	5497.44	3100.06	-0.131337	39.8049	21.7272	0.342853	0.911433
3-month	M	805686-2	479	10	SluCA3	5289	52163.5	0.101393	44.4196	8.61283	6.46157	1.02946	1.34019	19510.4	11691.7	5752.08	3183.81	-0.136835	44.4196	23.0064	0.33795	0.916082
3-month	M	805686-2	486	10	OrCA3	9502	55967.3	0.169778	41.3335	8.33839	6.23468	1.03301	1.34591	18170	11176	5688.18	2893.02	-0.134686	41.3335	22.1786	0.311292	0.911544
3-month	M	805686-2	504	10	RadCA3	13950	72369.4	0.192761	43.0304	8.49879	6.34844	1.03162	1.34517	20538.6	12385.1	6169.64	3340.07	-0.146949	43.0304	22.6371	0.338025	0.912553
3-month	M	805686-2	10703	9	MoDG	13502	19721.7	0.684628	36.8445	7.77498	5.97754	1.05759	1.30815	16829.7	10201.7	5063.16	2783.79	-0.130266	36.8445	20.7432	0.332547	0.911215
3-month	M	805686-2	10704	9	PoDG	12927	143086	0.0903444	44.2366	8.60581	6.43567	1.0296	1.34319	20648.5	12433.3	6206.09	3355.12	-0.146765	44.2366	22.9565	0.337854	0.913881
3-month	M	904-1	391	10	LmolCA1	31828	50722.7	0.62749	34.9908	7.58401	5.85139	1.06139	1.30303	19642.5	12131.5	6323.34	3189.52	-0.160808	34.9908	20.2137	0.335312	0.908331
3-month	M	904-1	399	10	OrCA1	62345	76875.3	0.810988	34.108	7.5804	5.73067	1.05733	1.3333	19859.8	12629	6817.5	3111.73	-0.16929	34.108	20.0222	0.293194	0.904874
3-month	M	904-1	415	10	RadCA1	62722	53942.4	1.16276	31.984	7.33116	5.5728	1.07014	1.32773	19448.1	12334.7	6622.31	3099.42	-0.188711	31.984	19.306	0.292642	0.904837
3-month	M	904-1	431	10	LMolCA2	15176	69972.3	0.216886	35.3438	7.64556	5.87116	1.05557	1.30952	20203.1	12616.5	6678.2	3227.97	-0.172693	35.3438	20.3719	0.320256	0.907121
3-month	M	904-1	438	10	OrCA2	47522	117850	0.403241	37.6337	7.93448	5.99636	1.04657	1.33134	21333	13408	7142.78	3349.88	-0.172169	37.6337	21.0811	0.308835	0.907547
3-month	M	904-1	454	10	RadCA2	30714	71173.2	0.431539	35.5562	7.71121	5.84748	1.05421	1.32856	20481.8	12927.6	6917.77	3225.15	-0.173176	35.5562	20.4426	0.300341	0.906366
3-month	M	904-1	471	10	LMolCA3	10348	63032.6	0.164169	34.0401	7.53326	5.75337	1.06231	1.31815	19950.4	12565.7	6735.87	3158.54	-0.158709	34.0401	19.9608	0.315831	0.906908
3-month	M	904-1	479	10	SluCA3	20996	96345.9	0.217923	37.9223	8.00783	5.98331	1.04431	1.34717	20922.9	13114.1	6941.52	3296.38	-0.167511	37.9223	21.1797	0.304094	0.908272
3-month	M	904-1	486	10	OrCA3	99324	128210	0.7747	36.3416	7.84642	5.87362	1.04736	1.34542	21018.2	13230.3	7039.11	3315.83	-0.179416	36.3416	20.7269	0.301813	0.905594
3-month	M	904-1	504	10	RadCA3	81132	120141	0.675307	36.9662	7.88814	5.92499	1.0471	1.34004	21368.2	13430	7132.27	3371.29	-0.182273	36.9662	20.885	0.30247	0.906859
3-month	M	904-1	10703	9	MoDG	32080	20486.3	1.56592	32.9391	7.3563	5.70129	1.07137	1.29945	17966.7	11286.9	5973.24	2880.87	-0.158405	32.9391	19.5634	0.310695	0.908863
3-month	M	904-1	10704	9	PoDG	36988	275337	0.134337	43.9413	8.5884	6.39028	1.02831	1.35093	24265.1	14988	7803.38	3832.59	-0.185999	43.9413	22.8733	0.319239	0.911103
3-month	M	1065-1	391	10	LmolCA1	2817	52867.7	0.0532839	36.8094	7.74878	6.02909	1.05402	1.2892	18317.3	11337.7	6066.38	2914.43	-0.16745	36.8094	20.8041	0.360959	0.904686
3-month	M	1065-1	399	10	OrCA1	5221	46121.5	0.113201	36.2003	7.77134	5.91838	1.05079	1.32073	17066.5	10918.7	6003.44	2612.44	-0.167583	36.2003	20.6642	0.29732	0.907659
3-month	M	1065-1	415	10	RadCA1	6253	44640.3	0.140075	35.9218	7.74355	5.8892	1.05279	1.32188	17960.3	11390.4	6243.37	2776.31	-0.147506	35.9218	20.5668	0.324905	0.904947
3-month	M	1065-1	431	10	LMolCA2	1151	52129	0.0220798	38.3397	7.87888	6.16187	1.05497	1.2831	18699.6	11597.3	6215.05	2941.71	-0.138248	38.3397	21.2098	0.357648	0.907853
3-month	M	1065-1	438	10	OrCA2	4024	70533.2	0.0570512	42.253	8.31921	6.40152	1.03349	1.3078	19335.2	12089.3	6511.25	2978.62	-0.140964	42.253	22.4361	0.341484	0.911885
3-month	M	1065-1	454	10	RadCA2	3723	54781.7	0.0679607	39.4287	8.04211	6.19255	1.04598	1.30518	18740.5	11751.6	6379.72	2904.19	-0.157074	39.4287	21.579	0.341423	0.910873
3-month	M	1065-1	471	10	LMolCA3	1572	49652.6	0.03166	37.5782	7.83036	6.0788	1.04634	1.2933	18196.5	11390.6	6216.78	2819.47	-0.116889	37.5782	21.0692	0.359735	0.904441
3-month	M	1065-1	479	10	SluCA3	1564	60951.7	0.0256596	41.6483	8.37786	6.29283	1.03232	1.33761	18797.4	11833.3	6419.4	2862.3	-0.134869	41.6483	22.3504	0.321716	0.914047
3-month	M	1065-1	486	10	OrCA3	10788	72046.2	0.149737	41.6857	8.31232	6.32906	1.03242	1.32063	19229.9	12123.6	6543.26	2945.68	-0.16159	41.6857	22.3143	0.31543	0.91118
3-month	M	1065-1	504	10	RadCA3	7355	77825.6	0.0945062	39.5833	8.10311	6.17858	1.04306	1.31738	18835	11823.6	6380.62	2920.51	-0.160547	39.5833	21.6674	0.329869	0.909577
3-month	M	1065-1	10703	9	MoDG	3670	17686.3	0.207505	33.5657	7.40414	5.77601	1.06766	1.28802	16459.6	10421.9	5695.37	2582.57	-0.164711	33.5657	19.773	0.327928	0.907663
3-month	M	1065-1	10704	9	PoDG	5277	149748	0.0352392	50.1249	9.01396	7.00097	1.01843	1.2938	22266.7	13377.4	6801.32	3543.64	-0.152953	50.1249	24.6347	0.376817	0.920755

## Sheet: withinGroup_pairwise_comparison
dependent_var	A	B	age_group	Parametric	T	dof	alternative	p-unc	p-corr	p-adjust	BF10	hedges	welch_correction
area	LMolCA2	LmolCA1	12-month	TRUE	0.85004	8	two-sided	0.420013	1	sidak	0.613	0.485586	FALSE
area	LMolCA3	LmolCA1	12-month	TRUE	-0.572324	8	two-sided	0.582824	1	sidak	0.545	-0.32694	FALSE
area	LMolCA2	LMolCA3	12-month	TRUE	1.34066	8	two-sided	0.216852	1	sidak	0.826	0.765853	FALSE
area	LMolCA2	MoDG	12-month	TRUE	2.89251	8	two-sided	0.0201215	0.738562	sidak	3.284	1.65235	FALSE
area	LmolCA1	MoDG	12-month	TRUE	2.23607	8	two-sided	0.055766	0.97734	sidak	1.743	1.27736	FALSE
area	LMolCA3	MoDG	12-month	TRUE	1.49824	8	two-sided	0.17245	0.999996	sidak	0.928	0.855871	FALSE
area	MoDG	OrCA1	12-month	TRUE	-2.76963	8	two-sided	0.0243107	0.802956	sidak	2.909	-1.58215	FALSE
area	LMolCA3	OrCA1	12-month	TRUE	-1.16403	8	two-sided	0.277952	1	sidak	0.734	-0.66495	FALSE
area	LmolCA1	OrCA1	12-month	TRUE	-0.649853	8	two-sided	0.533999	1	sidak	0.561	-0.371228	FALSE
area	LMolCA2	OrCA1	12-month	TRUE	0.211973	8	two-sided	0.837429	1	sidak	0.499	0.12109	FALSE
area	LMolCA2	OrCA2	12-month	TRUE	-4.63043	8	two-sided	0.00168711	0.105458	sidak	18.451	-2.64513	FALSE
area	LmolCA1	OrCA2	12-month	TRUE	-3.08898	8	two-sided	0.0149126	0.629034	sidak	3.993	-1.76458	FALSE
area	MoDG	OrCA2	12-month	TRUE	-2.69056	8	two-sided	0.0274727	0.840956	sidak	2.692	-1.53698	FALSE
area	LMolCA3	OrCA2	12-month	TRUE	-2.02764	8	two-sided	0.077139	0.995	sidak	1.442	-1.15829	FALSE
area	OrCA1	OrCA2	12-month	TRUE	-1.78604	8	two-sided	0.111915	0.999604	sidak	1.169	-1.02027	FALSE
area	MoDG	OrCA3	12-month	TRUE	-7.5487	8	two-sided	6.61629e-05	0.00435738	sidak	233.038	-4.3122	FALSE
area	LMolCA3	OrCA3	12-month	TRUE	-4.83803	8	two-sided	0.00129136	0.0817494	sidak	22.519	-2.76373	FALSE
area	LmolCA1	OrCA3	12-month	TRUE	-4.43037	8	two-sided	0.00219593	0.135056	sidak	15.193	-2.53085	FALSE
area	OrCA1	OrCA3	12-month	TRUE	-3.37793	8	two-sided	0.00967122	0.473449	sidak	5.333	-1.92964	FALSE
area	LMolCA2	OrCA3	12-month	TRUE	-2.99019	8	two-sided	0.0173289	0.684543	sidak	3.618	-1.70815	FALSE
area	OrCA2	OrCA3	12-month	TRUE	-0.625466	8	two-sided	0.549088	1	sidak	0.556	-0.357297	FALSE
area	LMolCA3	PoDG	12-month	TRUE	-9.16884	8	two-sided	1.61612e-05	0.00106608	sidak	746.354	-5.2377	FALSE
area	LmolCA1	PoDG	12-month	TRUE	-7.46613	8	two-sided	7.15396e-05	0.00471065	sidak	218.653	-4.26503	FALSE
area	LMolCA2	PoDG	12-month	TRUE	-7.20089	8	two-sided	9.23706e-05	0.00607819	sidak	177.641	-4.11351	FALSE
area	MoDG	PoDG	12-month	TRUE	-6.43496	8	two-sided	0.0002015	0.0132123	sidak	94.907	-3.67597	FALSE
area	OrCA1	PoDG	12-month	TRUE	-6.12055	8	two-sided	0.000282998	0.0185071	sidak	72.506	-3.49636	FALSE
area	OrCA2	PoDG	12-month	TRUE	-4.44799	8	two-sided	0.00214503	0.132139	sidak	15.456	-2.54091	FALSE
area	OrCA3	PoDG	12-month	TRUE	-4.2135	8	two-sided	0.00294181	0.176709	sidak	12.28	-2.40696	FALSE
area	OrCA3	RadCA1	12-month	TRUE	8.78336	8	two-sided	2.21587e-05	0.00146142	sidak	573.865	5.0175	FALSE
area	OrCA1	RadCA1	12-month	TRUE	6.8722	8	two-sided	0.000128076	0.00841791	sidak	136.42	3.92575	FALSE
area	PoDG	RadCA1	12-month	TRUE	4.28097	8	two-sided	0.00268398	0.162539	sidak	13.124	2.44551	FALSE
area	OrCA2	RadCA1	12-month	TRUE	2.53707	8	two-sided	0.0348694	0.90391	sidak	2.319	1.4493	FALSE
area	LMolCA2	RadCA1	12-month	TRUE	2.39907	8	two-sided	0.0432397	0.945924	sidak	2.032	1.37047	FALSE
area	LmolCA1	RadCA1	12-month	TRUE	1.84721	8	two-sided	0.101913	0.99917	sidak	1.231	1.05522	FALSE
area	LMolCA3	RadCA1	12-month	TRUE	1.15394	8	two-sided	0.281829	1	sidak	0.729	0.659191	FALSE
area	MoDG	RadCA1	12-month	TRUE	-0.350444	8	two-sided	0.735054	1	sidak	0.512	-0.200191	FALSE
area	OrCA2	RadCA2	12-month	TRUE	5.50098	8	two-sided	0.000573081	0.0371274	sidak	41.793	3.14244	FALSE
area	PoDG	RadCA2	12-month	TRUE	-2.81054	8	two-sided	0.022824	0.782127	sidak	3.028	-1.60552	FALSE
area	RadCA1	RadCA2	12-month	TRUE	-2.50623	8	two-sided	0.0365852	0.914556	sidak	2.251	-1.43168	FALSE
area	OrCA3	RadCA2	12-month	TRUE	2.36012	8	two-sided	0.0459495	0.955155	sidak	1.958	1.34822	FALSE
area	MoDG	RadCA2	12-month	TRUE	-1.4521	8	two-sided	0.184536	0.999999	sidak	0.896	-0.829513	FALSE
area	LMolCA3	RadCA2	12-month	TRUE	1.42555	8	two-sided	0.191827	0.999999	sidak	0.879	0.814345	FALSE
area	LmolCA1	RadCA2	12-month	TRUE	-1.01237	8	two-sided	0.340997	1	sidak	0.669	-0.578318	FALSE
area	OrCA1	RadCA2	12-month	TRUE	-0.432999	8	two-sided	0.676453	1	sidak	0.522	-0.247351	FALSE
area	LMolCA2	RadCA2	12-month	TRUE	-0.235371	8	two-sided	0.819834	1	sidak	0.501	-0.134456	FALSE
area	RadCA1	RadCA3	12-month	TRUE	-6.78183	8	two-sided	0.000140404	0.00922449	sidak	126.702	-3.87412	FALSE
area	LmolCA1	RadCA3	12-month	TRUE	-6.1194	8	two-sided	0.000283355	0.0185302	sidak	72.434	-3.49571	FALSE
area	MoDG	RadCA3	12-month	TRUE	5.0592	8	two-sided	0.000978023	0.0625399	sidak	27.766	2.89007	FALSE
area	LMolCA3	RadCA3	12-month	TRUE	-4.13482	8	two-sided	0.00327664	0.194759	sidak	11.362	-2.36202	FALSE
area	PoDG	RadCA3	12-month	TRUE	-3.68672	8	two-sided	0.00615923	0.334866	sidak	7.27	-2.10604	FALSE
area	LMolCA2	RadCA3	12-month	TRUE	-2.67342	8	two-sided	0.0282122	0.848743	sidak	2.647	-1.52719	FALSE
area	OrCA1	RadCA3	12-month	TRUE	-2.30974	8	two-sided	0.0497092	0.965444	sidak	1.867	-1.31944	FALSE
area	RadCA2	RadCA3	12-month	TRUE	-1.75317	8	two-sided	0.117664	0.999742	sidak	1.137	-1.0015	FALSE
area	OrCA3	RadCA3	12-month	TRUE	0.929323	8	two-sided	0.379908	1	sidak	0.639	0.530876	FALSE
area	OrCA2	RadCA3	12-month	TRUE	0.00904418	8	two-sided	0.993005	1	sidak	0.492	0.00516649	FALSE
area	LMolCA3	SluCA3	12-month	TRUE	-8.31174	8	two-sided	3.31294e-05	0.00218419	sidak	411.248	-4.74808	FALSE
area	MoDG	SluCA3	12-month	TRUE	-7.60425	8	two-sided	6.27991e-05	0.0041363	sidak	243.181	-4.34393	FALSE
area	LmolCA1	SluCA3	12-month	TRUE	-5.48467	8	two-sided	0.000584221	0.0378355	sidak	41.177	-3.13312	FALSE
area	RadCA1	SluCA3	12-month	TRUE	-5.11067	8	two-sided	0.000917685	0.0587957	sidak	29.14	-2.91947	FALSE
area	PoDG	SluCA3	12-month	TRUE	-4.00733	8	two-sided	0.00390957	0.22782	sidak	10.013	-2.28919	FALSE
area	LMolCA2	SluCA3	12-month	TRUE	3.95789	8	two-sided	0.00418939	0.242007	sidak	9.532	2.26095	FALSE
area	OrCA1	SluCA3	12-month	TRUE	-3.59323	8	two-sided	0.00705134	0.373143	sidak	6.62	-2.05263	FALSE
area	RadCA3	SluCA3	12-month	TRUE	-2.89141	8	two-sided	0.0201555	0.73916	sidak	3.28	-1.65172	FALSE
area	RadCA2	SluCA3	12-month	TRUE	-1.72046	8	two-sided	0.123659	0.999835	sidak	1.107	-0.982813	FALSE
area	OrCA3	SluCA3	12-month	TRUE	-1.16691	8	two-sided	0.276849	1	sidak	0.735	-0.6666	FALSE
area	OrCA2	SluCA3	12-month	TRUE	-0.776306	8	two-sided	0.459902	1	sidak	0.592	-0.443465	FALSE
density	LMolCA2	LmolCA1	12-month	TRUE	2.60381	8	two-sided	0.0314312	0.87849	sidak	2.473	1.48743	FALSE
density	LMolCA3	LmolCA1	12-month	TRUE	1.61711	8	two-sided	0.144516	0.999966	sidak	1.018	0.923776	FALSE
density	LMolCA2	LMolCA3	12-month	TRUE	0.685858	8	two-sided	0.512185	1	sidak	0.569	0.391796	FALSE
density	LMolCA2	MoDG	12-month	TRUE	6.0359	8	two-sided	0.000310735	0.0203028	sidak	67.356	3.44801	FALSE
density	LmolCA1	MoDG	12-month	TRUE	4.42834	8	two-sided	0.00220186	0.135396	sidak	15.163	2.52969	FALSE
density	LMolCA3	MoDG	12-month	TRUE	3.52749	8	two-sided	0.00776046	0.402014	sidak	6.197	2.01508	FALSE
density	MoDG	OrCA1	12-month	TRUE	-5.0201	8	two-sided	0.00102675	0.0655532	sidak	26.762	-2.86773	FALSE
density	LmolCA1	OrCA1	12-month	TRUE	-2.79456	8	two-sided	0.0233934	0.790348	sidak	2.981	-1.59639	FALSE
density	LMolCA3	OrCA1	12-month	TRUE	-1.33881	8	two-sided	0.217427	1	sidak	0.825	-0.764797	FALSE
density	LMolCA2	OrCA1	12-month	TRUE	-0.836814	8	two-sided	0.426985	1	sidak	0.609	-0.47803	FALSE
density	MoDG	OrCA2	12-month	TRUE	-7.25613	8	two-sided	8.75311e-05	0.00576065	sidak	185.567	-4.14506	FALSE
density	LmolCA1	OrCA2	12-month	TRUE	-4.92858	8	two-sided	0.0011515	0.0732232	sidak	24.544	-2.81545	FALSE
density	OrCA1	OrCA2	12-month	TRUE	-3.30951	8	two-sided	0.0107061	0.508559	sidak	4.979	-1.89056	FALSE
density	LMolCA3	OrCA2	12-month	TRUE	-2.91344	8	two-sided	0.019486	0.727133	sidak	3.353	-1.66431	FALSE
density	LMolCA2	OrCA2	12-month	TRUE	-1.77626	8	two-sided	0.113596	0.99965	sidak	1.16	-1.01469	FALSE
density	MoDG	OrCA3	12-month	TRUE	-6.54136	8	two-sided	0.000180098	0.0118172	sidak	103.797	-3.73676	FALSE
density	LMolCA3	OrCA3	12-month	TRUE	-4.35674	8	two-sided	0.00242324	0.147965	sidak	14.137	-2.48879	FALSE
density	LmolCA1	OrCA3	12-month	TRUE	-2.84347	8	two-sided	0.0216959	0.764887	sidak	3.128	-1.62433	FALSE
density	LMolCA2	OrCA3	12-month	TRUE	-2.43307	8	two-sided	0.0410052	0.936923	sidak	2.099	-1.38989	FALSE
density	OrCA1	OrCA3	12-month	TRUE	-1.39987	8	two-sided	0.199116	1	sidak	0.862	-0.799677	FALSE
density	OrCA2	OrCA3	12-month	TRUE	0.33457	8	two-sided	0.746552	1	sidak	0.51	0.191123	FALSE
density	MoDG	PoDG	12-month	TRUE	-5.15065	8	two-sided	0.000873627	0.0560524	sidak	30.25	-2.94231	FALSE
density	LmolCA1	PoDG	12-month	TRUE	-4.41059	8	two-sided	0.00225463	0.138408	sidak	14.902	-2.51955	FALSE
density	LMolCA3	PoDG	12-month	TRUE	-3.85515	8	two-sided	0.00484207	0.274107	sidak	8.604	-2.20225	FALSE
density	OrCA1	PoDG	12-month	TRUE	-3.6614	8	two-sided	0.00638827	0.344907	sidak	7.088	-2.09158	FALSE
density	LMolCA2	PoDG	12-month	TRUE	-3.22899	8	two-sided	0.0120752	0.551486	sidak	4.593	-1.84456	FALSE
density	OrCA3	PoDG	12-month	TRUE	-2.54698	8	two-sided	0.0343357	0.900339	sidak	2.341	-1.45496	FALSE
density	OrCA2	PoDG	12-month	TRUE	-2.39835	8	two-sided	0.0432884	0.946105	sidak	2.03	-1.37006	FALSE
density	MoDG	RadCA1	12-month	TRUE	-4.71399	8	two-sided	0.00151385	0.0951535	sidak	19.997	-2.69287	FALSE
density	OrCA2	RadCA1	12-month	TRUE	3.99928	8	two-sided	0.00395374	0.230076	sidak	9.933	2.28459	FALSE
density	OrCA3	RadCA1	12-month	TRUE	3.76704	8	two-sided	0.00548878	0.304593	sidak	7.879	2.15192	FALSE
density	PoDG	RadCA1	12-month	TRUE	3.25776	8	two-sided	0.011566	0.535969	sidak	4.727	1.861	FALSE
density	LmolCA1	RadCA1	12-month	TRUE	1.69437	8	two-sided	0.128644	0.999887	sidak	1.084	0.967908	FALSE
density	OrCA1	RadCA1	12-month	TRUE	-1.4159	8	two-sided	0.194539	0.999999	sidak	0.873	-0.808832	FALSE
density	LMolCA2	RadCA1	12-month	TRUE	1.11719	8	two-sided	0.296341	1	sidak	0.712	0.638192	FALSE
density	LMolCA3	RadCA1	12-month	TRUE	0.332567	8	two-sided	0.748008	1	sidak	0.51	0.189979	FALSE
density	LMolCA2	RadCA2	12-month	TRUE	-7.31664	8	two-sided	8.25499e-05	0.0054337	sidak	194.61	-4.17963	FALSE
density	MoDG	RadCA2	12-month	TRUE	-3.8699	8	two-sided	0.004742	0.269274	sidak	8.732	-2.21068	FALSE
density	LmolCA1	RadCA2	12-month	TRUE	3.26252	8	two-sided	0.0114839	0.533418	sidak	4.75	1.86372	FALSE
density	LMolCA3	RadCA2	12-month	TRUE	-2.34501	8	two-sided	0.0470465	0.958434	sidak	1.93	-1.33959	FALSE
density	RadCA1	RadCA2	12-month	TRUE	1.91608	8	two-sided	0.0916674	0.998245	sidak	1.307	1.09456	FALSE
density	OrCA2	RadCA2	12-month	TRUE	-1.82157	8	two-sided	0.105998	0.999386	sidak	1.205	-1.04057	FALSE
density	PoDG	RadCA2	12-month	TRUE	1.47249	8	two-sided	0.179105	0.999998	sidak	0.91	0.841163	FALSE
density	OrCA3	RadCA2	12-month	TRUE	-1.24663	8	two-sided	0.247796	1	sidak	0.775	-0.712137	FALSE
density	OrCA1	RadCA2	12-month	TRUE	-0.146334	8	two-sided	0.887278	1	sidak	0.496	-0.0835933	FALSE
density	MoDG	RadCA3	12-month	TRUE	-6.14923	8	two-sided	0.000274229	0.0179387	sidak	74.33	-3.51275	FALSE
density	LMolCA3	RadCA3	12-month	TRUE	-4.36992	8	two-sided	0.00238076	0.145567	sidak	14.321	-2.49631	FALSE
density	LmolCA1	RadCA3	12-month	TRUE	-3.44355	8	two-sided	0.00877775	0.441158	sidak	5.696	-1.96713	FALSE
density	LMolCA2	RadCA3	12-month	TRUE	-3.09368	8	two-sided	0.0148068	0.626396	sidak	4.011	-1.76726	FALSE
density	RadCA1	RadCA3	12-month	TRUE	-2.73295	8	two-sided	0.0257283	0.820986	sidak	2.806	-1.5612	FALSE
density	OrCA1	RadCA3	12-month	TRUE	2.19612	8	two-sided	0.0593523	0.982373	sidak	1.68	1.25453	FALSE
density	RadCA2	RadCA3	12-month	TRUE	-1.90038	8	two-sided	0.0939124	0.99851	sidak	1.289	-1.08559	FALSE
density	PoDG	RadCA3	12-month	TRUE	-1.81135	8	two-sided	0.107668	0.999457	sidak	1.194	-1.03474	FALSE
density	OrCA3	RadCA3	12-month	TRUE	-0.542262	8	two-sided	0.602412	1	sidak	0.54	-0.309767	FALSE
density	OrCA2	RadCA3	12-month	TRUE	-0.250266	8	two-sided	0.808688	1	sidak	0.502	-0.142965	FALSE
density	LMolCA3	SluCA3	12-month	TRUE	-6.60967	8	two-sided	0.000167689	0.0110073	sidak	109.891	-3.77578	FALSE
density	MoDG	SluCA3	12-month	TRUE	-4.09519	8	two-sided	0.00346068	0.204513	sidak	10.925	-2.33938	FALSE
density	LmolCA1	SluCA3	12-month	TRUE	-2.87087	8	two-sided	0.0208012	0.750265	sidak	3.214	-1.63998	FALSE
density	LMolCA2	SluCA3	12-month	TRUE	2.85114	8	two-sided	0.0214414	0.760816	sidak	3.152	1.62872	FALSE
density	RadCA1	SluCA3	12-month	TRUE	-2.42326	8	two-sided	0.0416379	0.939611	sidak	2.079	-1.38429	FALSE
density	PoDG	SluCA3	12-month	TRUE	-1.96099	8	two-sided	0.0855265	0.997263	sidak	1.359	-1.12022	FALSE
density	OrCA1	SluCA3	12-month	TRUE	1.08566	8	two-sided	0.309259	1	sidak	0.699	0.620181	FALSE
density	RadCA3	SluCA3	12-month	TRUE	0.948796	8	two-sided	0.370501	1	sidak	0.646	0.542	FALSE
density	OrCA2	SluCA3	12-month	TRUE	-0.90938	8	two-sided	0.389724	1	sidak	0.632	-0.519484	FALSE
density	RadCA2	SluCA3	12-month	TRUE	-0.899879	8	two-sided	0.394465	1	sidak	0.629	-0.514056	FALSE
density	OrCA3	SluCA3	12-month	TRUE	0.577909	8	two-sided	0.579224	1	sidak	0.546	0.330131	FALSE
intensity_mean	LMolCA2	LmolCA1	12-month	TRUE	0.12237	7.96958	two-sided	0.905636	1	sidak	0.495	0.0699038	TRUE
intensity_mean	LMolCA3	LmolCA1	12-month	TRUE	-0.000662057	7.9389	two-sided	0.999488	1	sidak	0.492	-0.0003782	TRUE
intensity_mean	LMolCA2	LMolCA3	12-month	TRUE	0.128656	7.99456	two-sided	0.900808	1	sidak	0.495	0.0734947	TRUE
intensity_mean	LmolCA1	MoDG	12-month	TRUE	0.797297	7.90976	two-sided	0.448548	1	sidak	0.598	0.455456	TRUE
intensity_mean	LMolCA3	MoDG	12-month	TRUE	0.685084	7.86192	two-sided	0.512979	1	sidak	0.569	0.391354	TRUE
intensity_mean	LMolCA2	MoDG	12-month	TRUE	0.658801	7.9836	two-sided	0.528562	1	sidak	0.563	0.37634	TRUE
intensity_mean	MoDG	OrCA1	12-month	TRUE	-1.06741	7.99422	two-sided	0.316957	1	sidak	0.691	-0.609758	TRUE
intensity_mean	LmolCA1	OrCA1	12-month	TRUE	-0.459314	7.80309	two-sided	0.658533	1	sidak	0.526	-0.262383	TRUE
intensity_mean	LMolCA3	OrCA1	12-month	TRUE	-0.441182	7.95859	two-sided	0.670821	1	sidak	0.523	-0.252025	TRUE
intensity_mean	LMolCA2	OrCA1	12-month	TRUE	-0.335986	7.86028	two-sided	0.745674	1	sidak	0.51	-0.191932	TRUE
intensity_mean	MoDG	OrCA2	12-month	TRUE	-1.37484	7.99936	two-sided	0.206458	1	sidak	0.847	-0.785376	TRUE
intensity_mean	LMolCA2	OrCA2	12-month	TRUE	-0.775421	7.8794	two-sided	0.460727	1	sidak	0.592	-0.44296	TRUE
intensity_mean	LMolCA3	OrCA2	12-month	TRUE	-0.744057	7.98942	two-sided	0.478152	1	sidak	0.583	-0.425043	TRUE
intensity_mean	LmolCA1	OrCA2	12-month	TRUE	-0.64585	7.92398	two-sided	0.536627	1	sidak	0.56	-0.368942	TRUE
intensity_mean	OrCA1	OrCA2	12-month	TRUE	-0.284011	7.98974	two-sided	0.783624	1	sidak	0.505	-0.162241	TRUE
intensity_mean	MoDG	OrCA3	12-month	TRUE	-1.53918	7.93681	two-sided	0.162622	0.999992	sidak	0.958	-0.879254	TRUE
intensity_mean	LmolCA1	OrCA3	12-month	TRUE	-0.978422	7.63335	two-sided	0.357851	1	sidak	0.656	-0.558923	TRUE
intensity_mean	LMolCA3	OrCA3	12-month	TRUE	-0.943044	7.85886	two-sided	0.373741	1	sidak	0.644	-0.538714	TRUE
intensity_mean	OrCA1	OrCA3	12-month	TRUE	-0.854336	7.70929	two-sided	0.418674	1	sidak	0.615	-0.488039	TRUE
intensity_mean	LMolCA2	OrCA3	12-month	TRUE	-0.500262	7.96889	two-sided	0.630411	1	sidak	0.532	-0.285775	TRUE
intensity_mean	OrCA2	OrCA3	12-month	TRUE	-0.233893	7.92373	two-sided	0.820998	1	sidak	0.501	-0.133611	TRUE
intensity_mean	MoDG	PoDG	12-month	TRUE	-1.94524	7.82179	two-sided	0.0884602	0.997786	sidak	1.341	-1.11122	TRUE
intensity_mean	LmolCA1	PoDG	12-month	TRUE	-1.42469	7.42643	two-sided	0.194885	0.999999	sidak	0.878	-0.813854	TRUE
intensity_mean	LMolCA3	PoDG	12-month	TRUE	-1.37709	7.70713	two-sided	0.207152	1	sidak	0.848	-0.786664	TRUE
intensity_mean	OrCA1	PoDG	12-month	TRUE	-1.30139	7.51635	two-sided	0.231596	1	sidak	0.804	-0.743417	TRUE
intensity_mean	LMolCA2	PoDG	12-month	TRUE	-0.937256	7.87778	two-sided	0.376467	1	sidak	0.642	-0.535408	TRUE
intensity_mean	OrCA3	PoDG	12-month	TRUE	-0.686639	7.80108	two-sided	0.512199	1	sidak	0.569	-0.392243	TRUE
intensity_mean	OrCA2	PoDG	12-month	TRUE	-0.44115	7.96881	two-sided	0.670828	1	sidak	0.523	-0.252007	TRUE
intensity_mean	MoDG	RadCA1	12-month	TRUE	1.10404	7.77705	two-sided	0.30256	1	sidak	0.707	0.630684	TRUE
intensity_mean	PoDG	RadCA1	12-month	TRUE	-0.931025	7.99716	two-sided	0.379089	1	sidak	0.64	-0.531848	TRUE
intensity_mean	OrCA3	RadCA1	12-month	TRUE	0.664543	7.90793	two-sided	0.525243	1	sidak	0.564	0.37962	TRUE
intensity_mean	LMolCA3	RadCA1	12-month	TRUE	0.452592	7.99922	two-sided	0.662865	1	sidak	0.525	0.258543	TRUE
intensity_mean	LmolCA1	RadCA1	12-month	TRUE	-0.299662	7.89745	two-sided	0.77217	1	sidak	0.507	-0.171182	TRUE
intensity_mean	OrCA2	RadCA1	12-month	TRUE	-0.287031	7.99439	two-sided	0.781388	1	sidak	0.505	-0.163966	TRUE
intensity_mean	OrCA1	RadCA1	12-month	TRUE	-0.174884	7.93834	two-sided	0.865549	1	sidak	0.497	-0.0999026	TRUE
intensity_mean	LMolCA2	RadCA1	12-month	TRUE	0.158966	7.98331	two-sided	0.877644	1	sidak	0.496	0.0908092	TRUE
intensity_mean	MoDG	RadCA2	12-month	TRUE	-1.1069	7.91895	two-sided	0.300824	1	sidak	0.708	-0.632317	TRUE
intensity_mean	LMolCA2	RadCA2	12-month	TRUE	1.01362	7.53536	two-sided	0.342202	1	sidak	0.67	0.579028	TRUE
intensity_mean	PoDG	RadCA2	12-month	TRUE	0.556288	7.72496	two-sided	0.593756	1	sidak	0.542	0.31778	TRUE
intensity_mean	LMolCA3	RadCA2	12-month	TRUE	-0.462173	7.99193	two-sided	0.656279	1	sidak	0.526	-0.264016	TRUE
intensity_mean	LmolCA1	RadCA2	12-month	TRUE	-0.441399	7.9749	two-sided	0.670647	1	sidak	0.523	-0.252149	TRUE
intensity_mean	OrCA2	RadCA2	12-month	TRUE	0.331009	7.93243	two-sided	0.749212	1	sidak	0.51	0.189089	TRUE
intensity_mean	OrCA3	RadCA2	12-month	TRUE	-0.329647	7.99974	two-sided	0.750132	1	sidak	0.51	-0.188311	TRUE
intensity_mean	RadCA1	RadCA2	12-month	TRUE	-0.140437	7.94596	two-sided	0.89181	1	sidak	0.495	-0.0802245	TRUE
intensity_mean	OrCA1	RadCA2	12-month	TRUE	0.0281492	7.87161	two-sided	0.978244	1	sidak	0.493	0.0160803	TRUE
intensity_mean	MoDG	RadCA3	12-month	TRUE	-1.49819	7.95306	two-sided	0.172682	0.999996	sidak	0.928	-0.855841	TRUE
intensity_mean	LmolCA1	RadCA3	12-month	TRUE	-0.931406	7.67056	two-sided	0.380025	1	sidak	0.64	-0.532066	TRUE
intensity_mean	LMolCA3	RadCA3	12-month	TRUE	-0.897217	7.88319	two-sided	0.396176	1	sidak	0.628	-0.512536	TRUE
intensity_mean	RadCA1	RadCA3	12-month	TRUE	-0.806811	7.74312	two-sided	0.443849	1	sidak	0.601	-0.460891	TRUE
intensity_mean	PoDG	RadCA3	12-month	TRUE	-0.617254	7.92763	two-sided	0.554378	1	sidak	0.554	-0.352607	TRUE
intensity_mean	LMolCA2	RadCA3	12-month	TRUE	-0.50665	7.758	two-sided	0.626482	1	sidak	0.533	-0.289424	TRUE
intensity_mean	OrCA1	RadCA3	12-month	TRUE	0.491392	7.95527	two-sided	0.636419	1	sidak	0.531	0.280707	TRUE
intensity_mean	RadCA2	RadCA3	12-month	TRUE	-0.452786	7.98002	two-sided	0.66276	1	sidak	0.525	-0.258654	TRUE
intensity_mean	OrCA2	RadCA3	12-month	TRUE	-0.18385	7.94164	two-sided	0.858739	1	sidak	0.498	-0.105024	TRUE
intensity_mean	OrCA3	RadCA3	12-month	TRUE	0.0492522	7.99875	two-sided	0.961926	1	sidak	0.493	0.0281353	TRUE
intensity_mean	MoDG	SluCA3	12-month	TRUE	-1.68226	7.88905	two-sided	0.131552	0.999909	sidak	1.073	-0.96099	TRUE
intensity_mean	LmolCA1	SluCA3	12-month	TRUE	-1.13817	7.53918	two-sided	0.289921	1	sidak	0.722	-0.650182	TRUE
intensity_mean	RadCA1	SluCA3	12-month	TRUE	-1.09851	7.79285	two-sided	0.30476	1	sidak	0.704	-0.627522	TRUE
intensity_mean	LMolCA3	SluCA3	12-month	TRUE	-1.01488	7.62236	two-sided	0.341288	1	sidak	0.67	-0.579753	TRUE
intensity_mean	PoDG	SluCA3	12-month	TRUE	-0.823046	7.85232	two-sided	0.434763	1	sidak	0.605	-0.470165	TRUE
intensity_mean	RadCA3	SluCA3	12-month	TRUE	-0.721788	7.63975	two-sided	0.491921	1	sidak	0.578	-0.412322	TRUE
intensity_mean	LMolCA2	SluCA3	12-month	TRUE	-0.658412	7.93287	two-sided	0.528915	1	sidak	0.563	-0.376118	TRUE
intensity_mean	OrCA1	SluCA3	12-month	TRUE	-0.398818	7.8722	two-sided	0.700626	1	sidak	0.518	-0.227825	TRUE
intensity_mean	RadCA2	SluCA3	12-month	TRUE	0.278664	7.99133	two-sided	0.787578	1	sidak	0.505	0.159187	TRUE
intensity_mean	OrCA2	SluCA3	12-month	TRUE	-0.210757	7.98581	two-sided	0.838355	1	sidak	0.499	-0.120395	TRUE
intensity_mean	OrCA3	SluCA3	12-month	TRUE	-0.161276	7.99296	two-sided	0.875878	1	sidak	0.496	-0.0921292	TRUE
area	LMolCA2	LmolCA1	3-month	TRUE	0.223373	10	two-sided	0.827742	1	sidak	0.475	0.119044	FALSE
area	LMolCA3	LmolCA1	3-month	TRUE	-0.163124	10	two-sided	0.87367	1	sidak	0.471	-0.0869352	FALSE
area	LMolCA2	LMolCA3	3-month	TRUE	0.361414	10	two-sided	0.725309	1	sidak	0.487	0.192612	FALSE
area	LmolCA1	MoDG	3-month	TRUE	1.87747	10	two-sided	0.089897	0.998005	sidak	1.281	1.00058	FALSE
area	LMolCA2	MoDG	3-month	TRUE	1.63004	10	two-sided	0.134147	0.999926	sidak	1.021	0.868711	FALSE
area	LMolCA3	MoDG	3-month	TRUE	1.28458	10	two-sided	0.227897	1	sidak	0.773	0.684603	FALSE
area	MoDG	OrCA1	3-month	TRUE	-1.46696	10	two-sided	0.173119	0.999996	sidak	0.89	-0.781798	FALSE
area	LMolCA2	OrCA1	3-month	TRUE	0.345967	10	two-sided	0.736536	1	sidak	0.486	0.184379	FALSE
area	LmolCA1	OrCA1	3-month	TRUE	0.126256	10	two-sided	0.902032	1	sidak	0.47	0.0672868	FALSE
area	LMolCA3	OrCA1	3-month	TRUE	-0.047991	10	two-sided	0.962668	1	sidak	0.468	-0.0255762	FALSE
area	MoDG	OrCA2	3-month	TRUE	-3.57143	10	two-sided	0.00508366	0.285647	sidak	8.406	-1.90335	FALSE
area	LMolCA2	OrCA2	3-month	TRUE	-2.09447	10	two-sided	0.0626569	0.986026	sidak	1.586	-1.11622	FALSE
area	LMolCA3	OrCA2	3-month	TRUE	-2.02111	10	two-sided	0.0708491	0.992171	sidak	1.473	-1.07713	FALSE
area	OrCA1	OrCA2	3-month	TRUE	-1.94715	10	two-sided	0.0801261	0.995963	sidak	1.37	-1.03771	FALSE
area	LmolCA1	OrCA2	3-month	TRUE	-1.84028	10	two-sided	0.0955545	0.998678	sidak	1.236	-0.980758	FALSE
area	MoDG	OrCA3	3-month	TRUE	-3.5549	10	two-sided	0.00522547	0.292336	sidak	8.242	-1.89454	FALSE
area	LMolCA3	OrCA3	3-month	TRUE	-1.94348	10	two-sided	0.0806146	0.996102	sidak	1.365	-1.03576	FALSE
area	LmolCA1	OrCA3	3-month	TRUE	-1.86392	10	two-sided	0.0919221	0.998278	sidak	1.264	-0.993353	FALSE
area	LMolCA2	OrCA3	3-month	TRUE	-1.78455	10	two-sided	0.10465	0.999322	sidak	1.174	-0.951056	FALSE
area	OrCA1	OrCA3	3-month	TRUE	-1.66536	10	two-sided	0.126813	0.99987	sidak	1.054	-0.887532	FALSE
area	OrCA2	OrCA3	3-month	TRUE	0.346413	10	two-sided	0.736211	1	sidak	0.486	0.184617	FALSE
area	MoDG	PoDG	3-month	TRUE	-5.44605	10	two-sided	0.000282426	0.0184701	sidak	76.095	-2.90241	FALSE
area	LMolCA2	PoDG	3-month	TRUE	-4.11353	10	two-sided	0.00209868	0.129475	sidak	16.068	-2.19226	FALSE
area	LMolCA3	PoDG	3-month	TRUE	-4.08507	10	two-sided	0.00219644	0.135086	sidak	15.532	-2.17709	FALSE
area	LmolCA1	PoDG	3-month	TRUE	-3.95132	10	two-sided	0.00272447	0.16478	sidak	13.237	-2.10581	FALSE
area	OrCA1	PoDG	3-month	TRUE	-3.83609	10	two-sided	0.00328601	0.195258	sidak	11.533	-2.0444	FALSE
area	OrCA3	PoDG	3-month	TRUE	-2.71081	10	two-sided	0.0219032	0.768153	sidak	3.077	-1.44469	FALSE
area	OrCA2	PoDG	3-month	TRUE	-2.23811	10	two-sided	0.0491617	0.964104	sidak	1.838	-1.19278	FALSE
area	PoDG	RadCA1	3-month	TRUE	4.45795	10	two-sided	0.00122	0.0774089	sidak	24.206	2.37582	FALSE
area	LMolCA2	RadCA1	3-month	TRUE	2.71253	10	two-sided	0.0218384	0.767137	sidak	3.083	1.44561	FALSE
area	LMolCA3	RadCA1	3-month	TRUE	2.60149	10	two-sided	0.0264237	0.829227	sidak	2.722	1.38644	FALSE
area	OrCA2	RadCA1	3-month	TRUE	1.2419	10	two-sided	0.24261	1	sidak	0.749	0.661858	FALSE
area	OrCA3	RadCA1	3-month	TRUE	1.04431	10	two-sided	0.320929	1	sidak	0.656	0.556554	FALSE
area	OrCA1	RadCA1	3-month	TRUE	0.920238	10	two-sided	0.379112	1	sidak	0.61	0.490431	FALSE
area	LmolCA1	RadCA1	3-month	TRUE	0.814063	10	two-sided	0.434565	1	sidak	0.576	0.433846	FALSE
area	MoDG	RadCA1	3-month	TRUE	-0.3356	10	two-sided	0.744107	1	sidak	0.485	-0.178854	FALSE
area	MoDG	RadCA2	3-month	TRUE	3.61042	10	two-sided	0.0047648	0.270378	sidak	8.807	1.92413	FALSE
area	RadCA1	RadCA2	3-month	TRUE	-2.29963	10	two-sided	0.044282	0.949677	sidak	1.961	-1.22556	FALSE
area	PoDG	RadCA2	3-month	TRUE	-1.59243	10	two-sided	0.142373	0.99996	sidak	0.989	-0.848665	FALSE
area	LMolCA2	RadCA2	3-month	TRUE	1.44462	10	two-sided	0.179159	0.999998	sidak	0.874	0.769893	FALSE
area	OrCA1	RadCA2	3-month	TRUE	1.22877	10	two-sided	0.247289	1	sidak	0.742	0.654859	FALSE
area	LMolCA3	RadCA2	3-month	TRUE	-0.756095	10	two-sided	0.46703	1	sidak	0.56	-0.402952	FALSE
area	OrCA2	RadCA2	3-month	TRUE	-0.730152	10	two-sided	0.482051	1	sidak	0.554	-0.389127	FALSE
area	OrCA3	RadCA2	3-month	TRUE	-0.644082	10	two-sided	0.534016	1	sidak	0.534	-0.343256	FALSE
area	LmolCA1	RadCA2	3-month	TRUE	-0.42753	10	two-sided	0.678053	1	sidak	0.496	-0.227847	FALSE
area	MoDG	RadCA3	3-month	TRUE	-2.88336	10	two-sided	0.0162913	0.661788	sidak	3.745	-1.53666	FALSE
area	RadCA1	RadCA3	3-month	TRUE	2.46784	10	two-sided	0.0332277	0.892503	sidak	2.35	1.31521	FALSE
area	LMolCA3	RadCA3	3-month	TRUE	-2.19619	10	two-sided	0.05278	0.97209	sidak	1.76	-1.17044	FALSE
area	LMolCA2	RadCA3	3-month	TRUE	-1.52062	10	two-sided	0.159323	0.999989	sidak	0.93	-0.810399	FALSE
area	OrCA1	RadCA3	3-month	TRUE	-1.4426	10	two-sided	0.179713	0.999998	sidak	0.873	-0.768819	FALSE
area	LmolCA1	RadCA3	3-month	TRUE	-1.43677	10	two-sided	0.181325	0.999998	sidak	0.869	-0.765708	FALSE
area	RadCA2	RadCA3	3-month	TRUE	-1.25891	10	two-sided	0.236657	1	sidak	0.758	-0.670922	FALSE
area	PoDG	RadCA3	3-month	TRUE	-0.891873	10	two-sided	0.393416	1	sidak	0.6	-0.475314	FALSE
area	OrCA2	RadCA3	3-month	TRUE	0.413077	10	two-sided	0.688268	1	sidak	0.494	0.220145	FALSE
area	OrCA3	RadCA3	3-month	TRUE	0.13092	10	two-sided	0.898435	1	sidak	0.47	0.0697724	FALSE
area	LMolCA3	SluCA3	3-month	TRUE	-3.58666	10	two-sided	0.00495656	0.279598	sidak	8.56	-1.91147	FALSE
area	RadCA1	SluCA3	3-month	TRUE	-2.83318	10	two-sided	0.0177549	0.693443	sidak	3.536	-1.50991	FALSE
area	MoDG	SluCA3	3-month	TRUE	-2.25743	10	two-sided	0.0475755	0.95993	sidak	1.876	-1.20307	FALSE
area	LMolCA2	SluCA3	3-month	TRUE	-2.19018	10	two-sided	0.0533201	0.973121	sidak	1.749	-1.16723	FALSE
area	LmolCA1	SluCA3	3-month	TRUE	-2.12646	10	two-sided	0.0593739	0.9824	sidak	1.638	-1.13327	FALSE
area	OrCA1	SluCA3	3-month	TRUE	-2.02783	10	two-sided	0.0700582	0.991719	sidak	1.483	-1.08071	FALSE
area	RadCA3	SluCA3	3-month	TRUE	1.7014	10	two-sided	0.119699	0.999778	sidak	1.088	0.906744	FALSE
area	RadCA2	SluCA3	3-month	TRUE	-1.67537	10	two-sided	0.124799	0.999849	sidak	1.063	-0.892871	FALSE
area	PoDG	SluCA3	3-month	TRUE	-0.727947	10	two-sided	0.483342	1	sidak	0.553	-0.387951	FALSE
area	OrCA3	SluCA3	3-month	TRUE	-0.709028	10	two-sided	0.494505	1	sidak	0.548	-0.377869	FALSE
area	OrCA2	SluCA3	3-month	TRUE	-0.376122	10	two-sided	0.714683	1	sidak	0.489	-0.20045	FALSE
density	LMolCA3	LmolCA1	3-month	TRUE	3.51511	10	two-sided	0.00558379	0.308964	sidak	7.861	1.87334	FALSE
density	LMolCA2	LmolCA1	3-month	TRUE	3.00745	10	two-sided	0.0131748	0.583269	sidak	4.322	1.60279	FALSE
density	LMolCA2	LMolCA3	3-month	TRUE	0.1755	10	two-sided	0.864189	1	sidak	0.472	0.0935309	FALSE
density	LMolCA3	MoDG	3-month	TRUE	12.1644	10	two-sided	2.57031e-07	1.69639e-05	sidak	2.911e+04	6.48286	FALSE
density	LMolCA2	MoDG	3-month	TRUE	9.01365	10	two-sided	4.08202e-06	0.000269377	sidak	2621.242	4.80373	FALSE
density	LmolCA1	MoDG	3-month	TRUE	8.99192	10	two-sided	4.17158e-06	0.000275287	sidak	2572.72	4.79214	FALSE
density	MoDG	OrCA1	3-month	TRUE	-6.7476	10	two-sided	5.05715e-05	0.00333224	sidak	310.304	-3.59606	FALSE
density	LmolCA1	OrCA1	3-month	TRUE	-2.44949	10	two-sided	0.0342879	0.900013	sidak	2.303	-1.30543	FALSE
density	LMolCA3	OrCA1	3-month	TRUE	-0.217037	10	two-sided	0.832543	1	sidak	0.474	-0.115668	FALSE
density	LMolCA2	OrCA1	3-month	TRUE	-0.0691966	10	two-sided	0.946197	1	sidak	0.468	-0.0368776	FALSE
density	MoDG	OrCA2	3-month	TRUE	-9.56654	10	two-sided	2.38236e-06	0.000157223	sidak	4172.287	-5.09838	FALSE
density	LmolCA1	OrCA2	3-month	TRUE	-5.51964	10	two-sided	0.000254683	0.0166707	sidak	82.671	-2.94163	FALSE
density	OrCA1	OrCA2	3-month	TRUE	-3.4038	10	two-sided	0.00672794	0.359525	sidak	6.886	-1.81402	FALSE
density	LMolCA3	OrCA2	3-month	TRUE	-3.02461	10	two-sided	0.0127943	0.572531	sidak	4.409	-1.61193	FALSE
density	LMolCA2	OrCA2	3-month	TRUE	-2.6457	10	two-sided	0.0244934	0.805377	sidak	2.86	-1.40999	FALSE
density	MoDG	OrCA3	3-month	TRUE	-5.32497	10	two-sided	0.000335362	0.0218943	sidak	66.34	-2.83788	FALSE
density	LmolCA1	OrCA3	3-month	TRUE	-3.00696	10	two-sided	0.013186	0.583581	sidak	4.32	-1.60252	FALSE
density	OrCA1	OrCA3	3-month	TRUE	-1.69285	10	two-sided	0.121353	0.999804	sidak	1.08	-0.902186	FALSE
density	LMolCA3	OrCA3	3-month	TRUE	-1.55328	10	two-sided	0.151406	0.99998	sidak	0.956	-0.827802	FALSE
density	LMolCA2	OrCA3	3-month	TRUE	-1.42859	10	two-sided	0.183603	0.999998	sidak	0.863	-0.761352	FALSE
density	OrCA2	OrCA3	3-month	TRUE	0.464043	10	two-sided	0.652554	1	sidak	0.501	0.247306	FALSE
density	MoDG	PoDG	3-month	TRUE	-5.62009	10	two-sided	0.000221431	0.0145098	sidak	92.515	-2.99516	FALSE
density	OrCA3	PoDG	3-month	TRUE	-4.74821	10	two-sided	0.00078235	0.0503438	sidak	34.075	-2.5305	FALSE
density	LmolCA1	PoDG	3-month	TRUE	-4.23476	10	two-sided	0.00173072	0.108033	sidak	18.568	-2.25687	FALSE
density	OrCA1	PoDG	3-month	TRUE	-4.17797	10	two-sided	0.0018938	0.1176	sidak	17.353	-2.2266	FALSE
density	LMolCA3	PoDG	3-month	TRUE	-4.1207	10	two-sided	0.00207477	0.128097	sidak	16.207	-2.19608	FALSE
density	OrCA2	PoDG	3-month	TRUE	-3.35297	10	two-sided	0.00732863	0.384592	sidak	6.484	-1.78693	FALSE
density	LMolCA2	PoDG	3-month	TRUE	-3.29235	10	two-sided	0.00811767	0.416057	sidak	6.035	-1.75462	FALSE
density	MoDG	RadCA1	3-month	TRUE	-8.79739	10	two-sided	5.0758e-06	0.000334947	sidak	2173.323	-4.68847	FALSE
density	OrCA2	RadCA1	3-month	TRUE	4.94953	10	two-sided	0.000578935	0.0374996	sidak	43.093	2.6378	FALSE
density	PoDG	RadCA1	3-month	TRUE	4.62841	10	two-sided	0.000938447	0.0600857	sidak	29.603	2.46666	FALSE
density	OrCA3	RadCA1	3-month	TRUE	2.69167	10	two-sided	0.0226345	0.779321	sidak	3.011	1.4345	FALSE
density	OrCA1	RadCA1	3-month	TRUE	2.54959	10	two-sided	0.0288845	0.855496	sidak	2.57	1.35877	FALSE
density	LMolCA3	RadCA1	3-month	TRUE	2.27258	10	two-sided	0.0463665	0.956431	sidak	1.906	1.21115	FALSE
density	LMolCA2	RadCA1	3-month	TRUE	1.89829	10	two-sided	0.0868673	0.997516	sidak	1.307	1.01167	FALSE
density	LmolCA1	RadCA1	3-month	TRUE	-0.791698	10	two-sided	0.446909	1	sidak	0.57	-0.421927	FALSE
density	MoDG	RadCA2	3-month	TRUE	-12.6348	10	two-sided	1.79652e-07	1.1857e-05	sidak	3.988e+04	-6.73358	FALSE
density	RadCA1	RadCA2	3-month	TRUE	-4.71433	10	two-sided	0.00082348	0.0529203	sidak	32.749	-2.51245	FALSE
density	PoDG	RadCA2	3-month	TRUE	4.00582	10	two-sided	0.00249481	0.15199	sidak	14.128	2.13486	FALSE
density	LmolCA1	RadCA2	3-month	TRUE	-3.75156	10	two-sided	0.00377413	0.22086	sidak	10.424	-1.99935	FALSE
density	OrCA2	RadCA2	3-month	TRUE	2.47828	10	two-sided	0.0326387	0.888094	sidak	2.377	1.32077	FALSE
density	LMolCA3	RadCA2	3-month	TRUE	-1.34591	10	two-sided	0.20805	1	sidak	0.809	-0.717286	FALSE
density	OrCA3	RadCA2	3-month	TRUE	1.11749	10	two-sided	0.289913	1	sidak	0.688	0.595554	FALSE
density	LMolCA2	RadCA2	3-month	TRUE	-0.962939	10	two-sided	0.358285	1	sidak	0.625	-0.513188	FALSE
density	OrCA1	RadCA2	3-month	TRUE	-0.711382	10	two-sided	0.493107	1	sidak	0.549	-0.379123	FALSE
density	MoDG	RadCA3	3-month	TRUE	-7.94076	10	two-sided	1.25663e-05	0.000829034	sidak	1001.445	-4.23194	FALSE
density	RadCA1	RadCA3	3-month	TRUE	-4.94606	10	two-sided	0.00058192	0.0376893	sidak	42.919	-2.63595	FALSE
density	LmolCA1	RadCA3	3-month	TRUE	-4.52447	10	two-sided	0.00110074	0.0701099	sidak	26.187	-2.41126	FALSE
density	OrCA1	RadCA3	3-month	TRUE	-3.30135	10	two-sided	0.00799526	0.411282	sidak	6.1	-1.75942	FALSE
density	PoDG	RadCA3	3-month	TRUE	3.0461	10	two-sided	0.0123334	0.559157	sidak	4.521	1.62339	FALSE
density	LMolCA3	RadCA3	3-month	TRUE	-3.03834	10	two-sided	0.0124978	0.563975	sidak	4.48	-1.61925	FALSE
density	RadCA2	RadCA3	3-month	TRUE	-2.76295	10	two-sided	0.0200281	0.736913	sidak	3.264	-1.47248	FALSE
density	LMolCA2	RadCA3	3-month	TRUE	-2.57478	10	two-sided	0.0276629	0.842995	sidak	2.643	-1.3722	FALSE
density	OrCA3	RadCA3	3-month	TRUE	-0.823509	10	two-sided	0.429421	1	sidak	0.579	-0.43888	FALSE
density	OrCA2	RadCA3	3-month	TRUE	-0.506951	10	two-sided	0.62318	1	sidak	0.508	-0.270174	FALSE
density	RadCA3	SluCA3	3-month	TRUE	-5.12316	10	two-sided	0.000448621	0.0291814	sidak	52.667	-2.73033	FALSE
density	PoDG	SluCA3	3-month	TRUE	3.847	10	two-sided	0.00322799	0.192161	sidak	11.684	2.05021	FALSE
density	MoDG	SluCA3	3-month	TRUE	-2.28509	10	two-sided	0.0453913	0.95339	sidak	1.931	-1.21781	FALSE
density	OrCA2	SluCA3	3-month	TRUE	1.93184	10	two-sided	0.0821844	0.996518	sidak	1.35	1.02955	FALSE
density	OrCA3	SluCA3	3-month	TRUE	-1.90795	10	two-sided	0.0854941	0.997256	sidak	1.319	-1.01682	FALSE
density	LmolCA1	SluCA3	3-month	TRUE	1.66581	10	two-sided	0.12672	0.999869	sidak	1.054	0.887777	FALSE
density	RadCA1	SluCA3	3-month	TRUE	0.894141	10	two-sided	0.392258	1	sidak	0.601	0.476522	FALSE
density	LMolCA3	SluCA3	3-month	TRUE	-0.705346	10	two-sided	0.496696	1	sidak	0.548	-0.375906	FALSE
density	OrCA1	SluCA3	3-month	TRUE	-0.574643	10	two-sided	0.57823	1	sidak	0.519	-0.30625	FALSE
density	LMolCA2	SluCA3	3-month	TRUE	-0.484575	10	two-sided	0.638417	1	sidak	0.504	-0.258249	FALSE
density	RadCA2	SluCA3	3-month	TRUE	-0.0254885	10	two-sided	0.980167	1	sidak	0.467	-0.0135838	FALSE
intensity_mean	LMolCA3	LmolCA1	3-month	TRUE	0.461115	9.49592	two-sided	0.655097	1	sidak	0.5	0.245746	TRUE
intensity_mean	LMolCA2	LmolCA1	3-month	TRUE	0.408935	8.95672	two-sided	0.692193	1	sidak	0.493	0.217937	TRUE
intensity_mean	LMolCA2	LMolCA3	3-month	TRUE	0.0837935	9.85721	two-sided	0.934898	1	sidak	0.468	0.0446568	TRUE
intensity_mean	LMolCA3	MoDG	3-month	TRUE	2.26974	9.86809	two-sided	0.0469258	0.958086	sidak	1.9	1.20963	TRUE
intensity_mean	LMolCA2	MoDG	3-month	TRUE	2.22309	9.99977	two-sided	0.0504301	0.967132	sidak	1.81	1.18477	TRUE
intensity_mean	LmolCA1	MoDG	3-month	TRUE	1.48721	9.47688	two-sided	0.169456	0.999995	sidak	0.905	0.792589	TRUE
intensity_mean	MoDG	OrCA1	3-month	TRUE	-2.41702	9.41434	two-sided	0.0376706	0.920683	sidak	2.224	-1.28813	TRUE
intensity_mean	LmolCA1	OrCA1	3-month	TRUE	-0.850958	9.99764	two-sided	0.414709	1	sidak	0.587	-0.453508	TRUE
intensity_mean	LMolCA3	OrCA1	3-month	TRUE	-0.578235	8.8819	two-sided	0.57747	1	sidak	0.52	-0.308164	TRUE
intensity_mean	LMolCA2	OrCA1	3-month	TRUE	-0.485496	9.43416	two-sided	0.638401	1	sidak	0.504	-0.258739	TRUE
intensity_mean	MoDG	OrCA2	3-month	TRUE	-4.34439	9.74334	two-sided	0.00154782	0.0971828	sidak	21.155	-2.31529	TRUE
intensity_mean	LMolCA3	OrCA2	3-month	TRUE	-2.16204	9.97741	two-sided	0.0559767	0.977672	sidak	1.699	-1.15223	TRUE
intensity_mean	LMolCA2	OrCA2	3-month	TRUE	-2.15585	8.72275	two-sided	0.060414	0.983639	sidak	1.688	-1.14893	TRUE
intensity_mean	LmolCA1	OrCA2	3-month	TRUE	-1.93646	9.72874	two-sided	0.0823684	0.996564	sidak	1.356	-1.03201	TRUE
intensity_mean	OrCA1	OrCA2	3-month	TRUE	-1.13527	8.64618	two-sided	0.286753	1	sidak	0.696	-0.605027	TRUE
intensity_mean	MoDG	OrCA3	3-month	TRUE	-2.66877	9.27348	two-sided	0.0250396	0.81244	sidak	2.935	-1.42229	TRUE
intensity_mean	LmolCA1	OrCA3	3-month	TRUE	-1.10937	9.9769	two-sided	0.293293	1	sidak	0.684	-0.591228	TRUE
intensity_mean	LMolCA3	OrCA3	3-month	TRUE	-0.878651	8.72007	two-sided	0.403152	1	sidak	0.596	-0.468267	TRUE
intensity_mean	LMolCA2	OrCA3	3-month	TRUE	0.791612	8.48235	two-sided	0.450155	1	sidak	0.57	0.421881	TRUE
intensity_mean	OrCA2	OrCA3	3-month	TRUE	-0.776379	9.29472	two-sided	0.456827	1	sidak	0.566	-0.413762	TRUE
intensity_mean	OrCA1	OrCA3	3-month	TRUE	-0.270681	9.98927	two-sided	0.792147	1	sidak	0.478	-0.144256	TRUE
intensity_mean	MoDG	PoDG	3-month	TRUE	-2.86861	7.26961	two-sided	0.0230848	0.785931	sidak	3.682	-1.52879	TRUE
intensity_mean	LmolCA1	PoDG	3-month	TRUE	-1.71177	8.36891	two-sided	0.123635	0.999835	sidak	1.098	-0.912266	TRUE
intensity_mean	LMolCA3	PoDG	3-month	TRUE	-1.56322	6.83637	two-sided	0.162995	0.999992	sidak	0.964	-0.833098	TRUE
intensity_mean	LMolCA2	PoDG	3-month	TRUE	-1.48066	7.28912	two-sided	0.180577	0.999998	sidak	0.9	-0.789099	TRUE
intensity_mean	OrCA3	PoDG	3-month	TRUE	-1.06622	8.44558	two-sided	0.315853	1	sidak	0.665	-0.568231	TRUE
intensity_mean	OrCA1	PoDG	3-month	TRUE	-0.850066	8.60942	two-sided	0.4183	1	sidak	0.587	-0.453033	TRUE
intensity_mean	OrCA2	PoDG	3-month	TRUE	-0.371487	6.67974	two-sided	0.721777	1	sidak	0.489	-0.19798	TRUE
intensity_mean	MoDG	RadCA1	3-month	TRUE	1.90247	8.95544	two-sided	0.0896959	0.997976	sidak	1.312	1.0139	TRUE
intensity_mean	OrCA2	RadCA1	3-month	TRUE	-1.83567	9.6525	two-sided	0.0973538	0.998841	sidak	1.231	-0.978299	TRUE
intensity_mean	PoDG	RadCA1	3-month	TRUE	1.5318	8.13513	two-sided	0.163485	0.999992	sidak	0.939	0.816357	TRUE
intensity_mean	OrCA3	RadCA1	3-month	TRUE	0.867912	9.91015	two-sided	0.405969	1	sidak	0.593	0.462544	TRUE
intensity_mean	OrCA1	RadCA1	3-month	TRUE	0.59968	9.96091	two-sided	0.562112	1	sidak	0.524	0.319593	TRUE
intensity_mean	LmolCA1	RadCA1	3-month	TRUE	-0.273066	9.97766	two-sided	0.790371	1	sidak	0.479	-0.145528	TRUE
intensity_mean	LMolCA2	RadCA1	3-month	TRUE	0.169932	9.66872	two-sided	0.868567	1	sidak	0.472	0.0905633	TRUE
intensity_mean	LMolCA3	RadCA1	3-month	TRUE	0.103084	9.18036	two-sided	0.920113	1	sidak	0.469	0.0549374	TRUE
intensity_mean	MoDG	RadCA2	3-month	TRUE	-3.48773	9.1571	two-sided	0.00667584	0.357304	sidak	7.609	-1.85875	TRUE
intensity_mean	OrCA2	RadCA2	3-month	TRUE	-1.30695	7.98385	two-sided	0.227614	1	sidak	0.786	-0.696526	TRUE
intensity_mean	LMolCA2	RadCA2	3-month	TRUE	1.23039	9.78452	two-sided	0.247312	1	sidak	0.743	0.655721	TRUE
intensity_mean	LMolCA3	RadCA2	3-month	TRUE	-1.11224	9.6351	two-sided	0.293017	1	sidak	0.685	-0.592754	TRUE
intensity_mean	LmolCA1	RadCA2	3-month	TRUE	-1.01494	8.21403	two-sided	0.339096	1	sidak	0.644	-0.5409	TRUE
intensity_mean	RadCA1	RadCA2	3-month	TRUE	1.01458	6.26212	two-sided	0.347891	1	sidak	0.644	0.54071	TRUE
intensity_mean	PoDG	RadCA2	3-month	TRUE	-0.940623	9.13481	two-sided	0.371105	1	sidak	0.617	-0.501294	TRUE
intensity_mean	OrCA1	RadCA2	3-month	TRUE	-0.252813	7.91065	two-sided	0.806858	1	sidak	0.477	-0.134734	TRUE
intensity_mean	OrCA3	RadCA2	3-month	TRUE	0.0837123	7.75762	two-sided	0.935405	1	sidak	0.468	0.0446135	TRUE
intensity_mean	MoDG	RadCA3	3-month	TRUE	-2.89908	9.4339	two-sided	0.0168023	0.673189	sidak	3.813	-1.54503	TRUE
intensity_mean	LMolCA3	RadCA3	3-month	TRUE	-1.28088	9.99887	two-sided	0.229149	1	sidak	0.771	-0.682628	TRUE
intensity_mean	RadCA1	RadCA3	3-month	TRUE	-1.07473	8.90508	two-sided	0.310751	1	sidak	0.669	-0.572766	TRUE
intensity_mean	LmolCA1	RadCA3	3-month	TRUE	-1.03896	9.96657	two-sided	0.323374	1	sidak	0.654	-0.553699	TRUE
intensity_mean	LMolCA2	RadCA3	3-month	TRUE	-0.960956	9.45349	two-sided	0.360508	1	sidak	0.624	-0.512131	TRUE
intensity_mean	OrCA2	RadCA3	3-month	TRUE	0.747143	8.42189	two-sided	0.475318	1	sidak	0.558	0.398181	TRUE
intensity_mean	PoDG	RadCA3	3-month	TRUE	0.636929	8.66984	two-sided	0.540621	1	sidak	0.532	0.339444	TRUE
intensity_mean	OrCA1	RadCA3	3-month	TRUE	-0.424603	9.99977	two-sided	0.680117	1	sidak	0.495	-0.226287	TRUE
intensity_mean	RadCA2	RadCA3	3-month	TRUE	-0.269355	7.93315	two-sided	0.79453	1	sidak	0.478	-0.14355	TRUE
intensity_mean	OrCA3	RadCA3	3-month	TRUE	-0.146254	9.98595	two-sided	0.886631	1	sidak	0.47	-0.0779444	TRUE
intensity_mean	MoDG	SluCA3	3-month	TRUE	-2.34817	9.24744	two-sided	0.0427182	0.943943	sidak	2.065	-1.25143	TRUE
intensity_mean	OrCA2	SluCA3	3-month	TRUE	1.11572	8.45318	two-sided	0.295255	1	sidak	0.687	0.594608	TRUE
intensity_mean	PoDG	SluCA3	3-month	TRUE	1.06134	8.63858	two-sided	0.317304	1	sidak	0.663	0.565631	TRUE
intensity_mean	RadCA3	SluCA3	3-month	TRUE	-0.82469	9.97099	two-sided	0.428835	1	sidak	0.579	-0.439509	TRUE
intensity_mean	LmolCA1	SluCA3	3-month	TRUE	-0.577639	9.89902	two-sided	0.57641	1	sidak	0.52	-0.307846	TRUE
intensity_mean	LMolCA3	SluCA3	3-month	TRUE	-0.552294	8.69102	two-sided	0.594662	1	sidak	0.515	-0.294339	TRUE
intensity_mean	RadCA1	SluCA3	3-month	TRUE	-0.463397	9.2689	two-sided	0.653769	1	sidak	0.501	-0.246962	TRUE
intensity_mean	LMolCA2	SluCA3	3-month	TRUE	0.425676	9.98125	two-sided	0.679376	1	sidak	0.495	0.226859	TRUE
intensity_mean	OrCA3	SluCA3	3-month	TRUE	0.274791	9.99966	two-sided	0.789071	1	sidak	0.479	0.146447	TRUE
intensity_mean	RadCA2	SluCA3	3-month	TRUE	0.256874	7.73082	two-sided	0.80398	1	sidak	0.477	0.136898	TRUE
intensity_mean	OrCA1	SluCA3	3-month	TRUE	0.00936603	9.98512	two-sided	0.992712	1	sidak	0.467	0.00499152	TRUE

## Sheet: betweenGroup_pairwise_compariso
Column1	dependent_var	Contrast	acronym	A	B	Paired	Parametric	T	dof	alternative	p-unc	p-corr	p-adjust	BF10	hedges	welch_correction	normality
0	density	acronym	-	LMolCA2	LMolCA3	FALSE	TRUE	0.693785	20	two-sided	0.495797	1	sidak	0.457	0.284597	FALSE	TRUE
1	density	acronym	-	LMolCA2	LmolCA1	FALSE	TRUE	4.03307	20	two-sided	0.00065117	0.0420802	sidak	42.696	1.6544	FALSE	TRUE
2	density	acronym	-	LMolCA2	MoDG	FALSE	TRUE	10.8743	20	two-sided	7.59117e-10	5.01017e-08	sidak	7.727e+06	4.46072	FALSE	TRUE
3	density	acronym	-	LMolCA2	OrCA1	FALSE	TRUE	-0.729277	20	two-sided	0.474287	1	sidak	0.466	-0.299156	FALSE	TRUE
4	density	acronym	-	LMolCA2	OrCA2	FALSE	TRUE	-4.28137	20	two-sided	0.000364387	0.0237669	sidak	68.467	-1.75626	FALSE	TRUE
5	density	acronym	-	LMolCA2	OrCA3	FALSE	TRUE	-2.84854	20	two-sided	0.00992919	0.482425	sidak	5.198	-1.1685	FALSE	TRUE
6	density	acronym	-	LMolCA2	PoDG	FALSE	TRUE	-5.81671	20	two-sided	1.08527e-05	0.000716027	sidak	1345.81	-2.38607	FALSE	TRUE
7	density	acronym	-	LMolCA2	RadCA1	FALSE	TRUE	2.37352	20	two-sided	0.0277509	0.84393	sidak	2.498	0.973637	FALSE	TRUE
8	density	acronym	-	LMolCA2	RadCA2	FALSE	TRUE	-1.63963	20	two-sided	0.116717	0.999723	sidak	0.978	-0.672592	FALSE	TRUE
9	density	acronym	-	LMolCA2	RadCA3	FALSE	TRUE	-4.21293	20	two-sided	0.000427592	0.0278324	sidak	60.073	-1.72818	FALSE	TRUE
10	density	acronym	-	LMolCA2	SluCA3	FALSE	TRUE	-1.74718	20	two-sided	0.095946	0.998715	sidak	1.103	-0.716707	FALSE	TRUE
11	density	acronym	-	LMolCA3	LmolCA1	FALSE	TRUE	3.17383	20	two-sided	0.00477272	0.270761	sidak	8.969	1.30193	FALSE	TRUE
12	density	acronym	-	LMolCA3	MoDG	FALSE	TRUE	9.62437	20	two-sided	5.9992e-09	3.95947e-07	sidak	1.147e+06	3.948	FALSE	TRUE
13	density	acronym	-	LMolCA3	OrCA1	FALSE	TRUE	-1.26384	20	two-sided	0.220821	1	sidak	0.676	-0.518437	FALSE	TRUE
14	density	acronym	-	LMolCA3	OrCA2	FALSE	TRUE	-4.75783	20	two-sided	0.000120184	0.00790126	sidak	171.798	-1.9517	FALSE	TRUE
15	density	acronym	-	LMolCA3	OrCA3	FALSE	TRUE	-3.25523	20	two-sided	0.00396295	0.230546	sidak	10.328	-1.33532	FALSE	TRUE
16	density	acronym	-	LMolCA3	PoDG	FALSE	TRUE	-5.98856	20	two-sided	7.42797e-06	0.000490128	sidak	1873.886	-2.45656	FALSE	TRUE
17	density	acronym	-	LMolCA3	RadCA1	FALSE	TRUE	1.59025	20	two-sided	0.127463	0.999876	sidak	0.927	0.652333	FALSE	TRUE
18	density	acronym	-	LMolCA3	RadCA2	FALSE	TRUE	-2.30688	20	two-sided	0.0318891	0.882224	sidak	2.27	-0.946303	FALSE	TRUE
19	density	acronym	-	LMolCA3	RadCA3	FALSE	TRUE	-4.62088	20	two-sided	0.000165133	0.0108405	sidak	131.709	-1.89553	FALSE	TRUE
20	density	acronym	-	LMolCA3	SluCA3	FALSE	TRUE	-2.20426	20	two-sided	0.0393848	0.929488	sidak	1.967	-0.904209	FALSE	TRUE
21	density	acronym	-	LmolCA1	MoDG	FALSE	TRUE	7.58581	20	two-sided	2.6238e-07	1.7317e-05	sidak	3.666e+04	3.11177	FALSE	TRUE
22	density	acronym	-	LmolCA1	OrCA1	FALSE	TRUE	-3.7608	20	two-sided	0.00122999	0.0780178	sidak	25.665	-1.54272	FALSE	TRUE
23	density	acronym	-	LmolCA1	OrCA2	FALSE	TRUE	-7.36123	20	two-sided	4.11306e-07	2.71458e-05	sidak	2.446e+04	-3.01964	FALSE	TRUE
24	density	acronym	-	LmolCA1	OrCA3	FALSE	TRUE	-5.22702	20	two-sided	4.08768e-05	0.00269429	sidak	428.358	-2.14417	FALSE	TRUE
25	density	acronym	-	LmolCA1	PoDG	FALSE	TRUE	-6.77132	20	two-sided	1.38369e-06	9.13192e-05	sidak	8262.272	-2.77766	FALSE	TRUE
26	density	acronym	-	LmolCA1	RadCA1	FALSE	TRUE	-1.66831	20	two-sided	0.110835	0.999571	sidak	1.009	-0.684356	FALSE	TRUE
27	density	acronym	-	LmolCA1	RadCA2	FALSE	TRUE	-5.88128	20	two-sided	9.40776e-06	0.000620722	sidak	1524.331	-2.41256	FALSE	TRUE
28	density	acronym	-	LmolCA1	RadCA3	FALSE	TRUE	-6.72133	20	two-sided	1.5368e-06	0.000101424	sidak	7525.708	-2.75715	FALSE	TRUE
29	density	acronym	-	LmolCA1	SluCA3	FALSE	TRUE	-4.37214	20	two-sided	0.000294777	0.01927	sidak	81.489	-1.79349	FALSE	TRUE
30	density	acronym	-	MoDG	OrCA1	FALSE	TRUE	-8.18764	20	two-sided	8.13236e-08	5.36734e-06	sidak	1.058e+05	-3.35864	FALSE	TRUE
31	density	acronym	-	MoDG	OrCA2	FALSE	TRUE	-11.7902	20	two-sided	1.85546e-10	1.22461e-08	sidak	2.855e+07	-4.83646	FALSE	TRUE
32	density	acronym	-	MoDG	OrCA3	FALSE	TRUE	-8.46424	20	two-sided	4.8238e-08	3.18371e-06	sidak	1.702e+05	-3.47211	FALSE	TRUE
33	density	acronym	-	MoDG	PoDG	FALSE	TRUE	-7.97337	20	two-sided	1.22725e-07	8.0998e-06	sidak	7.285e+04	-3.27075	FALSE	TRUE
34	density	acronym	-	MoDG	RadCA1	FALSE	TRUE	-8.8996	20	two-sided	2.16313e-08	1.42767e-06	sidak	3.538e+05	-3.6507	FALSE	TRUE
35	density	acronym	-	MoDG	RadCA2	FALSE	TRUE	-13.1268	20	two-sided	2.74038e-11	1.80865e-09	sidak	1.696e+08	-5.38472	FALSE	TRUE
36	density	acronym	-	MoDG	RadCA3	FALSE	TRUE	-10.1564	20	two-sided	2.4357e-09	1.60756e-07	sidak	2.63e+06	-4.16623	FALSE	TRUE
37	density	acronym	-	MoDG	SluCA3	FALSE	TRUE	-8.03248	20	two-sided	1.09487e-07	7.2261e-06	sidak	8.079e+04	-3.295	FALSE	TRUE
38	density	acronym	-	OrCA1	OrCA2	FALSE	TRUE	-3.0756	20	two-sided	0.00596574	0.326265	sidak	7.582	-1.26164	FALSE	TRUE
39	density	acronym	-	OrCA1	OrCA3	FALSE	TRUE	-2.04532	20	two-sided	0.0542046	0.974729	sidak	1.59	-0.83901	FALSE	TRUE
40	density	acronym	-	OrCA1	PoDG	FALSE	TRUE	-5.46484	20	two-sided	2.38393e-05	0.00157217	sidak	680.519	-2.24173	FALSE	TRUE
41	density	acronym	-	OrCA1	RadCA1	FALSE	TRUE	2.55129	20	two-sided	0.0190239	0.718514	sidak	3.254	1.04656	FALSE	TRUE
42	density	acronym	-	OrCA1	RadCA2	FALSE	TRUE	-0.541341	20	two-sided	0.594252	1	sidak	0.428	-0.222063	FALSE	TRUE
43	density	acronym	-	OrCA1	RadCA3	FALSE	TRUE	-3.23854	20	two-sided	0.00411718	0.23837	sidak	10.032	-1.32848	FALSE	TRUE
44	density	acronym	-	OrCA1	SluCA3	FALSE	TRUE	-0.979132	20	two-sided	0.339211	1	sidak	0.541	-0.401649	FALSE	TRUE
45	density	acronym	-	OrCA2	OrCA3	FALSE	TRUE	0.578476	20	two-sided	0.5694	1	sidak	0.434	0.237296	FALSE	TRUE
46	density	acronym	-	OrCA2	PoDG	FALSE	TRUE	-4.23955	20	two-sided	0.000401802	0.0261756	sidak	63.204	-1.7391	FALSE	TRUE
47	density	acronym	-	OrCA2	RadCA1	FALSE	TRUE	6.13014	20	two-sided	5.44962e-06	0.000359611	sidak	2458.357	2.51464	FALSE	TRUE
48	density	acronym	-	OrCA2	RadCA2	FALSE	TRUE	3.07586	20	two-sided	0.00596228	0.32611	sidak	7.585	1.26174	FALSE	TRUE
49	density	acronym	-	OrCA2	RadCA3	FALSE	TRUE	-0.529508	20	two-sided	0.602282	1	sidak	0.426	-0.217209	FALSE	TRUE
50	density	acronym	-	OrCA2	SluCA3	FALSE	TRUE	1.83106	20	two-sided	0.0820324	0.996479	sidak	1.217	0.751116	FALSE	TRUE
51	density	acronym	-	OrCA3	PoDG	FALSE	TRUE	-4.39078	20	two-sided	0.000282223	0.0184569	sidak	84.463	-1.80114	FALSE	TRUE
52	density	acronym	-	OrCA3	RadCA1	FALSE	TRUE	4.29234	20	two-sided	0.000355165	0.0231723	sidak	69.92	1.76076	FALSE	TRUE
53	density	acronym	-	OrCA3	RadCA2	FALSE	TRUE	1.859	20	two-sided	0.0778059	0.995233	sidak	1.258	0.762577	FALSE	TRUE
54	density	acronym	-	OrCA3	RadCA3	FALSE	TRUE	-0.996922	20	two-sided	0.330712	1	sidak	0.548	-0.408946	FALSE	TRUE
55	density	acronym	-	OrCA3	SluCA3	FALSE	TRUE	1.06007	20	two-sided	0.301749	1	sidak	0.574	0.434849	FALSE	TRUE
56	density	acronym	-	PoDG	RadCA1	FALSE	TRUE	6.40453	20	two-sided	3.01147e-06	0.000198738	sidak	4145.261	2.62719	FALSE	TRUE
57	density	acronym	-	PoDG	RadCA2	FALSE	TRUE	5.40354	20	two-sided	2.73795e-05	0.00180544	sidak	604.04	2.21658	FALSE	TRUE
58	density	acronym	-	PoDG	RadCA3	FALSE	TRUE	3.90985	20	two-sided	0.000868545	0.0557354	sidak	33.867	1.60386	FALSE	TRUE
59	density	acronym	-	PoDG	SluCA3	FALSE	TRUE	4.96988	20	two-sided	7.366e-05	0.00484994	sidak	259.545	2.03869	FALSE	TRUE
60	density	acronym	-	RadCA1	RadCA2	FALSE	TRUE	-4.12693	20	two-sided	0.000522832	0.0339271	sidak	51.001	-1.69291	FALSE	TRUE
61	density	acronym	-	RadCA1	RadCA3	FALSE	TRUE	-5.73212	20	two-sided	1.30964e-05	0.000863998	sidak	1142.828	-2.35137	FALSE	TRUE
62	density	acronym	-	RadCA1	SluCA3	FALSE	TRUE	-3.33531	20	two-sided	0.00329772	0.195882	sidak	11.886	-1.36818	FALSE	TRUE
63	density	acronym	-	RadCA2	RadCA3	FALSE	TRUE	-3.19776	20	two-sided	0.0045193	0.258403	sidak	9.347	-1.31175	FALSE	TRUE
64	density	acronym	-	RadCA2	SluCA3	FALSE	TRUE	-0.647976	20	two-sided	0.52437	1	sidak	0.447	-0.265806	FALSE	TRUE
65	density	acronym	-	RadCA3	SluCA3	FALSE	TRUE	2.14174	20	two-sided	0.0447082	0.951137	sidak	1.806	0.878562	FALSE	TRUE
66	density	age	-	12-month	3-month	FALSE	TRUE	0.385322	130	two-sided	0.700629			0.2	0.0669655	FALSE	TRUE
67	density	acronym * age	LMolCA2	12-month	3-month	FALSE	TRUE	-0.0439629	9	two-sided	0.965894	1	sidak	0.481	-0.0243391	FALSE	TRUE
68	density	acronym * age	LMolCA3	12-month	3-month	FALSE	TRUE	-0.801875	9	two-sided	0.443282	0.999114	sidak	0.587	-0.44394	FALSE	TRUE
69	density	acronym * age	LmolCA1	12-month	3-month	FALSE	TRUE	-1.07541	9	two-sided	0.310175	0.988389	sidak	0.682	-0.595375	FALSE	TRUE
70	density	acronym * age	MoDG	12-month	3-month	FALSE	TRUE	-0.584904	9	two-sided	0.572982	0.999963	sidak	0.535	-0.323819	FALSE	TRUE
71	density	acronym * age	OrCA1	12-month	3-month	FALSE	TRUE	0.806298	9	two-sided	0.440855	0.999066	sidak	0.588	0.446389	FALSE	TRUE
72	density	acronym * age	OrCA2	12-month	3-month	FALSE	TRUE	0.863308	9	two-sided	0.410384	0.998235	sidak	0.605	0.477951	FALSE	TRUE
73	density	acronym * age	OrCA3	12-month	3-month	FALSE	TRUE	0.729382	9	two-sided	0.484316	0.999646	sidak	0.567	0.403806	FALSE	TRUE
74	density	acronym * age	PoDG	12-month	3-month	FALSE	TRUE	-0.329723	9	two-sided	0.749154	1	sidak	0.497	-0.182544	FALSE	TRUE
75	density	acronym * age	RadCA1	12-month	3-month	FALSE	TRUE	0.329507	9	two-sided	0.749312	1	sidak	0.497	0.182424	FALSE	TRUE
76	density	acronym * age	RadCA2	12-month	3-month	FALSE	TRUE	0.78603	9	two-sided	0.452048	0.999267	sidak	0.582	0.435168	FALSE	TRUE
77	density	acronym * age	RadCA3	12-month	3-month	FALSE	TRUE	0.573619	9	two-sided	0.580275	0.99997	sidak	0.533	0.317571	FALSE	TRUE
78	density	acronym * age	SluCA3	12-month	3-month	FALSE	TRUE	1.22612	9	two-sided	0.251265	0.968959	sidak	0.753	0.678816	FALSE	TRUE
79	area	acronym	-	LMolCA2	LMolCA3	FALSE	TRUE	0.892946	20	two-sided	0.382505	1	sidak	0.512	0.366295	FALSE	TRUE
80	area	acronym	-	LMolCA2	LmolCA1	FALSE	TRUE	0.583309	20	two-sided	0.566205	1	sidak	0.435	0.239279	FALSE	TRUE
81	area	acronym	-	LMolCA2	MoDG	FALSE	TRUE	2.93028	20	two-sided	0.00827456	0.422122	sidak	5.944	1.20203	FALSE	TRUE
82	area	acronym	-	LMolCA2	OrCA1	FALSE	TRUE	0.40176	20	two-sided	0.692121	1	sidak	0.408	0.164806	FALSE	TRUE
83	area	acronym	-	LMolCA2	OrCA2	FALSE	TRUE	-2.40795	20	two-sided	0.0258128	0.822008	sidak	2.627	-0.987764	FALSE	TRUE
84	area	acronym	-	LMolCA2	OrCA3	FALSE	TRUE	-2.88177	20	two-sided	0.00922139	0.457428	sidak	5.488	-1.18213	FALSE	TRUE
85	area	acronym	-	LMolCA2	PoDG	FALSE	TRUE	-6.77888	20	two-sided	1.36195e-06	8.98849e-05	sidak	8379.54	-2.78076	FALSE	TRUE
86	area	acronym	-	LMolCA2	RadCA1	FALSE	TRUE	2.1287	20	two-sided	0.0458979	0.954995	sidak	1.775	0.873212	FALSE	TRUE
87	area	acronym	-	LMolCA2	RadCA2	FALSE	TRUE	-0.468569	20	two-sided	0.644444	1	sidak	0.416	-0.192211	FALSE	TRUE
88	area	acronym	-	LMolCA2	RadCA3	FALSE	TRUE	-2.0838	20	two-sided	0.0502164	0.96664	sidak	1.672	-0.854793	FALSE	TRUE
89	area	acronym	-	LMolCA2	SluCA3	FALSE	TRUE	-3.28699	20	two-sided	0.00368475	0.216232	sidak	10.918	-1.34835	FALSE	TRUE
90	area	acronym	-	LMolCA3	LmolCA1	FALSE	TRUE	-0.361901	20	two-sided	0.721221	1	sidak	0.403	-0.148455	FALSE	TRUE
91	area	acronym	-	LMolCA3	MoDG	FALSE	TRUE	1.68405	20	two-sided	0.107715	0.999459	sidak	1.027	0.690814	FALSE	TRUE
92	area	acronym	-	LMolCA3	OrCA1	FALSE	TRUE	-0.52874	20	two-sided	0.602805	1	sidak	0.425	-0.216894	FALSE	TRUE
93	area	acronym	-	LMolCA3	OrCA2	FALSE	TRUE	-3.00145	20	two-sided	0.00705288	0.373207	sidak	6.691	-1.23122	FALSE	TRUE
94	area	acronym	-	LMolCA3	OrCA3	FALSE	TRUE	-3.44787	20	two-sided	0.00254413	0.154753	sidak	14.518	-1.41435	FALSE	TRUE
95	area	acronym	-	LMolCA3	PoDG	FALSE	TRUE	-6.93767	20	two-sided	9.78163e-07	6.45567e-05	sidak	1.126e+04	-2.8459	FALSE	TRUE
96	area	acronym	-	LMolCA3	RadCA1	FALSE	TRUE	1.12461	20	two-sided	0.27407	1	sidak	0.602	0.461326	FALSE	TRUE
97	area	acronym	-	LMolCA3	RadCA2	FALSE	TRUE	-1.28616	20	two-sided	0.21308	1	sidak	0.689	-0.527593	FALSE	TRUE
98	area	acronym	-	LMolCA3	RadCA3	FALSE	TRUE	-2.71833	20	two-sided	0.0132357	0.584965	sidak	4.217	-1.11508	FALSE	TRUE
99	area	acronym	-	LMolCA3	SluCA3	FALSE	TRUE	-3.78937	20	two-sided	0.00115071	0.0731748	sidak	27.059	-1.55443	FALSE	TRUE
100	area	acronym	-	LmolCA1	MoDG	FALSE	TRUE	2.28385	20	two-sided	0.0334468	0.894099	sidak	2.198	0.936857	FALSE	TRUE
101	area	acronym	-	LmolCA1	OrCA1	FALSE	TRUE	-0.182429	20	two-sided	0.857082	1	sidak	0.389	-0.0748341	FALSE	TRUE
102	area	acronym	-	LmolCA1	OrCA2	FALSE	TRUE	-2.91048	20	two-sided	0.00864914	0.436353	sidak	5.752	-1.19391	FALSE	TRUE
103	area	acronym	-	LmolCA1	OrCA3	FALSE	TRUE	-3.45266	20	two-sided	0.00251609	0.153183	sidak	14.643	-1.41631	FALSE	TRUE
104	area	acronym	-	LmolCA1	PoDG	FALSE	TRUE	-7.19611	20	two-sided	5.74901e-07	3.79427e-05	sidak	1.811e+04	-2.95191	FALSE	TRUE
105	area	acronym	-	LmolCA1	RadCA1	FALSE	TRUE	1.58194	20	two-sided	0.12935	0.999893	sidak	0.919	0.648924	FALSE	TRUE
106	area	acronym	-	LmolCA1	RadCA2	FALSE	TRUE	-1.02446	20	two-sided	0.317851	1	sidak	0.559	-0.420242	FALSE	TRUE
107	area	acronym	-	LmolCA1	RadCA3	FALSE	TRUE	-2.60306	20	two-sided	0.0170139	0.6778	sidak	3.522	-1.0678	FALSE	TRUE
108	area	acronym	-	LmolCA1	SluCA3	FALSE	TRUE	-3.77393	20	two-sided	0.00119291	0.0757561	sidak	26.295	-1.5481	FALSE	TRUE
109	area	acronym	-	MoDG	OrCA1	FALSE	TRUE	-2.48905	20	two-sided	0.0217357	0.765518	sidak	2.962	-1.02103	FALSE	TRUE
110	area	acronym	-	MoDG	OrCA2	FALSE	TRUE	-5.14544	20	two-sided	4.92436e-05	0.00324488	sidak	365.402	-2.1107	FALSE	TRUE
111	area	acronym	-	MoDG	OrCA3	FALSE	TRUE	-6.13927	20	two-sided	5.34228e-06	0.000352529	sidak	2501.681	-2.51838	FALSE	TRUE
112	area	acronym	-	MoDG	PoDG	FALSE	TRUE	-9.44648	20	two-sided	8.17003e-09	5.39222e-07	sidak	8.635e+05	-3.87503	FALSE	TRUE
113	area	acronym	-	MoDG	RadCA1	FALSE	TRUE	-0.425129	20	two-sided	0.675282	1	sidak	0.411	-0.174392	FALSE	TRUE
114	area	acronym	-	MoDG	RadCA2	FALSE	TRUE	-3.30284	20	two-sided	0.00355312	0.209369	sidak	11.226	-1.35486	FALSE	TRUE
115	area	acronym	-	MoDG	RadCA3	FALSE	TRUE	-4.88778	20	two-sided	8.89981e-05	0.00585691	sidak	221.201	-2.00501	FALSE	TRUE
116	area	acronym	-	MoDG	SluCA3	FALSE	TRUE	-6.02664	20	two-sided	6.83262e-06	0.000450853	sidak	2016.075	-2.47218	FALSE	TRUE
117	area	acronym	-	OrCA1	OrCA2	FALSE	TRUE	-2.75658	20	two-sided	0.0121688	0.554282	sidak	4.482	-1.13077	FALSE	TRUE
118	area	acronym	-	OrCA1	OrCA3	FALSE	TRUE	-3.28028	20	two-sided	0.00374191	0.219195	sidak	10.79	-1.3456	FALSE	TRUE
119	area	acronym	-	OrCA1	PoDG	FALSE	TRUE	-7.07334	20	two-sided	7.392e-07	4.8786e-05	sidak	1.446e+04	-2.90155	FALSE	TRUE
120	area	acronym	-	OrCA1	RadCA1	FALSE	TRUE	1.75501	20	two-sided	0.094565	0.998579	sidak	1.113	0.719922	FALSE	TRUE
121	area	acronym	-	OrCA1	RadCA2	FALSE	TRUE	-0.851856	20	two-sided	0.404379	1	sidak	0.499	-0.349439	FALSE	TRUE
122	area	acronym	-	OrCA1	RadCA3	FALSE	TRUE	-2.44379	20	two-sided	0.0239304	0.797823	sidak	2.769	-1.00246	FALSE	TRUE
123	area	acronym	-	OrCA1	SluCA3	FALSE	TRUE	-3.62591	20	two-sided	0.00168383	0.105264	sidak	20.031	-1.48738	FALSE	TRUE
124	area	acronym	-	OrCA2	OrCA3	FALSE	TRUE	-0.0292551	20	two-sided	0.976951	1	sidak	0.385	-0.0120007	FALSE	TRUE
125	area	acronym	-	OrCA2	PoDG	FALSE	TRUE	-4.19796	20	two-sided	0.000442824	0.0288097	sidak	58.382	-1.72204	FALSE	TRUE
126	area	acronym	-	OrCA2	RadCA1	FALSE	TRUE	4.15755	20	two-sided	0.000486705	0.0316196	sidak	54.058	1.70547	FALSE	TRUE
127	area	acronym	-	OrCA2	RadCA2	FALSE	TRUE	1.9004	20	two-sided	0.0718938	0.992731	sidak	1.323	0.77956	FALSE	TRUE
128	area	acronym	-	OrCA2	RadCA3	FALSE	TRUE	0.358733	20	two-sided	0.723554	1	sidak	0.403	0.147155	FALSE	TRUE
129	area	acronym	-	OrCA2	SluCA3	FALSE	TRUE	-0.82808	20	two-sided	0.417398	1	sidak	0.492	-0.339686	FALSE	TRUE
130	area	acronym	-	OrCA3	PoDG	FALSE	TRUE	-4.77566	20	two-sided	0.000115322	0.00758279	sidak	177.858	-1.95902	FALSE	TRUE
131	area	acronym	-	OrCA3	RadCA1	FALSE	TRUE	4.75769	20	two-sided	0.000120221	0.00790365	sidak	171.755	1.95165	FALSE	TRUE
132	area	acronym	-	OrCA3	RadCA2	FALSE	TRUE	2.25438	20	two-sided	0.0355426	0.908234	sidak	2.108	0.924767	FALSE	TRUE
133	area	acronym	-	OrCA3	RadCA3	FALSE	TRUE	0.447917	20	two-sided	0.659027	1	sidak	0.414	0.18374	FALSE	TRUE
134	area	acronym	-	OrCA3	SluCA3	FALSE	TRUE	-0.927722	20	two-sided	0.364613	1	sidak	0.523	-0.38056	FALSE	TRUE
135	area	acronym	-	PoDG	RadCA1	FALSE	TRUE	8.0418	20	two-sided	1.07539e-07	7.09752e-06	sidak	8.212e+04	3.29882	FALSE	TRUE
136	area	acronym	-	PoDG	RadCA2	FALSE	TRUE	6.17184	20	two-sided	4.97675e-06	0.000328412	sidak	2662.421	2.53175	FALSE	TRUE
137	area	acronym	-	PoDG	RadCA3	FALSE	TRUE	4.62993	20	two-sided	0.000161695	0.010616	sidak	134.04	1.89924	FALSE	TRUE
138	area	acronym	-	PoDG	SluCA3	FALSE	TRUE	3.39074	20	two-sided	0.0029027	0.174575	sidak	13.112	1.39091	FALSE	TRUE
139	area	acronym	-	RadCA1	RadCA2	FALSE	TRUE	-2.48761	20	two-sided	0.0218022	0.766567	sidak	2.956	-1.02044	FALSE	TRUE
140	area	acronym	-	RadCA1	RadCA3	FALSE	TRUE	-3.89816	20	two-sided	0.000892592	0.0572342	sidak	33.135	-1.59906	FALSE	TRUE
141	area	acronym	-	RadCA1	SluCA3	FALSE	TRUE	-4.94003	20	two-sided	7.88999e-05	0.00519407	sidak	244.885	-2.02644	FALSE	TRUE
142	area	acronym	-	RadCA2	RadCA3	FALSE	TRUE	-1.57264	20	two-sided	0.131488	0.999909	sidak	0.91	-0.645112	FALSE	TRUE
143	area	acronym	-	RadCA2	SluCA3	FALSE	TRUE	-2.7547	20	two-sided	0.0122192	0.555781	sidak	4.468	-1.13	FALSE	TRUE
144	area	acronym	-	RadCA3	SluCA3	FALSE	TRUE	-1.20418	20	two-sided	0.242578	1	sidak	0.642	-0.493965	FALSE	TRUE
145	area	age	-	12-month	3-month	FALSE	TRUE	-2.62587	130	two-sided	0.00967999			4.103	-0.456352	FALSE	TRUE
146	area	acronym * age	LMolCA2	12-month	3-month	FALSE	TRUE	-1.19032	9	two-sided	0.26437	0.974886	sidak	0.735	-0.658994	FALSE	TRUE
147	area	acronym * age	LMolCA3	12-month	3-month	FALSE	TRUE	-1.47612	9	two-sided	0.174021	0.899161	sidak	0.906	-0.81722	FALSE	TRUE
148	area	acronym * age	LmolCA1	12-month	3-month	FALSE	TRUE	-1.60863	9	two-sided	0.142159	0.841188	sidak	1.008	-0.890581	FALSE	TRUE
149	area	acronym * age	MoDG	12-month	3-month	FALSE	TRUE	-1.06964	9	two-sided	0.312629	0.988875	sidak	0.68	-0.592181	FALSE	TRUE
150	area	acronym * age	OrCA1	12-month	3-month	FALSE	TRUE	-0.9157	9	two-sided	0.383704	0.996998	sidak	0.622	-0.506956	FALSE	TRUE
151	area	acronym * age	OrCA2	12-month	3-month	FALSE	TRUE	-1.5106	9	two-sided	0.165173	0.885407	sidak	0.931	-0.836312	FALSE	TRUE
152	area	acronym * age	OrCA3	12-month	3-month	FALSE	TRUE	-0.972109	9	two-sided	0.356396	0.994948	sidak	0.642	-0.538186	FALSE	TRUE
153	area	acronym * age	PoDG	12-month	3-month	FALSE	TRUE	-0.143779	9	two-sided	0.888843	1	sidak	0.484	-0.0796	FALSE	TRUE
154	area	acronym * age	RadCA1	12-month	3-month	FALSE	TRUE	-1.03997	9	two-sided	0.325487	0.991131	sidak	0.668	-0.575754	FALSE	TRUE
155	area	acronym * age	RadCA2	12-month	3-month	FALSE	TRUE	-1.37577	9	two-sided	0.20216	0.933475	sidak	0.839	-0.761662	FALSE	TRUE
156	area	acronym * age	RadCA3	12-month	3-month	FALSE	TRUE	-1.02635	9	two-sided	0.331521	0.992037	sidak	0.662	-0.568215	FALSE	TRUE
157	area	acronym * age	SluCA3	12-month	3-month	FALSE	TRUE	-1.06227	9	two-sided	0.315785	0.989473	sidak	0.677	-0.588102	FALSE	TRUE
158	intensity_mean	acronym	-	LMolCA2	LMolCA3	FALSE	TRUE	0.154612	19.986	two-sided	0.878678	1	sidak	0.388	0.0634234	TRUE	TRUE
159	intensity_mean	acronym	-	LMolCA2	LmolCA1	FALSE	TRUE	0.330563	19.8548	two-sided	0.744437	1	sidak	0.4	0.1356	TRUE	TRUE
160	intensity_mean	acronym	-	LMolCA2	MoDG	FALSE	TRUE	1.6752	19.8689	two-sided	0.109563	0.999528	sidak	1.017	0.687181	TRUE	TRUE
161	intensity_mean	acronym	-	LMolCA2	OrCA1	FALSE	TRUE	-0.537341	19.6314	two-sided	0.597071	1	sidak	0.427	-0.220422	TRUE	TRUE
162	intensity_mean	acronym	-	LMolCA2	OrCA2	FALSE	TRUE	-1.37033	19.9361	two-sided	0.185818	0.999999	sidak	0.744	-0.562122	TRUE	TRUE
163	intensity_mean	acronym	-	LMolCA2	OrCA3	FALSE	TRUE	-1.16181	19.3822	two-sided	0.25942	1	sidak	0.621	-0.476586	TRUE	TRUE
164	intensity_mean	acronym	-	LMolCA2	PoDG	FALSE	TRUE	-1.98705	18.0154	two-sided	0.0623399	0.985711	sidak	1.475	-0.815105	TRUE	TRUE
165	intensity_mean	acronym	-	LMolCA2	RadCA1	FALSE	TRUE	-0.0851009	19.8644	two-sided	0.933033	1	sidak	0.386	-0.0349091	TRUE	TRUE
166	intensity_mean	acronym	-	LMolCA2	RadCA2	FALSE	TRUE	-0.677498	19.9697	two-sided	0.505864	1	sidak	0.454	-0.277916	TRUE	TRUE
167	intensity_mean	acronym	-	LMolCA2	RadCA3	FALSE	TRUE	-1.19841	19.4893	two-sided	0.245128	1	sidak	0.639	-0.491598	TRUE	TRUE
168	intensity_mean	acronym	-	LMolCA2	SluCA3	FALSE	TRUE	-1.16197	19.1414	two-sided	0.259534	1	sidak	0.621	-0.476649	TRUE	TRUE
169	intensity_mean	acronym	-	LMolCA3	LmolCA1	FALSE	TRUE	0.186848	19.7533	two-sided	0.853686	1	sidak	0.39	0.0766467	TRUE	TRUE
170	intensity_mean	acronym	-	LMolCA3	MoDG	FALSE	TRUE	1.54738	19.7716	two-sided	0.13763	0.999943	sidak	0.886	0.634748	TRUE	TRUE
171	intensity_mean	acronym	-	LMolCA3	OrCA1	FALSE	TRUE	-0.686795	19.4828	two-sided	0.500306	1	sidak	0.456	-0.281729	TRUE	TRUE
172	intensity_mean	acronym	-	LMolCA3	OrCA2	FALSE	TRUE	-1.53738	19.8632	two-sided	0.139978	0.999952	sidak	0.877	-0.630648	TRUE	TRUE
173	intensity_mean	acronym	-	LMolCA3	OrCA3	FALSE	TRUE	-1.31413	19.2005	two-sided	0.204287	1	sidak	0.707	-0.539067	TRUE	TRUE
174	intensity_mean	acronym	-	LMolCA3	PoDG	FALSE	TRUE	-2.13023	17.7585	two-sided	0.0474002	0.95944	sidak	1.779	-0.873838	TRUE	TRUE
175	intensity_mean	acronym	-	LMolCA3	RadCA1	FALSE	TRUE	-0.234052	19.7657	two-sided	0.817352	1	sidak	0.392	-0.0960103	TRUE	TRUE
176	intensity_mean	acronym	-	LMolCA3	RadCA2	FALSE	TRUE	-0.844446	19.9969	two-sided	0.40841	1	sidak	0.497	-0.346399	TRUE	TRUE
177	intensity_mean	acronym	-	LMolCA3	RadCA3	FALSE	TRUE	-1.35283	19.3203	two-sided	0.191732	0.999999	sidak	0.732	-0.554942	TRUE	TRUE
178	intensity_mean	acronym	-	LMolCA3	SluCA3	FALSE	TRUE	-1.31085	18.9367	two-sided	0.205584	1	sidak	0.705	-0.537722	TRUE	TRUE
179	intensity_mean	acronym	-	LmolCA1	MoDG	FALSE	TRUE	1.2896	19.9996	two-sided	0.211903	1	sidak	0.691	0.529006	TRUE	TRUE
180	intensity_mean	acronym	-	LmolCA1	OrCA1	FALSE	TRUE	-0.825785	19.9458	two-sided	0.418694	1	sidak	0.491	-0.338744	TRUE	TRUE
181	intensity_mean	acronym	-	LmolCA1	OrCA2	FALSE	TRUE	-1.63546	19.9832	two-sided	0.117607	0.999741	sidak	0.973	-0.670881	TRUE	TRUE
182	intensity_mean	acronym	-	LmolCA1	OrCA3	FALSE	TRUE	-1.42152	19.8231	two-sided	0.170707	0.999996	sidak	0.781	-0.583122	TRUE	TRUE
183	intensity_mean	acronym	-	LmolCA1	PoDG	FALSE	TRUE	-2.20185	18.7915	two-sided	0.0403754	0.93413	sidak	1.96	-0.90322	TRUE	TRUE
184	intensity_mean	acronym	-	LmolCA1	RadCA1	FALSE	TRUE	-0.399407	19.9998	two-sided	0.693826	1	sidak	0.408	-0.16384	TRUE	TRUE
185	intensity_mean	acronym	-	LmolCA1	RadCA2	FALSE	TRUE	-0.983189	19.6968	two-sided	0.337438	1	sidak	0.543	-0.403313	TRUE	TRUE
186	intensity_mean	acronym	-	LmolCA1	RadCA3	FALSE	TRUE	-1.45878	19.8808	two-sided	0.160244	0.99999	sidak	0.81	-0.598406	TRUE	TRUE
187	intensity_mean	acronym	-	LmolCA1	SluCA3	FALSE	TRUE	-1.41755	19.6746	two-sided	0.171967	0.999996	sidak	0.778	-0.58149	TRUE	TRUE
188	intensity_mean	acronym	-	MoDG	OrCA1	FALSE	TRUE	-2.08287	19.9365	two-sided	0.0503518	0.966952	sidak	1.67	-0.854412	TRUE	TRUE
189	intensity_mean	acronym	-	MoDG	OrCA2	FALSE	TRUE	-2.94735	19.9878	two-sided	0.00796766	0.4102	sidak	6.114	-1.20903	TRUE	TRUE
190	intensity_mean	acronym	-	MoDG	OrCA3	FALSE	TRUE	-2.65123	19.8069	two-sided	0.0154054	0.641084	sidak	3.795	-1.08756	TRUE	TRUE
191	intensity_mean	acronym	-	MoDG	PoDG	FALSE	TRUE	-3.31894	18.7552	two-sided	0.00365688	0.214784	sidak	11.548	-1.36146	TRUE	TRUE
192	intensity_mean	acronym	-	MoDG	RadCA1	FALSE	TRUE	-1.69176	20	two-sided	0.106215	0.999396	sidak	1.035	-0.693975	TRUE	TRUE
193	intensity_mean	acronym	-	MoDG	RadCA2	FALSE	TRUE	-2.35321	19.7169	two-sided	0.0291139	0.857732	sidak	2.426	-0.965306	TRUE	TRUE
194	intensity_mean	acronym	-	MoDG	RadCA3	FALSE	TRUE	-2.70014	19.8673	two-sided	0.0138256	0.601025	sidak	4.098	-1.10762	TRUE	TRUE
195	intensity_mean	acronym	-	MoDG	SluCA3	FALSE	TRUE	-2.6237	19.6531	two-sided	0.0164194	0.664682	sidak	3.636	-1.07626	TRUE	TRUE
196	intensity_mean	acronym	-	OrCA1	OrCA2	FALSE	TRUE	-0.754013	19.8696	two-sided	0.459685	1	sidak	0.472	-0.309303	TRUE	TRUE
197	intensity_mean	acronym	-	OrCA1	OrCA3	FALSE	TRUE	-0.599641	19.9639	two-sided	0.555491	1	sidak	0.438	-0.245978	TRUE	TRUE
198	intensity_mean	acronym	-	OrCA1	PoDG	FALSE	TRUE	-1.43981	19.1997	two-sided	0.166029	0.999994	sidak	0.795	-0.590622	TRUE	TRUE
199	intensity_mean	acronym	-	OrCA1	RadCA1	FALSE	TRUE	0.438096	19.9396	two-sided	0.666026	1	sidak	0.412	0.179711	TRUE	TRUE
200	intensity_mean	acronym	-	OrCA1	RadCA2	FALSE	TRUE	-0.0814402	19.4052	two-sided	0.935926	1	sidak	0.386	-0.0334075	TRUE	TRUE
201	intensity_mean	acronym	-	OrCA1	RadCA3	FALSE	TRUE	-0.628353	19.9871	two-sided	0.536888	1	sidak	0.443	-0.257756	TRUE	TRUE
202	intensity_mean	acronym	-	OrCA1	SluCA3	FALSE	TRUE	-0.611299	19.8821	two-sided	0.547928	1	sidak	0.44	-0.25076	TRUE	TRUE
203	intensity_mean	acronym	-	OrCA2	OrCA3	FALSE	TRUE	0.114141	19.7012	two-sided	0.910282	1	sidak	0.387	0.0468215	TRUE	TRUE
204	intensity_mean	acronym	-	OrCA2	PoDG	FALSE	TRUE	-0.817613	18.5407	two-sided	0.423961	1	sidak	0.489	-0.335392	TRUE	TRUE
205	intensity_mean	acronym	-	OrCA2	RadCA1	FALSE	TRUE	1.23273	19.9864	two-sided	0.231979	1	sidak	0.658	0.505678	TRUE	TRUE
206	intensity_mean	acronym	-	OrCA2	RadCA2	FALSE	TRUE	0.737932	19.8196	two-sided	0.469203	1	sidak	0.468	0.302706	TRUE	TRUE
207	intensity_mean	acronym	-	OrCA2	RadCA3	FALSE	TRUE	0.0909648	19.7769	two-sided	0.928436	1	sidak	0.386	0.0373146	TRUE	TRUE
208	intensity_mean	acronym	-	OrCA2	SluCA3	FALSE	TRUE	0.0885461	19.5186	two-sided	0.930345	1	sidak	0.386	0.0363224	TRUE	TRUE
209	intensity_mean	acronym	-	OrCA3	PoDG	FALSE	TRUE	-0.877727	19.4822	two-sided	0.390788	1	sidak	0.507	-0.360051	TRUE	TRUE
210	intensity_mean	acronym	-	OrCA3	RadCA1	FALSE	TRUE	1.04337	19.8122	two-sided	0.309339	1	sidak	0.567	0.428002	TRUE	TRUE
211	intensity_mean	acronym	-	OrCA3	RadCA2	FALSE	TRUE	0.568214	19.1084	two-sided	0.576507	1	sidak	0.432	0.233086	TRUE	TRUE
212	intensity_mean	acronym	-	OrCA3	RadCA3	FALSE	TRUE	-0.022879	19.9941	two-sided	0.981974	1	sidak	0.385	-0.00938515	TRUE	TRUE
213	intensity_mean	acronym	-	OrCA3	SluCA3	FALSE	TRUE	-0.0220955	19.9761	two-sided	0.982591	1	sidak	0.385	-0.00906375	TRUE	TRUE
214	intensity_mean	acronym	-	PoDG	RadCA1	FALSE	TRUE	1.8593	18.767	two-sided	0.0787358	0.99554	sidak	1.259	0.762703	TRUE	TRUE
215	intensity_mean	acronym	-	PoDG	RadCA2	FALSE	TRUE	1.46221	17.6357	two-sided	0.161277	0.999991	sidak	0.813	0.59981	TRUE	TRUE
216	intensity_mean	acronym	-	PoDG	RadCA3	FALSE	TRUE	0.863086	19.3745	two-sided	0.398648	1	sidak	0.502	0.354046	TRUE	TRUE
217	intensity_mean	acronym	-	PoDG	SluCA3	FALSE	TRUE	0.844594	19.6716	two-sided	0.408492	1	sidak	0.497	0.34646	TRUE	TRUE
218	intensity_mean	acronym	-	RadCA1	RadCA2	FALSE	TRUE	-0.561261	19.7104	two-sided	0.580946	1	sidak	0.431	-0.230234	TRUE	TRUE
219	intensity_mean	acronym	-	RadCA1	RadCA3	FALSE	TRUE	-1.07715	19.8718	two-sided	0.294315	1	sidak	0.581	-0.441858	TRUE	TRUE
220	intensity_mean	acronym	-	RadCA1	SluCA3	FALSE	TRUE	-1.04657	19.6602	two-sided	0.307994	1	sidak	0.568	-0.429314	TRUE	TRUE
221	intensity_mean	acronym	-	RadCA2	RadCA3	FALSE	TRUE	-0.599408	19.2338	two-sided	0.555896	1	sidak	0.438	-0.245883	TRUE	TRUE
222	intensity_mean	acronym	-	RadCA2	SluCA3	FALSE	TRUE	-0.580511	18.8349	two-sided	0.568451	1	sidak	0.434	-0.238131	TRUE	TRUE
223	intensity_mean	acronym	-	RadCA3	SluCA3	FALSE	TRUE	0.000195876	19.9467	two-sided	0.999846	1	sidak	0.385	8.03501e-05	TRUE	TRUE
224	intensity_mean	age	-	12-month	3-month	FALSE	TRUE	-1.2561	83.8436	two-sided	0.212569			0.383	-0.230445	TRUE	TRUE
225	intensity_mean	acronym * age	LMolCA2	12-month	3-month	FALSE	TRUE	-0.734317	5.20254	two-sided	0.494501	0.999722	sidak	0.568	-0.436307	TRUE	TRUE
226	intensity_mean	acronym * age	LMolCA3	12-month	3-month	FALSE	TRUE	-0.894176	4.99781	two-sided	0.412214	0.998299	sidak	0.615	-0.533818	TRUE	TRUE
227	intensity_mean	acronym * age	LmolCA1	12-month	3-month	FALSE	TRUE	-0.578463	5.67936	two-sided	0.585141	0.999974	sidak	0.534	-0.340165	TRUE	TRUE
228	intensity_mean	acronym * age	MoDG	12-month	3-month	FALSE	TRUE	-0.647458	4.9645	two-sided	0.546079	0.999923	sidak	0.548	-0.386835	TRUE	TRUE
229	intensity_mean	acronym * age	OrCA1	12-month	3-month	FALSE	TRUE	-0.468255	5.50614	two-sided	0.657559	0.999997	sidak	0.515	-0.276367	TRUE	TRUE
230	intensity_mean	acronym * age	OrCA2	12-month	3-month	FALSE	TRUE	-0.704108	4.70922	two-sided	0.514642	0.999829	sidak	0.561	-0.423332	TRUE	TRUE
231	intensity_mean	acronym * age	OrCA3	12-month	3-month	FALSE	TRUE	0.0433767	5.422	two-sided	0.966954	1	sidak	0.481	0.0256477	TRUE	TRUE
232	intensity_mean	acronym * age	PoDG	12-month	3-month	FALSE	TRUE	0.0269661	6.76882	two-sided	0.979264	1	sidak	0.48	0.0155233	TRUE	TRUE
233	intensity_mean	acronym * age	RadCA1	12-month	3-month	FALSE	TRUE	-0.357891	5.45767	two-sided	0.733855	1	sidak	0.5	-0.21145	TRUE	TRUE
234	intensity_mean	acronym * age	RadCA2	12-month	3-month	FALSE	TRUE	-0.738898	4.63308	two-sided	0.495668	0.999729	sidak	0.57	-0.445117	TRUE	TRUE
235	intensity_mean	acronym * age	RadCA3	12-month	3-month	FALSE	TRUE	-0.101139	5.35461	two-sided	0.923119	1	sidak	0.482	-0.0598899	TRUE	TRUE
236	intensity_mean	acronym * age	SluCA3	12-month	3-month	FALSE	TRUE	0.397972	5.35775	two-sided	0.706017	1	sidak	0.505	0.235644	TRUE	TRUE
