# Supplementary material for: SynAPSeg: A novel dataset and image analysis framework for deep learning-based synapse detection and quantification
Source: PLoS Comput Biol. 2026 Jul 29;22(7):e1014571. doi: 10.1371/journal.pcbi.1014571 (PMC13432752; doi:10.1371/journal.pcbi.1014571)
Supplement: S6 Data — (XLSX) [file pcbi.1014571.s017.xlsx]

## Sheet: Stats_Model_Info
formula	ICC	Model:	No. Observations:	No. Groups:	Min. group size:	Max. group size:	Mean group size:	Dependent Variable:	Method:	Scale:	Log-Likelihood:	Converged:
density ~ age + acronym	0.412913	MixedLM	132	11	12	12	12.0	density	REML	402089285.4601	-1374.3476	Yes
size ~ age + acronym	0.695687	MixedLM	132	11	12	12	12.0	size	REML	1.8258	-235.5578	Yes
intensity_mean ~ age + acronym	0.914079	MixedLM	132	11	12	12	12.0	intensity_mean	REML	225031.1541	-940.5185	Yes

## Sheet: Stats_Model_Coefficients
Dependent Variable:	Comparison	Coef.	Std.Err.	z	P>|z|	[0.025	0.975]
density	Intercept	63557.639	10158.382	6.257	0	43647.577	83467.702
density	age[T.3-month]	-3161.923	11302.935	-0.280	0.78	-25315.269	18991.423
density	acronym[T.LMolCA3]	-3789.814	8550.272	-0.443	0.658	-20548.039	12968.410
density	acronym[T.LmolCA1]	-19329.539	8550.272	-2.261	0.024	-36087.763	-2571.315
density	acronym[T.MoDG]	-43339.720	8550.272	-5.069	0	-60097.945	-26581.496
density	acronym[T.OrCA1]	5046.042	8550.272	0.590	0.555	-11712.182	21804.267
density	acronym[T.OrCA2]	31120.961	8550.272	3.640	0	14362.737	47879.185
density	acronym[T.OrCA3]	25260.369	8550.272	2.954	0.003	8502.145	42018.593
density	acronym[T.PoDG]	123499.140	8550.272	14.444	0	106740.916	140257.364
density	acronym[T.RadCA1]	-11958.798	8550.272	-1.399	0.162	-28717.023	4799.426
density	acronym[T.RadCA2]	8787.199	8550.272	1.028	0.304	-7971.025	25545.423
density	acronym[T.RadCA3]	36377.779	8550.272	4.255	0	19619.555	53136.003
density	acronym[T.SluCA3]	13959.799	8550.272	1.633	0.103	-2798.425	30718.023
density	Group Var	314918963.258	8519.623
size	Intercept	36.139	0.980	36.891	0	34.219	38.059
size	age[T.3-month]	1.593	1.217	1.310	0.19	-0.791	3.978
size	acronym[T.LMolCA3]	-0.965	0.576	-1.675	0.094	-2.094	0.164
size	acronym[T.LmolCA1]	-0.568	0.576	-0.985	0.325	-1.697	0.562
size	acronym[T.MoDG]	-2.773	0.576	-4.813	0	-3.902	-1.644
size	acronym[T.OrCA1]	-0.388	0.576	-0.673	0.501	-1.517	0.741
size	acronym[T.OrCA2]	2.472	0.576	4.290	0	1.342	3.601
size	acronym[T.OrCA3]	2.499	0.576	4.338	0	1.370	3.628
size	acronym[T.PoDG]	7.213	0.576	12.518	0	6.083	8.342
size	acronym[T.RadCA1]	-2.314	0.576	-4.016	0	-3.443	-1.184
size	acronym[T.RadCA2]	0.462	0.576	0.803	0.422	-0.667	1.592
size	acronym[T.RadCA3]	2.087	0.576	3.623	0	0.958	3.217
size	acronym[T.SluCA3]	3.379	0.576	5.864	0	2.249	4.508
size	Group Var	3.885	1.465
intensity_mean	Intercept	11010.766	738.894	14.902	0	9562.561	12458.972
intensity_mean	age[T.3-month]	387.571	983.135	0.394	0.693	-1539.339	2314.481
intensity_mean	acronym[T.LMolCA3]	-93.558	202.274	-0.463	0.644	-490.008	302.892
intensity_mean	acronym[T.LmolCA1]	-211.925	202.274	-1.048	0.295	-608.374	184.525
intensity_mean	acronym[T.MoDG]	-1071.462	202.274	-5.297	0	-1467.912	-675.012
intensity_mean	acronym[T.OrCA1]	354.624	202.274	1.753	0.08	-41.826	751.073
intensity_mean	acronym[T.OrCA2]	864.970	202.274	4.276	0	468.521	1261.420
intensity_mean	acronym[T.OrCA3]	785.882	202.274	3.885	0	389.432	1182.331
intensity_mean	acronym[T.PoDG]	1490.409	202.274	7.368	0	1093.960	1886.859
intensity_mean	acronym[T.RadCA1]	54.472	202.274	0.269	0.788	-341.978	450.922
intensity_mean	acronym[T.RadCA2]	407.494	202.274	2.015	0.044	11.044	803.944
intensity_mean	acronym[T.RadCA3]	802.540	202.274	3.968	0	406.090	1198.990
intensity_mean	acronym[T.SluCA3]	802.395	202.274	3.967	0	405.945	1198.845
intensity_mean	Group Var	2617306.294	2724.591

## Sheet: Source_Data
age	sex	animal_number	roi_i	colocal_id	reg_id	st_level	acronym	count	region_area_mm	size	axis_major_length	axis_minor_length	circularity	eccentricity	intensity_max	intensity_mean	intensity_min	intensity_std	kurtosis	num_pixels	perimeter	pxByMm	skewedness	solidity	density
12-month	F	769329-3	1	0	391	10	LmolCA1	21680	0.716887	36.0304	7.67213	5.9377	1.05765	1.29773	18419.4	11587.3	6190.15	2889.99	-0.144559	36.0304	20.5199	2.0068e+08	0.310246	0.910814	30241.9
12-month	F	769329-3	1	0	399	10	OrCA1	60148	1.0347	35.1096	7.66833	5.81258	1.05459	1.32924	18726.7	12033.8	6576.3	2875.78	-0.16027	35.1096	20.3147	2.0068e+08	0.275524	0.90765	58131
12-month	F	769329-3	1	0	415	10	RadCA1	49328	1.41534	33.133	7.44404	5.66189	1.06675	1.3257	18237.2	11713.5	6399.51	2830.41	-0.168663	33.133	19.6515	2.0068e+08	0.277727	0.907586	34852.4
12-month	F	769329-3	1	0	431	10	LMolCA2	9052	0.203463	36.3619	7.72241	5.96309	1.05684	1.30152	19087.1	12105.6	6541.55	2967.06	-0.159724	36.3619	20.6387	2.0068e+08	0.304184	0.910506	44489.6
12-month	F	769329-3	1	0	438	10	OrCA2	32442	0.368148	37.8806	7.94723	6.02581	1.04591	1.32712	20090.1	12829.3	6977.72	3069.98	-0.152083	37.8806	21.1556	2.0068e+08	0.286577	0.909359	88122.1
12-month	F	769329-3	1	0	454	10	RadCA2	22182	0.40154	35.5431	7.68981	5.86112	1.05295	1.32128	19428.1	12470.3	6823.41	2979.61	-0.16384	35.5431	20.4456	2.0068e+08	0.27962	0.907982	55242.3
12-month	F	769329-3	1	0	471	10	LMolCA3	5794	0.166131	36.2825	7.70966	5.96506	1.05465	1.29823	18097.4	11436.4	6130.16	2814.67	-0.122278	36.2825	20.6415	2.0068e+08	0.305089	0.911537	34876.1
12-month	F	769329-3	1	0	479	10	SluCA3	14250	0.211429	40.8859	8.27477	6.23134	1.03473	1.33584	20549.3	13126.5	7151.82	3104.12	-0.146899	40.8859	22.0656	2.0068e+08	0.289536	0.913306	67398.5
12-month	F	769329-3	1	0	486	10	OrCA3	54280	0.786957	39.7397	8.17454	6.13983	1.03783	1.34007	20649.8	13224	7229.77	3119.66	-0.153366	39.7397	21.7424	2.0068e+08	0.283054	0.910528	68974.6
12-month	F	769329-3	1	0	504	10	RadCA3	48268	0.683239	38.5509	8.0206	6.07633	1.04275	1.32842	19843.4	12649.6	6863.02	3032.33	-0.155528	38.5509	21.3729	2.0068e+08	0.288427	0.910472	70645.8
12-month	F	769329-3	1	0	10703	9	MoDG	22436	1.874	34.2398	7.46957	5.79949	1.06722	1.2955	16758.1	10704	5782.47	2609.82	-0.152498	34.2398	19.9225	2.0068e+08	0.281563	0.911459	11972.3
12-month	F	769329-3	1	0	10704	9	PoDG	25755	0.212989	46.1276	8.73184	6.62925	1.02593	1.32467	21973.5	13758.6	7285.27	3358.53	-0.152241	46.1276	23.5077	2.0068e+08	0.302894	0.917603	120922
12-month	F	769330-5	1	0	391	10	LmolCA1	21314	0.648475	36.9526	7.73783	6.01501	1.06004	1.29391	16500.7	10116.2	5108.18	2702.33	-0.143922	36.9526	20.7375	2.0068e+08	0.32123	0.912651	32867.9
12-month	F	769330-5	1	0	399	10	OrCA1	38770	0.829132	37.6892	7.9103	6.02838	1.0473	1.32246	16316.7	10188.6	5245.47	2594.76	-0.131417	37.6892	21.0897	2.0068e+08	0.292375	0.910891	46759.7
12-month	F	769330-5	1	0	415	10	RadCA1	65763	1.32412	35.1418	7.66822	5.81817	1.057	1.32894	17231.5	10754.4	5554.16	2778.36	-0.157999	35.1418	20.3089	2.0068e+08	0.297119	0.907063	49665.4
12-month	F	769330-5	1	0	431	10	LMolCA2	6284	0.128117	38.6329	7.93468	6.15351	1.04851	1.29785	17892.6	11094	5726.59	2851.72	-0.142358	38.6329	21.3321	2.0068e+08	0.310553	0.91269	49048.8
12-month	F	769330-5	1	0	438	10	OrCA2	15592	0.237686	41.4698	8.26623	6.3252	1.03785	1.31512	18951.8	11873.9	6230.09	2946.6	-0.135201	41.4698	22.1938	2.0068e+08	0.297548	0.914351	65599.1
12-month	F	769330-5	1	0	454	10	RadCA2	14198	0.234745	39.8351	8.10981	6.18335	1.04356	1.32074	18158.4	11295.4	5829.27	2878.09	-0.143454	39.8351	21.6866	2.0068e+08	0.301716	0.912725	60482.7
12-month	F	769330-5	1	0	471	10	LMolCA3	6038	0.155479	36.0479	7.71638	5.91842	1.05578	1.31302	16735	10404.8	5351.99	2692.53	-0.130714	36.0479	20.5618	2.0068e+08	0.30567	0.909948	38834.8
12-month	F	769330-5	1	0	479	10	SluCA3	10371	0.174615	40.5786	8.23968	6.21215	1.03845	1.3369	19224.4	11994.5	6243.73	3027.84	-0.145621	40.5786	21.9514	2.0068e+08	0.305499	0.912955	59393.4
12-month	F	769330-5	1	0	486	10	OrCA3	57615	0.887772	39.9366	8.16313	6.17646	1.03873	1.33111	17711.1	11061	5722.6	2790.1	-0.133647	39.9366	21.778	2.0068e+08	0.296066	0.911764	64898.4
12-month	F	769330-5	1	0	504	10	RadCA3	43038	0.571568	40.0012	8.16508	6.1718	1.04097	1.33173	18855.5	11746	6083.53	2983.58	-0.15389	40.0012	21.7633	2.0068e+08	0.298618	0.911412	75298.1
12-month	F	769330-5	1	0	10703	9	MoDG	19690	1.48663	33.4905	7.41076	5.72019	1.07287	1.30698	15435.9	9626.35	4942.08	2513.57	-0.143263	33.4905	19.6674	2.0068e+08	0.299186	0.908746	13244.8
12-month	F	769330-5	1	0	10704	9	PoDG	15165	0.163544	46.4814	8.7601	6.64096	1.02582	1.32755	19774.4	12210.2	6243.86	3096.88	-0.135162	46.4814	23.5783	2.0068e+08	0.308217	0.917628	92727.3
12-month	F	769343-6	1	0	391	10	LmolCA1	36092	0.61209	33.3713	7.41235	5.70104	1.07107	1.31022	21109.4	13149.1	6872.02	3459.44	-0.213843	33.3713	19.6498	2.0068e+08	0.306401	0.907402	58965.2
12-month	F	769343-6	1	0	399	10	OrCA1	71571	0.751525	33.5877	7.52477	5.68564	1.06083	1.33553	22349.7	14331.5	7802.28	3499.53	-0.215479	33.5877	19.8396	2.0068e+08	0.273753	0.904641	95234.4
12-month	F	769343-6	1	0	415	10	RadCA1	85662	1.22754	32.0588	7.35264	5.55958	1.07219	1.3365	21233.6	13439.4	7155.18	3416.14	-0.217903	32.0588	19.3021	2.0068e+08	0.282588	0.904258	69783.3
12-month	F	769343-6	1	0	431	10	LMolCA2	8486	0.109745	33.9688	7.52769	5.73309	1.06317	1.32277	20121.9	12720.2	6809.6	3187.03	-0.176771	33.9688	19.9204	2.0068e+08	0.300241	0.906466	77324.6
12-month	F	769343-6	1	0	438	10	OrCA2	29067	0.229558	35.8437	7.78553	5.83615	1.04965	1.34385	22214	14216.9	7755.29	3433.14	-0.197419	35.8437	20.561	2.0068e+08	0.280815	0.905681	126622
12-month	F	769343-6	1	0	454	10	RadCA2	20966	0.227334	34.2781	7.58953	5.73413	1.05999	1.33442	20926.6	13243.4	7058.11	3324.49	-0.196829	34.2781	20.0294	2.0068e+08	0.291202	0.905376	92225.3
12-month	F	769343-6	1	0	471	10	LMolCA3	8912	0.133055	32.5369	7.37203	5.62473	1.07109	1.32163	20113.6	12830.3	6940.24	3181.05	-0.205221	32.5369	19.4452	2.0068e+08	0.287401	0.905304	66979.9
12-month	F	769343-6	1	0	479	10	SluCA3	13221	0.139721	38.3829	8.04638	6.01182	1.04449	1.3479	23897.5	15221.9	8228.1	3713.71	-0.215972	38.3829	21.2916	2.0068e+08	0.278199	0.909382	94624.6
12-month	F	769343-6	1	0	486	10	OrCA3	58194	0.485691	37.1207	7.93719	5.90638	1.04734	1.35426	23439.9	14936.9	8081.37	3650.34	-0.214833	37.1207	20.924	2.0068e+08	0.279617	0.906347	119817
12-month	F	769343-6	1	0	504	10	RadCA3	64886	0.464237	37.1099	7.91416	5.91792	1.04731	1.34666	23421.8	14892.9	8027.31	3661.37	-0.215471	37.1099	20.9151	2.0068e+08	0.281155	0.906677	139769
12-month	F	769343-6	1	0	10703	9	MoDG	39636	1.48927	31.6063	7.22159	5.54834	1.08325	1.31538	19163.8	12083.7	6405.72	3106.43	-0.203374	31.6063	19.0409	2.0068e+08	0.29674	0.907317	26614.4
12-month	F	769343-6	1	0	10704	9	PoDG	43149	0.168296	42.5167	8.49374	6.25624	1.02918	1.36523	24904.1	15625.6	8295.99	3901.59	-0.210655	42.5167	22.4928	2.0068e+08	0.295067	0.909699	256388
12-month	F	735100-1	1	0	391	10	LmolCA1	27545	0.888466	35.7858	7.65029	5.91061	1.06003	1.30132	17766.7	11106.5	5851.92	2830.44	-0.14508	35.7858	20.4239	2.0068e+08	0.316061	0.910265	31002.9
12-month	F	735100-1	1	0	399	10	OrCA1	75898	1.2351	36.1772	7.77812	5.88668	1.05167	1.33108	18334.8	11697.8	6330.16	2833.96	-0.148128	36.1772	20.6237	2.0068e+08	0.292081	0.908465	61450.8
12-month	F	735100-1	1	0	415	10	RadCA1	72071	1.81804	33.5709	7.4915	5.69333	1.06456	1.32766	18513.6	11851.6	6451.73	2883.17	-0.164021	33.5709	19.7909	2.0068e+08	0.289768	0.906615	39642.1
12-month	F	735100-1	1	0	431	10	LMolCA2	10652	0.174397	36.5529	7.74655	5.97514	1.05333	1.30372	17202.5	10691	5534.39	2749.51	-0.134347	36.5529	20.7206	2.0068e+08	0.313196	0.910554	61079.2
12-month	F	735100-1	1	0	438	10	OrCA2	27413	0.28458	38.2419	7.99472	6.03726	1.04444	1.33299	17926.7	11218	5852.73	2824.81	-0.146695	38.2419	21.2568	2.0068e+08	0.299338	0.909323	96328
12-month	F	735100-1	1	0	454	10	RadCA2	22645	0.302624	36.3001	7.78487	5.90301	1.05226	1.32881	17898.1	11258.2	5931.15	2827.58	-0.155735	36.3001	20.6601	2.0068e+08	0.298092	0.907696	74828.9
12-month	F	735100-1	1	0	471	10	LMolCA3	10712	0.190197	34.9445	7.58757	5.84704	1.05879	1.30575	17681.5	11134.8	5907.95	2797.6	-0.136644	34.9445	20.2266	2.0068e+08	0.309079	0.907735	56320.4
12-month	F	735100-1	1	0	479	10	SluCA3	19655	0.219648	38.7578	8.07455	6.06399	1.04216	1.34083	20038.4	12702.7	6797.47	3107.42	-0.16664	38.7578	21.429	2.0068e+08	0.291152	0.909802	89484.1
12-month	F	735100-1	1	0	486	10	OrCA3	76800	0.753446	38.5104	8.05866	6.03475	1.04096	1.34469	19692.6	12446.4	6629.66	3062.23	-0.159517	38.5104	21.366	2.0068e+08	0.292998	0.908642	101932
12-month	F	735100-1	1	0	504	10	RadCA3	67914	0.653376	37.9259	7.97445	6.00289	1.0444	1.33803	19421.4	12243.2	6486.29	3043.15	-0.163417	37.9259	21.1663	2.0068e+08	0.294311	0.908356	103943
12-month	F	735100-1	1	0	10703	9	MoDG	31921	2.04737	34.5355	7.5004	5.8166	1.06779	1.29852	16379.2	10325.8	5464.73	2599.07	-0.143638	34.5355	19.9975	2.0068e+08	0.302942	0.910247	15591.2
12-month	F	735100-1	1	0	10704	9	PoDG	38147	0.19871	44.2479	8.61303	6.42843	1.02703	1.34681	21589.5	13381.6	6968.27	3379.3	-0.158178	44.2479	22.9808	2.0068e+08	0.314117	0.912772	191973
12-month	M	735101-1	1	0	391	10	LmolCA1	26815	0.633219	34.3204	7.50175	5.78899	1.06579	1.30526	12796.1	7450.65	3347.25	2250.76	-0.117427	34.3204	19.9674	2.0068e+08	0.352093	0.908769	42347.1
12-month	M	735101-1	1	0	399	10	OrCA1	82555	0.835384	37.0412	7.86604	5.95768	1.04779	1.33017	13838.8	8217.55	3803.09	2353.8	-0.118944	37.0412	20.9006	2.0068e+08	0.326007	0.907824	98822.8
12-month	M	735101-1	1	0	415	10	RadCA1	70874	1.14887	34.7321	7.60989	5.80144	1.05791	1.32361	12986.4	7594.19	3398.73	2274.79	-0.12264	34.7321	20.186	2.0068e+08	0.337947	0.907033	61690.1
12-month	M	735101-1	1	0	431	10	LMolCA2	10801	0.141636	35.2139	7.60851	5.87778	1.0575	1.30251	12984.7	7592.32	3447.1	2253.98	-0.0994955	35.2139	20.3195	2.0068e+08	0.352109	0.908298	76258.9
12-month	M	735101-1	1	0	438	10	OrCA2	21226	0.180205	37.9351	7.97121	6.01796	1.04365	1.3342	14116.5	8334.94	3826.79	2407.93	-0.124825	37.9351	21.1855	2.0068e+08	0.330373	0.907847	117788
12-month	M	735101-1	1	0	454	10	RadCA2	19098	0.219709	36.1934	7.7606	5.90915	1.05052	1.32372	13609.2	8011.58	3652.66	2342.85	-0.114582	36.1934	20.6475	2.0068e+08	0.336701	0.908137	86924.2
12-month	M	735101-1	1	0	471	10	LMolCA3	8594	0.113616	33.95	7.49655	5.76205	1.06093	1.31116	12900.7	7599.27	3490.59	2236.12	-0.0907235	33.95	19.9275	2.0068e+08	0.345559	0.906062	75640.8
12-month	M	735101-1	1	0	479	10	SluCA3	17214	0.150829	38.8438	8.06842	6.08291	1.04198	1.3356	14299.5	8385.04	3800.95	2450.57	-0.119182	38.8438	21.4507	2.0068e+08	0.335043	0.909999	114129
12-month	M	735101-1	1	0	486	10	OrCA3	73131	0.649267	39.3181	8.12286	6.11462	1.03841	1.33794	14401.6	8510.82	3904.68	2441.44	-0.116017	39.3181	21.61	2.0068e+08	0.328399	0.909714	112636
12-month	M	735101-1	1	0	504	10	RadCA3	62306	0.492056	37.7367	7.94972	6.00312	1.04326	1.33407	14053.4	8273.21	3772.11	2407.37	-0.119923	37.7367	21.1311	2.0068e+08	0.332208	0.908414	126624
12-month	M	735101-1	1	0	10703	9	MoDG	28989	1.37844	33.443	7.39127	5.74592	1.07068	1.299	10900.9	6166.01	2562.32	1992.85	-0.100634	33.443	19.6931	2.0068e+08	0.370848	0.909024	21030.3
12-month	M	735101-1	1	0	10704	9	PoDG	35052	0.155702	41.0463	8.31181	6.20814	1.0322	1.34684	14715.9	8685.95	4021.82	2474.7	-0.117555	41.0463	22.1031	2.0068e+08	0.330955	0.90969	225122
3-month	F	902-1	1	0	391	10	LmolCA1	36433	0.765997	34.8639	7.5481	5.85262	1.06622	1.29539	18987.2	11873.6	6367.19	3034.42	-0.177471	34.8639	20.1334	2.0068e+08	0.330495	0.907917	47562.9
3-month	F	902-1	1	0	399	10	OrCA1	66712	0.964493	36.3429	7.78463	5.90691	1.05361	1.32746	20512	13212.2	7342.74	3130.79	-0.183031	36.3429	20.6609	2.0068e+08	0.292277	0.907341	69167.9
3-month	F	902-1	1	0	415	10	RadCA1	77379	1.41653	32.8205	7.42828	5.62486	1.06786	1.33176	18987.4	12221.9	6757.77	2951.94	-0.18962	32.8205	19.558	2.0068e+08	0.288066	0.90481	54625.8
3-month	F	902-1	1	0	431	10	LMolCA2	15925	0.29775	35.061	7.60017	5.86676	1.05862	1.30313	17490.3	10856	5664.31	2821.79	-0.14825	35.061	20.2773	2.0068e+08	0.321283	0.907201	53484.4
3-month	F	902-1	1	0	438	10	OrCA2	38428	0.408173	38.8193	8.0323	6.1003	1.04447	1.32532	19492.7	12285.9	6555	3036.97	-0.16095	38.8193	21.42	2.0068e+08	0.304217	0.909662	94146.3
3-month	F	902-1	1	0	454	10	RadCA2	35482	0.523179	36.7454	7.82804	5.94176	1.05021	1.32649	18150	11401.6	6053.18	2858.93	-0.153103	36.7454	20.8038	2.0068e+08	0.309835	0.908044	67820
3-month	F	902-1	1	0	471	10	LMolCA3	11379	0.189627	33.1878	7.426	5.70738	1.06811	1.31007	18089.6	11539.3	6313.67	2833.84	-0.179264	33.1878	19.6891	2.0068e+08	0.305991	0.906172	60007.2
3-month	F	902-1	1	0	479	10	SluCA3	29308	0.306175	37.3377	7.93631	5.95895	1.04518	1.34011	18451.3	11561.7	6102.28	2915.32	-0.161443	37.3377	21.0212	2.0068e+08	0.307494	0.907708	95722.9
3-month	F	902-1	1	0	486	10	OrCA3	119320	1.17231	38.5641	8.05245	6.05582	1.0406	1.33828	18905.8	11876.5	6292.89	2957.14	-0.151757	38.5641	21.3955	2.0068e+08	0.30461	0.908462	101782
3-month	F	902-1	1	0	504	10	RadCA3	100207	0.836816	36.7754	7.85449	5.93024	1.04777	1.33322	18915.9	11859.6	6268.1	2995.93	-0.170735	36.7754	20.8394	2.0068e+08	0.307332	0.906889	119748
3-month	F	902-1	1	0	10703	9	MoDG	33176	1.69112	32.3111	7.28366	5.64325	1.07654	1.29981	16693.8	10593.4	5709.47	2654.4	-0.163945	32.3111	19.327	2.0068e+08	0.306565	0.908394	19617.7
3-month	F	902-1	1	0	10704	9	PoDG	52821	0.197757	42.3187	8.41912	6.30628	1.03215	1.34176	20720.1	12771.3	6623.69	3294.92	-0.174819	42.3187	22.4427	2.0068e+08	0.326693	0.910537	267100
3-month	F	1064-1	1	0	391	10	LmolCA1	13065	0.302429	37.3729	7.75932	6.08804	1.05654	1.27923	19896.7	12300.5	6638.22	3163.73	-0.164393	37.3729	20.9103	2.0068e+08	0.376473	0.908048	43200.2
3-month	F	1064-1	1	0	399	10	OrCA1	32933	0.415508	35.8517	7.73611	5.87327	1.05337	1.32716	19226.1	12350.6	6854.69	2942.95	-0.190906	35.8517	20.5293	2.0068e+08	0.298606	0.90578	79259.6
3-month	F	1064-1	1	0	415	10	RadCA1	33249	0.570965	32.9267	7.43976	5.64052	1.06589	1.32935	18333.6	11752.3	6504.21	2851.91	-0.191233	32.9267	19.6095	2.0068e+08	0.303772	0.903491	58233
3-month	F	1064-1	1	0	431	10	LMolCA2	6015	0.114753	36.4559	7.7316	5.9857	1.05433	1.29788	19533	12365.5	6822.55	3032.74	-0.178679	36.4559	20.7047	2.0068e+08	0.338053	0.904466	52417.1
3-month	F	1064-1	1	0	438	10	OrCA2	18965	0.207504	40.7941	8.1906	6.27733	1.03946	1.312	20318.9	12838.3	7001.65	3115.94	-0.178172	40.7941	22.003	2.0068e+08	0.324697	0.910942	91395.9
3-month	F	1064-1	1	0	454	10	RadCA2	16017	0.211356	36.2785	7.75494	5.92613	1.05387	1.3171	19315	12288.1	6759.21	2988.28	-0.18454	36.2785	20.6451	2.0068e+08	0.317071	0.906928	75782.2
3-month	F	1064-1	1	0	471	10	LMolCA3	6587	0.0950065	36.4381	7.75187	5.96188	1.05572	1.3078	18866.1	11973.3	6573.38	2923.15	-0.17397	36.4381	20.6786	2.0068e+08	0.324939	0.905738	69332.1
3-month	F	1064-1	1	0	479	10	SluCA3	6772	0.104801	40.2326	8.20147	6.20202	1.03926	1.32871	20165.5	12750.3	6946.57	3108.08	-0.193006	40.2326	21.8833	2.0068e+08	0.313748	0.911523	64617.7
3-month	F	1064-1	1	0	486	10	OrCA3	32275	0.413265	42.0587	8.35464	6.34993	1.03194	1.32271	20732	13154	7226.42	3140.98	-0.166399	42.0587	22.4188	2.0068e+08	0.319737	0.911706	78097.5
3-month	F	1064-1	1	0	504	10	RadCA3	33473	0.326512	38.2105	7.98115	6.05979	1.04411	1.32532	20093.8	12726.3	6925.21	3115.45	-0.192518	38.2105	21.2765	2.0068e+08	0.313618	0.907991	102517
3-month	F	1064-1	1	0	10703	9	MoDG	12649	0.721492	34.1209	7.47144	5.80509	1.06551	1.29274	17524.9	11250.3	6297.65	2687.81	-0.171636	34.1209	19.9405	2.0068e+08	0.316187	0.906301	17531.7
3-month	F	1064-1	1	0	10704	9	PoDG	21312	0.0941974	40.5112	8.20968	6.22177	1.03768	1.32806	20742.7	12891.6	6814.77	3278.73	-0.193263	40.5112	21.9453	2.0068e+08	0.325529	0.910362	226248
3-month	M	805686-1	1	0	391	10	LmolCA1	18535	0.414978	41.8885	8.21953	6.3827	1.04442	1.29404	16516.9	9553.12	4424.94	2822.06	-0.0942569	41.8885	22.1821	2.0068e+08	0.383626	0.915478	44665
3-month	M	805686-1	1	0	399	10	OrCA1	25785	0.415008	41.8533	8.35214	6.28554	1.03645	1.33563	17388.8	10415.3	5062.9	2858	-0.114381	41.8533	22.2737	2.0068e+08	0.341688	0.911776	62131.3
3-month	M	805686-1	1	0	415	10	RadCA1	28032	0.769723	41.0819	8.26127	6.24015	1.04086	1.33224	16055.4	9522.92	4522.72	2680.64	-0.103035	41.0819	22.031	2.0068e+08	0.34729	0.912298	36418.3
3-month	M	805686-1	1	0	431	10	LMolCA2	5962	0.0739746	40.8992	8.1845	6.28282	1.04113	1.30991	17644	10432	4993.47	2965.38	-0.11552	40.8992	21.979	2.0068e+08	0.363424	0.911879	80595.2
3-month	M	805686-1	1	0	438	10	OrCA2	8640	0.120775	38.6157	8.04096	6.05508	1.04165	1.33658	18324.4	11302.9	5804.7	2945.19	-0.158192	38.6157	21.3788	2.0068e+08	0.320279	0.908318	71537.8
3-month	M	805686-1	1	0	454	10	RadCA2	9072	0.153765	41.2696	8.27917	6.26381	1.03623	1.33022	18734.4	11261.6	5537.48	3084.06	-0.139188	41.2696	22.1301	2.0068e+08	0.338873	0.910889	58999.1
3-month	M	805686-1	1	0	471	10	LMolCA3	5594	0.0795527	41.6634	8.30017	6.32251	1.03746	1.32005	17573.5	10344.8	4881.09	2961.2	-0.122951	41.6634	22.2416	2.0068e+08	0.359655	0.912615	70318.2
3-month	M	805686-1	1	0	479	10	SluCA3	3821	0.0982556	45.2426	8.65667	6.54233	1.02988	1.33134	16672.5	9888.55	4676.79	2752.74	-0.125419	45.2426	23.2181	2.0068e+08	0.334074	0.917771	38888.4
3-month	M	805686-1	1	0	486	10	OrCA3	16069	0.299425	39.9694	8.16943	6.15653	1.04193	1.3359	17096.5	10349.1	5116.41	2791.42	-0.118924	39.9694	21.7307	2.0068e+08	0.331497	0.911923	53666.2
3-month	M	805686-1	1	0	504	10	RadCA3	19094	0.267283	44.1578	8.56762	6.46521	1.02874	1.33231	17379.1	10242.2	4846.11	2889.83	-0.1045	44.1578	22.9618	2.0068e+08	0.3558	0.91439	71437.5
3-month	M	805686-1	1	0	10703	9	MoDG	14727	0.738978	39.4893	8.00756	6.21064	1.04918	1.29608	15214.6	8997.66	4278.15	2554.86	-0.0825285	39.4893	21.5393	2.0068e+08	0.36027	0.913993	19928.9
3-month	M	805686-1	1	0	10704	9	PoDG	2548	0.0283107	44.8721	8.56451	6.54742	1.03046	1.31803	16508.7	9714.88	4545.67	2740.93	-0.105743	44.8721	23.072	2.0068e+08	0.338816	0.915866	90001.4
3-month	M	805686-2	1	0	391	10	LmolCA1	11680	0.352932	38.4569	7.92228	6.12451	1.05172	1.29902	17611.3	10506.5	5148.15	2946.22	-0.124289	38.4569	21.246	2.0068e+08	0.361065	0.91273	33094.2
3-month	M	805686-2	1	0	399	10	OrCA1	13678	0.327896	38.8577	8.09005	6.0504	1.04333	1.34633	18278.8	11349.7	5858.84	2902.48	-0.142342	38.8577	21.4326	2.0068e+08	0.307095	0.909271	41714.5
3-month	M	805686-2	1	0	415	10	RadCA1	31110	0.689455	38.2653	8.00595	6.02335	1.04644	1.3378	18873.1	11467.8	5755.04	3095.23	-0.152784	38.2653	21.2367	2.0068e+08	0.329812	0.909792	45122.6
3-month	M	805686-2	1	0	431	10	LMolCA2	4452	0.0702613	40.257	8.17941	6.22045	1.04053	1.32145	18860	11373.4	5674.41	3077.49	-0.116717	40.257	21.8656	2.0068e+08	0.352242	0.912875	63363.4
3-month	M	805686-2	1	0	438	10	OrCA2	5129	0.0621162	44.7869	8.61996	6.52108	1.02768	1.32804	20556.5	12561.2	6409.02	3257.52	-0.147346	44.7869	23.1488	2.0068e+08	0.326859	0.914344	82571
3-month	M	805686-2	1	0	454	10	RadCA2	6915	0.0880195	40.7462	8.28671	6.19699	1.03646	1.34401	19636.2	12016.8	6114.55	3151.48	-0.144189	40.7462	22.019	2.0068e+08	0.330087	0.910923	78562.2
3-month	M	805686-2	1	0	471	10	LMolCA3	2839	0.0530855	39.8049	8.14555	6.16352	1.03895	1.32828	18713.4	11195.4	5497.44	3100.06	-0.131337	39.8049	21.7272	2.0068e+08	0.342853	0.911433	53479.8
3-month	M	805686-2	1	0	479	10	SluCA3	5289	0.101393	44.4196	8.61283	6.46157	1.02946	1.34019	19510.4	11691.7	5752.08	3183.81	-0.136835	44.4196	23.0064	2.0068e+08	0.33795	0.916082	52163.5
3-month	M	805686-2	1	0	486	10	OrCA3	9502	0.169778	41.3335	8.33839	6.23468	1.03301	1.34591	18170	11176	5688.18	2893.02	-0.134686	41.3335	22.1786	2.0068e+08	0.311292	0.911544	55967.3
3-month	M	805686-2	1	0	504	10	RadCA3	13950	0.192761	43.0304	8.49879	6.34844	1.03162	1.34517	20538.6	12385.1	6169.64	3340.07	-0.146949	43.0304	22.6371	2.0068e+08	0.338025	0.912553	72369.4
3-month	M	805686-2	1	0	10703	9	MoDG	13502	0.684628	36.8445	7.77498	5.97754	1.05759	1.30815	16829.7	10201.7	5063.16	2783.79	-0.130266	36.8445	20.7432	2.0068e+08	0.332547	0.911215	19721.7
3-month	M	805686-2	1	0	10704	9	PoDG	12927	0.0903444	44.2366	8.60581	6.43567	1.0296	1.34319	20648.5	12433.3	6206.09	3355.12	-0.146765	44.2366	22.9565	2.0068e+08	0.337854	0.913881	143086
3-month	M	904-1	1	0	391	10	LmolCA1	31828	0.62749	34.9908	7.58401	5.85139	1.06139	1.30303	19642.5	12131.5	6323.34	3189.52	-0.160808	34.9908	20.2137	2.0068e+08	0.335312	0.908331	50722.7
3-month	M	904-1	1	0	399	10	OrCA1	62345	0.810988	34.108	7.5804	5.73067	1.05733	1.3333	19859.8	12629	6817.5	3111.73	-0.16929	34.108	20.0222	2.0068e+08	0.293194	0.904874	76875.3
3-month	M	904-1	1	0	415	10	RadCA1	62722	1.16276	31.984	7.33116	5.5728	1.07014	1.32773	19448.1	12334.7	6622.31	3099.42	-0.188711	31.984	19.306	2.0068e+08	0.292642	0.904837	53942.4
3-month	M	904-1	1	0	431	10	LMolCA2	15176	0.216886	35.3438	7.64556	5.87116	1.05557	1.30952	20203.1	12616.5	6678.2	3227.97	-0.172693	35.3438	20.3719	2.0068e+08	0.320256	0.907121	69972.3
3-month	M	904-1	1	0	438	10	OrCA2	47522	0.403241	37.6337	7.93448	5.99636	1.04657	1.33134	21333	13408	7142.78	3349.88	-0.172169	37.6337	21.0811	2.0068e+08	0.308835	0.907547	117850
3-month	M	904-1	1	0	454	10	RadCA2	30714	0.431539	35.5562	7.71121	5.84748	1.05421	1.32856	20481.8	12927.6	6917.77	3225.15	-0.173176	35.5562	20.4426	2.0068e+08	0.300341	0.906366	71173.2
3-month	M	904-1	1	0	471	10	LMolCA3	10348	0.164169	34.0401	7.53326	5.75337	1.06231	1.31815	19950.4	12565.7	6735.87	3158.54	-0.158709	34.0401	19.9608	2.0068e+08	0.315831	0.906908	63032.6
3-month	M	904-1	1	0	479	10	SluCA3	20996	0.217923	37.9223	8.00783	5.98331	1.04431	1.34717	20922.9	13114.1	6941.52	3296.38	-0.167511	37.9223	21.1797	2.0068e+08	0.304094	0.908272	96345.9
3-month	M	904-1	1	0	486	10	OrCA3	99324	0.7747	36.3416	7.84642	5.87362	1.04736	1.34542	21018.2	13230.3	7039.11	3315.83	-0.179416	36.3416	20.7269	2.0068e+08	0.301813	0.905594	128210
3-month	M	904-1	1	0	504	10	RadCA3	81132	0.675307	36.9662	7.88814	5.92499	1.0471	1.34004	21368.2	13430	7132.27	3371.29	-0.182273	36.9662	20.885	2.0068e+08	0.30247	0.906859	120141
3-month	M	904-1	1	0	10703	9	MoDG	32080	1.56592	32.9391	7.3563	5.70129	1.07137	1.29945	17966.7	11286.9	5973.24	2880.87	-0.158405	32.9391	19.5634	2.0068e+08	0.310695	0.908863	20486.3
3-month	M	904-1	1	0	10704	9	PoDG	36988	0.134337	43.9413	8.5884	6.39028	1.02831	1.35093	24265.1	14988	7803.38	3832.59	-0.185999	43.9413	22.8733	2.0068e+08	0.319239	0.911103	275337
3-month	M	1065-1	1	0	391	10	LmolCA1	2817	0.0532839	36.8094	7.74878	6.02909	1.05402	1.2892	18317.3	11337.7	6066.38	2914.43	-0.16745	36.8094	20.8041	2.0068e+08	0.360959	0.904686	52867.7
3-month	M	1065-1	1	0	399	10	OrCA1	5221	0.113201	36.2003	7.77134	5.91838	1.05079	1.32073	17066.5	10918.7	6003.44	2612.44	-0.167583	36.2003	20.6642	2.0068e+08	0.29732	0.907659	46121.5
3-month	M	1065-1	1	0	415	10	RadCA1	6253	0.140075	35.9218	7.74355	5.8892	1.05279	1.32188	17960.3	11390.4	6243.37	2776.31	-0.147506	35.9218	20.5668	2.0068e+08	0.324905	0.904947	44640.3
3-month	M	1065-1	1	0	431	10	LMolCA2	1151	0.0220798	38.3397	7.87888	6.16187	1.05497	1.2831	18699.6	11597.3	6215.05	2941.71	-0.138248	38.3397	21.2098	2.0068e+08	0.357648	0.907853	52129
3-month	M	1065-1	1	0	438	10	OrCA2	4024	0.0570512	42.253	8.31921	6.40152	1.03349	1.3078	19335.2	12089.3	6511.25	2978.62	-0.140964	42.253	22.4361	2.0068e+08	0.341484	0.911885	70533.2
3-month	M	1065-1	1	0	454	10	RadCA2	3723	0.0679607	39.4287	8.04211	6.19255	1.04598	1.30518	18740.5	11751.6	6379.72	2904.19	-0.157074	39.4287	21.579	2.0068e+08	0.341423	0.910873	54781.7
3-month	M	1065-1	1	0	471	10	LMolCA3	1572	0.03166	37.5782	7.83036	6.0788	1.04634	1.2933	18196.5	11390.6	6216.78	2819.47	-0.116889	37.5782	21.0692	2.0068e+08	0.359735	0.904441	49652.6
3-month	M	1065-1	1	0	479	10	SluCA3	1564	0.0256596	41.6483	8.37786	6.29283	1.03232	1.33761	18797.4	11833.3	6419.4	2862.3	-0.134869	41.6483	22.3504	2.0068e+08	0.321716	0.914047	60951.7
3-month	M	1065-1	1	0	486	10	OrCA3	10788	0.149737	41.6857	8.31232	6.32906	1.03242	1.32063	19229.9	12123.6	6543.26	2945.68	-0.16159	41.6857	22.3143	2.0068e+08	0.31543	0.91118	72046.2
3-month	M	1065-1	1	0	504	10	RadCA3	7355	0.0945062	39.5833	8.10311	6.17858	1.04306	1.31738	18835	11823.6	6380.62	2920.51	-0.160547	39.5833	21.6674	2.0068e+08	0.329869	0.909577	77825.6
3-month	M	1065-1	1	0	10703	9	MoDG	3670	0.207505	33.5657	7.40414	5.77601	1.06766	1.28802	16459.6	10421.9	5695.37	2582.57	-0.164711	33.5657	19.773	2.0068e+08	0.327928	0.907663	17686.3
3-month	M	1065-1	1	0	10704	9	PoDG	5277	0.0352392	50.1249	9.01396	7.00097	1.01843	1.2938	22266.7	13377.4	6801.32	3543.64	-0.152953	50.1249	24.6347	2.0068e+08	0.376817	0.920755	149748
