# Supplementary material for: SynAPSeg: A novel dataset and image analysis framework for deep learning-based synapse detection and quantification
Source: PLoS Comput Biol. 2026 Jul 29;22(7):e1014571. doi: 10.1371/journal.pcbi.1014571 (PMC13432752; doi:10.1371/journal.pcbi.1014571)
Supplement: S7 Data — (XLSX) [file pcbi.1014571.s018.xlsx]

## Sheet: Sheet1
Contrast	acronym	A	B	Paired	Parametric	T	dof	alternative	p-unc	p-corr	p-adjust	BF10	hedges	dependent_var	welch_correction	normality
acronym * age	LMolCA2	12-month	3-month	FALSE	TRUE	-0.0439629	9	two-sided	0.965894	1	sidak	0.481	-0.0243391	density	FALSE	TRUE
acronym * age	LMolCA3	12-month	3-month	FALSE	TRUE	-0.801875	9	two-sided	0.443282	0.999114	sidak	0.587	-0.44394	density	FALSE	TRUE
acronym * age	LmolCA1	12-month	3-month	FALSE	TRUE	-1.07541	9	two-sided	0.310175	0.988389	sidak	0.682	-0.595375	density	FALSE	TRUE
acronym * age	MoDG	12-month	3-month	FALSE	TRUE	-0.584904	9	two-sided	0.572982	0.999963	sidak	0.535	-0.323819	density	FALSE	TRUE
acronym * age	OrCA1	12-month	3-month	FALSE	TRUE	0.806298	9	two-sided	0.440855	0.999066	sidak	0.588	0.446389	density	FALSE	TRUE
acronym * age	OrCA2	12-month	3-month	FALSE	TRUE	0.863308	9	two-sided	0.410384	0.998235	sidak	0.605	0.477951	density	FALSE	TRUE
acronym * age	OrCA3	12-month	3-month	FALSE	TRUE	0.729382	9	two-sided	0.484316	0.999646	sidak	0.567	0.403806	density	FALSE	TRUE
acronym * age	PoDG	12-month	3-month	FALSE	TRUE	-0.329723	9	two-sided	0.749154	1	sidak	0.497	-0.182544	density	FALSE	TRUE
acronym * age	RadCA1	12-month	3-month	FALSE	TRUE	0.329507	9	two-sided	0.749312	1	sidak	0.497	0.182424	density	FALSE	TRUE
acronym * age	RadCA2	12-month	3-month	FALSE	TRUE	0.78603	9	two-sided	0.452048	0.999267	sidak	0.582	0.435168	density	FALSE	TRUE
acronym * age	RadCA3	12-month	3-month	FALSE	TRUE	0.573619	9	two-sided	0.580275	0.99997	sidak	0.533	0.317571	density	FALSE	TRUE
acronym * age	SluCA3	12-month	3-month	FALSE	TRUE	1.22612	9	two-sided	0.251265	0.968959	sidak	0.753	0.678816	density	FALSE	TRUE
acronym * age	LMolCA2	12-month	3-month	FALSE	TRUE	-1.19032	9	two-sided	0.26437	0.974886	sidak	0.735	-0.658994	area	FALSE	TRUE
acronym * age	LMolCA3	12-month	3-month	FALSE	TRUE	-1.47612	9	two-sided	0.174021	0.899161	sidak	0.906	-0.81722	area	FALSE	TRUE
acronym * age	LmolCA1	12-month	3-month	FALSE	TRUE	-1.60863	9	two-sided	0.142159	0.841188	sidak	1.008	-0.890581	area	FALSE	TRUE
acronym * age	MoDG	12-month	3-month	FALSE	TRUE	-1.06964	9	two-sided	0.312629	0.988875	sidak	0.68	-0.592181	area	FALSE	TRUE
acronym * age	OrCA1	12-month	3-month	FALSE	TRUE	-0.9157	9	two-sided	0.383704	0.996998	sidak	0.622	-0.506956	area	FALSE	TRUE
acronym * age	OrCA2	12-month	3-month	FALSE	TRUE	-1.5106	9	two-sided	0.165173	0.885407	sidak	0.931	-0.836312	area	FALSE	TRUE
acronym * age	OrCA3	12-month	3-month	FALSE	TRUE	-0.972109	9	two-sided	0.356396	0.994948	sidak	0.642	-0.538186	area	FALSE	TRUE
acronym * age	PoDG	12-month	3-month	FALSE	TRUE	-0.143779	9	two-sided	0.888843	1	sidak	0.484	-0.0796	area	FALSE	TRUE
acronym * age	RadCA1	12-month	3-month	FALSE	TRUE	-1.03997	9	two-sided	0.325487	0.991131	sidak	0.668	-0.575754	area	FALSE	TRUE
acronym * age	RadCA2	12-month	3-month	FALSE	TRUE	-1.37577	9	two-sided	0.20216	0.933475	sidak	0.839	-0.761662	area	FALSE	TRUE
acronym * age	RadCA3	12-month	3-month	FALSE	TRUE	-1.02635	9	two-sided	0.331521	0.992037	sidak	0.662	-0.568215	area	FALSE	TRUE
acronym * age	SluCA3	12-month	3-month	FALSE	TRUE	-1.06227	9	two-sided	0.315785	0.989473	sidak	0.677	-0.588102	area	FALSE	TRUE
acronym * age	LMolCA2	12-month	3-month	FALSE	TRUE	-0.734317	5.20254	two-sided	0.494501	0.999722	sidak	0.568	-0.436307	intensity_mean	TRUE	TRUE
acronym * age	LMolCA3	12-month	3-month	FALSE	TRUE	-0.894176	4.99781	two-sided	0.412214	0.998299	sidak	0.615	-0.533818	intensity_mean	TRUE	TRUE
acronym * age	LmolCA1	12-month	3-month	FALSE	TRUE	-0.578463	5.67936	two-sided	0.585141	0.999974	sidak	0.534	-0.340165	intensity_mean	TRUE	TRUE
acronym * age	MoDG	12-month	3-month	FALSE	TRUE	-0.647458	4.9645	two-sided	0.546079	0.999923	sidak	0.548	-0.386835	intensity_mean	TRUE	TRUE
acronym * age	OrCA1	12-month	3-month	FALSE	TRUE	-0.468255	5.50614	two-sided	0.657559	0.999997	sidak	0.515	-0.276367	intensity_mean	TRUE	TRUE
acronym * age	OrCA2	12-month	3-month	FALSE	TRUE	-0.704108	4.70922	two-sided	0.514642	0.999829	sidak	0.561	-0.423332	intensity_mean	TRUE	TRUE
acronym * age	OrCA3	12-month	3-month	FALSE	TRUE	0.0433767	5.422	two-sided	0.966954	1	sidak	0.481	0.0256477	intensity_mean	TRUE	TRUE
acronym * age	PoDG	12-month	3-month	FALSE	TRUE	0.0269661	6.76882	two-sided	0.979264	1	sidak	0.48	0.0155233	intensity_mean	TRUE	TRUE
acronym * age	RadCA1	12-month	3-month	FALSE	TRUE	-0.357891	5.45767	two-sided	0.733855	1	sidak	0.5	-0.21145	intensity_mean	TRUE	TRUE
acronym * age	RadCA2	12-month	3-month	FALSE	TRUE	-0.738898	4.63308	two-sided	0.495668	0.999729	sidak	0.57	-0.445117	intensity_mean	TRUE	TRUE
acronym * age	RadCA3	12-month	3-month	FALSE	TRUE	-0.101139	5.35461	two-sided	0.923119	1	sidak	0.482	-0.0598899	intensity_mean	TRUE	TRUE
acronym * age	SluCA3	12-month	3-month	FALSE	TRUE	0.397972	5.35775	two-sided	0.706017	1	sidak	0.505	0.235644	intensity_mean	TRUE	TRUE
