# Supplementary material for: SynAPSeg: A novel dataset and image analysis framework for deep learning-based synapse detection and quantification
Source: PLoS Comput Biol. 2026 Jul 29;22(7):e1014571. doi: 10.1371/journal.pcbi.1014571 (PMC13432752; doi:10.1371/journal.pcbi.1014571)
Supplement: S8 Data — (XLSX) [file pcbi.1014571.s019.xlsx]

## Sheet: overview
	Dependent Variables (p-values)
Comparison (effect)	Density	Size	Intensity
Within 3-Month Subset: Sex	0.28	0.186	0.52
Within Female Subset: Age	0.505	0.845	0.905
Overall Cohort Model: Sex	0.995	0.299	0.039
Overall Cohort Model: Age	0.813	0.497	0.171

## Sheet: model_summary
comparison	Dependent Variable:	formula	Model:	No. Observations:	No. Groups:	Min. group size:	Max. group size:	Mean group size:	Method:	Scale:	Log-Likelihood:	Converged:
3-Month Only Sex Comparison	density	density ~ sex + acronym	MixedLM	72	6	12	12	12.0	REML	512533295.2652	-690.8719	Yes
Female Only Age Comparison	density	density ~ age + acronym	MixedLM	72	6	12	12	12.0	REML	375366155.8036	-683.2481	Yes
Overall Effect of Sex	density	density ~ sex + age + acronym	MixedLM	132	11	12	12	12.0	REML	402089158.9347	-1363.9442	Yes
3-Month Only Sex Comparison	size	size ~ sex + acronym	MixedLM	72	6	12	12	12.0	REML	2.7886	-132.2819	Yes
Female Only Age Comparison	size	size ~ age + acronym	MixedLM	72	6	12	12	12.0	REML	1.1163	-105.1671	Yes
Overall Effect of Sex	size	size ~ sex + age + acronym	MixedLM	132	11	12	12	12.0	REML	1.8258	-233.7860	Yes
3-Month Only Sex Comparison	intensity_mean	intensity_mean ~ sex + acronym	MixedLM	72	6	12	12	12.0	REML	238313.0636	-468.8729	Yes
Female Only Age Comparison	intensity_mean	intensity_mean ~ age + acronym	MixedLM	72	6	12	12	12.0	REML	229997.3728	-468.2727	Yes
Overall Effect of Sex	intensity_mean	intensity_mean ~ sex + age + acronym	MixedLM	132	11	12	12	12.0	REML	225033.3533	-930.8552	Yes

## Sheet: coefficients
Comparison	Coef.	Std.Err.	z	P>|z|	[0.025	0.975]	Dependent Variable:	name
Intercept	71520.793	13969.056	5.120	0.000	44141.946	98899.639	density	3-Month Only Sex Comparison
sex[T.M]	-14290.835	13238.060	-1.080	0.280	-40236.956	11655.287	density	3-Month Only Sex Comparison
acronym[T.LMolCA3]	-1023.164	13070.747	-0.078	0.938	-26641.357	24595.030	density	3-Month Only Sex Comparison
acronym[T.LmolCA1]	-16641.452	13070.747	-1.273	0.203	-42259.645	8976.742	density	3-Month Only Sex Comparison
acronym[T.MoDG]	-42831.464	13070.747	-3.277	0.001	-68449.657	-17213.270	density	3-Month Only Sex Comparison
acronym[T.OrCA1]	551.463	13070.747	0.042	0.966	-25066.731	26169.657	density	3-Month Only Sex Comparison
acronym[T.OrCA2]	26012.115	13070.747	1.990	0.047	393.921	51630.309	density	3-Month Only Sex Comparison
acronym[T.OrCA3]	19634.529	13070.747	1.502	0.133	-5983.664	45252.723	density	3-Month Only Sex Comparison
acronym[T.PoDG]	129926.582	13070.747	9.940	0.000	104308.388	155544.776	density	3-Month Only Sex Comparison
acronym[T.RadCA1]	-13163.171	13070.747	-1.007	0.314	-38781.365	12455.022	density	3-Month Only Sex Comparison
acronym[T.RadCA2]	5859.483	13070.747	0.448	0.654	-19758.711	31477.677	density	3-Month Only Sex Comparison
acronym[T.RadCA3]	32012.800	13070.747	2.449	0.014	6394.606	57630.994	density	3-Month Only Sex Comparison
acronym[T.SluCA3]	6121.457	13070.747	0.468	0.640	-19496.736	31739.651	density	3-Month Only Sex Comparison
Group Var	190950550.452	7559.827					density	3-Month Only Sex Comparison
Intercept	52583.505	12283.378	4.281	0.000	28508.526	76658.484	density	Female Only Age Comparison
age[T.3-month]	11171.324	16751.159	0.667	0.505	-21660.344	44002.992	density	Female Only Age Comparison
acronym[T.LMolCA3]	-1915.518	11185.797	-0.171	0.864	-23839.277	20008.241	density	Female Only Age Comparison
acronym[T.LmolCA1]	-15667.134	11185.797	-1.401	0.161	-37590.893	6256.625	density	Female Only Age Comparison
acronym[T.MoDG]	-38878.592	11185.797	-3.476	0.001	-60802.351	-16954.833	density	Female Only Age Comparison
acronym[T.OrCA1]	12026.630	11185.797	1.075	0.282	-9897.129	33950.389	density	Female Only Age Comparison
acronym[T.OrCA2]	37394.876	11185.797	3.343	0.001	15471.116	59318.635	density	Female Only Age Comparison
acronym[T.OrCA3]	32942.882	11185.797	2.945	0.003	11019.123	54866.641	density	Female Only Age Comparison
acronym[T.PoDG]	136252.426	11185.797	12.181	0.000	114328.667	158176.185	density	Female Only Age Comparison
acronym[T.RadCA1]	-5173.610	11185.797	-0.463	0.644	-27097.369	16750.149	density	Female Only Age Comparison
acronym[T.RadCA2]	14756.293	11185.797	1.319	0.187	-7167.466	36680.052	density	Female Only Age Comparison
acronym[T.RadCA3]	45679.553	11185.797	4.084	0.000	23755.794	67603.312	density	Female Only Age Comparison
acronym[T.SluCA3]	22232.942	11185.797	1.988	0.047	309.183	44156.701	density	Female Only Age Comparison
Group Var	342854588.250	14142.661					density	Female Only Age Comparison
Intercept	63541.735	10920.302	5.819	0.000	42138.337	84945.132	density	Overall Effect of Sex
sex[T.M]	79.523	13555.090	0.006	0.995	-26487.966	26647.012	density	Overall Effect of Sex
age[T.3-month]	-3199.034	13555.090	-0.236	0.813	-29766.523	23368.455	density	Overall Effect of Sex
acronym[T.LMolCA3]	-3789.814	8550.270	-0.443	0.658	-20548.036	12968.407	density	Overall Effect of Sex
acronym[T.LmolCA1]	-19329.539	8550.270	-2.261	0.024	-36087.760	-2571.317	density	Overall Effect of Sex
acronym[T.MoDG]	-43339.720	8550.270	-5.069	0.000	-60097.942	-26581.499	density	Overall Effect of Sex
acronym[T.OrCA1]	5046.042	8550.270	0.590	0.555	-11712.179	21804.264	density	Overall Effect of Sex
acronym[T.OrCA2]	31120.961	8550.270	3.640	0.000	14362.740	47879.183	density	Overall Effect of Sex
acronym[T.OrCA3]	25260.369	8550.270	2.954	0.003	8502.147	42018.590	density	Overall Effect of Sex
acronym[T.PoDG]	123499.140	8550.270	14.444	0.000	106740.918	140257.362	density	Overall Effect of Sex
acronym[T.RadCA1]	-11958.798	8550.270	-1.399	0.162	-28717.020	4799.423	density	Overall Effect of Sex
acronym[T.RadCA2]	8787.199	8550.270	1.028	0.304	-7971.023	25545.420	density	Overall Effect of Sex
acronym[T.RadCA3]	36377.779	8550.270	4.255	0.000	19619.558	53136.001	density	Overall Effect of Sex
acronym[T.SluCA3]	13959.799	8550.270	1.633	0.103	-2798.422	30718.021	density	Overall Effect of Sex
Group Var	358472250.621	10123.218					density	Overall Effect of Sex
Intercept	36.002	1.724	20.884	0.000	32.623	39.381	size	3-Month Only Sex Comparison
sex[T.M]	2.586	1.954	1.324	0.186	-1.244	6.416	size	3-Month Only Sex Comparison
acronym[T.LMolCA3]	-0.607	0.964	-0.630	0.529	-2.497	1.282	size	3-Month Only Sex Comparison
acronym[T.LmolCA1]	-0.329	0.964	-0.341	0.733	-2.219	1.561	size	3-Month Only Sex Comparison
acronym[T.MoDG]	-2.848	0.964	-2.954	0.003	-4.737	-0.958	size	3-Month Only Sex Comparison
acronym[T.OrCA1]	-0.524	0.964	-0.543	0.587	-2.413	1.366	size	3-Month Only Sex Comparison
acronym[T.OrCA2]	2.758	0.964	2.860	0.004	0.868	4.647	size	3-Month Only Sex Comparison
acronym[T.OrCA3]	2.266	0.964	2.350	0.019	0.376	4.156	size	3-Month Only Sex Comparison
acronym[T.PoDG]	6.608	0.964	6.854	0.000	4.718	8.498	size	3-Month Only Sex Comparison
acronym[T.RadCA1]	-2.226	0.964	-2.309	0.021	-4.116	-0.336	size	3-Month Only Sex Comparison
acronym[T.RadCA2]	0.611	0.964	0.634	0.526	-1.278	2.501	size	3-Month Only Sex Comparison
acronym[T.RadCA3]	2.061	0.964	2.138	0.033	0.172	3.951	size	3-Month Only Sex Comparison
acronym[T.SluCA3]	3.408	0.964	3.535	0.000	1.518	5.297	size	3-Month Only Sex Comparison
Group Var	4.859	2.233					size	3-Month Only Sex Comparison
Intercept	36.251	0.808	44.838	0.000	34.666	37.835	size	Female Only Age Comparison
age[T.3-month]	-0.235	1.204	-0.195	0.845	-2.594	2.125	size	Female Only Age Comparison
acronym[T.LMolCA3]	-1.266	0.610	-2.075	0.038	-2.462	-0.070	size	Female Only Age Comparison
acronym[T.LmolCA1]	-0.443	0.610	-0.726	0.468	-1.638	0.753	size	Female Only Age Comparison
acronym[T.MoDG]	-2.788	0.610	-4.571	0.000	-3.984	-1.593	size	Female Only Age Comparison
acronym[T.OrCA1]	-0.379	0.610	-0.622	0.534	-1.575	0.816	size	Female Only Age Comparison
acronym[T.OrCA2]	2.669	0.610	4.376	0.000	1.474	3.865	size	Female Only Age Comparison
acronym[T.OrCA3]	3.149	0.610	5.163	0.000	1.954	4.345	size	Female Only Age Comparison
acronym[T.PoDG]	7.528	0.610	12.342	0.000	6.333	8.724	size	Female Only Age Comparison
acronym[T.RadCA1]	-2.897	0.610	-4.749	0.000	-4.093	-1.701	size	Female Only Age Comparison
acronym[T.RadCA2]	0.324	0.610	0.532	0.595	-0.871	1.520	size	Female Only Age Comparison
acronym[T.RadCA3]	1.923	0.610	3.153	0.002	0.728	3.119	size	Female Only Age Comparison
acronym[T.SluCA3]	3.190	0.610	5.230	0.000	1.995	4.386	size	Female Only Age Comparison
Group Var	1.839	1.339					size	Female Only Age Comparison
Intercept	35.854	1.014	35.365	0.000	33.867	37.842	size	Overall Effect of Sex
sex[T.M]	1.421	1.370	1.038	0.299	-1.263	4.106	size	Overall Effect of Sex
age[T.3-month]	0.930	1.370	0.679	0.497	-1.755	3.615	size	Overall Effect of Sex
acronym[T.LMolCA3]	-0.965	0.576	-1.675	0.094	-2.094	0.164	size	Overall Effect of Sex
acronym[T.LmolCA1]	-0.568	0.576	-0.985	0.325	-1.697	0.562	size	Overall Effect of Sex
acronym[T.MoDG]	-2.773	0.576	-4.813	0.000	-3.902	-1.644	size	Overall Effect of Sex
acronym[T.OrCA1]	-0.388	0.576	-0.673	0.501	-1.517	0.741	size	Overall Effect of Sex
acronym[T.OrCA2]	2.472	0.576	4.290	0.000	1.342	3.601	size	Overall Effect of Sex
acronym[T.OrCA3]	2.499	0.576	4.338	0.000	1.370	3.628	size	Overall Effect of Sex
acronym[T.PoDG]	7.213	0.576	12.518	0.000	6.083	8.342	size	Overall Effect of Sex
acronym[T.RadCA1]	-2.314	0.576	-4.016	0.000	-3.443	-1.184	size	Overall Effect of Sex
acronym[T.RadCA2]	0.462	0.576	0.803	0.422	-0.667	1.592	size	Overall Effect of Sex
acronym[T.RadCA3]	2.087	0.576	3.623	0.000	0.958	3.217	size	Overall Effect of Sex
acronym[T.SluCA3]	3.379	0.576	5.864	0.000	2.249	4.508	size	Overall Effect of Sex
Group Var	3.851	1.534					size	Overall Effect of Sex
Intercept	11905.230	720.730	16.518	0.000	10492.626	13317.835	intensity_mean	3-Month Only Sex Comparison
sex[T.M]	-547.652	851.213	-0.643	0.520	-2215.999	1120.695	intensity_mean	3-Month Only Sex Comparison
acronym[T.LMolCA3]	-38.604	281.847	-0.137	0.891	-591.014	513.806	intensity_mean	3-Month Only Sex Comparison
acronym[T.LmolCA1]	-256.316	281.847	-0.909	0.363	-808.726	296.094	intensity_mean	3-Month Only Sex Comparison
acronym[T.MoDG]	-1081.473	281.847	-3.837	0.000	-1633.882	-529.063	intensity_mean	3-Month Only Sex Comparison
acronym[T.OrCA1]	272.448	281.847	0.967	0.334	-279.962	824.858	intensity_mean	3-Month Only Sex Comparison
acronym[T.OrCA2]	874.131	281.847	3.101	0.002	321.721	1426.540	intensity_mean	3-Month Only Sex Comparison
acronym[T.OrCA3]	444.777	281.847	1.578	0.115	-107.633	997.187	intensity_mean	3-Month Only Sex Comparison
acronym[T.PoDG]	1155.935	281.847	4.101	0.000	603.525	1708.345	intensity_mean	3-Month Only Sex Comparison
acronym[T.RadCA1]	-91.796	281.847	-0.326	0.745	-644.206	460.614	intensity_mean	3-Month Only Sex Comparison
acronym[T.RadCA2]	401.099	281.847	1.423	0.155	-151.311	953.509	intensity_mean	3-Month Only Sex Comparison
acronym[T.RadCA3]	537.677	281.847	1.908	0.056	-14.733	1090.087	intensity_mean	3-Month Only Sex Comparison
acronym[T.SluCA3]	266.467	281.847	0.945	0.344	-285.943	818.877	intensity_mean	3-Month Only Sex Comparison
Group Var	946225.904	1449.301					intensity_mean	3-Month Only Sex Comparison
Intercept	11675.978	571.567	20.428	0.000	10555.727	12796.228	intensity_mean	Female Only Age Comparison
age[T.3-month]	-111.776	935.227	-0.120	0.905	-1944.788	1721.236	intensity_mean	Female Only Age Comparison
acronym[T.LMolCA3]	-85.565	276.886	-0.309	0.757	-628.251	457.121	intensity_mean	Female Only Age Comparison
acronym[T.LmolCA1]	50.162	276.886	0.181	0.856	-492.524	592.849	intensity_mean	Female Only Age Comparison
acronym[T.MoDG]	-874.795	276.886	-3.159	0.002	-1417.481	-332.108	intensity_mean	Female Only Age Comparison
acronym[T.OrCA1]	663.698	276.886	2.397	0.017	121.011	1206.384	intensity_mean	Female Only Age Comparison
acronym[T.OrCA2]	904.972	276.886	3.268	0.001	362.286	1447.658	intensity_mean	Female Only Age Comparison
acronym[T.OrCA3]	1144.414	276.886	4.133	0.000	601.728	1687.101	intensity_mean	Female Only Age Comparison
acronym[T.PoDG]	1801.098	276.886	6.505	0.000	1258.411	2343.784	intensity_mean	Female Only Age Comparison
acronym[T.RadCA1]	316.795	276.886	1.144	0.253	-225.891	859.482	intensity_mean	Female Only Age Comparison
acronym[T.RadCA2]	354.128	276.886	1.279	0.201	-188.558	896.815	intensity_mean	Female Only Age Comparison
acronym[T.RadCA3]	1047.569	276.886	3.783	0.000	504.883	1590.255	intensity_mean	Female Only Age Comparison
acronym[T.SluCA3]	1254.211	276.886	4.530	0.000	711.524	1796.897	intensity_mean	Female Only Age Comparison
Group Var	1147033.587	1780.586					intensity_mean	Female Only Age Comparison
Intercept	11403.391	665.287	17.141	0.000	10099.453	12707.329	intensity_mean	Overall Effect of Sex
sex[T.M]	-1963.123	953.026	-2.060	0.039	-3831.020	-95.227	intensity_mean	Overall Effect of Sex
age[T.3-month]	1303.695	953.026	1.368	0.171	-564.201	3171.592	intensity_mean	Overall Effect of Sex
acronym[T.LMolCA3]	-93.558	202.275	-0.463	0.644	-490.010	302.893	intensity_mean	Overall Effect of Sex
acronym[T.LmolCA1]	-211.925	202.275	-1.048	0.295	-608.376	184.527	intensity_mean	Overall Effect of Sex
acronym[T.MoDG]	-1071.462	202.275	-5.297	0.000	-1467.914	-675.010	intensity_mean	Overall Effect of Sex
acronym[T.OrCA1]	354.624	202.275	1.753	0.080	-41.828	751.075	intensity_mean	Overall Effect of Sex
acronym[T.OrCA2]	864.970	202.275	4.276	0.000	468.519	1261.422	intensity_mean	Overall Effect of Sex
acronym[T.OrCA3]	785.882	202.275	3.885	0.000	389.430	1182.333	intensity_mean	Overall Effect of Sex
acronym[T.PoDG]	1490.409	202.275	7.368	0.000	1093.958	1886.861	intensity_mean	Overall Effect of Sex
acronym[T.RadCA1]	54.472	202.275	0.269	0.788	-341.979	450.924	intensity_mean	Overall Effect of Sex
acronym[T.RadCA2]	407.494	202.275	2.015	0.044	11.042	803.945	intensity_mean	Overall Effect of Sex
acronym[T.RadCA3]	802.540	202.275	3.968	0.000	406.088	1198.992	intensity_mean	Overall Effect of Sex
acronym[T.SluCA3]	802.395	202.275	3.967	0.000	405.943	1198.846	intensity_mean	Overall Effect of Sex
Group Var	1918865.103	2114.936					intensity_mean	Overall Effect of Sex

## Sheet: raw_data
comparison	age	sex	animal_number	roi_i	colocal_id	reg_id	st_level	acronym	count	region_area_mm	size	axis_major_length	axis_minor_length	circularity	eccentricity	intensity_max	intensity_mean	intensity_min	intensity_std	kurtosis	num_pixels	perimeter	pxByMm	skewedness	solidity	density
3-Month Only Sex Comparison	3-month	F	902-1	1	0	391	10	LmolCA1	36433	0.765997	34.8639	7.5481	5.85262	1.06622	1.29539	18987.2	11873.6	6367.19	3034.42	-0.177471	34.8639	20.1334	2.0068e+08	0.330495	0.907917	47562.9
3-Month Only Sex Comparison	3-month	F	902-1	1	0	399	10	OrCA1	66712	0.964493	36.3429	7.78463	5.90691	1.05361	1.32746	20512	13212.2	7342.74	3130.79	-0.183031	36.3429	20.6609	2.0068e+08	0.292277	0.907341	69167.9
3-Month Only Sex Comparison	3-month	F	902-1	1	0	415	10	RadCA1	77379	1.41653	32.8205	7.42828	5.62486	1.06786	1.33176	18987.4	12221.9	6757.77	2951.94	-0.18962	32.8205	19.558	2.0068e+08	0.288066	0.90481	54625.8
3-Month Only Sex Comparison	3-month	F	902-1	1	0	431	10	LMolCA2	15925	0.29775	35.061	7.60017	5.86676	1.05862	1.30313	17490.3	10856	5664.31	2821.79	-0.14825	35.061	20.2773	2.0068e+08	0.321283	0.907201	53484.4
3-Month Only Sex Comparison	3-month	F	902-1	1	0	438	10	OrCA2	38428	0.408173	38.8193	8.0323	6.1003	1.04447	1.32532	19492.7	12285.9	6555	3036.97	-0.16095	38.8193	21.42	2.0068e+08	0.304217	0.909662	94146.3
3-Month Only Sex Comparison	3-month	F	902-1	1	0	454	10	RadCA2	35482	0.523179	36.7454	7.82804	5.94176	1.05021	1.32649	18150	11401.6	6053.18	2858.93	-0.153103	36.7454	20.8038	2.0068e+08	0.309835	0.908044	67820
3-Month Only Sex Comparison	3-month	F	902-1	1	0	471	10	LMolCA3	11379	0.189627	33.1878	7.426	5.70738	1.06811	1.31007	18089.6	11539.3	6313.67	2833.84	-0.179264	33.1878	19.6891	2.0068e+08	0.305991	0.906172	60007.2
3-Month Only Sex Comparison	3-month	F	902-1	1	0	479	10	SluCA3	29308	0.306175	37.3377	7.93631	5.95895	1.04518	1.34011	18451.3	11561.7	6102.28	2915.32	-0.161443	37.3377	21.0212	2.0068e+08	0.307494	0.907708	95722.9
3-Month Only Sex Comparison	3-month	F	902-1	1	0	486	10	OrCA3	119320	1.17231	38.5641	8.05245	6.05582	1.0406	1.33828	18905.8	11876.5	6292.89	2957.14	-0.151757	38.5641	21.3955	2.0068e+08	0.30461	0.908462	101782
3-Month Only Sex Comparison	3-month	F	902-1	1	0	504	10	RadCA3	100207	0.836816	36.7754	7.85449	5.93024	1.04777	1.33322	18915.9	11859.6	6268.1	2995.93	-0.170735	36.7754	20.8394	2.0068e+08	0.307332	0.906889	119748
3-Month Only Sex Comparison	3-month	F	902-1	1	0	10703	9	MoDG	33176	1.69112	32.3111	7.28366	5.64325	1.07654	1.29981	16693.8	10593.4	5709.47	2654.4	-0.163945	32.3111	19.327	2.0068e+08	0.306565	0.908394	19617.7
3-Month Only Sex Comparison	3-month	F	902-1	1	0	10704	9	PoDG	52821	0.197757	42.3187	8.41912	6.30628	1.03215	1.34176	20720.1	12771.3	6623.69	3294.92	-0.174819	42.3187	22.4427	2.0068e+08	0.326693	0.910537	267100
3-Month Only Sex Comparison	3-month	F	1064-1	1	0	391	10	LmolCA1	13065	0.302429	37.3729	7.75932	6.08804	1.05654	1.27923	19896.7	12300.5	6638.22	3163.73	-0.164393	37.3729	20.9103	2.0068e+08	0.376473	0.908048	43200.2
3-Month Only Sex Comparison	3-month	F	1064-1	1	0	399	10	OrCA1	32933	0.415508	35.8517	7.73611	5.87327	1.05337	1.32716	19226.1	12350.6	6854.69	2942.95	-0.190906	35.8517	20.5293	2.0068e+08	0.298606	0.90578	79259.6
3-Month Only Sex Comparison	3-month	F	1064-1	1	0	415	10	RadCA1	33249	0.570965	32.9267	7.43976	5.64052	1.06589	1.32935	18333.6	11752.3	6504.21	2851.91	-0.191233	32.9267	19.6095	2.0068e+08	0.303772	0.903491	58233
3-Month Only Sex Comparison	3-month	F	1064-1	1	0	431	10	LMolCA2	6015	0.114753	36.4559	7.7316	5.9857	1.05433	1.29788	19533	12365.5	6822.55	3032.74	-0.178679	36.4559	20.7047	2.0068e+08	0.338053	0.904466	52417.1
3-Month Only Sex Comparison	3-month	F	1064-1	1	0	438	10	OrCA2	18965	0.207504	40.7941	8.1906	6.27733	1.03946	1.312	20318.9	12838.3	7001.65	3115.94	-0.178172	40.7941	22.003	2.0068e+08	0.324697	0.910942	91395.9
3-Month Only Sex Comparison	3-month	F	1064-1	1	0	454	10	RadCA2	16017	0.211356	36.2785	7.75494	5.92613	1.05387	1.3171	19315	12288.1	6759.21	2988.28	-0.18454	36.2785	20.6451	2.0068e+08	0.317071	0.906928	75782.2
3-Month Only Sex Comparison	3-month	F	1064-1	1	0	471	10	LMolCA3	6587	0.0950065	36.4381	7.75187	5.96188	1.05572	1.3078	18866.1	11973.3	6573.38	2923.15	-0.17397	36.4381	20.6786	2.0068e+08	0.324939	0.905738	69332.1
3-Month Only Sex Comparison	3-month	F	1064-1	1	0	479	10	SluCA3	6772	0.104801	40.2326	8.20147	6.20202	1.03926	1.32871	20165.5	12750.3	6946.57	3108.08	-0.193006	40.2326	21.8833	2.0068e+08	0.313748	0.911523	64617.7
3-Month Only Sex Comparison	3-month	F	1064-1	1	0	486	10	OrCA3	32275	0.413265	42.0587	8.35464	6.34993	1.03194	1.32271	20732	13154	7226.42	3140.98	-0.166399	42.0587	22.4188	2.0068e+08	0.319737	0.911706	78097.5
3-Month Only Sex Comparison	3-month	F	1064-1	1	0	504	10	RadCA3	33473	0.326512	38.2105	7.98115	6.05979	1.04411	1.32532	20093.8	12726.3	6925.21	3115.45	-0.192518	38.2105	21.2765	2.0068e+08	0.313618	0.907991	102517
3-Month Only Sex Comparison	3-month	F	1064-1	1	0	10703	9	MoDG	12649	0.721492	34.1209	7.47144	5.80509	1.06551	1.29274	17524.9	11250.3	6297.65	2687.81	-0.171636	34.1209	19.9405	2.0068e+08	0.316187	0.906301	17531.7
3-Month Only Sex Comparison	3-month	F	1064-1	1	0	10704	9	PoDG	21312	0.0941974	40.5112	8.20968	6.22177	1.03768	1.32806	20742.7	12891.6	6814.77	3278.73	-0.193263	40.5112	21.9453	2.0068e+08	0.325529	0.910362	226248
3-Month Only Sex Comparison	3-month	M	805686-1	1	0	391	10	LmolCA1	18535	0.414978	41.8885	8.21953	6.3827	1.04442	1.29404	16516.9	9553.12	4424.94	2822.06	-0.0942569	41.8885	22.1821	2.0068e+08	0.383626	0.915478	44665
3-Month Only Sex Comparison	3-month	M	805686-1	1	0	399	10	OrCA1	25785	0.415008	41.8533	8.35214	6.28554	1.03645	1.33563	17388.8	10415.3	5062.9	2858	-0.114381	41.8533	22.2737	2.0068e+08	0.341688	0.911776	62131.3
3-Month Only Sex Comparison	3-month	M	805686-1	1	0	415	10	RadCA1	28032	0.769723	41.0819	8.26127	6.24015	1.04086	1.33224	16055.4	9522.92	4522.72	2680.64	-0.103035	41.0819	22.031	2.0068e+08	0.34729	0.912298	36418.3
3-Month Only Sex Comparison	3-month	M	805686-1	1	0	431	10	LMolCA2	5962	0.0739746	40.8992	8.1845	6.28282	1.04113	1.30991	17644	10432	4993.47	2965.38	-0.11552	40.8992	21.979	2.0068e+08	0.363424	0.911879	80595.2
3-Month Only Sex Comparison	3-month	M	805686-1	1	0	438	10	OrCA2	8640	0.120775	38.6157	8.04096	6.05508	1.04165	1.33658	18324.4	11302.9	5804.7	2945.19	-0.158192	38.6157	21.3788	2.0068e+08	0.320279	0.908318	71537.8
3-Month Only Sex Comparison	3-month	M	805686-1	1	0	454	10	RadCA2	9072	0.153765	41.2696	8.27917	6.26381	1.03623	1.33022	18734.4	11261.6	5537.48	3084.06	-0.139188	41.2696	22.1301	2.0068e+08	0.338873	0.910889	58999.1
3-Month Only Sex Comparison	3-month	M	805686-1	1	0	471	10	LMolCA3	5594	0.0795527	41.6634	8.30017	6.32251	1.03746	1.32005	17573.5	10344.8	4881.09	2961.2	-0.122951	41.6634	22.2416	2.0068e+08	0.359655	0.912615	70318.2
3-Month Only Sex Comparison	3-month	M	805686-1	1	0	479	10	SluCA3	3821	0.0982556	45.2426	8.65667	6.54233	1.02988	1.33134	16672.5	9888.55	4676.79	2752.74	-0.125419	45.2426	23.2181	2.0068e+08	0.334074	0.917771	38888.4
3-Month Only Sex Comparison	3-month	M	805686-1	1	0	486	10	OrCA3	16069	0.299425	39.9694	8.16943	6.15653	1.04193	1.3359	17096.5	10349.1	5116.41	2791.42	-0.118924	39.9694	21.7307	2.0068e+08	0.331497	0.911923	53666.2
3-Month Only Sex Comparison	3-month	M	805686-1	1	0	504	10	RadCA3	19094	0.267283	44.1578	8.56762	6.46521	1.02874	1.33231	17379.1	10242.2	4846.11	2889.83	-0.1045	44.1578	22.9618	2.0068e+08	0.3558	0.91439	71437.5
3-Month Only Sex Comparison	3-month	M	805686-1	1	0	10703	9	MoDG	14727	0.738978	39.4893	8.00756	6.21064	1.04918	1.29608	15214.6	8997.66	4278.15	2554.86	-0.0825285	39.4893	21.5393	2.0068e+08	0.36027	0.913993	19928.9
3-Month Only Sex Comparison	3-month	M	805686-1	1	0	10704	9	PoDG	2548	0.0283107	44.8721	8.56451	6.54742	1.03046	1.31803	16508.7	9714.88	4545.67	2740.93	-0.105743	44.8721	23.072	2.0068e+08	0.338816	0.915866	90001.4
3-Month Only Sex Comparison	3-month	M	805686-2	1	0	391	10	LmolCA1	11680	0.352932	38.4569	7.92228	6.12451	1.05172	1.29902	17611.3	10506.5	5148.15	2946.22	-0.124289	38.4569	21.246	2.0068e+08	0.361065	0.91273	33094.2
3-Month Only Sex Comparison	3-month	M	805686-2	1	0	399	10	OrCA1	13678	0.327896	38.8577	8.09005	6.0504	1.04333	1.34633	18278.8	11349.7	5858.84	2902.48	-0.142342	38.8577	21.4326	2.0068e+08	0.307095	0.909271	41714.5
3-Month Only Sex Comparison	3-month	M	805686-2	1	0	415	10	RadCA1	31110	0.689455	38.2653	8.00595	6.02335	1.04644	1.3378	18873.1	11467.8	5755.04	3095.23	-0.152784	38.2653	21.2367	2.0068e+08	0.329812	0.909792	45122.6
3-Month Only Sex Comparison	3-month	M	805686-2	1	0	431	10	LMolCA2	4452	0.0702613	40.257	8.17941	6.22045	1.04053	1.32145	18860	11373.4	5674.41	3077.49	-0.116717	40.257	21.8656	2.0068e+08	0.352242	0.912875	63363.4
3-Month Only Sex Comparison	3-month	M	805686-2	1	0	438	10	OrCA2	5129	0.0621162	44.7869	8.61996	6.52108	1.02768	1.32804	20556.5	12561.2	6409.02	3257.52	-0.147346	44.7869	23.1488	2.0068e+08	0.326859	0.914344	82571
3-Month Only Sex Comparison	3-month	M	805686-2	1	0	454	10	RadCA2	6915	0.0880195	40.7462	8.28671	6.19699	1.03646	1.34401	19636.2	12016.8	6114.55	3151.48	-0.144189	40.7462	22.019	2.0068e+08	0.330087	0.910923	78562.2
3-Month Only Sex Comparison	3-month	M	805686-2	1	0	471	10	LMolCA3	2839	0.0530855	39.8049	8.14555	6.16352	1.03895	1.32828	18713.4	11195.4	5497.44	3100.06	-0.131337	39.8049	21.7272	2.0068e+08	0.342853	0.911433	53479.8
3-Month Only Sex Comparison	3-month	M	805686-2	1	0	479	10	SluCA3	5289	0.101393	44.4196	8.61283	6.46157	1.02946	1.34019	19510.4	11691.7	5752.08	3183.81	-0.136835	44.4196	23.0064	2.0068e+08	0.33795	0.916082	52163.5
3-Month Only Sex Comparison	3-month	M	805686-2	1	0	486	10	OrCA3	9502	0.169778	41.3335	8.33839	6.23468	1.03301	1.34591	18170	11176	5688.18	2893.02	-0.134686	41.3335	22.1786	2.0068e+08	0.311292	0.911544	55967.3
3-Month Only Sex Comparison	3-month	M	805686-2	1	0	504	10	RadCA3	13950	0.192761	43.0304	8.49879	6.34844	1.03162	1.34517	20538.6	12385.1	6169.64	3340.07	-0.146949	43.0304	22.6371	2.0068e+08	0.338025	0.912553	72369.4
3-Month Only Sex Comparison	3-month	M	805686-2	1	0	10703	9	MoDG	13502	0.684628	36.8445	7.77498	5.97754	1.05759	1.30815	16829.7	10201.7	5063.16	2783.79	-0.130266	36.8445	20.7432	2.0068e+08	0.332547	0.911215	19721.7
3-Month Only Sex Comparison	3-month	M	805686-2	1	0	10704	9	PoDG	12927	0.0903444	44.2366	8.60581	6.43567	1.0296	1.34319	20648.5	12433.3	6206.09	3355.12	-0.146765	44.2366	22.9565	2.0068e+08	0.337854	0.913881	143086
3-Month Only Sex Comparison	3-month	M	904-1	1	0	391	10	LmolCA1	31828	0.62749	34.9908	7.58401	5.85139	1.06139	1.30303	19642.5	12131.5	6323.34	3189.52	-0.160808	34.9908	20.2137	2.0068e+08	0.335312	0.908331	50722.7
3-Month Only Sex Comparison	3-month	M	904-1	1	0	399	10	OrCA1	62345	0.810988	34.108	7.5804	5.73067	1.05733	1.3333	19859.8	12629	6817.5	3111.73	-0.16929	34.108	20.0222	2.0068e+08	0.293194	0.904874	76875.3
3-Month Only Sex Comparison	3-month	M	904-1	1	0	415	10	RadCA1	62722	1.16276	31.984	7.33116	5.5728	1.07014	1.32773	19448.1	12334.7	6622.31	3099.42	-0.188711	31.984	19.306	2.0068e+08	0.292642	0.904837	53942.4
3-Month Only Sex Comparison	3-month	M	904-1	1	0	431	10	LMolCA2	15176	0.216886	35.3438	7.64556	5.87116	1.05557	1.30952	20203.1	12616.5	6678.2	3227.97	-0.172693	35.3438	20.3719	2.0068e+08	0.320256	0.907121	69972.3
3-Month Only Sex Comparison	3-month	M	904-1	1	0	438	10	OrCA2	47522	0.403241	37.6337	7.93448	5.99636	1.04657	1.33134	21333	13408	7142.78	3349.88	-0.172169	37.6337	21.0811	2.0068e+08	0.308835	0.907547	117850
3-Month Only Sex Comparison	3-month	M	904-1	1	0	454	10	RadCA2	30714	0.431539	35.5562	7.71121	5.84748	1.05421	1.32856	20481.8	12927.6	6917.77	3225.15	-0.173176	35.5562	20.4426	2.0068e+08	0.300341	0.906366	71173.2
3-Month Only Sex Comparison	3-month	M	904-1	1	0	471	10	LMolCA3	10348	0.164169	34.0401	7.53326	5.75337	1.06231	1.31815	19950.4	12565.7	6735.87	3158.54	-0.158709	34.0401	19.9608	2.0068e+08	0.315831	0.906908	63032.6
3-Month Only Sex Comparison	3-month	M	904-1	1	0	479	10	SluCA3	20996	0.217923	37.9223	8.00783	5.98331	1.04431	1.34717	20922.9	13114.1	6941.52	3296.38	-0.167511	37.9223	21.1797	2.0068e+08	0.304094	0.908272	96345.9
3-Month Only Sex Comparison	3-month	M	904-1	1	0	486	10	OrCA3	99324	0.7747	36.3416	7.84642	5.87362	1.04736	1.34542	21018.2	13230.3	7039.11	3315.83	-0.179416	36.3416	20.7269	2.0068e+08	0.301813	0.905594	128210
3-Month Only Sex Comparison	3-month	M	904-1	1	0	504	10	RadCA3	81132	0.675307	36.9662	7.88814	5.92499	1.0471	1.34004	21368.2	13430	7132.27	3371.29	-0.182273	36.9662	20.885	2.0068e+08	0.30247	0.906859	120141
3-Month Only Sex Comparison	3-month	M	904-1	1	0	10703	9	MoDG	32080	1.56592	32.9391	7.3563	5.70129	1.07137	1.29945	17966.7	11286.9	5973.24	2880.87	-0.158405	32.9391	19.5634	2.0068e+08	0.310695	0.908863	20486.3
3-Month Only Sex Comparison	3-month	M	904-1	1	0	10704	9	PoDG	36988	0.134337	43.9413	8.5884	6.39028	1.02831	1.35093	24265.1	14988	7803.38	3832.59	-0.185999	43.9413	22.8733	2.0068e+08	0.319239	0.911103	275337
3-Month Only Sex Comparison	3-month	M	1065-1	1	0	391	10	LmolCA1	2817	0.0532839	36.8094	7.74878	6.02909	1.05402	1.2892	18317.3	11337.7	6066.38	2914.43	-0.16745	36.8094	20.8041	2.0068e+08	0.360959	0.904686	52867.7
3-Month Only Sex Comparison	3-month	M	1065-1	1	0	399	10	OrCA1	5221	0.113201	36.2003	7.77134	5.91838	1.05079	1.32073	17066.5	10918.7	6003.44	2612.44	-0.167583	36.2003	20.6642	2.0068e+08	0.29732	0.907659	46121.5
3-Month Only Sex Comparison	3-month	M	1065-1	1	0	415	10	RadCA1	6253	0.140075	35.9218	7.74355	5.8892	1.05279	1.32188	17960.3	11390.4	6243.37	2776.31	-0.147506	35.9218	20.5668	2.0068e+08	0.324905	0.904947	44640.3
3-Month Only Sex Comparison	3-month	M	1065-1	1	0	431	10	LMolCA2	1151	0.0220798	38.3397	7.87888	6.16187	1.05497	1.2831	18699.6	11597.3	6215.05	2941.71	-0.138248	38.3397	21.2098	2.0068e+08	0.357648	0.907853	52129
3-Month Only Sex Comparison	3-month	M	1065-1	1	0	438	10	OrCA2	4024	0.0570512	42.253	8.31921	6.40152	1.03349	1.3078	19335.2	12089.3	6511.25	2978.62	-0.140964	42.253	22.4361	2.0068e+08	0.341484	0.911885	70533.2
3-Month Only Sex Comparison	3-month	M	1065-1	1	0	454	10	RadCA2	3723	0.0679607	39.4287	8.04211	6.19255	1.04598	1.30518	18740.5	11751.6	6379.72	2904.19	-0.157074	39.4287	21.579	2.0068e+08	0.341423	0.910873	54781.7
3-Month Only Sex Comparison	3-month	M	1065-1	1	0	471	10	LMolCA3	1572	0.03166	37.5782	7.83036	6.0788	1.04634	1.2933	18196.5	11390.6	6216.78	2819.47	-0.116889	37.5782	21.0692	2.0068e+08	0.359735	0.904441	49652.6
3-Month Only Sex Comparison	3-month	M	1065-1	1	0	479	10	SluCA3	1564	0.0256596	41.6483	8.37786	6.29283	1.03232	1.33761	18797.4	11833.3	6419.4	2862.3	-0.134869	41.6483	22.3504	2.0068e+08	0.321716	0.914047	60951.7
3-Month Only Sex Comparison	3-month	M	1065-1	1	0	486	10	OrCA3	10788	0.149737	41.6857	8.31232	6.32906	1.03242	1.32063	19229.9	12123.6	6543.26	2945.68	-0.16159	41.6857	22.3143	2.0068e+08	0.31543	0.91118	72046.2
3-Month Only Sex Comparison	3-month	M	1065-1	1	0	504	10	RadCA3	7355	0.0945062	39.5833	8.10311	6.17858	1.04306	1.31738	18835	11823.6	6380.62	2920.51	-0.160547	39.5833	21.6674	2.0068e+08	0.329869	0.909577	77825.6
3-Month Only Sex Comparison	3-month	M	1065-1	1	0	10703	9	MoDG	3670	0.207505	33.5657	7.40414	5.77601	1.06766	1.28802	16459.6	10421.9	5695.37	2582.57	-0.164711	33.5657	19.773	2.0068e+08	0.327928	0.907663	17686.3
3-Month Only Sex Comparison	3-month	M	1065-1	1	0	10704	9	PoDG	5277	0.0352392	50.1249	9.01396	7.00097	1.01843	1.2938	22266.7	13377.4	6801.32	3543.64	-0.152953	50.1249	24.6347	2.0068e+08	0.376817	0.920755	149748
Female Only Age Comparison	12-month	F	769329-3	1	0	391	10	LmolCA1	21680	0.716887	36.0304	7.67213	5.9377	1.05765	1.29773	18419.4	11587.3	6190.15	2889.99	-0.144559	36.0304	20.5199	2.0068e+08	0.310246	0.910814	30241.9
Female Only Age Comparison	12-month	F	769329-3	1	0	399	10	OrCA1	60148	1.0347	35.1096	7.66833	5.81258	1.05459	1.32924	18726.7	12033.8	6576.3	2875.78	-0.16027	35.1096	20.3147	2.0068e+08	0.275524	0.90765	58131
Female Only Age Comparison	12-month	F	769329-3	1	0	415	10	RadCA1	49328	1.41534	33.133	7.44404	5.66189	1.06675	1.3257	18237.2	11713.5	6399.51	2830.41	-0.168663	33.133	19.6515	2.0068e+08	0.277727	0.907586	34852.4
Female Only Age Comparison	12-month	F	769329-3	1	0	431	10	LMolCA2	9052	0.203463	36.3619	7.72241	5.96309	1.05684	1.30152	19087.1	12105.6	6541.55	2967.06	-0.159724	36.3619	20.6387	2.0068e+08	0.304184	0.910506	44489.6
Female Only Age Comparison	12-month	F	769329-3	1	0	438	10	OrCA2	32442	0.368148	37.8806	7.94723	6.02581	1.04591	1.32712	20090.1	12829.3	6977.72	3069.98	-0.152083	37.8806	21.1556	2.0068e+08	0.286577	0.909359	88122.1
Female Only Age Comparison	12-month	F	769329-3	1	0	454	10	RadCA2	22182	0.40154	35.5431	7.68981	5.86112	1.05295	1.32128	19428.1	12470.3	6823.41	2979.61	-0.16384	35.5431	20.4456	2.0068e+08	0.27962	0.907982	55242.3
Female Only Age Comparison	12-month	F	769329-3	1	0	471	10	LMolCA3	5794	0.166131	36.2825	7.70966	5.96506	1.05465	1.29823	18097.4	11436.4	6130.16	2814.67	-0.122278	36.2825	20.6415	2.0068e+08	0.305089	0.911537	34876.1
Female Only Age Comparison	12-month	F	769329-3	1	0	479	10	SluCA3	14250	0.211429	40.8859	8.27477	6.23134	1.03473	1.33584	20549.3	13126.5	7151.82	3104.12	-0.146899	40.8859	22.0656	2.0068e+08	0.289536	0.913306	67398.5
Female Only Age Comparison	12-month	F	769329-3	1	0	486	10	OrCA3	54280	0.786957	39.7397	8.17454	6.13983	1.03783	1.34007	20649.8	13224	7229.77	3119.66	-0.153366	39.7397	21.7424	2.0068e+08	0.283054	0.910528	68974.6
Female Only Age Comparison	12-month	F	769329-3	1	0	504	10	RadCA3	48268	0.683239	38.5509	8.0206	6.07633	1.04275	1.32842	19843.4	12649.6	6863.02	3032.33	-0.155528	38.5509	21.3729	2.0068e+08	0.288427	0.910472	70645.8
Female Only Age Comparison	12-month	F	769329-3	1	0	10703	9	MoDG	22436	1.874	34.2398	7.46957	5.79949	1.06722	1.2955	16758.1	10704	5782.47	2609.82	-0.152498	34.2398	19.9225	2.0068e+08	0.281563	0.911459	11972.3
Female Only Age Comparison	12-month	F	769329-3	1	0	10704	9	PoDG	25755	0.212989	46.1276	8.73184	6.62925	1.02593	1.32467	21973.5	13758.6	7285.27	3358.53	-0.152241	46.1276	23.5077	2.0068e+08	0.302894	0.917603	120922
Female Only Age Comparison	12-month	F	769330-5	1	0	391	10	LmolCA1	21314	0.648475	36.9526	7.73783	6.01501	1.06004	1.29391	16500.7	10116.2	5108.18	2702.33	-0.143922	36.9526	20.7375	2.0068e+08	0.32123	0.912651	32867.9
Female Only Age Comparison	12-month	F	769330-5	1	0	399	10	OrCA1	38770	0.829132	37.6892	7.9103	6.02838	1.0473	1.32246	16316.7	10188.6	5245.47	2594.76	-0.131417	37.6892	21.0897	2.0068e+08	0.292375	0.910891	46759.7
Female Only Age Comparison	12-month	F	769330-5	1	0	415	10	RadCA1	65763	1.32412	35.1418	7.66822	5.81817	1.057	1.32894	17231.5	10754.4	5554.16	2778.36	-0.157999	35.1418	20.3089	2.0068e+08	0.297119	0.907063	49665.4
Female Only Age Comparison	12-month	F	769330-5	1	0	431	10	LMolCA2	6284	0.128117	38.6329	7.93468	6.15351	1.04851	1.29785	17892.6	11094	5726.59	2851.72	-0.142358	38.6329	21.3321	2.0068e+08	0.310553	0.91269	49048.8
Female Only Age Comparison	12-month	F	769330-5	1	0	438	10	OrCA2	15592	0.237686	41.4698	8.26623	6.3252	1.03785	1.31512	18951.8	11873.9	6230.09	2946.6	-0.135201	41.4698	22.1938	2.0068e+08	0.297548	0.914351	65599.1
Female Only Age Comparison	12-month	F	769330-5	1	0	454	10	RadCA2	14198	0.234745	39.8351	8.10981	6.18335	1.04356	1.32074	18158.4	11295.4	5829.27	2878.09	-0.143454	39.8351	21.6866	2.0068e+08	0.301716	0.912725	60482.7
Female Only Age Comparison	12-month	F	769330-5	1	0	471	10	LMolCA3	6038	0.155479	36.0479	7.71638	5.91842	1.05578	1.31302	16735	10404.8	5351.99	2692.53	-0.130714	36.0479	20.5618	2.0068e+08	0.30567	0.909948	38834.8
Female Only Age Comparison	12-month	F	769330-5	1	0	479	10	SluCA3	10371	0.174615	40.5786	8.23968	6.21215	1.03845	1.3369	19224.4	11994.5	6243.73	3027.84	-0.145621	40.5786	21.9514	2.0068e+08	0.305499	0.912955	59393.4
Female Only Age Comparison	12-month	F	769330-5	1	0	486	10	OrCA3	57615	0.887772	39.9366	8.16313	6.17646	1.03873	1.33111	17711.1	11061	5722.6	2790.1	-0.133647	39.9366	21.778	2.0068e+08	0.296066	0.911764	64898.4
Female Only Age Comparison	12-month	F	769330-5	1	0	504	10	RadCA3	43038	0.571568	40.0012	8.16508	6.1718	1.04097	1.33173	18855.5	11746	6083.53	2983.58	-0.15389	40.0012	21.7633	2.0068e+08	0.298618	0.911412	75298.1
Female Only Age Comparison	12-month	F	769330-5	1	0	10703	9	MoDG	19690	1.48663	33.4905	7.41076	5.72019	1.07287	1.30698	15435.9	9626.35	4942.08	2513.57	-0.143263	33.4905	19.6674	2.0068e+08	0.299186	0.908746	13244.8
Female Only Age Comparison	12-month	F	769330-5	1	0	10704	9	PoDG	15165	0.163544	46.4814	8.7601	6.64096	1.02582	1.32755	19774.4	12210.2	6243.86	3096.88	-0.135162	46.4814	23.5783	2.0068e+08	0.308217	0.917628	92727.3
Female Only Age Comparison	12-month	F	769343-6	1	0	391	10	LmolCA1	36092	0.61209	33.3713	7.41235	5.70104	1.07107	1.31022	21109.4	13149.1	6872.02	3459.44	-0.213843	33.3713	19.6498	2.0068e+08	0.306401	0.907402	58965.2
Female Only Age Comparison	12-month	F	769343-6	1	0	399	10	OrCA1	71571	0.751525	33.5877	7.52477	5.68564	1.06083	1.33553	22349.7	14331.5	7802.28	3499.53	-0.215479	33.5877	19.8396	2.0068e+08	0.273753	0.904641	95234.4
Female Only Age Comparison	12-month	F	769343-6	1	0	415	10	RadCA1	85662	1.22754	32.0588	7.35264	5.55958	1.07219	1.3365	21233.6	13439.4	7155.18	3416.14	-0.217903	32.0588	19.3021	2.0068e+08	0.282588	0.904258	69783.3
Female Only Age Comparison	12-month	F	769343-6	1	0	431	10	LMolCA2	8486	0.109745	33.9688	7.52769	5.73309	1.06317	1.32277	20121.9	12720.2	6809.6	3187.03	-0.176771	33.9688	19.9204	2.0068e+08	0.300241	0.906466	77324.6
Female Only Age Comparison	12-month	F	769343-6	1	0	438	10	OrCA2	29067	0.229558	35.8437	7.78553	5.83615	1.04965	1.34385	22214	14216.9	7755.29	3433.14	-0.197419	35.8437	20.561	2.0068e+08	0.280815	0.905681	126622
Female Only Age Comparison	12-month	F	769343-6	1	0	454	10	RadCA2	20966	0.227334	34.2781	7.58953	5.73413	1.05999	1.33442	20926.6	13243.4	7058.11	3324.49	-0.196829	34.2781	20.0294	2.0068e+08	0.291202	0.905376	92225.3
Female Only Age Comparison	12-month	F	769343-6	1	0	471	10	LMolCA3	8912	0.133055	32.5369	7.37203	5.62473	1.07109	1.32163	20113.6	12830.3	6940.24	3181.05	-0.205221	32.5369	19.4452	2.0068e+08	0.287401	0.905304	66979.9
Female Only Age Comparison	12-month	F	769343-6	1	0	479	10	SluCA3	13221	0.139721	38.3829	8.04638	6.01182	1.04449	1.3479	23897.5	15221.9	8228.1	3713.71	-0.215972	38.3829	21.2916	2.0068e+08	0.278199	0.909382	94624.6
Female Only Age Comparison	12-month	F	769343-6	1	0	486	10	OrCA3	58194	0.485691	37.1207	7.93719	5.90638	1.04734	1.35426	23439.9	14936.9	8081.37	3650.34	-0.214833	37.1207	20.924	2.0068e+08	0.279617	0.906347	119817
Female Only Age Comparison	12-month	F	769343-6	1	0	504	10	RadCA3	64886	0.464237	37.1099	7.91416	5.91792	1.04731	1.34666	23421.8	14892.9	8027.31	3661.37	-0.215471	37.1099	20.9151	2.0068e+08	0.281155	0.906677	139769
Female Only Age Comparison	12-month	F	769343-6	1	0	10703	9	MoDG	39636	1.48927	31.6063	7.22159	5.54834	1.08325	1.31538	19163.8	12083.7	6405.72	3106.43	-0.203374	31.6063	19.0409	2.0068e+08	0.29674	0.907317	26614.4
Female Only Age Comparison	12-month	F	769343-6	1	0	10704	9	PoDG	43149	0.168296	42.5167	8.49374	6.25624	1.02918	1.36523	24904.1	15625.6	8295.99	3901.59	-0.210655	42.5167	22.4928	2.0068e+08	0.295067	0.909699	256388
Female Only Age Comparison	12-month	F	735100-1	1	0	391	10	LmolCA1	27545	0.888466	35.7858	7.65029	5.91061	1.06003	1.30132	17766.7	11106.5	5851.92	2830.44	-0.14508	35.7858	20.4239	2.0068e+08	0.316061	0.910265	31002.9
Female Only Age Comparison	12-month	F	735100-1	1	0	399	10	OrCA1	75898	1.2351	36.1772	7.77812	5.88668	1.05167	1.33108	18334.8	11697.8	6330.16	2833.96	-0.148128	36.1772	20.6237	2.0068e+08	0.292081	0.908465	61450.8
Female Only Age Comparison	12-month	F	735100-1	1	0	415	10	RadCA1	72071	1.81804	33.5709	7.4915	5.69333	1.06456	1.32766	18513.6	11851.6	6451.73	2883.17	-0.164021	33.5709	19.7909	2.0068e+08	0.289768	0.906615	39642.1
Female Only Age Comparison	12-month	F	735100-1	1	0	431	10	LMolCA2	10652	0.174397	36.5529	7.74655	5.97514	1.05333	1.30372	17202.5	10691	5534.39	2749.51	-0.134347	36.5529	20.7206	2.0068e+08	0.313196	0.910554	61079.2
Female Only Age Comparison	12-month	F	735100-1	1	0	438	10	OrCA2	27413	0.28458	38.2419	7.99472	6.03726	1.04444	1.33299	17926.7	11218	5852.73	2824.81	-0.146695	38.2419	21.2568	2.0068e+08	0.299338	0.909323	96328
Female Only Age Comparison	12-month	F	735100-1	1	0	454	10	RadCA2	22645	0.302624	36.3001	7.78487	5.90301	1.05226	1.32881	17898.1	11258.2	5931.15	2827.58	-0.155735	36.3001	20.6601	2.0068e+08	0.298092	0.907696	74828.9
Female Only Age Comparison	12-month	F	735100-1	1	0	471	10	LMolCA3	10712	0.190197	34.9445	7.58757	5.84704	1.05879	1.30575	17681.5	11134.8	5907.95	2797.6	-0.136644	34.9445	20.2266	2.0068e+08	0.309079	0.907735	56320.4
Female Only Age Comparison	12-month	F	735100-1	1	0	479	10	SluCA3	19655	0.219648	38.7578	8.07455	6.06399	1.04216	1.34083	20038.4	12702.7	6797.47	3107.42	-0.16664	38.7578	21.429	2.0068e+08	0.291152	0.909802	89484.1
Female Only Age Comparison	12-month	F	735100-1	1	0	486	10	OrCA3	76800	0.753446	38.5104	8.05866	6.03475	1.04096	1.34469	19692.6	12446.4	6629.66	3062.23	-0.159517	38.5104	21.366	2.0068e+08	0.292998	0.908642	101932
Female Only Age Comparison	12-month	F	735100-1	1	0	504	10	RadCA3	67914	0.653376	37.9259	7.97445	6.00289	1.0444	1.33803	19421.4	12243.2	6486.29	3043.15	-0.163417	37.9259	21.1663	2.0068e+08	0.294311	0.908356	103943
Female Only Age Comparison	12-month	F	735100-1	1	0	10703	9	MoDG	31921	2.04737	34.5355	7.5004	5.8166	1.06779	1.29852	16379.2	10325.8	5464.73	2599.07	-0.143638	34.5355	19.9975	2.0068e+08	0.302942	0.910247	15591.2
Female Only Age Comparison	12-month	F	735100-1	1	0	10704	9	PoDG	38147	0.19871	44.2479	8.61303	6.42843	1.02703	1.34681	21589.5	13381.6	6968.27	3379.3	-0.158178	44.2479	22.9808	2.0068e+08	0.314117	0.912772	191973
Female Only Age Comparison	3-month	F	902-1	1	0	391	10	LmolCA1	36433	0.765997	34.8639	7.5481	5.85262	1.06622	1.29539	18987.2	11873.6	6367.19	3034.42	-0.177471	34.8639	20.1334	2.0068e+08	0.330495	0.907917	47562.9
Female Only Age Comparison	3-month	F	902-1	1	0	399	10	OrCA1	66712	0.964493	36.3429	7.78463	5.90691	1.05361	1.32746	20512	13212.2	7342.74	3130.79	-0.183031	36.3429	20.6609	2.0068e+08	0.292277	0.907341	69167.9
Female Only Age Comparison	3-month	F	902-1	1	0	415	10	RadCA1	77379	1.41653	32.8205	7.42828	5.62486	1.06786	1.33176	18987.4	12221.9	6757.77	2951.94	-0.18962	32.8205	19.558	2.0068e+08	0.288066	0.90481	54625.8
Female Only Age Comparison	3-month	F	902-1	1	0	431	10	LMolCA2	15925	0.29775	35.061	7.60017	5.86676	1.05862	1.30313	17490.3	10856	5664.31	2821.79	-0.14825	35.061	20.2773	2.0068e+08	0.321283	0.907201	53484.4
Female Only Age Comparison	3-month	F	902-1	1	0	438	10	OrCA2	38428	0.408173	38.8193	8.0323	6.1003	1.04447	1.32532	19492.7	12285.9	6555	3036.97	-0.16095	38.8193	21.42	2.0068e+08	0.304217	0.909662	94146.3
Female Only Age Comparison	3-month	F	902-1	1	0	454	10	RadCA2	35482	0.523179	36.7454	7.82804	5.94176	1.05021	1.32649	18150	11401.6	6053.18	2858.93	-0.153103	36.7454	20.8038	2.0068e+08	0.309835	0.908044	67820
Female Only Age Comparison	3-month	F	902-1	1	0	471	10	LMolCA3	11379	0.189627	33.1878	7.426	5.70738	1.06811	1.31007	18089.6	11539.3	6313.67	2833.84	-0.179264	33.1878	19.6891	2.0068e+08	0.305991	0.906172	60007.2
Female Only Age Comparison	3-month	F	902-1	1	0	479	10	SluCA3	29308	0.306175	37.3377	7.93631	5.95895	1.04518	1.34011	18451.3	11561.7	6102.28	2915.32	-0.161443	37.3377	21.0212	2.0068e+08	0.307494	0.907708	95722.9
Female Only Age Comparison	3-month	F	902-1	1	0	486	10	OrCA3	119320	1.17231	38.5641	8.05245	6.05582	1.0406	1.33828	18905.8	11876.5	6292.89	2957.14	-0.151757	38.5641	21.3955	2.0068e+08	0.30461	0.908462	101782
Female Only Age Comparison	3-month	F	902-1	1	0	504	10	RadCA3	100207	0.836816	36.7754	7.85449	5.93024	1.04777	1.33322	18915.9	11859.6	6268.1	2995.93	-0.170735	36.7754	20.8394	2.0068e+08	0.307332	0.906889	119748
Female Only Age Comparison	3-month	F	902-1	1	0	10703	9	MoDG	33176	1.69112	32.3111	7.28366	5.64325	1.07654	1.29981	16693.8	10593.4	5709.47	2654.4	-0.163945	32.3111	19.327	2.0068e+08	0.306565	0.908394	19617.7
Female Only Age Comparison	3-month	F	902-1	1	0	10704	9	PoDG	52821	0.197757	42.3187	8.41912	6.30628	1.03215	1.34176	20720.1	12771.3	6623.69	3294.92	-0.174819	42.3187	22.4427	2.0068e+08	0.326693	0.910537	267100
Female Only Age Comparison	3-month	F	1064-1	1	0	391	10	LmolCA1	13065	0.302429	37.3729	7.75932	6.08804	1.05654	1.27923	19896.7	12300.5	6638.22	3163.73	-0.164393	37.3729	20.9103	2.0068e+08	0.376473	0.908048	43200.2
Female Only Age Comparison	3-month	F	1064-1	1	0	399	10	OrCA1	32933	0.415508	35.8517	7.73611	5.87327	1.05337	1.32716	19226.1	12350.6	6854.69	2942.95	-0.190906	35.8517	20.5293	2.0068e+08	0.298606	0.90578	79259.6
Female Only Age Comparison	3-month	F	1064-1	1	0	415	10	RadCA1	33249	0.570965	32.9267	7.43976	5.64052	1.06589	1.32935	18333.6	11752.3	6504.21	2851.91	-0.191233	32.9267	19.6095	2.0068e+08	0.303772	0.903491	58233
Female Only Age Comparison	3-month	F	1064-1	1	0	431	10	LMolCA2	6015	0.114753	36.4559	7.7316	5.9857	1.05433	1.29788	19533	12365.5	6822.55	3032.74	-0.178679	36.4559	20.7047	2.0068e+08	0.338053	0.904466	52417.1
Female Only Age Comparison	3-month	F	1064-1	1	0	438	10	OrCA2	18965	0.207504	40.7941	8.1906	6.27733	1.03946	1.312	20318.9	12838.3	7001.65	3115.94	-0.178172	40.7941	22.003	2.0068e+08	0.324697	0.910942	91395.9
Female Only Age Comparison	3-month	F	1064-1	1	0	454	10	RadCA2	16017	0.211356	36.2785	7.75494	5.92613	1.05387	1.3171	19315	12288.1	6759.21	2988.28	-0.18454	36.2785	20.6451	2.0068e+08	0.317071	0.906928	75782.2
Female Only Age Comparison	3-month	F	1064-1	1	0	471	10	LMolCA3	6587	0.0950065	36.4381	7.75187	5.96188	1.05572	1.3078	18866.1	11973.3	6573.38	2923.15	-0.17397	36.4381	20.6786	2.0068e+08	0.324939	0.905738	69332.1
Female Only Age Comparison	3-month	F	1064-1	1	0	479	10	SluCA3	6772	0.104801	40.2326	8.20147	6.20202	1.03926	1.32871	20165.5	12750.3	6946.57	3108.08	-0.193006	40.2326	21.8833	2.0068e+08	0.313748	0.911523	64617.7
Female Only Age Comparison	3-month	F	1064-1	1	0	486	10	OrCA3	32275	0.413265	42.0587	8.35464	6.34993	1.03194	1.32271	20732	13154	7226.42	3140.98	-0.166399	42.0587	22.4188	2.0068e+08	0.319737	0.911706	78097.5
Female Only Age Comparison	3-month	F	1064-1	1	0	504	10	RadCA3	33473	0.326512	38.2105	7.98115	6.05979	1.04411	1.32532	20093.8	12726.3	6925.21	3115.45	-0.192518	38.2105	21.2765	2.0068e+08	0.313618	0.907991	102517
Female Only Age Comparison	3-month	F	1064-1	1	0	10703	9	MoDG	12649	0.721492	34.1209	7.47144	5.80509	1.06551	1.29274	17524.9	11250.3	6297.65	2687.81	-0.171636	34.1209	19.9405	2.0068e+08	0.316187	0.906301	17531.7
Female Only Age Comparison	3-month	F	1064-1	1	0	10704	9	PoDG	21312	0.0941974	40.5112	8.20968	6.22177	1.03768	1.32806	20742.7	12891.6	6814.77	3278.73	-0.193263	40.5112	21.9453	2.0068e+08	0.325529	0.910362	226248
Overall Effect of Sex	12-month	F	769329-3	1	0	391	10	LmolCA1	21680	0.716887	36.0304	7.67213	5.9377	1.05765	1.29773	18419.4	11587.3	6190.15	2889.99	-0.144559	36.0304	20.5199	2.0068e+08	0.310246	0.910814	30241.9
Overall Effect of Sex	12-month	F	769329-3	1	0	399	10	OrCA1	60148	1.0347	35.1096	7.66833	5.81258	1.05459	1.32924	18726.7	12033.8	6576.3	2875.78	-0.16027	35.1096	20.3147	2.0068e+08	0.275524	0.90765	58131
Overall Effect of Sex	12-month	F	769329-3	1	0	415	10	RadCA1	49328	1.41534	33.133	7.44404	5.66189	1.06675	1.3257	18237.2	11713.5	6399.51	2830.41	-0.168663	33.133	19.6515	2.0068e+08	0.277727	0.907586	34852.4
Overall Effect of Sex	12-month	F	769329-3	1	0	431	10	LMolCA2	9052	0.203463	36.3619	7.72241	5.96309	1.05684	1.30152	19087.1	12105.6	6541.55	2967.06	-0.159724	36.3619	20.6387	2.0068e+08	0.304184	0.910506	44489.6
Overall Effect of Sex	12-month	F	769329-3	1	0	438	10	OrCA2	32442	0.368148	37.8806	7.94723	6.02581	1.04591	1.32712	20090.1	12829.3	6977.72	3069.98	-0.152083	37.8806	21.1556	2.0068e+08	0.286577	0.909359	88122.1
Overall Effect of Sex	12-month	F	769329-3	1	0	454	10	RadCA2	22182	0.40154	35.5431	7.68981	5.86112	1.05295	1.32128	19428.1	12470.3	6823.41	2979.61	-0.16384	35.5431	20.4456	2.0068e+08	0.27962	0.907982	55242.3
Overall Effect of Sex	12-month	F	769329-3	1	0	471	10	LMolCA3	5794	0.166131	36.2825	7.70966	5.96506	1.05465	1.29823	18097.4	11436.4	6130.16	2814.67	-0.122278	36.2825	20.6415	2.0068e+08	0.305089	0.911537	34876.1
Overall Effect of Sex	12-month	F	769329-3	1	0	479	10	SluCA3	14250	0.211429	40.8859	8.27477	6.23134	1.03473	1.33584	20549.3	13126.5	7151.82	3104.12	-0.146899	40.8859	22.0656	2.0068e+08	0.289536	0.913306	67398.5
Overall Effect of Sex	12-month	F	769329-3	1	0	486	10	OrCA3	54280	0.786957	39.7397	8.17454	6.13983	1.03783	1.34007	20649.8	13224	7229.77	3119.66	-0.153366	39.7397	21.7424	2.0068e+08	0.283054	0.910528	68974.6
Overall Effect of Sex	12-month	F	769329-3	1	0	504	10	RadCA3	48268	0.683239	38.5509	8.0206	6.07633	1.04275	1.32842	19843.4	12649.6	6863.02	3032.33	-0.155528	38.5509	21.3729	2.0068e+08	0.288427	0.910472	70645.8
Overall Effect of Sex	12-month	F	769329-3	1	0	10703	9	MoDG	22436	1.874	34.2398	7.46957	5.79949	1.06722	1.2955	16758.1	10704	5782.47	2609.82	-0.152498	34.2398	19.9225	2.0068e+08	0.281563	0.911459	11972.3
Overall Effect of Sex	12-month	F	769329-3	1	0	10704	9	PoDG	25755	0.212989	46.1276	8.73184	6.62925	1.02593	1.32467	21973.5	13758.6	7285.27	3358.53	-0.152241	46.1276	23.5077	2.0068e+08	0.302894	0.917603	120922
Overall Effect of Sex	12-month	F	769330-5	1	0	391	10	LmolCA1	21314	0.648475	36.9526	7.73783	6.01501	1.06004	1.29391	16500.7	10116.2	5108.18	2702.33	-0.143922	36.9526	20.7375	2.0068e+08	0.32123	0.912651	32867.9
Overall Effect of Sex	12-month	F	769330-5	1	0	399	10	OrCA1	38770	0.829132	37.6892	7.9103	6.02838	1.0473	1.32246	16316.7	10188.6	5245.47	2594.76	-0.131417	37.6892	21.0897	2.0068e+08	0.292375	0.910891	46759.7
Overall Effect of Sex	12-month	F	769330-5	1	0	415	10	RadCA1	65763	1.32412	35.1418	7.66822	5.81817	1.057	1.32894	17231.5	10754.4	5554.16	2778.36	-0.157999	35.1418	20.3089	2.0068e+08	0.297119	0.907063	49665.4
Overall Effect of Sex	12-month	F	769330-5	1	0	431	10	LMolCA2	6284	0.128117	38.6329	7.93468	6.15351	1.04851	1.29785	17892.6	11094	5726.59	2851.72	-0.142358	38.6329	21.3321	2.0068e+08	0.310553	0.91269	49048.8
Overall Effect of Sex	12-month	F	769330-5	1	0	438	10	OrCA2	15592	0.237686	41.4698	8.26623	6.3252	1.03785	1.31512	18951.8	11873.9	6230.09	2946.6	-0.135201	41.4698	22.1938	2.0068e+08	0.297548	0.914351	65599.1
Overall Effect of Sex	12-month	F	769330-5	1	0	454	10	RadCA2	14198	0.234745	39.8351	8.10981	6.18335	1.04356	1.32074	18158.4	11295.4	5829.27	2878.09	-0.143454	39.8351	21.6866	2.0068e+08	0.301716	0.912725	60482.7
Overall Effect of Sex	12-month	F	769330-5	1	0	471	10	LMolCA3	6038	0.155479	36.0479	7.71638	5.91842	1.05578	1.31302	16735	10404.8	5351.99	2692.53	-0.130714	36.0479	20.5618	2.0068e+08	0.30567	0.909948	38834.8
Overall Effect of Sex	12-month	F	769330-5	1	0	479	10	SluCA3	10371	0.174615	40.5786	8.23968	6.21215	1.03845	1.3369	19224.4	11994.5	6243.73	3027.84	-0.145621	40.5786	21.9514	2.0068e+08	0.305499	0.912955	59393.4
Overall Effect of Sex	12-month	F	769330-5	1	0	486	10	OrCA3	57615	0.887772	39.9366	8.16313	6.17646	1.03873	1.33111	17711.1	11061	5722.6	2790.1	-0.133647	39.9366	21.778	2.0068e+08	0.296066	0.911764	64898.4
Overall Effect of Sex	12-month	F	769330-5	1	0	504	10	RadCA3	43038	0.571568	40.0012	8.16508	6.1718	1.04097	1.33173	18855.5	11746	6083.53	2983.58	-0.15389	40.0012	21.7633	2.0068e+08	0.298618	0.911412	75298.1
Overall Effect of Sex	12-month	F	769330-5	1	0	10703	9	MoDG	19690	1.48663	33.4905	7.41076	5.72019	1.07287	1.30698	15435.9	9626.35	4942.08	2513.57	-0.143263	33.4905	19.6674	2.0068e+08	0.299186	0.908746	13244.8
Overall Effect of Sex	12-month	F	769330-5	1	0	10704	9	PoDG	15165	0.163544	46.4814	8.7601	6.64096	1.02582	1.32755	19774.4	12210.2	6243.86	3096.88	-0.135162	46.4814	23.5783	2.0068e+08	0.308217	0.917628	92727.3
Overall Effect of Sex	12-month	F	769343-6	1	0	391	10	LmolCA1	36092	0.61209	33.3713	7.41235	5.70104	1.07107	1.31022	21109.4	13149.1	6872.02	3459.44	-0.213843	33.3713	19.6498	2.0068e+08	0.306401	0.907402	58965.2
Overall Effect of Sex	12-month	F	769343-6	1	0	399	10	OrCA1	71571	0.751525	33.5877	7.52477	5.68564	1.06083	1.33553	22349.7	14331.5	7802.28	3499.53	-0.215479	33.5877	19.8396	2.0068e+08	0.273753	0.904641	95234.4
Overall Effect of Sex	12-month	F	769343-6	1	0	415	10	RadCA1	85662	1.22754	32.0588	7.35264	5.55958	1.07219	1.3365	21233.6	13439.4	7155.18	3416.14	-0.217903	32.0588	19.3021	2.0068e+08	0.282588	0.904258	69783.3
Overall Effect of Sex	12-month	F	769343-6	1	0	431	10	LMolCA2	8486	0.109745	33.9688	7.52769	5.73309	1.06317	1.32277	20121.9	12720.2	6809.6	3187.03	-0.176771	33.9688	19.9204	2.0068e+08	0.300241	0.906466	77324.6
Overall Effect of Sex	12-month	F	769343-6	1	0	438	10	OrCA2	29067	0.229558	35.8437	7.78553	5.83615	1.04965	1.34385	22214	14216.9	7755.29	3433.14	-0.197419	35.8437	20.561	2.0068e+08	0.280815	0.905681	126622
Overall Effect of Sex	12-month	F	769343-6	1	0	454	10	RadCA2	20966	0.227334	34.2781	7.58953	5.73413	1.05999	1.33442	20926.6	13243.4	7058.11	3324.49	-0.196829	34.2781	20.0294	2.0068e+08	0.291202	0.905376	92225.3
Overall Effect of Sex	12-month	F	769343-6	1	0	471	10	LMolCA3	8912	0.133055	32.5369	7.37203	5.62473	1.07109	1.32163	20113.6	12830.3	6940.24	3181.05	-0.205221	32.5369	19.4452	2.0068e+08	0.287401	0.905304	66979.9
Overall Effect of Sex	12-month	F	769343-6	1	0	479	10	SluCA3	13221	0.139721	38.3829	8.04638	6.01182	1.04449	1.3479	23897.5	15221.9	8228.1	3713.71	-0.215972	38.3829	21.2916	2.0068e+08	0.278199	0.909382	94624.6
Overall Effect of Sex	12-month	F	769343-6	1	0	486	10	OrCA3	58194	0.485691	37.1207	7.93719	5.90638	1.04734	1.35426	23439.9	14936.9	8081.37	3650.34	-0.214833	37.1207	20.924	2.0068e+08	0.279617	0.906347	119817
Overall Effect of Sex	12-month	F	769343-6	1	0	504	10	RadCA3	64886	0.464237	37.1099	7.91416	5.91792	1.04731	1.34666	23421.8	14892.9	8027.31	3661.37	-0.215471	37.1099	20.9151	2.0068e+08	0.281155	0.906677	139769
Overall Effect of Sex	12-month	F	769343-6	1	0	10703	9	MoDG	39636	1.48927	31.6063	7.22159	5.54834	1.08325	1.31538	19163.8	12083.7	6405.72	3106.43	-0.203374	31.6063	19.0409	2.0068e+08	0.29674	0.907317	26614.4
Overall Effect of Sex	12-month	F	769343-6	1	0	10704	9	PoDG	43149	0.168296	42.5167	8.49374	6.25624	1.02918	1.36523	24904.1	15625.6	8295.99	3901.59	-0.210655	42.5167	22.4928	2.0068e+08	0.295067	0.909699	256388
Overall Effect of Sex	12-month	F	735100-1	1	0	391	10	LmolCA1	27545	0.888466	35.7858	7.65029	5.91061	1.06003	1.30132	17766.7	11106.5	5851.92	2830.44	-0.14508	35.7858	20.4239	2.0068e+08	0.316061	0.910265	31002.9
Overall Effect of Sex	12-month	F	735100-1	1	0	399	10	OrCA1	75898	1.2351	36.1772	7.77812	5.88668	1.05167	1.33108	18334.8	11697.8	6330.16	2833.96	-0.148128	36.1772	20.6237	2.0068e+08	0.292081	0.908465	61450.8
Overall Effect of Sex	12-month	F	735100-1	1	0	415	10	RadCA1	72071	1.81804	33.5709	7.4915	5.69333	1.06456	1.32766	18513.6	11851.6	6451.73	2883.17	-0.164021	33.5709	19.7909	2.0068e+08	0.289768	0.906615	39642.1
Overall Effect of Sex	12-month	F	735100-1	1	0	431	10	LMolCA2	10652	0.174397	36.5529	7.74655	5.97514	1.05333	1.30372	17202.5	10691	5534.39	2749.51	-0.134347	36.5529	20.7206	2.0068e+08	0.313196	0.910554	61079.2
Overall Effect of Sex	12-month	F	735100-1	1	0	438	10	OrCA2	27413	0.28458	38.2419	7.99472	6.03726	1.04444	1.33299	17926.7	11218	5852.73	2824.81	-0.146695	38.2419	21.2568	2.0068e+08	0.299338	0.909323	96328
Overall Effect of Sex	12-month	F	735100-1	1	0	454	10	RadCA2	22645	0.302624	36.3001	7.78487	5.90301	1.05226	1.32881	17898.1	11258.2	5931.15	2827.58	-0.155735	36.3001	20.6601	2.0068e+08	0.298092	0.907696	74828.9
Overall Effect of Sex	12-month	F	735100-1	1	0	471	10	LMolCA3	10712	0.190197	34.9445	7.58757	5.84704	1.05879	1.30575	17681.5	11134.8	5907.95	2797.6	-0.136644	34.9445	20.2266	2.0068e+08	0.309079	0.907735	56320.4
Overall Effect of Sex	12-month	F	735100-1	1	0	479	10	SluCA3	19655	0.219648	38.7578	8.07455	6.06399	1.04216	1.34083	20038.4	12702.7	6797.47	3107.42	-0.16664	38.7578	21.429	2.0068e+08	0.291152	0.909802	89484.1
Overall Effect of Sex	12-month	F	735100-1	1	0	486	10	OrCA3	76800	0.753446	38.5104	8.05866	6.03475	1.04096	1.34469	19692.6	12446.4	6629.66	3062.23	-0.159517	38.5104	21.366	2.0068e+08	0.292998	0.908642	101932
Overall Effect of Sex	12-month	F	735100-1	1	0	504	10	RadCA3	67914	0.653376	37.9259	7.97445	6.00289	1.0444	1.33803	19421.4	12243.2	6486.29	3043.15	-0.163417	37.9259	21.1663	2.0068e+08	0.294311	0.908356	103943
Overall Effect of Sex	12-month	F	735100-1	1	0	10703	9	MoDG	31921	2.04737	34.5355	7.5004	5.8166	1.06779	1.29852	16379.2	10325.8	5464.73	2599.07	-0.143638	34.5355	19.9975	2.0068e+08	0.302942	0.910247	15591.2
Overall Effect of Sex	12-month	F	735100-1	1	0	10704	9	PoDG	38147	0.19871	44.2479	8.61303	6.42843	1.02703	1.34681	21589.5	13381.6	6968.27	3379.3	-0.158178	44.2479	22.9808	2.0068e+08	0.314117	0.912772	191973
Overall Effect of Sex	12-month	M	735101-1	1	0	391	10	LmolCA1	26815	0.633219	34.3204	7.50175	5.78899	1.06579	1.30526	12796.1	7450.65	3347.25	2250.76	-0.117427	34.3204	19.9674	2.0068e+08	0.352093	0.908769	42347.1
Overall Effect of Sex	12-month	M	735101-1	1	0	399	10	OrCA1	82555	0.835384	37.0412	7.86604	5.95768	1.04779	1.33017	13838.8	8217.55	3803.09	2353.8	-0.118944	37.0412	20.9006	2.0068e+08	0.326007	0.907824	98822.8
Overall Effect of Sex	12-month	M	735101-1	1	0	415	10	RadCA1	70874	1.14887	34.7321	7.60989	5.80144	1.05791	1.32361	12986.4	7594.19	3398.73	2274.79	-0.12264	34.7321	20.186	2.0068e+08	0.337947	0.907033	61690.1
Overall Effect of Sex	12-month	M	735101-1	1	0	431	10	LMolCA2	10801	0.141636	35.2139	7.60851	5.87778	1.0575	1.30251	12984.7	7592.32	3447.1	2253.98	-0.0994955	35.2139	20.3195	2.0068e+08	0.352109	0.908298	76258.9
Overall Effect of Sex	12-month	M	735101-1	1	0	438	10	OrCA2	21226	0.180205	37.9351	7.97121	6.01796	1.04365	1.3342	14116.5	8334.94	3826.79	2407.93	-0.124825	37.9351	21.1855	2.0068e+08	0.330373	0.907847	117788
Overall Effect of Sex	12-month	M	735101-1	1	0	454	10	RadCA2	19098	0.219709	36.1934	7.7606	5.90915	1.05052	1.32372	13609.2	8011.58	3652.66	2342.85	-0.114582	36.1934	20.6475	2.0068e+08	0.336701	0.908137	86924.2
Overall Effect of Sex	12-month	M	735101-1	1	0	471	10	LMolCA3	8594	0.113616	33.95	7.49655	5.76205	1.06093	1.31116	12900.7	7599.27	3490.59	2236.12	-0.0907235	33.95	19.9275	2.0068e+08	0.345559	0.906062	75640.8
Overall Effect of Sex	12-month	M	735101-1	1	0	479	10	SluCA3	17214	0.150829	38.8438	8.06842	6.08291	1.04198	1.3356	14299.5	8385.04	3800.95	2450.57	-0.119182	38.8438	21.4507	2.0068e+08	0.335043	0.909999	114129
Overall Effect of Sex	12-month	M	735101-1	1	0	486	10	OrCA3	73131	0.649267	39.3181	8.12286	6.11462	1.03841	1.33794	14401.6	8510.82	3904.68	2441.44	-0.116017	39.3181	21.61	2.0068e+08	0.328399	0.909714	112636
Overall Effect of Sex	12-month	M	735101-1	1	0	504	10	RadCA3	62306	0.492056	37.7367	7.94972	6.00312	1.04326	1.33407	14053.4	8273.21	3772.11	2407.37	-0.119923	37.7367	21.1311	2.0068e+08	0.332208	0.908414	126624
Overall Effect of Sex	12-month	M	735101-1	1	0	10703	9	MoDG	28989	1.37844	33.443	7.39127	5.74592	1.07068	1.299	10900.9	6166.01	2562.32	1992.85	-0.100634	33.443	19.6931	2.0068e+08	0.370848	0.909024	21030.3
Overall Effect of Sex	12-month	M	735101-1	1	0	10704	9	PoDG	35052	0.155702	41.0463	8.31181	6.20814	1.0322	1.34684	14715.9	8685.95	4021.82	2474.7	-0.117555	41.0463	22.1031	2.0068e+08	0.330955	0.90969	225122
Overall Effect of Sex	3-month	F	902-1	1	0	391	10	LmolCA1	36433	0.765997	34.8639	7.5481	5.85262	1.06622	1.29539	18987.2	11873.6	6367.19	3034.42	-0.177471	34.8639	20.1334	2.0068e+08	0.330495	0.907917	47562.9
Overall Effect of Sex	3-month	F	902-1	1	0	399	10	OrCA1	66712	0.964493	36.3429	7.78463	5.90691	1.05361	1.32746	20512	13212.2	7342.74	3130.79	-0.183031	36.3429	20.6609	2.0068e+08	0.292277	0.907341	69167.9
Overall Effect of Sex	3-month	F	902-1	1	0	415	10	RadCA1	77379	1.41653	32.8205	7.42828	5.62486	1.06786	1.33176	18987.4	12221.9	6757.77	2951.94	-0.18962	32.8205	19.558	2.0068e+08	0.288066	0.90481	54625.8
Overall Effect of Sex	3-month	F	902-1	1	0	431	10	LMolCA2	15925	0.29775	35.061	7.60017	5.86676	1.05862	1.30313	17490.3	10856	5664.31	2821.79	-0.14825	35.061	20.2773	2.0068e+08	0.321283	0.907201	53484.4
Overall Effect of Sex	3-month	F	902-1	1	0	438	10	OrCA2	38428	0.408173	38.8193	8.0323	6.1003	1.04447	1.32532	19492.7	12285.9	6555	3036.97	-0.16095	38.8193	21.42	2.0068e+08	0.304217	0.909662	94146.3
Overall Effect of Sex	3-month	F	902-1	1	0	454	10	RadCA2	35482	0.523179	36.7454	7.82804	5.94176	1.05021	1.32649	18150	11401.6	6053.18	2858.93	-0.153103	36.7454	20.8038	2.0068e+08	0.309835	0.908044	67820
Overall Effect of Sex	3-month	F	902-1	1	0	471	10	LMolCA3	11379	0.189627	33.1878	7.426	5.70738	1.06811	1.31007	18089.6	11539.3	6313.67	2833.84	-0.179264	33.1878	19.6891	2.0068e+08	0.305991	0.906172	60007.2
Overall Effect of Sex	3-month	F	902-1	1	0	479	10	SluCA3	29308	0.306175	37.3377	7.93631	5.95895	1.04518	1.34011	18451.3	11561.7	6102.28	2915.32	-0.161443	37.3377	21.0212	2.0068e+08	0.307494	0.907708	95722.9
Overall Effect of Sex	3-month	F	902-1	1	0	486	10	OrCA3	119320	1.17231	38.5641	8.05245	6.05582	1.0406	1.33828	18905.8	11876.5	6292.89	2957.14	-0.151757	38.5641	21.3955	2.0068e+08	0.30461	0.908462	101782
Overall Effect of Sex	3-month	F	902-1	1	0	504	10	RadCA3	100207	0.836816	36.7754	7.85449	5.93024	1.04777	1.33322	18915.9	11859.6	6268.1	2995.93	-0.170735	36.7754	20.8394	2.0068e+08	0.307332	0.906889	119748
Overall Effect of Sex	3-month	F	902-1	1	0	10703	9	MoDG	33176	1.69112	32.3111	7.28366	5.64325	1.07654	1.29981	16693.8	10593.4	5709.47	2654.4	-0.163945	32.3111	19.327	2.0068e+08	0.306565	0.908394	19617.7
Overall Effect of Sex	3-month	F	902-1	1	0	10704	9	PoDG	52821	0.197757	42.3187	8.41912	6.30628	1.03215	1.34176	20720.1	12771.3	6623.69	3294.92	-0.174819	42.3187	22.4427	2.0068e+08	0.326693	0.910537	267100
Overall Effect of Sex	3-month	F	1064-1	1	0	391	10	LmolCA1	13065	0.302429	37.3729	7.75932	6.08804	1.05654	1.27923	19896.7	12300.5	6638.22	3163.73	-0.164393	37.3729	20.9103	2.0068e+08	0.376473	0.908048	43200.2
Overall Effect of Sex	3-month	F	1064-1	1	0	399	10	OrCA1	32933	0.415508	35.8517	7.73611	5.87327	1.05337	1.32716	19226.1	12350.6	6854.69	2942.95	-0.190906	35.8517	20.5293	2.0068e+08	0.298606	0.90578	79259.6
Overall Effect of Sex	3-month	F	1064-1	1	0	415	10	RadCA1	33249	0.570965	32.9267	7.43976	5.64052	1.06589	1.32935	18333.6	11752.3	6504.21	2851.91	-0.191233	32.9267	19.6095	2.0068e+08	0.303772	0.903491	58233
Overall Effect of Sex	3-month	F	1064-1	1	0	431	10	LMolCA2	6015	0.114753	36.4559	7.7316	5.9857	1.05433	1.29788	19533	12365.5	6822.55	3032.74	-0.178679	36.4559	20.7047	2.0068e+08	0.338053	0.904466	52417.1
Overall Effect of Sex	3-month	F	1064-1	1	0	438	10	OrCA2	18965	0.207504	40.7941	8.1906	6.27733	1.03946	1.312	20318.9	12838.3	7001.65	3115.94	-0.178172	40.7941	22.003	2.0068e+08	0.324697	0.910942	91395.9
Overall Effect of Sex	3-month	F	1064-1	1	0	454	10	RadCA2	16017	0.211356	36.2785	7.75494	5.92613	1.05387	1.3171	19315	12288.1	6759.21	2988.28	-0.18454	36.2785	20.6451	2.0068e+08	0.317071	0.906928	75782.2
Overall Effect of Sex	3-month	F	1064-1	1	0	471	10	LMolCA3	6587	0.0950065	36.4381	7.75187	5.96188	1.05572	1.3078	18866.1	11973.3	6573.38	2923.15	-0.17397	36.4381	20.6786	2.0068e+08	0.324939	0.905738	69332.1
Overall Effect of Sex	3-month	F	1064-1	1	0	479	10	SluCA3	6772	0.104801	40.2326	8.20147	6.20202	1.03926	1.32871	20165.5	12750.3	6946.57	3108.08	-0.193006	40.2326	21.8833	2.0068e+08	0.313748	0.911523	64617.7
Overall Effect of Sex	3-month	F	1064-1	1	0	486	10	OrCA3	32275	0.413265	42.0587	8.35464	6.34993	1.03194	1.32271	20732	13154	7226.42	3140.98	-0.166399	42.0587	22.4188	2.0068e+08	0.319737	0.911706	78097.5
Overall Effect of Sex	3-month	F	1064-1	1	0	504	10	RadCA3	33473	0.326512	38.2105	7.98115	6.05979	1.04411	1.32532	20093.8	12726.3	6925.21	3115.45	-0.192518	38.2105	21.2765	2.0068e+08	0.313618	0.907991	102517
Overall Effect of Sex	3-month	F	1064-1	1	0	10703	9	MoDG	12649	0.721492	34.1209	7.47144	5.80509	1.06551	1.29274	17524.9	11250.3	6297.65	2687.81	-0.171636	34.1209	19.9405	2.0068e+08	0.316187	0.906301	17531.7
Overall Effect of Sex	3-month	F	1064-1	1	0	10704	9	PoDG	21312	0.0941974	40.5112	8.20968	6.22177	1.03768	1.32806	20742.7	12891.6	6814.77	3278.73	-0.193263	40.5112	21.9453	2.0068e+08	0.325529	0.910362	226248
Overall Effect of Sex	3-month	M	805686-1	1	0	391	10	LmolCA1	18535	0.414978	41.8885	8.21953	6.3827	1.04442	1.29404	16516.9	9553.12	4424.94	2822.06	-0.0942569	41.8885	22.1821	2.0068e+08	0.383626	0.915478	44665
Overall Effect of Sex	3-month	M	805686-1	1	0	399	10	OrCA1	25785	0.415008	41.8533	8.35214	6.28554	1.03645	1.33563	17388.8	10415.3	5062.9	2858	-0.114381	41.8533	22.2737	2.0068e+08	0.341688	0.911776	62131.3
Overall Effect of Sex	3-month	M	805686-1	1	0	415	10	RadCA1	28032	0.769723	41.0819	8.26127	6.24015	1.04086	1.33224	16055.4	9522.92	4522.72	2680.64	-0.103035	41.0819	22.031	2.0068e+08	0.34729	0.912298	36418.3
Overall Effect of Sex	3-month	M	805686-1	1	0	431	10	LMolCA2	5962	0.0739746	40.8992	8.1845	6.28282	1.04113	1.30991	17644	10432	4993.47	2965.38	-0.11552	40.8992	21.979	2.0068e+08	0.363424	0.911879	80595.2
Overall Effect of Sex	3-month	M	805686-1	1	0	438	10	OrCA2	8640	0.120775	38.6157	8.04096	6.05508	1.04165	1.33658	18324.4	11302.9	5804.7	2945.19	-0.158192	38.6157	21.3788	2.0068e+08	0.320279	0.908318	71537.8
Overall Effect of Sex	3-month	M	805686-1	1	0	454	10	RadCA2	9072	0.153765	41.2696	8.27917	6.26381	1.03623	1.33022	18734.4	11261.6	5537.48	3084.06	-0.139188	41.2696	22.1301	2.0068e+08	0.338873	0.910889	58999.1
Overall Effect of Sex	3-month	M	805686-1	1	0	471	10	LMolCA3	5594	0.0795527	41.6634	8.30017	6.32251	1.03746	1.32005	17573.5	10344.8	4881.09	2961.2	-0.122951	41.6634	22.2416	2.0068e+08	0.359655	0.912615	70318.2
Overall Effect of Sex	3-month	M	805686-1	1	0	479	10	SluCA3	3821	0.0982556	45.2426	8.65667	6.54233	1.02988	1.33134	16672.5	9888.55	4676.79	2752.74	-0.125419	45.2426	23.2181	2.0068e+08	0.334074	0.917771	38888.4
Overall Effect of Sex	3-month	M	805686-1	1	0	486	10	OrCA3	16069	0.299425	39.9694	8.16943	6.15653	1.04193	1.3359	17096.5	10349.1	5116.41	2791.42	-0.118924	39.9694	21.7307	2.0068e+08	0.331497	0.911923	53666.2
Overall Effect of Sex	3-month	M	805686-1	1	0	504	10	RadCA3	19094	0.267283	44.1578	8.56762	6.46521	1.02874	1.33231	17379.1	10242.2	4846.11	2889.83	-0.1045	44.1578	22.9618	2.0068e+08	0.3558	0.91439	71437.5
Overall Effect of Sex	3-month	M	805686-1	1	0	10703	9	MoDG	14727	0.738978	39.4893	8.00756	6.21064	1.04918	1.29608	15214.6	8997.66	4278.15	2554.86	-0.0825285	39.4893	21.5393	2.0068e+08	0.36027	0.913993	19928.9
Overall Effect of Sex	3-month	M	805686-1	1	0	10704	9	PoDG	2548	0.0283107	44.8721	8.56451	6.54742	1.03046	1.31803	16508.7	9714.88	4545.67	2740.93	-0.105743	44.8721	23.072	2.0068e+08	0.338816	0.915866	90001.4
Overall Effect of Sex	3-month	M	805686-2	1	0	391	10	LmolCA1	11680	0.352932	38.4569	7.92228	6.12451	1.05172	1.29902	17611.3	10506.5	5148.15	2946.22	-0.124289	38.4569	21.246	2.0068e+08	0.361065	0.91273	33094.2
Overall Effect of Sex	3-month	M	805686-2	1	0	399	10	OrCA1	13678	0.327896	38.8577	8.09005	6.0504	1.04333	1.34633	18278.8	11349.7	5858.84	2902.48	-0.142342	38.8577	21.4326	2.0068e+08	0.307095	0.909271	41714.5
Overall Effect of Sex	3-month	M	805686-2	1	0	415	10	RadCA1	31110	0.689455	38.2653	8.00595	6.02335	1.04644	1.3378	18873.1	11467.8	5755.04	3095.23	-0.152784	38.2653	21.2367	2.0068e+08	0.329812	0.909792	45122.6
Overall Effect of Sex	3-month	M	805686-2	1	0	431	10	LMolCA2	4452	0.0702613	40.257	8.17941	6.22045	1.04053	1.32145	18860	11373.4	5674.41	3077.49	-0.116717	40.257	21.8656	2.0068e+08	0.352242	0.912875	63363.4
Overall Effect of Sex	3-month	M	805686-2	1	0	438	10	OrCA2	5129	0.0621162	44.7869	8.61996	6.52108	1.02768	1.32804	20556.5	12561.2	6409.02	3257.52	-0.147346	44.7869	23.1488	2.0068e+08	0.326859	0.914344	82571
Overall Effect of Sex	3-month	M	805686-2	1	0	454	10	RadCA2	6915	0.0880195	40.7462	8.28671	6.19699	1.03646	1.34401	19636.2	12016.8	6114.55	3151.48	-0.144189	40.7462	22.019	2.0068e+08	0.330087	0.910923	78562.2
Overall Effect of Sex	3-month	M	805686-2	1	0	471	10	LMolCA3	2839	0.0530855	39.8049	8.14555	6.16352	1.03895	1.32828	18713.4	11195.4	5497.44	3100.06	-0.131337	39.8049	21.7272	2.0068e+08	0.342853	0.911433	53479.8
Overall Effect of Sex	3-month	M	805686-2	1	0	479	10	SluCA3	5289	0.101393	44.4196	8.61283	6.46157	1.02946	1.34019	19510.4	11691.7	5752.08	3183.81	-0.136835	44.4196	23.0064	2.0068e+08	0.33795	0.916082	52163.5
Overall Effect of Sex	3-month	M	805686-2	1	0	486	10	OrCA3	9502	0.169778	41.3335	8.33839	6.23468	1.03301	1.34591	18170	11176	5688.18	2893.02	-0.134686	41.3335	22.1786	2.0068e+08	0.311292	0.911544	55967.3
Overall Effect of Sex	3-month	M	805686-2	1	0	504	10	RadCA3	13950	0.192761	43.0304	8.49879	6.34844	1.03162	1.34517	20538.6	12385.1	6169.64	3340.07	-0.146949	43.0304	22.6371	2.0068e+08	0.338025	0.912553	72369.4
Overall Effect of Sex	3-month	M	805686-2	1	0	10703	9	MoDG	13502	0.684628	36.8445	7.77498	5.97754	1.05759	1.30815	16829.7	10201.7	5063.16	2783.79	-0.130266	36.8445	20.7432	2.0068e+08	0.332547	0.911215	19721.7
Overall Effect of Sex	3-month	M	805686-2	1	0	10704	9	PoDG	12927	0.0903444	44.2366	8.60581	6.43567	1.0296	1.34319	20648.5	12433.3	6206.09	3355.12	-0.146765	44.2366	22.9565	2.0068e+08	0.337854	0.913881	143086
Overall Effect of Sex	3-month	M	904-1	1	0	391	10	LmolCA1	31828	0.62749	34.9908	7.58401	5.85139	1.06139	1.30303	19642.5	12131.5	6323.34	3189.52	-0.160808	34.9908	20.2137	2.0068e+08	0.335312	0.908331	50722.7
Overall Effect of Sex	3-month	M	904-1	1	0	399	10	OrCA1	62345	0.810988	34.108	7.5804	5.73067	1.05733	1.3333	19859.8	12629	6817.5	3111.73	-0.16929	34.108	20.0222	2.0068e+08	0.293194	0.904874	76875.3
Overall Effect of Sex	3-month	M	904-1	1	0	415	10	RadCA1	62722	1.16276	31.984	7.33116	5.5728	1.07014	1.32773	19448.1	12334.7	6622.31	3099.42	-0.188711	31.984	19.306	2.0068e+08	0.292642	0.904837	53942.4
Overall Effect of Sex	3-month	M	904-1	1	0	431	10	LMolCA2	15176	0.216886	35.3438	7.64556	5.87116	1.05557	1.30952	20203.1	12616.5	6678.2	3227.97	-0.172693	35.3438	20.3719	2.0068e+08	0.320256	0.907121	69972.3
Overall Effect of Sex	3-month	M	904-1	1	0	438	10	OrCA2	47522	0.403241	37.6337	7.93448	5.99636	1.04657	1.33134	21333	13408	7142.78	3349.88	-0.172169	37.6337	21.0811	2.0068e+08	0.308835	0.907547	117850
Overall Effect of Sex	3-month	M	904-1	1	0	454	10	RadCA2	30714	0.431539	35.5562	7.71121	5.84748	1.05421	1.32856	20481.8	12927.6	6917.77	3225.15	-0.173176	35.5562	20.4426	2.0068e+08	0.300341	0.906366	71173.2
Overall Effect of Sex	3-month	M	904-1	1	0	471	10	LMolCA3	10348	0.164169	34.0401	7.53326	5.75337	1.06231	1.31815	19950.4	12565.7	6735.87	3158.54	-0.158709	34.0401	19.9608	2.0068e+08	0.315831	0.906908	63032.6
Overall Effect of Sex	3-month	M	904-1	1	0	479	10	SluCA3	20996	0.217923	37.9223	8.00783	5.98331	1.04431	1.34717	20922.9	13114.1	6941.52	3296.38	-0.167511	37.9223	21.1797	2.0068e+08	0.304094	0.908272	96345.9
Overall Effect of Sex	3-month	M	904-1	1	0	486	10	OrCA3	99324	0.7747	36.3416	7.84642	5.87362	1.04736	1.34542	21018.2	13230.3	7039.11	3315.83	-0.179416	36.3416	20.7269	2.0068e+08	0.301813	0.905594	128210
Overall Effect of Sex	3-month	M	904-1	1	0	504	10	RadCA3	81132	0.675307	36.9662	7.88814	5.92499	1.0471	1.34004	21368.2	13430	7132.27	3371.29	-0.182273	36.9662	20.885	2.0068e+08	0.30247	0.906859	120141
Overall Effect of Sex	3-month	M	904-1	1	0	10703	9	MoDG	32080	1.56592	32.9391	7.3563	5.70129	1.07137	1.29945	17966.7	11286.9	5973.24	2880.87	-0.158405	32.9391	19.5634	2.0068e+08	0.310695	0.908863	20486.3
Overall Effect of Sex	3-month	M	904-1	1	0	10704	9	PoDG	36988	0.134337	43.9413	8.5884	6.39028	1.02831	1.35093	24265.1	14988	7803.38	3832.59	-0.185999	43.9413	22.8733	2.0068e+08	0.319239	0.911103	275337
Overall Effect of Sex	3-month	M	1065-1	1	0	391	10	LmolCA1	2817	0.0532839	36.8094	7.74878	6.02909	1.05402	1.2892	18317.3	11337.7	6066.38	2914.43	-0.16745	36.8094	20.8041	2.0068e+08	0.360959	0.904686	52867.7
Overall Effect of Sex	3-month	M	1065-1	1	0	399	10	OrCA1	5221	0.113201	36.2003	7.77134	5.91838	1.05079	1.32073	17066.5	10918.7	6003.44	2612.44	-0.167583	36.2003	20.6642	2.0068e+08	0.29732	0.907659	46121.5
Overall Effect of Sex	3-month	M	1065-1	1	0	415	10	RadCA1	6253	0.140075	35.9218	7.74355	5.8892	1.05279	1.32188	17960.3	11390.4	6243.37	2776.31	-0.147506	35.9218	20.5668	2.0068e+08	0.324905	0.904947	44640.3
Overall Effect of Sex	3-month	M	1065-1	1	0	431	10	LMolCA2	1151	0.0220798	38.3397	7.87888	6.16187	1.05497	1.2831	18699.6	11597.3	6215.05	2941.71	-0.138248	38.3397	21.2098	2.0068e+08	0.357648	0.907853	52129
Overall Effect of Sex	3-month	M	1065-1	1	0	438	10	OrCA2	4024	0.0570512	42.253	8.31921	6.40152	1.03349	1.3078	19335.2	12089.3	6511.25	2978.62	-0.140964	42.253	22.4361	2.0068e+08	0.341484	0.911885	70533.2
Overall Effect of Sex	3-month	M	1065-1	1	0	454	10	RadCA2	3723	0.0679607	39.4287	8.04211	6.19255	1.04598	1.30518	18740.5	11751.6	6379.72	2904.19	-0.157074	39.4287	21.579	2.0068e+08	0.341423	0.910873	54781.7
Overall Effect of Sex	3-month	M	1065-1	1	0	471	10	LMolCA3	1572	0.03166	37.5782	7.83036	6.0788	1.04634	1.2933	18196.5	11390.6	6216.78	2819.47	-0.116889	37.5782	21.0692	2.0068e+08	0.359735	0.904441	49652.6
Overall Effect of Sex	3-month	M	1065-1	1	0	479	10	SluCA3	1564	0.0256596	41.6483	8.37786	6.29283	1.03232	1.33761	18797.4	11833.3	6419.4	2862.3	-0.134869	41.6483	22.3504	2.0068e+08	0.321716	0.914047	60951.7
Overall Effect of Sex	3-month	M	1065-1	1	0	486	10	OrCA3	10788	0.149737	41.6857	8.31232	6.32906	1.03242	1.32063	19229.9	12123.6	6543.26	2945.68	-0.16159	41.6857	22.3143	2.0068e+08	0.31543	0.91118	72046.2
Overall Effect of Sex	3-month	M	1065-1	1	0	504	10	RadCA3	7355	0.0945062	39.5833	8.10311	6.17858	1.04306	1.31738	18835	11823.6	6380.62	2920.51	-0.160547	39.5833	21.6674	2.0068e+08	0.329869	0.909577	77825.6
Overall Effect of Sex	3-month	M	1065-1	1	0	10703	9	MoDG	3670	0.207505	33.5657	7.40414	5.77601	1.06766	1.28802	16459.6	10421.9	5695.37	2582.57	-0.164711	33.5657	19.773	2.0068e+08	0.327928	0.907663	17686.3
Overall Effect of Sex	3-month	M	1065-1	1	0	10704	9	PoDG	5277	0.0352392	50.1249	9.01396	7.00097	1.01843	1.2938	22266.7	13377.4	6801.32	3543.64	-0.152953	50.1249	24.6347	2.0068e+08	0.376817	0.920755	149748
3-Month Only Sex Comparison	3-month	F	902-1	1	0	391	10	LmolCA1	36433	0.765997	34.8639	7.5481	5.85262	1.06622	1.29539	18987.2	11873.6	6367.19	3034.42	-0.177471	34.8639	20.1334	2.0068e+08	0.330495	0.907917	47562.9
3-Month Only Sex Comparison	3-month	F	902-1	1	0	399	10	OrCA1	66712	0.964493	36.3429	7.78463	5.90691	1.05361	1.32746	20512	13212.2	7342.74	3130.79	-0.183031	36.3429	20.6609	2.0068e+08	0.292277	0.907341	69167.9
3-Month Only Sex Comparison	3-month	F	902-1	1	0	415	10	RadCA1	77379	1.41653	32.8205	7.42828	5.62486	1.06786	1.33176	18987.4	12221.9	6757.77	2951.94	-0.18962	32.8205	19.558	2.0068e+08	0.288066	0.90481	54625.8
3-Month Only Sex Comparison	3-month	F	902-1	1	0	431	10	LMolCA2	15925	0.29775	35.061	7.60017	5.86676	1.05862	1.30313	17490.3	10856	5664.31	2821.79	-0.14825	35.061	20.2773	2.0068e+08	0.321283	0.907201	53484.4
3-Month Only Sex Comparison	3-month	F	902-1	1	0	438	10	OrCA2	38428	0.408173	38.8193	8.0323	6.1003	1.04447	1.32532	19492.7	12285.9	6555	3036.97	-0.16095	38.8193	21.42	2.0068e+08	0.304217	0.909662	94146.3
3-Month Only Sex Comparison	3-month	F	902-1	1	0	454	10	RadCA2	35482	0.523179	36.7454	7.82804	5.94176	1.05021	1.32649	18150	11401.6	6053.18	2858.93	-0.153103	36.7454	20.8038	2.0068e+08	0.309835	0.908044	67820
3-Month Only Sex Comparison	3-month	F	902-1	1	0	471	10	LMolCA3	11379	0.189627	33.1878	7.426	5.70738	1.06811	1.31007	18089.6	11539.3	6313.67	2833.84	-0.179264	33.1878	19.6891	2.0068e+08	0.305991	0.906172	60007.2
3-Month Only Sex Comparison	3-month	F	902-1	1	0	479	10	SluCA3	29308	0.306175	37.3377	7.93631	5.95895	1.04518	1.34011	18451.3	11561.7	6102.28	2915.32	-0.161443	37.3377	21.0212	2.0068e+08	0.307494	0.907708	95722.9
3-Month Only Sex Comparison	3-month	F	902-1	1	0	486	10	OrCA3	119320	1.17231	38.5641	8.05245	6.05582	1.0406	1.33828	18905.8	11876.5	6292.89	2957.14	-0.151757	38.5641	21.3955	2.0068e+08	0.30461	0.908462	101782
3-Month Only Sex Comparison	3-month	F	902-1	1	0	504	10	RadCA3	100207	0.836816	36.7754	7.85449	5.93024	1.04777	1.33322	18915.9	11859.6	6268.1	2995.93	-0.170735	36.7754	20.8394	2.0068e+08	0.307332	0.906889	119748
3-Month Only Sex Comparison	3-month	F	902-1	1	0	10703	9	MoDG	33176	1.69112	32.3111	7.28366	5.64325	1.07654	1.29981	16693.8	10593.4	5709.47	2654.4	-0.163945	32.3111	19.327	2.0068e+08	0.306565	0.908394	19617.7
3-Month Only Sex Comparison	3-month	F	902-1	1	0	10704	9	PoDG	52821	0.197757	42.3187	8.41912	6.30628	1.03215	1.34176	20720.1	12771.3	6623.69	3294.92	-0.174819	42.3187	22.4427	2.0068e+08	0.326693	0.910537	267100
3-Month Only Sex Comparison	3-month	F	1064-1	1	0	391	10	LmolCA1	13065	0.302429	37.3729	7.75932	6.08804	1.05654	1.27923	19896.7	12300.5	6638.22	3163.73	-0.164393	37.3729	20.9103	2.0068e+08	0.376473	0.908048	43200.2
3-Month Only Sex Comparison	3-month	F	1064-1	1	0	399	10	OrCA1	32933	0.415508	35.8517	7.73611	5.87327	1.05337	1.32716	19226.1	12350.6	6854.69	2942.95	-0.190906	35.8517	20.5293	2.0068e+08	0.298606	0.90578	79259.6
3-Month Only Sex Comparison	3-month	F	1064-1	1	0	415	10	RadCA1	33249	0.570965	32.9267	7.43976	5.64052	1.06589	1.32935	18333.6	11752.3	6504.21	2851.91	-0.191233	32.9267	19.6095	2.0068e+08	0.303772	0.903491	58233
3-Month Only Sex Comparison	3-month	F	1064-1	1	0	431	10	LMolCA2	6015	0.114753	36.4559	7.7316	5.9857	1.05433	1.29788	19533	12365.5	6822.55	3032.74	-0.178679	36.4559	20.7047	2.0068e+08	0.338053	0.904466	52417.1
3-Month Only Sex Comparison	3-month	F	1064-1	1	0	438	10	OrCA2	18965	0.207504	40.7941	8.1906	6.27733	1.03946	1.312	20318.9	12838.3	7001.65	3115.94	-0.178172	40.7941	22.003	2.0068e+08	0.324697	0.910942	91395.9
3-Month Only Sex Comparison	3-month	F	1064-1	1	0	454	10	RadCA2	16017	0.211356	36.2785	7.75494	5.92613	1.05387	1.3171	19315	12288.1	6759.21	2988.28	-0.18454	36.2785	20.6451	2.0068e+08	0.317071	0.906928	75782.2
3-Month Only Sex Comparison	3-month	F	1064-1	1	0	471	10	LMolCA3	6587	0.0950065	36.4381	7.75187	5.96188	1.05572	1.3078	18866.1	11973.3	6573.38	2923.15	-0.17397	36.4381	20.6786	2.0068e+08	0.324939	0.905738	69332.1
3-Month Only Sex Comparison	3-month	F	1064-1	1	0	479	10	SluCA3	6772	0.104801	40.2326	8.20147	6.20202	1.03926	1.32871	20165.5	12750.3	6946.57	3108.08	-0.193006	40.2326	21.8833	2.0068e+08	0.313748	0.911523	64617.7
3-Month Only Sex Comparison	3-month	F	1064-1	1	0	486	10	OrCA3	32275	0.413265	42.0587	8.35464	6.34993	1.03194	1.32271	20732	13154	7226.42	3140.98	-0.166399	42.0587	22.4188	2.0068e+08	0.319737	0.911706	78097.5
3-Month Only Sex Comparison	3-month	F	1064-1	1	0	504	10	RadCA3	33473	0.326512	38.2105	7.98115	6.05979	1.04411	1.32532	20093.8	12726.3	6925.21	3115.45	-0.192518	38.2105	21.2765	2.0068e+08	0.313618	0.907991	102517
3-Month Only Sex Comparison	3-month	F	1064-1	1	0	10703	9	MoDG	12649	0.721492	34.1209	7.47144	5.80509	1.06551	1.29274	17524.9	11250.3	6297.65	2687.81	-0.171636	34.1209	19.9405	2.0068e+08	0.316187	0.906301	17531.7
3-Month Only Sex Comparison	3-month	F	1064-1	1	0	10704	9	PoDG	21312	0.0941974	40.5112	8.20968	6.22177	1.03768	1.32806	20742.7	12891.6	6814.77	3278.73	-0.193263	40.5112	21.9453	2.0068e+08	0.325529	0.910362	226248
3-Month Only Sex Comparison	3-month	M	805686-1	1	0	391	10	LmolCA1	18535	0.414978	41.8885	8.21953	6.3827	1.04442	1.29404	16516.9	9553.12	4424.94	2822.06	-0.0942569	41.8885	22.1821	2.0068e+08	0.383626	0.915478	44665
3-Month Only Sex Comparison	3-month	M	805686-1	1	0	399	10	OrCA1	25785	0.415008	41.8533	8.35214	6.28554	1.03645	1.33563	17388.8	10415.3	5062.9	2858	-0.114381	41.8533	22.2737	2.0068e+08	0.341688	0.911776	62131.3
3-Month Only Sex Comparison	3-month	M	805686-1	1	0	415	10	RadCA1	28032	0.769723	41.0819	8.26127	6.24015	1.04086	1.33224	16055.4	9522.92	4522.72	2680.64	-0.103035	41.0819	22.031	2.0068e+08	0.34729	0.912298	36418.3
3-Month Only Sex Comparison	3-month	M	805686-1	1	0	431	10	LMolCA2	5962	0.0739746	40.8992	8.1845	6.28282	1.04113	1.30991	17644	10432	4993.47	2965.38	-0.11552	40.8992	21.979	2.0068e+08	0.363424	0.911879	80595.2
3-Month Only Sex Comparison	3-month	M	805686-1	1	0	438	10	OrCA2	8640	0.120775	38.6157	8.04096	6.05508	1.04165	1.33658	18324.4	11302.9	5804.7	2945.19	-0.158192	38.6157	21.3788	2.0068e+08	0.320279	0.908318	71537.8
3-Month Only Sex Comparison	3-month	M	805686-1	1	0	454	10	RadCA2	9072	0.153765	41.2696	8.27917	6.26381	1.03623	1.33022	18734.4	11261.6	5537.48	3084.06	-0.139188	41.2696	22.1301	2.0068e+08	0.338873	0.910889	58999.1
3-Month Only Sex Comparison	3-month	M	805686-1	1	0	471	10	LMolCA3	5594	0.0795527	41.6634	8.30017	6.32251	1.03746	1.32005	17573.5	10344.8	4881.09	2961.2	-0.122951	41.6634	22.2416	2.0068e+08	0.359655	0.912615	70318.2
3-Month Only Sex Comparison	3-month	M	805686-1	1	0	479	10	SluCA3	3821	0.0982556	45.2426	8.65667	6.54233	1.02988	1.33134	16672.5	9888.55	4676.79	2752.74	-0.125419	45.2426	23.2181	2.0068e+08	0.334074	0.917771	38888.4
3-Month Only Sex Comparison	3-month	M	805686-1	1	0	486	10	OrCA3	16069	0.299425	39.9694	8.16943	6.15653	1.04193	1.3359	17096.5	10349.1	5116.41	2791.42	-0.118924	39.9694	21.7307	2.0068e+08	0.331497	0.911923	53666.2
3-Month Only Sex Comparison	3-month	M	805686-1	1	0	504	10	RadCA3	19094	0.267283	44.1578	8.56762	6.46521	1.02874	1.33231	17379.1	10242.2	4846.11	2889.83	-0.1045	44.1578	22.9618	2.0068e+08	0.3558	0.91439	71437.5
3-Month Only Sex Comparison	3-month	M	805686-1	1	0	10703	9	MoDG	14727	0.738978	39.4893	8.00756	6.21064	1.04918	1.29608	15214.6	8997.66	4278.15	2554.86	-0.0825285	39.4893	21.5393	2.0068e+08	0.36027	0.913993	19928.9
3-Month Only Sex Comparison	3-month	M	805686-1	1	0	10704	9	PoDG	2548	0.0283107	44.8721	8.56451	6.54742	1.03046	1.31803	16508.7	9714.88	4545.67	2740.93	-0.105743	44.8721	23.072	2.0068e+08	0.338816	0.915866	90001.4
3-Month Only Sex Comparison	3-month	M	805686-2	1	0	391	10	LmolCA1	11680	0.352932	38.4569	7.92228	6.12451	1.05172	1.29902	17611.3	10506.5	5148.15	2946.22	-0.124289	38.4569	21.246	2.0068e+08	0.361065	0.91273	33094.2
3-Month Only Sex Comparison	3-month	M	805686-2	1	0	399	10	OrCA1	13678	0.327896	38.8577	8.09005	6.0504	1.04333	1.34633	18278.8	11349.7	5858.84	2902.48	-0.142342	38.8577	21.4326	2.0068e+08	0.307095	0.909271	41714.5
3-Month Only Sex Comparison	3-month	M	805686-2	1	0	415	10	RadCA1	31110	0.689455	38.2653	8.00595	6.02335	1.04644	1.3378	18873.1	11467.8	5755.04	3095.23	-0.152784	38.2653	21.2367	2.0068e+08	0.329812	0.909792	45122.6
3-Month Only Sex Comparison	3-month	M	805686-2	1	0	431	10	LMolCA2	4452	0.0702613	40.257	8.17941	6.22045	1.04053	1.32145	18860	11373.4	5674.41	3077.49	-0.116717	40.257	21.8656	2.0068e+08	0.352242	0.912875	63363.4
3-Month Only Sex Comparison	3-month	M	805686-2	1	0	438	10	OrCA2	5129	0.0621162	44.7869	8.61996	6.52108	1.02768	1.32804	20556.5	12561.2	6409.02	3257.52	-0.147346	44.7869	23.1488	2.0068e+08	0.326859	0.914344	82571
3-Month Only Sex Comparison	3-month	M	805686-2	1	0	454	10	RadCA2	6915	0.0880195	40.7462	8.28671	6.19699	1.03646	1.34401	19636.2	12016.8	6114.55	3151.48	-0.144189	40.7462	22.019	2.0068e+08	0.330087	0.910923	78562.2
3-Month Only Sex Comparison	3-month	M	805686-2	1	0	471	10	LMolCA3	2839	0.0530855	39.8049	8.14555	6.16352	1.03895	1.32828	18713.4	11195.4	5497.44	3100.06	-0.131337	39.8049	21.7272	2.0068e+08	0.342853	0.911433	53479.8
3-Month Only Sex Comparison	3-month	M	805686-2	1	0	479	10	SluCA3	5289	0.101393	44.4196	8.61283	6.46157	1.02946	1.34019	19510.4	11691.7	5752.08	3183.81	-0.136835	44.4196	23.0064	2.0068e+08	0.33795	0.916082	52163.5
3-Month Only Sex Comparison	3-month	M	805686-2	1	0	486	10	OrCA3	9502	0.169778	41.3335	8.33839	6.23468	1.03301	1.34591	18170	11176	5688.18	2893.02	-0.134686	41.3335	22.1786	2.0068e+08	0.311292	0.911544	55967.3
3-Month Only Sex Comparison	3-month	M	805686-2	1	0	504	10	RadCA3	13950	0.192761	43.0304	8.49879	6.34844	1.03162	1.34517	20538.6	12385.1	6169.64	3340.07	-0.146949	43.0304	22.6371	2.0068e+08	0.338025	0.912553	72369.4
3-Month Only Sex Comparison	3-month	M	805686-2	1	0	10703	9	MoDG	13502	0.684628	36.8445	7.77498	5.97754	1.05759	1.30815	16829.7	10201.7	5063.16	2783.79	-0.130266	36.8445	20.7432	2.0068e+08	0.332547	0.911215	19721.7
3-Month Only Sex Comparison	3-month	M	805686-2	1	0	10704	9	PoDG	12927	0.0903444	44.2366	8.60581	6.43567	1.0296	1.34319	20648.5	12433.3	6206.09	3355.12	-0.146765	44.2366	22.9565	2.0068e+08	0.337854	0.913881	143086
3-Month Only Sex Comparison	3-month	M	904-1	1	0	391	10	LmolCA1	31828	0.62749	34.9908	7.58401	5.85139	1.06139	1.30303	19642.5	12131.5	6323.34	3189.52	-0.160808	34.9908	20.2137	2.0068e+08	0.335312	0.908331	50722.7
3-Month Only Sex Comparison	3-month	M	904-1	1	0	399	10	OrCA1	62345	0.810988	34.108	7.5804	5.73067	1.05733	1.3333	19859.8	12629	6817.5	3111.73	-0.16929	34.108	20.0222	2.0068e+08	0.293194	0.904874	76875.3
3-Month Only Sex Comparison	3-month	M	904-1	1	0	415	10	RadCA1	62722	1.16276	31.984	7.33116	5.5728	1.07014	1.32773	19448.1	12334.7	6622.31	3099.42	-0.188711	31.984	19.306	2.0068e+08	0.292642	0.904837	53942.4
3-Month Only Sex Comparison	3-month	M	904-1	1	0	431	10	LMolCA2	15176	0.216886	35.3438	7.64556	5.87116	1.05557	1.30952	20203.1	12616.5	6678.2	3227.97	-0.172693	35.3438	20.3719	2.0068e+08	0.320256	0.907121	69972.3
3-Month Only Sex Comparison	3-month	M	904-1	1	0	438	10	OrCA2	47522	0.403241	37.6337	7.93448	5.99636	1.04657	1.33134	21333	13408	7142.78	3349.88	-0.172169	37.6337	21.0811	2.0068e+08	0.308835	0.907547	117850
3-Month Only Sex Comparison	3-month	M	904-1	1	0	454	10	RadCA2	30714	0.431539	35.5562	7.71121	5.84748	1.05421	1.32856	20481.8	12927.6	6917.77	3225.15	-0.173176	35.5562	20.4426	2.0068e+08	0.300341	0.906366	71173.2
3-Month Only Sex Comparison	3-month	M	904-1	1	0	471	10	LMolCA3	10348	0.164169	34.0401	7.53326	5.75337	1.06231	1.31815	19950.4	12565.7	6735.87	3158.54	-0.158709	34.0401	19.9608	2.0068e+08	0.315831	0.906908	63032.6
3-Month Only Sex Comparison	3-month	M	904-1	1	0	479	10	SluCA3	20996	0.217923	37.9223	8.00783	5.98331	1.04431	1.34717	20922.9	13114.1	6941.52	3296.38	-0.167511	37.9223	21.1797	2.0068e+08	0.304094	0.908272	96345.9
3-Month Only Sex Comparison	3-month	M	904-1	1	0	486	10	OrCA3	99324	0.7747	36.3416	7.84642	5.87362	1.04736	1.34542	21018.2	13230.3	7039.11	3315.83	-0.179416	36.3416	20.7269	2.0068e+08	0.301813	0.905594	128210
3-Month Only Sex Comparison	3-month	M	904-1	1	0	504	10	RadCA3	81132	0.675307	36.9662	7.88814	5.92499	1.0471	1.34004	21368.2	13430	7132.27	3371.29	-0.182273	36.9662	20.885	2.0068e+08	0.30247	0.906859	120141
3-Month Only Sex Comparison	3-month	M	904-1	1	0	10703	9	MoDG	32080	1.56592	32.9391	7.3563	5.70129	1.07137	1.29945	17966.7	11286.9	5973.24	2880.87	-0.158405	32.9391	19.5634	2.0068e+08	0.310695	0.908863	20486.3
3-Month Only Sex Comparison	3-month	M	904-1	1	0	10704	9	PoDG	36988	0.134337	43.9413	8.5884	6.39028	1.02831	1.35093	24265.1	14988	7803.38	3832.59	-0.185999	43.9413	22.8733	2.0068e+08	0.319239	0.911103	275337
3-Month Only Sex Comparison	3-month	M	1065-1	1	0	391	10	LmolCA1	2817	0.0532839	36.8094	7.74878	6.02909	1.05402	1.2892	18317.3	11337.7	6066.38	2914.43	-0.16745	36.8094	20.8041	2.0068e+08	0.360959	0.904686	52867.7
3-Month Only Sex Comparison	3-month	M	1065-1	1	0	399	10	OrCA1	5221	0.113201	36.2003	7.77134	5.91838	1.05079	1.32073	17066.5	10918.7	6003.44	2612.44	-0.167583	36.2003	20.6642	2.0068e+08	0.29732	0.907659	46121.5
3-Month Only Sex Comparison	3-month	M	1065-1	1	0	415	10	RadCA1	6253	0.140075	35.9218	7.74355	5.8892	1.05279	1.32188	17960.3	11390.4	6243.37	2776.31	-0.147506	35.9218	20.5668	2.0068e+08	0.324905	0.904947	44640.3
3-Month Only Sex Comparison	3-month	M	1065-1	1	0	431	10	LMolCA2	1151	0.0220798	38.3397	7.87888	6.16187	1.05497	1.2831	18699.6	11597.3	6215.05	2941.71	-0.138248	38.3397	21.2098	2.0068e+08	0.357648	0.907853	52129
3-Month Only Sex Comparison	3-month	M	1065-1	1	0	438	10	OrCA2	4024	0.0570512	42.253	8.31921	6.40152	1.03349	1.3078	19335.2	12089.3	6511.25	2978.62	-0.140964	42.253	22.4361	2.0068e+08	0.341484	0.911885	70533.2
3-Month Only Sex Comparison	3-month	M	1065-1	1	0	454	10	RadCA2	3723	0.0679607	39.4287	8.04211	6.19255	1.04598	1.30518	18740.5	11751.6	6379.72	2904.19	-0.157074	39.4287	21.579	2.0068e+08	0.341423	0.910873	54781.7
3-Month Only Sex Comparison	3-month	M	1065-1	1	0	471	10	LMolCA3	1572	0.03166	37.5782	7.83036	6.0788	1.04634	1.2933	18196.5	11390.6	6216.78	2819.47	-0.116889	37.5782	21.0692	2.0068e+08	0.359735	0.904441	49652.6
3-Month Only Sex Comparison	3-month	M	1065-1	1	0	479	10	SluCA3	1564	0.0256596	41.6483	8.37786	6.29283	1.03232	1.33761	18797.4	11833.3	6419.4	2862.3	-0.134869	41.6483	22.3504	2.0068e+08	0.321716	0.914047	60951.7
3-Month Only Sex Comparison	3-month	M	1065-1	1	0	486	10	OrCA3	10788	0.149737	41.6857	8.31232	6.32906	1.03242	1.32063	19229.9	12123.6	6543.26	2945.68	-0.16159	41.6857	22.3143	2.0068e+08	0.31543	0.91118	72046.2
3-Month Only Sex Comparison	3-month	M	1065-1	1	0	504	10	RadCA3	7355	0.0945062	39.5833	8.10311	6.17858	1.04306	1.31738	18835	11823.6	6380.62	2920.51	-0.160547	39.5833	21.6674	2.0068e+08	0.329869	0.909577	77825.6
3-Month Only Sex Comparison	3-month	M	1065-1	1	0	10703	9	MoDG	3670	0.207505	33.5657	7.40414	5.77601	1.06766	1.28802	16459.6	10421.9	5695.37	2582.57	-0.164711	33.5657	19.773	2.0068e+08	0.327928	0.907663	17686.3
3-Month Only Sex Comparison	3-month	M	1065-1	1	0	10704	9	PoDG	5277	0.0352392	50.1249	9.01396	7.00097	1.01843	1.2938	22266.7	13377.4	6801.32	3543.64	-0.152953	50.1249	24.6347	2.0068e+08	0.376817	0.920755	149748
Female Only Age Comparison	12-month	F	769329-3	1	0	391	10	LmolCA1	21680	0.716887	36.0304	7.67213	5.9377	1.05765	1.29773	18419.4	11587.3	6190.15	2889.99	-0.144559	36.0304	20.5199	2.0068e+08	0.310246	0.910814	30241.9
Female Only Age Comparison	12-month	F	769329-3	1	0	399	10	OrCA1	60148	1.0347	35.1096	7.66833	5.81258	1.05459	1.32924	18726.7	12033.8	6576.3	2875.78	-0.16027	35.1096	20.3147	2.0068e+08	0.275524	0.90765	58131
Female Only Age Comparison	12-month	F	769329-3	1	0	415	10	RadCA1	49328	1.41534	33.133	7.44404	5.66189	1.06675	1.3257	18237.2	11713.5	6399.51	2830.41	-0.168663	33.133	19.6515	2.0068e+08	0.277727	0.907586	34852.4
Female Only Age Comparison	12-month	F	769329-3	1	0	431	10	LMolCA2	9052	0.203463	36.3619	7.72241	5.96309	1.05684	1.30152	19087.1	12105.6	6541.55	2967.06	-0.159724	36.3619	20.6387	2.0068e+08	0.304184	0.910506	44489.6
Female Only Age Comparison	12-month	F	769329-3	1	0	438	10	OrCA2	32442	0.368148	37.8806	7.94723	6.02581	1.04591	1.32712	20090.1	12829.3	6977.72	3069.98	-0.152083	37.8806	21.1556	2.0068e+08	0.286577	0.909359	88122.1
Female Only Age Comparison	12-month	F	769329-3	1	0	454	10	RadCA2	22182	0.40154	35.5431	7.68981	5.86112	1.05295	1.32128	19428.1	12470.3	6823.41	2979.61	-0.16384	35.5431	20.4456	2.0068e+08	0.27962	0.907982	55242.3
Female Only Age Comparison	12-month	F	769329-3	1	0	471	10	LMolCA3	5794	0.166131	36.2825	7.70966	5.96506	1.05465	1.29823	18097.4	11436.4	6130.16	2814.67	-0.122278	36.2825	20.6415	2.0068e+08	0.305089	0.911537	34876.1
Female Only Age Comparison	12-month	F	769329-3	1	0	479	10	SluCA3	14250	0.211429	40.8859	8.27477	6.23134	1.03473	1.33584	20549.3	13126.5	7151.82	3104.12	-0.146899	40.8859	22.0656	2.0068e+08	0.289536	0.913306	67398.5
Female Only Age Comparison	12-month	F	769329-3	1	0	486	10	OrCA3	54280	0.786957	39.7397	8.17454	6.13983	1.03783	1.34007	20649.8	13224	7229.77	3119.66	-0.153366	39.7397	21.7424	2.0068e+08	0.283054	0.910528	68974.6
Female Only Age Comparison	12-month	F	769329-3	1	0	504	10	RadCA3	48268	0.683239	38.5509	8.0206	6.07633	1.04275	1.32842	19843.4	12649.6	6863.02	3032.33	-0.155528	38.5509	21.3729	2.0068e+08	0.288427	0.910472	70645.8
Female Only Age Comparison	12-month	F	769329-3	1	0	10703	9	MoDG	22436	1.874	34.2398	7.46957	5.79949	1.06722	1.2955	16758.1	10704	5782.47	2609.82	-0.152498	34.2398	19.9225	2.0068e+08	0.281563	0.911459	11972.3
Female Only Age Comparison	12-month	F	769329-3	1	0	10704	9	PoDG	25755	0.212989	46.1276	8.73184	6.62925	1.02593	1.32467	21973.5	13758.6	7285.27	3358.53	-0.152241	46.1276	23.5077	2.0068e+08	0.302894	0.917603	120922
Female Only Age Comparison	12-month	F	769330-5	1	0	391	10	LmolCA1	21314	0.648475	36.9526	7.73783	6.01501	1.06004	1.29391	16500.7	10116.2	5108.18	2702.33	-0.143922	36.9526	20.7375	2.0068e+08	0.32123	0.912651	32867.9
Female Only Age Comparison	12-month	F	769330-5	1	0	399	10	OrCA1	38770	0.829132	37.6892	7.9103	6.02838	1.0473	1.32246	16316.7	10188.6	5245.47	2594.76	-0.131417	37.6892	21.0897	2.0068e+08	0.292375	0.910891	46759.7
Female Only Age Comparison	12-month	F	769330-5	1	0	415	10	RadCA1	65763	1.32412	35.1418	7.66822	5.81817	1.057	1.32894	17231.5	10754.4	5554.16	2778.36	-0.157999	35.1418	20.3089	2.0068e+08	0.297119	0.907063	49665.4
Female Only Age Comparison	12-month	F	769330-5	1	0	431	10	LMolCA2	6284	0.128117	38.6329	7.93468	6.15351	1.04851	1.29785	17892.6	11094	5726.59	2851.72	-0.142358	38.6329	21.3321	2.0068e+08	0.310553	0.91269	49048.8
Female Only Age Comparison	12-month	F	769330-5	1	0	438	10	OrCA2	15592	0.237686	41.4698	8.26623	6.3252	1.03785	1.31512	18951.8	11873.9	6230.09	2946.6	-0.135201	41.4698	22.1938	2.0068e+08	0.297548	0.914351	65599.1
Female Only Age Comparison	12-month	F	769330-5	1	0	454	10	RadCA2	14198	0.234745	39.8351	8.10981	6.18335	1.04356	1.32074	18158.4	11295.4	5829.27	2878.09	-0.143454	39.8351	21.6866	2.0068e+08	0.301716	0.912725	60482.7
Female Only Age Comparison	12-month	F	769330-5	1	0	471	10	LMolCA3	6038	0.155479	36.0479	7.71638	5.91842	1.05578	1.31302	16735	10404.8	5351.99	2692.53	-0.130714	36.0479	20.5618	2.0068e+08	0.30567	0.909948	38834.8
Female Only Age Comparison	12-month	F	769330-5	1	0	479	10	SluCA3	10371	0.174615	40.5786	8.23968	6.21215	1.03845	1.3369	19224.4	11994.5	6243.73	3027.84	-0.145621	40.5786	21.9514	2.0068e+08	0.305499	0.912955	59393.4
Female Only Age Comparison	12-month	F	769330-5	1	0	486	10	OrCA3	57615	0.887772	39.9366	8.16313	6.17646	1.03873	1.33111	17711.1	11061	5722.6	2790.1	-0.133647	39.9366	21.778	2.0068e+08	0.296066	0.911764	64898.4
Female Only Age Comparison	12-month	F	769330-5	1	0	504	10	RadCA3	43038	0.571568	40.0012	8.16508	6.1718	1.04097	1.33173	18855.5	11746	6083.53	2983.58	-0.15389	40.0012	21.7633	2.0068e+08	0.298618	0.911412	75298.1
Female Only Age Comparison	12-month	F	769330-5	1	0	10703	9	MoDG	19690	1.48663	33.4905	7.41076	5.72019	1.07287	1.30698	15435.9	9626.35	4942.08	2513.57	-0.143263	33.4905	19.6674	2.0068e+08	0.299186	0.908746	13244.8
Female Only Age Comparison	12-month	F	769330-5	1	0	10704	9	PoDG	15165	0.163544	46.4814	8.7601	6.64096	1.02582	1.32755	19774.4	12210.2	6243.86	3096.88	-0.135162	46.4814	23.5783	2.0068e+08	0.308217	0.917628	92727.3
Female Only Age Comparison	12-month	F	769343-6	1	0	391	10	LmolCA1	36092	0.61209	33.3713	7.41235	5.70104	1.07107	1.31022	21109.4	13149.1	6872.02	3459.44	-0.213843	33.3713	19.6498	2.0068e+08	0.306401	0.907402	58965.2
Female Only Age Comparison	12-month	F	769343-6	1	0	399	10	OrCA1	71571	0.751525	33.5877	7.52477	5.68564	1.06083	1.33553	22349.7	14331.5	7802.28	3499.53	-0.215479	33.5877	19.8396	2.0068e+08	0.273753	0.904641	95234.4
Female Only Age Comparison	12-month	F	769343-6	1	0	415	10	RadCA1	85662	1.22754	32.0588	7.35264	5.55958	1.07219	1.3365	21233.6	13439.4	7155.18	3416.14	-0.217903	32.0588	19.3021	2.0068e+08	0.282588	0.904258	69783.3
Female Only Age Comparison	12-month	F	769343-6	1	0	431	10	LMolCA2	8486	0.109745	33.9688	7.52769	5.73309	1.06317	1.32277	20121.9	12720.2	6809.6	3187.03	-0.176771	33.9688	19.9204	2.0068e+08	0.300241	0.906466	77324.6
Female Only Age Comparison	12-month	F	769343-6	1	0	438	10	OrCA2	29067	0.229558	35.8437	7.78553	5.83615	1.04965	1.34385	22214	14216.9	7755.29	3433.14	-0.197419	35.8437	20.561	2.0068e+08	0.280815	0.905681	126622
Female Only Age Comparison	12-month	F	769343-6	1	0	454	10	RadCA2	20966	0.227334	34.2781	7.58953	5.73413	1.05999	1.33442	20926.6	13243.4	7058.11	3324.49	-0.196829	34.2781	20.0294	2.0068e+08	0.291202	0.905376	92225.3
Female Only Age Comparison	12-month	F	769343-6	1	0	471	10	LMolCA3	8912	0.133055	32.5369	7.37203	5.62473	1.07109	1.32163	20113.6	12830.3	6940.24	3181.05	-0.205221	32.5369	19.4452	2.0068e+08	0.287401	0.905304	66979.9
Female Only Age Comparison	12-month	F	769343-6	1	0	479	10	SluCA3	13221	0.139721	38.3829	8.04638	6.01182	1.04449	1.3479	23897.5	15221.9	8228.1	3713.71	-0.215972	38.3829	21.2916	2.0068e+08	0.278199	0.909382	94624.6
Female Only Age Comparison	12-month	F	769343-6	1	0	486	10	OrCA3	58194	0.485691	37.1207	7.93719	5.90638	1.04734	1.35426	23439.9	14936.9	8081.37	3650.34	-0.214833	37.1207	20.924	2.0068e+08	0.279617	0.906347	119817
Female Only Age Comparison	12-month	F	769343-6	1	0	504	10	RadCA3	64886	0.464237	37.1099	7.91416	5.91792	1.04731	1.34666	23421.8	14892.9	8027.31	3661.37	-0.215471	37.1099	20.9151	2.0068e+08	0.281155	0.906677	139769
Female Only Age Comparison	12-month	F	769343-6	1	0	10703	9	MoDG	39636	1.48927	31.6063	7.22159	5.54834	1.08325	1.31538	19163.8	12083.7	6405.72	3106.43	-0.203374	31.6063	19.0409	2.0068e+08	0.29674	0.907317	26614.4
Female Only Age Comparison	12-month	F	769343-6	1	0	10704	9	PoDG	43149	0.168296	42.5167	8.49374	6.25624	1.02918	1.36523	24904.1	15625.6	8295.99	3901.59	-0.210655	42.5167	22.4928	2.0068e+08	0.295067	0.909699	256388
Female Only Age Comparison	12-month	F	735100-1	1	0	391	10	LmolCA1	27545	0.888466	35.7858	7.65029	5.91061	1.06003	1.30132	17766.7	11106.5	5851.92	2830.44	-0.14508	35.7858	20.4239	2.0068e+08	0.316061	0.910265	31002.9
Female Only Age Comparison	12-month	F	735100-1	1	0	399	10	OrCA1	75898	1.2351	36.1772	7.77812	5.88668	1.05167	1.33108	18334.8	11697.8	6330.16	2833.96	-0.148128	36.1772	20.6237	2.0068e+08	0.292081	0.908465	61450.8
Female Only Age Comparison	12-month	F	735100-1	1	0	415	10	RadCA1	72071	1.81804	33.5709	7.4915	5.69333	1.06456	1.32766	18513.6	11851.6	6451.73	2883.17	-0.164021	33.5709	19.7909	2.0068e+08	0.289768	0.906615	39642.1
Female Only Age Comparison	12-month	F	735100-1	1	0	431	10	LMolCA2	10652	0.174397	36.5529	7.74655	5.97514	1.05333	1.30372	17202.5	10691	5534.39	2749.51	-0.134347	36.5529	20.7206	2.0068e+08	0.313196	0.910554	61079.2
Female Only Age Comparison	12-month	F	735100-1	1	0	438	10	OrCA2	27413	0.28458	38.2419	7.99472	6.03726	1.04444	1.33299	17926.7	11218	5852.73	2824.81	-0.146695	38.2419	21.2568	2.0068e+08	0.299338	0.909323	96328
Female Only Age Comparison	12-month	F	735100-1	1	0	454	10	RadCA2	22645	0.302624	36.3001	7.78487	5.90301	1.05226	1.32881	17898.1	11258.2	5931.15	2827.58	-0.155735	36.3001	20.6601	2.0068e+08	0.298092	0.907696	74828.9
Female Only Age Comparison	12-month	F	735100-1	1	0	471	10	LMolCA3	10712	0.190197	34.9445	7.58757	5.84704	1.05879	1.30575	17681.5	11134.8	5907.95	2797.6	-0.136644	34.9445	20.2266	2.0068e+08	0.309079	0.907735	56320.4
Female Only Age Comparison	12-month	F	735100-1	1	0	479	10	SluCA3	19655	0.219648	38.7578	8.07455	6.06399	1.04216	1.34083	20038.4	12702.7	6797.47	3107.42	-0.16664	38.7578	21.429	2.0068e+08	0.291152	0.909802	89484.1
Female Only Age Comparison	12-month	F	735100-1	1	0	486	10	OrCA3	76800	0.753446	38.5104	8.05866	6.03475	1.04096	1.34469	19692.6	12446.4	6629.66	3062.23	-0.159517	38.5104	21.366	2.0068e+08	0.292998	0.908642	101932
Female Only Age Comparison	12-month	F	735100-1	1	0	504	10	RadCA3	67914	0.653376	37.9259	7.97445	6.00289	1.0444	1.33803	19421.4	12243.2	6486.29	3043.15	-0.163417	37.9259	21.1663	2.0068e+08	0.294311	0.908356	103943
Female Only Age Comparison	12-month	F	735100-1	1	0	10703	9	MoDG	31921	2.04737	34.5355	7.5004	5.8166	1.06779	1.29852	16379.2	10325.8	5464.73	2599.07	-0.143638	34.5355	19.9975	2.0068e+08	0.302942	0.910247	15591.2
Female Only Age Comparison	12-month	F	735100-1	1	0	10704	9	PoDG	38147	0.19871	44.2479	8.61303	6.42843	1.02703	1.34681	21589.5	13381.6	6968.27	3379.3	-0.158178	44.2479	22.9808	2.0068e+08	0.314117	0.912772	191973
Female Only Age Comparison	3-month	F	902-1	1	0	391	10	LmolCA1	36433	0.765997	34.8639	7.5481	5.85262	1.06622	1.29539	18987.2	11873.6	6367.19	3034.42	-0.177471	34.8639	20.1334	2.0068e+08	0.330495	0.907917	47562.9
Female Only Age Comparison	3-month	F	902-1	1	0	399	10	OrCA1	66712	0.964493	36.3429	7.78463	5.90691	1.05361	1.32746	20512	13212.2	7342.74	3130.79	-0.183031	36.3429	20.6609	2.0068e+08	0.292277	0.907341	69167.9
Female Only Age Comparison	3-month	F	902-1	1	0	415	10	RadCA1	77379	1.41653	32.8205	7.42828	5.62486	1.06786	1.33176	18987.4	12221.9	6757.77	2951.94	-0.18962	32.8205	19.558	2.0068e+08	0.288066	0.90481	54625.8
Female Only Age Comparison	3-month	F	902-1	1	0	431	10	LMolCA2	15925	0.29775	35.061	7.60017	5.86676	1.05862	1.30313	17490.3	10856	5664.31	2821.79	-0.14825	35.061	20.2773	2.0068e+08	0.321283	0.907201	53484.4
Female Only Age Comparison	3-month	F	902-1	1	0	438	10	OrCA2	38428	0.408173	38.8193	8.0323	6.1003	1.04447	1.32532	19492.7	12285.9	6555	3036.97	-0.16095	38.8193	21.42	2.0068e+08	0.304217	0.909662	94146.3
Female Only Age Comparison	3-month	F	902-1	1	0	454	10	RadCA2	35482	0.523179	36.7454	7.82804	5.94176	1.05021	1.32649	18150	11401.6	6053.18	2858.93	-0.153103	36.7454	20.8038	2.0068e+08	0.309835	0.908044	67820
Female Only Age Comparison	3-month	F	902-1	1	0	471	10	LMolCA3	11379	0.189627	33.1878	7.426	5.70738	1.06811	1.31007	18089.6	11539.3	6313.67	2833.84	-0.179264	33.1878	19.6891	2.0068e+08	0.305991	0.906172	60007.2
Female Only Age Comparison	3-month	F	902-1	1	0	479	10	SluCA3	29308	0.306175	37.3377	7.93631	5.95895	1.04518	1.34011	18451.3	11561.7	6102.28	2915.32	-0.161443	37.3377	21.0212	2.0068e+08	0.307494	0.907708	95722.9
Female Only Age Comparison	3-month	F	902-1	1	0	486	10	OrCA3	119320	1.17231	38.5641	8.05245	6.05582	1.0406	1.33828	18905.8	11876.5	6292.89	2957.14	-0.151757	38.5641	21.3955	2.0068e+08	0.30461	0.908462	101782
Female Only Age Comparison	3-month	F	902-1	1	0	504	10	RadCA3	100207	0.836816	36.7754	7.85449	5.93024	1.04777	1.33322	18915.9	11859.6	6268.1	2995.93	-0.170735	36.7754	20.8394	2.0068e+08	0.307332	0.906889	119748
Female Only Age Comparison	3-month	F	902-1	1	0	10703	9	MoDG	33176	1.69112	32.3111	7.28366	5.64325	1.07654	1.29981	16693.8	10593.4	5709.47	2654.4	-0.163945	32.3111	19.327	2.0068e+08	0.306565	0.908394	19617.7
Female Only Age Comparison	3-month	F	902-1	1	0	10704	9	PoDG	52821	0.197757	42.3187	8.41912	6.30628	1.03215	1.34176	20720.1	12771.3	6623.69	3294.92	-0.174819	42.3187	22.4427	2.0068e+08	0.326693	0.910537	267100
Female Only Age Comparison	3-month	F	1064-1	1	0	391	10	LmolCA1	13065	0.302429	37.3729	7.75932	6.08804	1.05654	1.27923	19896.7	12300.5	6638.22	3163.73	-0.164393	37.3729	20.9103	2.0068e+08	0.376473	0.908048	43200.2
Female Only Age Comparison	3-month	F	1064-1	1	0	399	10	OrCA1	32933	0.415508	35.8517	7.73611	5.87327	1.05337	1.32716	19226.1	12350.6	6854.69	2942.95	-0.190906	35.8517	20.5293	2.0068e+08	0.298606	0.90578	79259.6
Female Only Age Comparison	3-month	F	1064-1	1	0	415	10	RadCA1	33249	0.570965	32.9267	7.43976	5.64052	1.06589	1.32935	18333.6	11752.3	6504.21	2851.91	-0.191233	32.9267	19.6095	2.0068e+08	0.303772	0.903491	58233
Female Only Age Comparison	3-month	F	1064-1	1	0	431	10	LMolCA2	6015	0.114753	36.4559	7.7316	5.9857	1.05433	1.29788	19533	12365.5	6822.55	3032.74	-0.178679	36.4559	20.7047	2.0068e+08	0.338053	0.904466	52417.1
Female Only Age Comparison	3-month	F	1064-1	1	0	438	10	OrCA2	18965	0.207504	40.7941	8.1906	6.27733	1.03946	1.312	20318.9	12838.3	7001.65	3115.94	-0.178172	40.7941	22.003	2.0068e+08	0.324697	0.910942	91395.9
Female Only Age Comparison	3-month	F	1064-1	1	0	454	10	RadCA2	16017	0.211356	36.2785	7.75494	5.92613	1.05387	1.3171	19315	12288.1	6759.21	2988.28	-0.18454	36.2785	20.6451	2.0068e+08	0.317071	0.906928	75782.2
Female Only Age Comparison	3-month	F	1064-1	1	0	471	10	LMolCA3	6587	0.0950065	36.4381	7.75187	5.96188	1.05572	1.3078	18866.1	11973.3	6573.38	2923.15	-0.17397	36.4381	20.6786	2.0068e+08	0.324939	0.905738	69332.1
Female Only Age Comparison	3-month	F	1064-1	1	0	479	10	SluCA3	6772	0.104801	40.2326	8.20147	6.20202	1.03926	1.32871	20165.5	12750.3	6946.57	3108.08	-0.193006	40.2326	21.8833	2.0068e+08	0.313748	0.911523	64617.7
Female Only Age Comparison	3-month	F	1064-1	1	0	486	10	OrCA3	32275	0.413265	42.0587	8.35464	6.34993	1.03194	1.32271	20732	13154	7226.42	3140.98	-0.166399	42.0587	22.4188	2.0068e+08	0.319737	0.911706	78097.5
Female Only Age Comparison	3-month	F	1064-1	1	0	504	10	RadCA3	33473	0.326512	38.2105	7.98115	6.05979	1.04411	1.32532	20093.8	12726.3	6925.21	3115.45	-0.192518	38.2105	21.2765	2.0068e+08	0.313618	0.907991	102517
Female Only Age Comparison	3-month	F	1064-1	1	0	10703	9	MoDG	12649	0.721492	34.1209	7.47144	5.80509	1.06551	1.29274	17524.9	11250.3	6297.65	2687.81	-0.171636	34.1209	19.9405	2.0068e+08	0.316187	0.906301	17531.7
Female Only Age Comparison	3-month	F	1064-1	1	0	10704	9	PoDG	21312	0.0941974	40.5112	8.20968	6.22177	1.03768	1.32806	20742.7	12891.6	6814.77	3278.73	-0.193263	40.5112	21.9453	2.0068e+08	0.325529	0.910362	226248
Overall Effect of Sex	12-month	F	769329-3	1	0	391	10	LmolCA1	21680	0.716887	36.0304	7.67213	5.9377	1.05765	1.29773	18419.4	11587.3	6190.15	2889.99	-0.144559	36.0304	20.5199	2.0068e+08	0.310246	0.910814	30241.9
Overall Effect of Sex	12-month	F	769329-3	1	0	399	10	OrCA1	60148	1.0347	35.1096	7.66833	5.81258	1.05459	1.32924	18726.7	12033.8	6576.3	2875.78	-0.16027	35.1096	20.3147	2.0068e+08	0.275524	0.90765	58131
Overall Effect of Sex	12-month	F	769329-3	1	0	415	10	RadCA1	49328	1.41534	33.133	7.44404	5.66189	1.06675	1.3257	18237.2	11713.5	6399.51	2830.41	-0.168663	33.133	19.6515	2.0068e+08	0.277727	0.907586	34852.4
Overall Effect of Sex	12-month	F	769329-3	1	0	431	10	LMolCA2	9052	0.203463	36.3619	7.72241	5.96309	1.05684	1.30152	19087.1	12105.6	6541.55	2967.06	-0.159724	36.3619	20.6387	2.0068e+08	0.304184	0.910506	44489.6
Overall Effect of Sex	12-month	F	769329-3	1	0	438	10	OrCA2	32442	0.368148	37.8806	7.94723	6.02581	1.04591	1.32712	20090.1	12829.3	6977.72	3069.98	-0.152083	37.8806	21.1556	2.0068e+08	0.286577	0.909359	88122.1
Overall Effect of Sex	12-month	F	769329-3	1	0	454	10	RadCA2	22182	0.40154	35.5431	7.68981	5.86112	1.05295	1.32128	19428.1	12470.3	6823.41	2979.61	-0.16384	35.5431	20.4456	2.0068e+08	0.27962	0.907982	55242.3
Overall Effect of Sex	12-month	F	769329-3	1	0	471	10	LMolCA3	5794	0.166131	36.2825	7.70966	5.96506	1.05465	1.29823	18097.4	11436.4	6130.16	2814.67	-0.122278	36.2825	20.6415	2.0068e+08	0.305089	0.911537	34876.1
Overall Effect of Sex	12-month	F	769329-3	1	0	479	10	SluCA3	14250	0.211429	40.8859	8.27477	6.23134	1.03473	1.33584	20549.3	13126.5	7151.82	3104.12	-0.146899	40.8859	22.0656	2.0068e+08	0.289536	0.913306	67398.5
Overall Effect of Sex	12-month	F	769329-3	1	0	486	10	OrCA3	54280	0.786957	39.7397	8.17454	6.13983	1.03783	1.34007	20649.8	13224	7229.77	3119.66	-0.153366	39.7397	21.7424	2.0068e+08	0.283054	0.910528	68974.6
Overall Effect of Sex	12-month	F	769329-3	1	0	504	10	RadCA3	48268	0.683239	38.5509	8.0206	6.07633	1.04275	1.32842	19843.4	12649.6	6863.02	3032.33	-0.155528	38.5509	21.3729	2.0068e+08	0.288427	0.910472	70645.8
Overall Effect of Sex	12-month	F	769329-3	1	0	10703	9	MoDG	22436	1.874	34.2398	7.46957	5.79949	1.06722	1.2955	16758.1	10704	5782.47	2609.82	-0.152498	34.2398	19.9225	2.0068e+08	0.281563	0.911459	11972.3
Overall Effect of Sex	12-month	F	769329-3	1	0	10704	9	PoDG	25755	0.212989	46.1276	8.73184	6.62925	1.02593	1.32467	21973.5	13758.6	7285.27	3358.53	-0.152241	46.1276	23.5077	2.0068e+08	0.302894	0.917603	120922
Overall Effect of Sex	12-month	F	769330-5	1	0	391	10	LmolCA1	21314	0.648475	36.9526	7.73783	6.01501	1.06004	1.29391	16500.7	10116.2	5108.18	2702.33	-0.143922	36.9526	20.7375	2.0068e+08	0.32123	0.912651	32867.9
Overall Effect of Sex	12-month	F	769330-5	1	0	399	10	OrCA1	38770	0.829132	37.6892	7.9103	6.02838	1.0473	1.32246	16316.7	10188.6	5245.47	2594.76	-0.131417	37.6892	21.0897	2.0068e+08	0.292375	0.910891	46759.7
Overall Effect of Sex	12-month	F	769330-5	1	0	415	10	RadCA1	65763	1.32412	35.1418	7.66822	5.81817	1.057	1.32894	17231.5	10754.4	5554.16	2778.36	-0.157999	35.1418	20.3089	2.0068e+08	0.297119	0.907063	49665.4
Overall Effect of Sex	12-month	F	769330-5	1	0	431	10	LMolCA2	6284	0.128117	38.6329	7.93468	6.15351	1.04851	1.29785	17892.6	11094	5726.59	2851.72	-0.142358	38.6329	21.3321	2.0068e+08	0.310553	0.91269	49048.8
Overall Effect of Sex	12-month	F	769330-5	1	0	438	10	OrCA2	15592	0.237686	41.4698	8.26623	6.3252	1.03785	1.31512	18951.8	11873.9	6230.09	2946.6	-0.135201	41.4698	22.1938	2.0068e+08	0.297548	0.914351	65599.1
Overall Effect of Sex	12-month	F	769330-5	1	0	454	10	RadCA2	14198	0.234745	39.8351	8.10981	6.18335	1.04356	1.32074	18158.4	11295.4	5829.27	2878.09	-0.143454	39.8351	21.6866	2.0068e+08	0.301716	0.912725	60482.7
Overall Effect of Sex	12-month	F	769330-5	1	0	471	10	LMolCA3	6038	0.155479	36.0479	7.71638	5.91842	1.05578	1.31302	16735	10404.8	5351.99	2692.53	-0.130714	36.0479	20.5618	2.0068e+08	0.30567	0.909948	38834.8
Overall Effect of Sex	12-month	F	769330-5	1	0	479	10	SluCA3	10371	0.174615	40.5786	8.23968	6.21215	1.03845	1.3369	19224.4	11994.5	6243.73	3027.84	-0.145621	40.5786	21.9514	2.0068e+08	0.305499	0.912955	59393.4
Overall Effect of Sex	12-month	F	769330-5	1	0	486	10	OrCA3	57615	0.887772	39.9366	8.16313	6.17646	1.03873	1.33111	17711.1	11061	5722.6	2790.1	-0.133647	39.9366	21.778	2.0068e+08	0.296066	0.911764	64898.4
Overall Effect of Sex	12-month	F	769330-5	1	0	504	10	RadCA3	43038	0.571568	40.0012	8.16508	6.1718	1.04097	1.33173	18855.5	11746	6083.53	2983.58	-0.15389	40.0012	21.7633	2.0068e+08	0.298618	0.911412	75298.1
Overall Effect of Sex	12-month	F	769330-5	1	0	10703	9	MoDG	19690	1.48663	33.4905	7.41076	5.72019	1.07287	1.30698	15435.9	9626.35	4942.08	2513.57	-0.143263	33.4905	19.6674	2.0068e+08	0.299186	0.908746	13244.8
Overall Effect of Sex	12-month	F	769330-5	1	0	10704	9	PoDG	15165	0.163544	46.4814	8.7601	6.64096	1.02582	1.32755	19774.4	12210.2	6243.86	3096.88	-0.135162	46.4814	23.5783	2.0068e+08	0.308217	0.917628	92727.3
Overall Effect of Sex	12-month	F	769343-6	1	0	391	10	LmolCA1	36092	0.61209	33.3713	7.41235	5.70104	1.07107	1.31022	21109.4	13149.1	6872.02	3459.44	-0.213843	33.3713	19.6498	2.0068e+08	0.306401	0.907402	58965.2
Overall Effect of Sex	12-month	F	769343-6	1	0	399	10	OrCA1	71571	0.751525	33.5877	7.52477	5.68564	1.06083	1.33553	22349.7	14331.5	7802.28	3499.53	-0.215479	33.5877	19.8396	2.0068e+08	0.273753	0.904641	95234.4
Overall Effect of Sex	12-month	F	769343-6	1	0	415	10	RadCA1	85662	1.22754	32.0588	7.35264	5.55958	1.07219	1.3365	21233.6	13439.4	7155.18	3416.14	-0.217903	32.0588	19.3021	2.0068e+08	0.282588	0.904258	69783.3
Overall Effect of Sex	12-month	F	769343-6	1	0	431	10	LMolCA2	8486	0.109745	33.9688	7.52769	5.73309	1.06317	1.32277	20121.9	12720.2	6809.6	3187.03	-0.176771	33.9688	19.9204	2.0068e+08	0.300241	0.906466	77324.6
Overall Effect of Sex	12-month	F	769343-6	1	0	438	10	OrCA2	29067	0.229558	35.8437	7.78553	5.83615	1.04965	1.34385	22214	14216.9	7755.29	3433.14	-0.197419	35.8437	20.561	2.0068e+08	0.280815	0.905681	126622
Overall Effect of Sex	12-month	F	769343-6	1	0	454	10	RadCA2	20966	0.227334	34.2781	7.58953	5.73413	1.05999	1.33442	20926.6	13243.4	7058.11	3324.49	-0.196829	34.2781	20.0294	2.0068e+08	0.291202	0.905376	92225.3
Overall Effect of Sex	12-month	F	769343-6	1	0	471	10	LMolCA3	8912	0.133055	32.5369	7.37203	5.62473	1.07109	1.32163	20113.6	12830.3	6940.24	3181.05	-0.205221	32.5369	19.4452	2.0068e+08	0.287401	0.905304	66979.9
Overall Effect of Sex	12-month	F	769343-6	1	0	479	10	SluCA3	13221	0.139721	38.3829	8.04638	6.01182	1.04449	1.3479	23897.5	15221.9	8228.1	3713.71	-0.215972	38.3829	21.2916	2.0068e+08	0.278199	0.909382	94624.6
Overall Effect of Sex	12-month	F	769343-6	1	0	486	10	OrCA3	58194	0.485691	37.1207	7.93719	5.90638	1.04734	1.35426	23439.9	14936.9	8081.37	3650.34	-0.214833	37.1207	20.924	2.0068e+08	0.279617	0.906347	119817
Overall Effect of Sex	12-month	F	769343-6	1	0	504	10	RadCA3	64886	0.464237	37.1099	7.91416	5.91792	1.04731	1.34666	23421.8	14892.9	8027.31	3661.37	-0.215471	37.1099	20.9151	2.0068e+08	0.281155	0.906677	139769
Overall Effect of Sex	12-month	F	769343-6	1	0	10703	9	MoDG	39636	1.48927	31.6063	7.22159	5.54834	1.08325	1.31538	19163.8	12083.7	6405.72	3106.43	-0.203374	31.6063	19.0409	2.0068e+08	0.29674	0.907317	26614.4
Overall Effect of Sex	12-month	F	769343-6	1	0	10704	9	PoDG	43149	0.168296	42.5167	8.49374	6.25624	1.02918	1.36523	24904.1	15625.6	8295.99	3901.59	-0.210655	42.5167	22.4928	2.0068e+08	0.295067	0.909699	256388
Overall Effect of Sex	12-month	F	735100-1	1	0	391	10	LmolCA1	27545	0.888466	35.7858	7.65029	5.91061	1.06003	1.30132	17766.7	11106.5	5851.92	2830.44	-0.14508	35.7858	20.4239	2.0068e+08	0.316061	0.910265	31002.9
Overall Effect of Sex	12-month	F	735100-1	1	0	399	10	OrCA1	75898	1.2351	36.1772	7.77812	5.88668	1.05167	1.33108	18334.8	11697.8	6330.16	2833.96	-0.148128	36.1772	20.6237	2.0068e+08	0.292081	0.908465	61450.8
Overall Effect of Sex	12-month	F	735100-1	1	0	415	10	RadCA1	72071	1.81804	33.5709	7.4915	5.69333	1.06456	1.32766	18513.6	11851.6	6451.73	2883.17	-0.164021	33.5709	19.7909	2.0068e+08	0.289768	0.906615	39642.1
Overall Effect of Sex	12-month	F	735100-1	1	0	431	10	LMolCA2	10652	0.174397	36.5529	7.74655	5.97514	1.05333	1.30372	17202.5	10691	5534.39	2749.51	-0.134347	36.5529	20.7206	2.0068e+08	0.313196	0.910554	61079.2
Overall Effect of Sex	12-month	F	735100-1	1	0	438	10	OrCA2	27413	0.28458	38.2419	7.99472	6.03726	1.04444	1.33299	17926.7	11218	5852.73	2824.81	-0.146695	38.2419	21.2568	2.0068e+08	0.299338	0.909323	96328
Overall Effect of Sex	12-month	F	735100-1	1	0	454	10	RadCA2	22645	0.302624	36.3001	7.78487	5.90301	1.05226	1.32881	17898.1	11258.2	5931.15	2827.58	-0.155735	36.3001	20.6601	2.0068e+08	0.298092	0.907696	74828.9
Overall Effect of Sex	12-month	F	735100-1	1	0	471	10	LMolCA3	10712	0.190197	34.9445	7.58757	5.84704	1.05879	1.30575	17681.5	11134.8	5907.95	2797.6	-0.136644	34.9445	20.2266	2.0068e+08	0.309079	0.907735	56320.4
Overall Effect of Sex	12-month	F	735100-1	1	0	479	10	SluCA3	19655	0.219648	38.7578	8.07455	6.06399	1.04216	1.34083	20038.4	12702.7	6797.47	3107.42	-0.16664	38.7578	21.429	2.0068e+08	0.291152	0.909802	89484.1
Overall Effect of Sex	12-month	F	735100-1	1	0	486	10	OrCA3	76800	0.753446	38.5104	8.05866	6.03475	1.04096	1.34469	19692.6	12446.4	6629.66	3062.23	-0.159517	38.5104	21.366	2.0068e+08	0.292998	0.908642	101932
Overall Effect of Sex	12-month	F	735100-1	1	0	504	10	RadCA3	67914	0.653376	37.9259	7.97445	6.00289	1.0444	1.33803	19421.4	12243.2	6486.29	3043.15	-0.163417	37.9259	21.1663	2.0068e+08	0.294311	0.908356	103943
Overall Effect of Sex	12-month	F	735100-1	1	0	10703	9	MoDG	31921	2.04737	34.5355	7.5004	5.8166	1.06779	1.29852	16379.2	10325.8	5464.73	2599.07	-0.143638	34.5355	19.9975	2.0068e+08	0.302942	0.910247	15591.2
Overall Effect of Sex	12-month	F	735100-1	1	0	10704	9	PoDG	38147	0.19871	44.2479	8.61303	6.42843	1.02703	1.34681	21589.5	13381.6	6968.27	3379.3	-0.158178	44.2479	22.9808	2.0068e+08	0.314117	0.912772	191973
Overall Effect of Sex	12-month	M	735101-1	1	0	391	10	LmolCA1	26815	0.633219	34.3204	7.50175	5.78899	1.06579	1.30526	12796.1	7450.65	3347.25	2250.76	-0.117427	34.3204	19.9674	2.0068e+08	0.352093	0.908769	42347.1
Overall Effect of Sex	12-month	M	735101-1	1	0	399	10	OrCA1	82555	0.835384	37.0412	7.86604	5.95768	1.04779	1.33017	13838.8	8217.55	3803.09	2353.8	-0.118944	37.0412	20.9006	2.0068e+08	0.326007	0.907824	98822.8
Overall Effect of Sex	12-month	M	735101-1	1	0	415	10	RadCA1	70874	1.14887	34.7321	7.60989	5.80144	1.05791	1.32361	12986.4	7594.19	3398.73	2274.79	-0.12264	34.7321	20.186	2.0068e+08	0.337947	0.907033	61690.1
Overall Effect of Sex	12-month	M	735101-1	1	0	431	10	LMolCA2	10801	0.141636	35.2139	7.60851	5.87778	1.0575	1.30251	12984.7	7592.32	3447.1	2253.98	-0.0994955	35.2139	20.3195	2.0068e+08	0.352109	0.908298	76258.9
Overall Effect of Sex	12-month	M	735101-1	1	0	438	10	OrCA2	21226	0.180205	37.9351	7.97121	6.01796	1.04365	1.3342	14116.5	8334.94	3826.79	2407.93	-0.124825	37.9351	21.1855	2.0068e+08	0.330373	0.907847	117788
Overall Effect of Sex	12-month	M	735101-1	1	0	454	10	RadCA2	19098	0.219709	36.1934	7.7606	5.90915	1.05052	1.32372	13609.2	8011.58	3652.66	2342.85	-0.114582	36.1934	20.6475	2.0068e+08	0.336701	0.908137	86924.2
Overall Effect of Sex	12-month	M	735101-1	1	0	471	10	LMolCA3	8594	0.113616	33.95	7.49655	5.76205	1.06093	1.31116	12900.7	7599.27	3490.59	2236.12	-0.0907235	33.95	19.9275	2.0068e+08	0.345559	0.906062	75640.8
Overall Effect of Sex	12-month	M	735101-1	1	0	479	10	SluCA3	17214	0.150829	38.8438	8.06842	6.08291	1.04198	1.3356	14299.5	8385.04	3800.95	2450.57	-0.119182	38.8438	21.4507	2.0068e+08	0.335043	0.909999	114129
Overall Effect of Sex	12-month	M	735101-1	1	0	486	10	OrCA3	73131	0.649267	39.3181	8.12286	6.11462	1.03841	1.33794	14401.6	8510.82	3904.68	2441.44	-0.116017	39.3181	21.61	2.0068e+08	0.328399	0.909714	112636
Overall Effect of Sex	12-month	M	735101-1	1	0	504	10	RadCA3	62306	0.492056	37.7367	7.94972	6.00312	1.04326	1.33407	14053.4	8273.21	3772.11	2407.37	-0.119923	37.7367	21.1311	2.0068e+08	0.332208	0.908414	126624
Overall Effect of Sex	12-month	M	735101-1	1	0	10703	9	MoDG	28989	1.37844	33.443	7.39127	5.74592	1.07068	1.299	10900.9	6166.01	2562.32	1992.85	-0.100634	33.443	19.6931	2.0068e+08	0.370848	0.909024	21030.3
Overall Effect of Sex	12-month	M	735101-1	1	0	10704	9	PoDG	35052	0.155702	41.0463	8.31181	6.20814	1.0322	1.34684	14715.9	8685.95	4021.82	2474.7	-0.117555	41.0463	22.1031	2.0068e+08	0.330955	0.90969	225122
Overall Effect of Sex	3-month	F	902-1	1	0	391	10	LmolCA1	36433	0.765997	34.8639	7.5481	5.85262	1.06622	1.29539	18987.2	11873.6	6367.19	3034.42	-0.177471	34.8639	20.1334	2.0068e+08	0.330495	0.907917	47562.9
Overall Effect of Sex	3-month	F	902-1	1	0	399	10	OrCA1	66712	0.964493	36.3429	7.78463	5.90691	1.05361	1.32746	20512	13212.2	7342.74	3130.79	-0.183031	36.3429	20.6609	2.0068e+08	0.292277	0.907341	69167.9
Overall Effect of Sex	3-month	F	902-1	1	0	415	10	RadCA1	77379	1.41653	32.8205	7.42828	5.62486	1.06786	1.33176	18987.4	12221.9	6757.77	2951.94	-0.18962	32.8205	19.558	2.0068e+08	0.288066	0.90481	54625.8
Overall Effect of Sex	3-month	F	902-1	1	0	431	10	LMolCA2	15925	0.29775	35.061	7.60017	5.86676	1.05862	1.30313	17490.3	10856	5664.31	2821.79	-0.14825	35.061	20.2773	2.0068e+08	0.321283	0.907201	53484.4
Overall Effect of Sex	3-month	F	902-1	1	0	438	10	OrCA2	38428	0.408173	38.8193	8.0323	6.1003	1.04447	1.32532	19492.7	12285.9	6555	3036.97	-0.16095	38.8193	21.42	2.0068e+08	0.304217	0.909662	94146.3
Overall Effect of Sex	3-month	F	902-1	1	0	454	10	RadCA2	35482	0.523179	36.7454	7.82804	5.94176	1.05021	1.32649	18150	11401.6	6053.18	2858.93	-0.153103	36.7454	20.8038	2.0068e+08	0.309835	0.908044	67820
Overall Effect of Sex	3-month	F	902-1	1	0	471	10	LMolCA3	11379	0.189627	33.1878	7.426	5.70738	1.06811	1.31007	18089.6	11539.3	6313.67	2833.84	-0.179264	33.1878	19.6891	2.0068e+08	0.305991	0.906172	60007.2
Overall Effect of Sex	3-month	F	902-1	1	0	479	10	SluCA3	29308	0.306175	37.3377	7.93631	5.95895	1.04518	1.34011	18451.3	11561.7	6102.28	2915.32	-0.161443	37.3377	21.0212	2.0068e+08	0.307494	0.907708	95722.9
Overall Effect of Sex	3-month	F	902-1	1	0	486	10	OrCA3	119320	1.17231	38.5641	8.05245	6.05582	1.0406	1.33828	18905.8	11876.5	6292.89	2957.14	-0.151757	38.5641	21.3955	2.0068e+08	0.30461	0.908462	101782
Overall Effect of Sex	3-month	F	902-1	1	0	504	10	RadCA3	100207	0.836816	36.7754	7.85449	5.93024	1.04777	1.33322	18915.9	11859.6	6268.1	2995.93	-0.170735	36.7754	20.8394	2.0068e+08	0.307332	0.906889	119748
Overall Effect of Sex	3-month	F	902-1	1	0	10703	9	MoDG	33176	1.69112	32.3111	7.28366	5.64325	1.07654	1.29981	16693.8	10593.4	5709.47	2654.4	-0.163945	32.3111	19.327	2.0068e+08	0.306565	0.908394	19617.7
Overall Effect of Sex	3-month	F	902-1	1	0	10704	9	PoDG	52821	0.197757	42.3187	8.41912	6.30628	1.03215	1.34176	20720.1	12771.3	6623.69	3294.92	-0.174819	42.3187	22.4427	2.0068e+08	0.326693	0.910537	267100
Overall Effect of Sex	3-month	F	1064-1	1	0	391	10	LmolCA1	13065	0.302429	37.3729	7.75932	6.08804	1.05654	1.27923	19896.7	12300.5	6638.22	3163.73	-0.164393	37.3729	20.9103	2.0068e+08	0.376473	0.908048	43200.2
Overall Effect of Sex	3-month	F	1064-1	1	0	399	10	OrCA1	32933	0.415508	35.8517	7.73611	5.87327	1.05337	1.32716	19226.1	12350.6	6854.69	2942.95	-0.190906	35.8517	20.5293	2.0068e+08	0.298606	0.90578	79259.6
Overall Effect of Sex	3-month	F	1064-1	1	0	415	10	RadCA1	33249	0.570965	32.9267	7.43976	5.64052	1.06589	1.32935	18333.6	11752.3	6504.21	2851.91	-0.191233	32.9267	19.6095	2.0068e+08	0.303772	0.903491	58233
Overall Effect of Sex	3-month	F	1064-1	1	0	431	10	LMolCA2	6015	0.114753	36.4559	7.7316	5.9857	1.05433	1.29788	19533	12365.5	6822.55	3032.74	-0.178679	36.4559	20.7047	2.0068e+08	0.338053	0.904466	52417.1
Overall Effect of Sex	3-month	F	1064-1	1	0	438	10	OrCA2	18965	0.207504	40.7941	8.1906	6.27733	1.03946	1.312	20318.9	12838.3	7001.65	3115.94	-0.178172	40.7941	22.003	2.0068e+08	0.324697	0.910942	91395.9
Overall Effect of Sex	3-month	F	1064-1	1	0	454	10	RadCA2	16017	0.211356	36.2785	7.75494	5.92613	1.05387	1.3171	19315	12288.1	6759.21	2988.28	-0.18454	36.2785	20.6451	2.0068e+08	0.317071	0.906928	75782.2
Overall Effect of Sex	3-month	F	1064-1	1	0	471	10	LMolCA3	6587	0.0950065	36.4381	7.75187	5.96188	1.05572	1.3078	18866.1	11973.3	6573.38	2923.15	-0.17397	36.4381	20.6786	2.0068e+08	0.324939	0.905738	69332.1
Overall Effect of Sex	3-month	F	1064-1	1	0	479	10	SluCA3	6772	0.104801	40.2326	8.20147	6.20202	1.03926	1.32871	20165.5	12750.3	6946.57	3108.08	-0.193006	40.2326	21.8833	2.0068e+08	0.313748	0.911523	64617.7
Overall Effect of Sex	3-month	F	1064-1	1	0	486	10	OrCA3	32275	0.413265	42.0587	8.35464	6.34993	1.03194	1.32271	20732	13154	7226.42	3140.98	-0.166399	42.0587	22.4188	2.0068e+08	0.319737	0.911706	78097.5
Overall Effect of Sex	3-month	F	1064-1	1	0	504	10	RadCA3	33473	0.326512	38.2105	7.98115	6.05979	1.04411	1.32532	20093.8	12726.3	6925.21	3115.45	-0.192518	38.2105	21.2765	2.0068e+08	0.313618	0.907991	102517
Overall Effect of Sex	3-month	F	1064-1	1	0	10703	9	MoDG	12649	0.721492	34.1209	7.47144	5.80509	1.06551	1.29274	17524.9	11250.3	6297.65	2687.81	-0.171636	34.1209	19.9405	2.0068e+08	0.316187	0.906301	17531.7
Overall Effect of Sex	3-month	F	1064-1	1	0	10704	9	PoDG	21312	0.0941974	40.5112	8.20968	6.22177	1.03768	1.32806	20742.7	12891.6	6814.77	3278.73	-0.193263	40.5112	21.9453	2.0068e+08	0.325529	0.910362	226248
Overall Effect of Sex	3-month	M	805686-1	1	0	391	10	LmolCA1	18535	0.414978	41.8885	8.21953	6.3827	1.04442	1.29404	16516.9	9553.12	4424.94	2822.06	-0.0942569	41.8885	22.1821	2.0068e+08	0.383626	0.915478	44665
Overall Effect of Sex	3-month	M	805686-1	1	0	399	10	OrCA1	25785	0.415008	41.8533	8.35214	6.28554	1.03645	1.33563	17388.8	10415.3	5062.9	2858	-0.114381	41.8533	22.2737	2.0068e+08	0.341688	0.911776	62131.3
Overall Effect of Sex	3-month	M	805686-1	1	0	415	10	RadCA1	28032	0.769723	41.0819	8.26127	6.24015	1.04086	1.33224	16055.4	9522.92	4522.72	2680.64	-0.103035	41.0819	22.031	2.0068e+08	0.34729	0.912298	36418.3
Overall Effect of Sex	3-month	M	805686-1	1	0	431	10	LMolCA2	5962	0.0739746	40.8992	8.1845	6.28282	1.04113	1.30991	17644	10432	4993.47	2965.38	-0.11552	40.8992	21.979	2.0068e+08	0.363424	0.911879	80595.2
Overall Effect of Sex	3-month	M	805686-1	1	0	438	10	OrCA2	8640	0.120775	38.6157	8.04096	6.05508	1.04165	1.33658	18324.4	11302.9	5804.7	2945.19	-0.158192	38.6157	21.3788	2.0068e+08	0.320279	0.908318	71537.8
Overall Effect of Sex	3-month	M	805686-1	1	0	454	10	RadCA2	9072	0.153765	41.2696	8.27917	6.26381	1.03623	1.33022	18734.4	11261.6	5537.48	3084.06	-0.139188	41.2696	22.1301	2.0068e+08	0.338873	0.910889	58999.1
Overall Effect of Sex	3-month	M	805686-1	1	0	471	10	LMolCA3	5594	0.0795527	41.6634	8.30017	6.32251	1.03746	1.32005	17573.5	10344.8	4881.09	2961.2	-0.122951	41.6634	22.2416	2.0068e+08	0.359655	0.912615	70318.2
Overall Effect of Sex	3-month	M	805686-1	1	0	479	10	SluCA3	3821	0.0982556	45.2426	8.65667	6.54233	1.02988	1.33134	16672.5	9888.55	4676.79	2752.74	-0.125419	45.2426	23.2181	2.0068e+08	0.334074	0.917771	38888.4
Overall Effect of Sex	3-month	M	805686-1	1	0	486	10	OrCA3	16069	0.299425	39.9694	8.16943	6.15653	1.04193	1.3359	17096.5	10349.1	5116.41	2791.42	-0.118924	39.9694	21.7307	2.0068e+08	0.331497	0.911923	53666.2
Overall Effect of Sex	3-month	M	805686-1	1	0	504	10	RadCA3	19094	0.267283	44.1578	8.56762	6.46521	1.02874	1.33231	17379.1	10242.2	4846.11	2889.83	-0.1045	44.1578	22.9618	2.0068e+08	0.3558	0.91439	71437.5
Overall Effect of Sex	3-month	M	805686-1	1	0	10703	9	MoDG	14727	0.738978	39.4893	8.00756	6.21064	1.04918	1.29608	15214.6	8997.66	4278.15	2554.86	-0.0825285	39.4893	21.5393	2.0068e+08	0.36027	0.913993	19928.9
Overall Effect of Sex	3-month	M	805686-1	1	0	10704	9	PoDG	2548	0.0283107	44.8721	8.56451	6.54742	1.03046	1.31803	16508.7	9714.88	4545.67	2740.93	-0.105743	44.8721	23.072	2.0068e+08	0.338816	0.915866	90001.4
Overall Effect of Sex	3-month	M	805686-2	1	0	391	10	LmolCA1	11680	0.352932	38.4569	7.92228	6.12451	1.05172	1.29902	17611.3	10506.5	5148.15	2946.22	-0.124289	38.4569	21.246	2.0068e+08	0.361065	0.91273	33094.2
Overall Effect of Sex	3-month	M	805686-2	1	0	399	10	OrCA1	13678	0.327896	38.8577	8.09005	6.0504	1.04333	1.34633	18278.8	11349.7	5858.84	2902.48	-0.142342	38.8577	21.4326	2.0068e+08	0.307095	0.909271	41714.5
Overall Effect of Sex	3-month	M	805686-2	1	0	415	10	RadCA1	31110	0.689455	38.2653	8.00595	6.02335	1.04644	1.3378	18873.1	11467.8	5755.04	3095.23	-0.152784	38.2653	21.2367	2.0068e+08	0.329812	0.909792	45122.6
Overall Effect of Sex	3-month	M	805686-2	1	0	431	10	LMolCA2	4452	0.0702613	40.257	8.17941	6.22045	1.04053	1.32145	18860	11373.4	5674.41	3077.49	-0.116717	40.257	21.8656	2.0068e+08	0.352242	0.912875	63363.4
Overall Effect of Sex	3-month	M	805686-2	1	0	438	10	OrCA2	5129	0.0621162	44.7869	8.61996	6.52108	1.02768	1.32804	20556.5	12561.2	6409.02	3257.52	-0.147346	44.7869	23.1488	2.0068e+08	0.326859	0.914344	82571
Overall Effect of Sex	3-month	M	805686-2	1	0	454	10	RadCA2	6915	0.0880195	40.7462	8.28671	6.19699	1.03646	1.34401	19636.2	12016.8	6114.55	3151.48	-0.144189	40.7462	22.019	2.0068e+08	0.330087	0.910923	78562.2
Overall Effect of Sex	3-month	M	805686-2	1	0	471	10	LMolCA3	2839	0.0530855	39.8049	8.14555	6.16352	1.03895	1.32828	18713.4	11195.4	5497.44	3100.06	-0.131337	39.8049	21.7272	2.0068e+08	0.342853	0.911433	53479.8
Overall Effect of Sex	3-month	M	805686-2	1	0	479	10	SluCA3	5289	0.101393	44.4196	8.61283	6.46157	1.02946	1.34019	19510.4	11691.7	5752.08	3183.81	-0.136835	44.4196	23.0064	2.0068e+08	0.33795	0.916082	52163.5
Overall Effect of Sex	3-month	M	805686-2	1	0	486	10	OrCA3	9502	0.169778	41.3335	8.33839	6.23468	1.03301	1.34591	18170	11176	5688.18	2893.02	-0.134686	41.3335	22.1786	2.0068e+08	0.311292	0.911544	55967.3
Overall Effect of Sex	3-month	M	805686-2	1	0	504	10	RadCA3	13950	0.192761	43.0304	8.49879	6.34844	1.03162	1.34517	20538.6	12385.1	6169.64	3340.07	-0.146949	43.0304	22.6371	2.0068e+08	0.338025	0.912553	72369.4
Overall Effect of Sex	3-month	M	805686-2	1	0	10703	9	MoDG	13502	0.684628	36.8445	7.77498	5.97754	1.05759	1.30815	16829.7	10201.7	5063.16	2783.79	-0.130266	36.8445	20.7432	2.0068e+08	0.332547	0.911215	19721.7
Overall Effect of Sex	3-month	M	805686-2	1	0	10704	9	PoDG	12927	0.0903444	44.2366	8.60581	6.43567	1.0296	1.34319	20648.5	12433.3	6206.09	3355.12	-0.146765	44.2366	22.9565	2.0068e+08	0.337854	0.913881	143086
Overall Effect of Sex	3-month	M	904-1	1	0	391	10	LmolCA1	31828	0.62749	34.9908	7.58401	5.85139	1.06139	1.30303	19642.5	12131.5	6323.34	3189.52	-0.160808	34.9908	20.2137	2.0068e+08	0.335312	0.908331	50722.7
Overall Effect of Sex	3-month	M	904-1	1	0	399	10	OrCA1	62345	0.810988	34.108	7.5804	5.73067	1.05733	1.3333	19859.8	12629	6817.5	3111.73	-0.16929	34.108	20.0222	2.0068e+08	0.293194	0.904874	76875.3
Overall Effect of Sex	3-month	M	904-1	1	0	415	10	RadCA1	62722	1.16276	31.984	7.33116	5.5728	1.07014	1.32773	19448.1	12334.7	6622.31	3099.42	-0.188711	31.984	19.306	2.0068e+08	0.292642	0.904837	53942.4
Overall Effect of Sex	3-month	M	904-1	1	0	431	10	LMolCA2	15176	0.216886	35.3438	7.64556	5.87116	1.05557	1.30952	20203.1	12616.5	6678.2	3227.97	-0.172693	35.3438	20.3719	2.0068e+08	0.320256	0.907121	69972.3
Overall Effect of Sex	3-month	M	904-1	1	0	438	10	OrCA2	47522	0.403241	37.6337	7.93448	5.99636	1.04657	1.33134	21333	13408	7142.78	3349.88	-0.172169	37.6337	21.0811	2.0068e+08	0.308835	0.907547	117850
Overall Effect of Sex	3-month	M	904-1	1	0	454	10	RadCA2	30714	0.431539	35.5562	7.71121	5.84748	1.05421	1.32856	20481.8	12927.6	6917.77	3225.15	-0.173176	35.5562	20.4426	2.0068e+08	0.300341	0.906366	71173.2
Overall Effect of Sex	3-month	M	904-1	1	0	471	10	LMolCA3	10348	0.164169	34.0401	7.53326	5.75337	1.06231	1.31815	19950.4	12565.7	6735.87	3158.54	-0.158709	34.0401	19.9608	2.0068e+08	0.315831	0.906908	63032.6
Overall Effect of Sex	3-month	M	904-1	1	0	479	10	SluCA3	20996	0.217923	37.9223	8.00783	5.98331	1.04431	1.34717	20922.9	13114.1	6941.52	3296.38	-0.167511	37.9223	21.1797	2.0068e+08	0.304094	0.908272	96345.9
Overall Effect of Sex	3-month	M	904-1	1	0	486	10	OrCA3	99324	0.7747	36.3416	7.84642	5.87362	1.04736	1.34542	21018.2	13230.3	7039.11	3315.83	-0.179416	36.3416	20.7269	2.0068e+08	0.301813	0.905594	128210
Overall Effect of Sex	3-month	M	904-1	1	0	504	10	RadCA3	81132	0.675307	36.9662	7.88814	5.92499	1.0471	1.34004	21368.2	13430	7132.27	3371.29	-0.182273	36.9662	20.885	2.0068e+08	0.30247	0.906859	120141
Overall Effect of Sex	3-month	M	904-1	1	0	10703	9	MoDG	32080	1.56592	32.9391	7.3563	5.70129	1.07137	1.29945	17966.7	11286.9	5973.24	2880.87	-0.158405	32.9391	19.5634	2.0068e+08	0.310695	0.908863	20486.3
Overall Effect of Sex	3-month	M	904-1	1	0	10704	9	PoDG	36988	0.134337	43.9413	8.5884	6.39028	1.02831	1.35093	24265.1	14988	7803.38	3832.59	-0.185999	43.9413	22.8733	2.0068e+08	0.319239	0.911103	275337
Overall Effect of Sex	3-month	M	1065-1	1	0	391	10	LmolCA1	2817	0.0532839	36.8094	7.74878	6.02909	1.05402	1.2892	18317.3	11337.7	6066.38	2914.43	-0.16745	36.8094	20.8041	2.0068e+08	0.360959	0.904686	52867.7
Overall Effect of Sex	3-month	M	1065-1	1	0	399	10	OrCA1	5221	0.113201	36.2003	7.77134	5.91838	1.05079	1.32073	17066.5	10918.7	6003.44	2612.44	-0.167583	36.2003	20.6642	2.0068e+08	0.29732	0.907659	46121.5
Overall Effect of Sex	3-month	M	1065-1	1	0	415	10	RadCA1	6253	0.140075	35.9218	7.74355	5.8892	1.05279	1.32188	17960.3	11390.4	6243.37	2776.31	-0.147506	35.9218	20.5668	2.0068e+08	0.324905	0.904947	44640.3
Overall Effect of Sex	3-month	M	1065-1	1	0	431	10	LMolCA2	1151	0.0220798	38.3397	7.87888	6.16187	1.05497	1.2831	18699.6	11597.3	6215.05	2941.71	-0.138248	38.3397	21.2098	2.0068e+08	0.357648	0.907853	52129
Overall Effect of Sex	3-month	M	1065-1	1	0	438	10	OrCA2	4024	0.0570512	42.253	8.31921	6.40152	1.03349	1.3078	19335.2	12089.3	6511.25	2978.62	-0.140964	42.253	22.4361	2.0068e+08	0.341484	0.911885	70533.2
Overall Effect of Sex	3-month	M	1065-1	1	0	454	10	RadCA2	3723	0.0679607	39.4287	8.04211	6.19255	1.04598	1.30518	18740.5	11751.6	6379.72	2904.19	-0.157074	39.4287	21.579	2.0068e+08	0.341423	0.910873	54781.7
Overall Effect of Sex	3-month	M	1065-1	1	0	471	10	LMolCA3	1572	0.03166	37.5782	7.83036	6.0788	1.04634	1.2933	18196.5	11390.6	6216.78	2819.47	-0.116889	37.5782	21.0692	2.0068e+08	0.359735	0.904441	49652.6
Overall Effect of Sex	3-month	M	1065-1	1	0	479	10	SluCA3	1564	0.0256596	41.6483	8.37786	6.29283	1.03232	1.33761	18797.4	11833.3	6419.4	2862.3	-0.134869	41.6483	22.3504	2.0068e+08	0.321716	0.914047	60951.7
Overall Effect of Sex	3-month	M	1065-1	1	0	486	10	OrCA3	10788	0.149737	41.6857	8.31232	6.32906	1.03242	1.32063	19229.9	12123.6	6543.26	2945.68	-0.16159	41.6857	22.3143	2.0068e+08	0.31543	0.91118	72046.2
Overall Effect of Sex	3-month	M	1065-1	1	0	504	10	RadCA3	7355	0.0945062	39.5833	8.10311	6.17858	1.04306	1.31738	18835	11823.6	6380.62	2920.51	-0.160547	39.5833	21.6674	2.0068e+08	0.329869	0.909577	77825.6
Overall Effect of Sex	3-month	M	1065-1	1	0	10703	9	MoDG	3670	0.207505	33.5657	7.40414	5.77601	1.06766	1.28802	16459.6	10421.9	5695.37	2582.57	-0.164711	33.5657	19.773	2.0068e+08	0.327928	0.907663	17686.3
Overall Effect of Sex	3-month	M	1065-1	1	0	10704	9	PoDG	5277	0.0352392	50.1249	9.01396	7.00097	1.01843	1.2938	22266.7	13377.4	6801.32	3543.64	-0.152953	50.1249	24.6347	2.0068e+08	0.376817	0.920755	149748
3-Month Only Sex Comparison	3-month	F	902-1	1	0	391	10	LmolCA1	36433	0.765997	34.8639	7.5481	5.85262	1.06622	1.29539	18987.2	11873.6	6367.19	3034.42	-0.177471	34.8639	20.1334	2.0068e+08	0.330495	0.907917	47562.9
3-Month Only Sex Comparison	3-month	F	902-1	1	0	399	10	OrCA1	66712	0.964493	36.3429	7.78463	5.90691	1.05361	1.32746	20512	13212.2	7342.74	3130.79	-0.183031	36.3429	20.6609	2.0068e+08	0.292277	0.907341	69167.9
3-Month Only Sex Comparison	3-month	F	902-1	1	0	415	10	RadCA1	77379	1.41653	32.8205	7.42828	5.62486	1.06786	1.33176	18987.4	12221.9	6757.77	2951.94	-0.18962	32.8205	19.558	2.0068e+08	0.288066	0.90481	54625.8
3-Month Only Sex Comparison	3-month	F	902-1	1	0	431	10	LMolCA2	15925	0.29775	35.061	7.60017	5.86676	1.05862	1.30313	17490.3	10856	5664.31	2821.79	-0.14825	35.061	20.2773	2.0068e+08	0.321283	0.907201	53484.4
3-Month Only Sex Comparison	3-month	F	902-1	1	0	438	10	OrCA2	38428	0.408173	38.8193	8.0323	6.1003	1.04447	1.32532	19492.7	12285.9	6555	3036.97	-0.16095	38.8193	21.42	2.0068e+08	0.304217	0.909662	94146.3
3-Month Only Sex Comparison	3-month	F	902-1	1	0	454	10	RadCA2	35482	0.523179	36.7454	7.82804	5.94176	1.05021	1.32649	18150	11401.6	6053.18	2858.93	-0.153103	36.7454	20.8038	2.0068e+08	0.309835	0.908044	67820
3-Month Only Sex Comparison	3-month	F	902-1	1	0	471	10	LMolCA3	11379	0.189627	33.1878	7.426	5.70738	1.06811	1.31007	18089.6	11539.3	6313.67	2833.84	-0.179264	33.1878	19.6891	2.0068e+08	0.305991	0.906172	60007.2
3-Month Only Sex Comparison	3-month	F	902-1	1	0	479	10	SluCA3	29308	0.306175	37.3377	7.93631	5.95895	1.04518	1.34011	18451.3	11561.7	6102.28	2915.32	-0.161443	37.3377	21.0212	2.0068e+08	0.307494	0.907708	95722.9
3-Month Only Sex Comparison	3-month	F	902-1	1	0	486	10	OrCA3	119320	1.17231	38.5641	8.05245	6.05582	1.0406	1.33828	18905.8	11876.5	6292.89	2957.14	-0.151757	38.5641	21.3955	2.0068e+08	0.30461	0.908462	101782
3-Month Only Sex Comparison	3-month	F	902-1	1	0	504	10	RadCA3	100207	0.836816	36.7754	7.85449	5.93024	1.04777	1.33322	18915.9	11859.6	6268.1	2995.93	-0.170735	36.7754	20.8394	2.0068e+08	0.307332	0.906889	119748
3-Month Only Sex Comparison	3-month	F	902-1	1	0	10703	9	MoDG	33176	1.69112	32.3111	7.28366	5.64325	1.07654	1.29981	16693.8	10593.4	5709.47	2654.4	-0.163945	32.3111	19.327	2.0068e+08	0.306565	0.908394	19617.7
3-Month Only Sex Comparison	3-month	F	902-1	1	0	10704	9	PoDG	52821	0.197757	42.3187	8.41912	6.30628	1.03215	1.34176	20720.1	12771.3	6623.69	3294.92	-0.174819	42.3187	22.4427	2.0068e+08	0.326693	0.910537	267100
3-Month Only Sex Comparison	3-month	F	1064-1	1	0	391	10	LmolCA1	13065	0.302429	37.3729	7.75932	6.08804	1.05654	1.27923	19896.7	12300.5	6638.22	3163.73	-0.164393	37.3729	20.9103	2.0068e+08	0.376473	0.908048	43200.2
3-Month Only Sex Comparison	3-month	F	1064-1	1	0	399	10	OrCA1	32933	0.415508	35.8517	7.73611	5.87327	1.05337	1.32716	19226.1	12350.6	6854.69	2942.95	-0.190906	35.8517	20.5293	2.0068e+08	0.298606	0.90578	79259.6
3-Month Only Sex Comparison	3-month	F	1064-1	1	0	415	10	RadCA1	33249	0.570965	32.9267	7.43976	5.64052	1.06589	1.32935	18333.6	11752.3	6504.21	2851.91	-0.191233	32.9267	19.6095	2.0068e+08	0.303772	0.903491	58233
3-Month Only Sex Comparison	3-month	F	1064-1	1	0	431	10	LMolCA2	6015	0.114753	36.4559	7.7316	5.9857	1.05433	1.29788	19533	12365.5	6822.55	3032.74	-0.178679	36.4559	20.7047	2.0068e+08	0.338053	0.904466	52417.1
3-Month Only Sex Comparison	3-month	F	1064-1	1	0	438	10	OrCA2	18965	0.207504	40.7941	8.1906	6.27733	1.03946	1.312	20318.9	12838.3	7001.65	3115.94	-0.178172	40.7941	22.003	2.0068e+08	0.324697	0.910942	91395.9
3-Month Only Sex Comparison	3-month	F	1064-1	1	0	454	10	RadCA2	16017	0.211356	36.2785	7.75494	5.92613	1.05387	1.3171	19315	12288.1	6759.21	2988.28	-0.18454	36.2785	20.6451	2.0068e+08	0.317071	0.906928	75782.2
3-Month Only Sex Comparison	3-month	F	1064-1	1	0	471	10	LMolCA3	6587	0.0950065	36.4381	7.75187	5.96188	1.05572	1.3078	18866.1	11973.3	6573.38	2923.15	-0.17397	36.4381	20.6786	2.0068e+08	0.324939	0.905738	69332.1
3-Month Only Sex Comparison	3-month	F	1064-1	1	0	479	10	SluCA3	6772	0.104801	40.2326	8.20147	6.20202	1.03926	1.32871	20165.5	12750.3	6946.57	3108.08	-0.193006	40.2326	21.8833	2.0068e+08	0.313748	0.911523	64617.7
3-Month Only Sex Comparison	3-month	F	1064-1	1	0	486	10	OrCA3	32275	0.413265	42.0587	8.35464	6.34993	1.03194	1.32271	20732	13154	7226.42	3140.98	-0.166399	42.0587	22.4188	2.0068e+08	0.319737	0.911706	78097.5
3-Month Only Sex Comparison	3-month	F	1064-1	1	0	504	10	RadCA3	33473	0.326512	38.2105	7.98115	6.05979	1.04411	1.32532	20093.8	12726.3	6925.21	3115.45	-0.192518	38.2105	21.2765	2.0068e+08	0.313618	0.907991	102517
3-Month Only Sex Comparison	3-month	F	1064-1	1	0	10703	9	MoDG	12649	0.721492	34.1209	7.47144	5.80509	1.06551	1.29274	17524.9	11250.3	6297.65	2687.81	-0.171636	34.1209	19.9405	2.0068e+08	0.316187	0.906301	17531.7
3-Month Only Sex Comparison	3-month	F	1064-1	1	0	10704	9	PoDG	21312	0.0941974	40.5112	8.20968	6.22177	1.03768	1.32806	20742.7	12891.6	6814.77	3278.73	-0.193263	40.5112	21.9453	2.0068e+08	0.325529	0.910362	226248
3-Month Only Sex Comparison	3-month	M	805686-1	1	0	391	10	LmolCA1	18535	0.414978	41.8885	8.21953	6.3827	1.04442	1.29404	16516.9	9553.12	4424.94	2822.06	-0.0942569	41.8885	22.1821	2.0068e+08	0.383626	0.915478	44665
3-Month Only Sex Comparison	3-month	M	805686-1	1	0	399	10	OrCA1	25785	0.415008	41.8533	8.35214	6.28554	1.03645	1.33563	17388.8	10415.3	5062.9	2858	-0.114381	41.8533	22.2737	2.0068e+08	0.341688	0.911776	62131.3
3-Month Only Sex Comparison	3-month	M	805686-1	1	0	415	10	RadCA1	28032	0.769723	41.0819	8.26127	6.24015	1.04086	1.33224	16055.4	9522.92	4522.72	2680.64	-0.103035	41.0819	22.031	2.0068e+08	0.34729	0.912298	36418.3
3-Month Only Sex Comparison	3-month	M	805686-1	1	0	431	10	LMolCA2	5962	0.0739746	40.8992	8.1845	6.28282	1.04113	1.30991	17644	10432	4993.47	2965.38	-0.11552	40.8992	21.979	2.0068e+08	0.363424	0.911879	80595.2
3-Month Only Sex Comparison	3-month	M	805686-1	1	0	438	10	OrCA2	8640	0.120775	38.6157	8.04096	6.05508	1.04165	1.33658	18324.4	11302.9	5804.7	2945.19	-0.158192	38.6157	21.3788	2.0068e+08	0.320279	0.908318	71537.8
3-Month Only Sex Comparison	3-month	M	805686-1	1	0	454	10	RadCA2	9072	0.153765	41.2696	8.27917	6.26381	1.03623	1.33022	18734.4	11261.6	5537.48	3084.06	-0.139188	41.2696	22.1301	2.0068e+08	0.338873	0.910889	58999.1
3-Month Only Sex Comparison	3-month	M	805686-1	1	0	471	10	LMolCA3	5594	0.0795527	41.6634	8.30017	6.32251	1.03746	1.32005	17573.5	10344.8	4881.09	2961.2	-0.122951	41.6634	22.2416	2.0068e+08	0.359655	0.912615	70318.2
3-Month Only Sex Comparison	3-month	M	805686-1	1	0	479	10	SluCA3	3821	0.0982556	45.2426	8.65667	6.54233	1.02988	1.33134	16672.5	9888.55	4676.79	2752.74	-0.125419	45.2426	23.2181	2.0068e+08	0.334074	0.917771	38888.4
3-Month Only Sex Comparison	3-month	M	805686-1	1	0	486	10	OrCA3	16069	0.299425	39.9694	8.16943	6.15653	1.04193	1.3359	17096.5	10349.1	5116.41	2791.42	-0.118924	39.9694	21.7307	2.0068e+08	0.331497	0.911923	53666.2
3-Month Only Sex Comparison	3-month	M	805686-1	1	0	504	10	RadCA3	19094	0.267283	44.1578	8.56762	6.46521	1.02874	1.33231	17379.1	10242.2	4846.11	2889.83	-0.1045	44.1578	22.9618	2.0068e+08	0.3558	0.91439	71437.5
3-Month Only Sex Comparison	3-month	M	805686-1	1	0	10703	9	MoDG	14727	0.738978	39.4893	8.00756	6.21064	1.04918	1.29608	15214.6	8997.66	4278.15	2554.86	-0.0825285	39.4893	21.5393	2.0068e+08	0.36027	0.913993	19928.9
3-Month Only Sex Comparison	3-month	M	805686-1	1	0	10704	9	PoDG	2548	0.0283107	44.8721	8.56451	6.54742	1.03046	1.31803	16508.7	9714.88	4545.67	2740.93	-0.105743	44.8721	23.072	2.0068e+08	0.338816	0.915866	90001.4
3-Month Only Sex Comparison	3-month	M	805686-2	1	0	391	10	LmolCA1	11680	0.352932	38.4569	7.92228	6.12451	1.05172	1.29902	17611.3	10506.5	5148.15	2946.22	-0.124289	38.4569	21.246	2.0068e+08	0.361065	0.91273	33094.2
3-Month Only Sex Comparison	3-month	M	805686-2	1	0	399	10	OrCA1	13678	0.327896	38.8577	8.09005	6.0504	1.04333	1.34633	18278.8	11349.7	5858.84	2902.48	-0.142342	38.8577	21.4326	2.0068e+08	0.307095	0.909271	41714.5
3-Month Only Sex Comparison	3-month	M	805686-2	1	0	415	10	RadCA1	31110	0.689455	38.2653	8.00595	6.02335	1.04644	1.3378	18873.1	11467.8	5755.04	3095.23	-0.152784	38.2653	21.2367	2.0068e+08	0.329812	0.909792	45122.6
3-Month Only Sex Comparison	3-month	M	805686-2	1	0	431	10	LMolCA2	4452	0.0702613	40.257	8.17941	6.22045	1.04053	1.32145	18860	11373.4	5674.41	3077.49	-0.116717	40.257	21.8656	2.0068e+08	0.352242	0.912875	63363.4
3-Month Only Sex Comparison	3-month	M	805686-2	1	0	438	10	OrCA2	5129	0.0621162	44.7869	8.61996	6.52108	1.02768	1.32804	20556.5	12561.2	6409.02	3257.52	-0.147346	44.7869	23.1488	2.0068e+08	0.326859	0.914344	82571
3-Month Only Sex Comparison	3-month	M	805686-2	1	0	454	10	RadCA2	6915	0.0880195	40.7462	8.28671	6.19699	1.03646	1.34401	19636.2	12016.8	6114.55	3151.48	-0.144189	40.7462	22.019	2.0068e+08	0.330087	0.910923	78562.2
3-Month Only Sex Comparison	3-month	M	805686-2	1	0	471	10	LMolCA3	2839	0.0530855	39.8049	8.14555	6.16352	1.03895	1.32828	18713.4	11195.4	5497.44	3100.06	-0.131337	39.8049	21.7272	2.0068e+08	0.342853	0.911433	53479.8
3-Month Only Sex Comparison	3-month	M	805686-2	1	0	479	10	SluCA3	5289	0.101393	44.4196	8.61283	6.46157	1.02946	1.34019	19510.4	11691.7	5752.08	3183.81	-0.136835	44.4196	23.0064	2.0068e+08	0.33795	0.916082	52163.5
3-Month Only Sex Comparison	3-month	M	805686-2	1	0	486	10	OrCA3	9502	0.169778	41.3335	8.33839	6.23468	1.03301	1.34591	18170	11176	5688.18	2893.02	-0.134686	41.3335	22.1786	2.0068e+08	0.311292	0.911544	55967.3
3-Month Only Sex Comparison	3-month	M	805686-2	1	0	504	10	RadCA3	13950	0.192761	43.0304	8.49879	6.34844	1.03162	1.34517	20538.6	12385.1	6169.64	3340.07	-0.146949	43.0304	22.6371	2.0068e+08	0.338025	0.912553	72369.4
3-Month Only Sex Comparison	3-month	M	805686-2	1	0	10703	9	MoDG	13502	0.684628	36.8445	7.77498	5.97754	1.05759	1.30815	16829.7	10201.7	5063.16	2783.79	-0.130266	36.8445	20.7432	2.0068e+08	0.332547	0.911215	19721.7
3-Month Only Sex Comparison	3-month	M	805686-2	1	0	10704	9	PoDG	12927	0.0903444	44.2366	8.60581	6.43567	1.0296	1.34319	20648.5	12433.3	6206.09	3355.12	-0.146765	44.2366	22.9565	2.0068e+08	0.337854	0.913881	143086
3-Month Only Sex Comparison	3-month	M	904-1	1	0	391	10	LmolCA1	31828	0.62749	34.9908	7.58401	5.85139	1.06139	1.30303	19642.5	12131.5	6323.34	3189.52	-0.160808	34.9908	20.2137	2.0068e+08	0.335312	0.908331	50722.7
3-Month Only Sex Comparison	3-month	M	904-1	1	0	399	10	OrCA1	62345	0.810988	34.108	7.5804	5.73067	1.05733	1.3333	19859.8	12629	6817.5	3111.73	-0.16929	34.108	20.0222	2.0068e+08	0.293194	0.904874	76875.3
3-Month Only Sex Comparison	3-month	M	904-1	1	0	415	10	RadCA1	62722	1.16276	31.984	7.33116	5.5728	1.07014	1.32773	19448.1	12334.7	6622.31	3099.42	-0.188711	31.984	19.306	2.0068e+08	0.292642	0.904837	53942.4
3-Month Only Sex Comparison	3-month	M	904-1	1	0	431	10	LMolCA2	15176	0.216886	35.3438	7.64556	5.87116	1.05557	1.30952	20203.1	12616.5	6678.2	3227.97	-0.172693	35.3438	20.3719	2.0068e+08	0.320256	0.907121	69972.3
3-Month Only Sex Comparison	3-month	M	904-1	1	0	438	10	OrCA2	47522	0.403241	37.6337	7.93448	5.99636	1.04657	1.33134	21333	13408	7142.78	3349.88	-0.172169	37.6337	21.0811	2.0068e+08	0.308835	0.907547	117850
3-Month Only Sex Comparison	3-month	M	904-1	1	0	454	10	RadCA2	30714	0.431539	35.5562	7.71121	5.84748	1.05421	1.32856	20481.8	12927.6	6917.77	3225.15	-0.173176	35.5562	20.4426	2.0068e+08	0.300341	0.906366	71173.2
3-Month Only Sex Comparison	3-month	M	904-1	1	0	471	10	LMolCA3	10348	0.164169	34.0401	7.53326	5.75337	1.06231	1.31815	19950.4	12565.7	6735.87	3158.54	-0.158709	34.0401	19.9608	2.0068e+08	0.315831	0.906908	63032.6
3-Month Only Sex Comparison	3-month	M	904-1	1	0	479	10	SluCA3	20996	0.217923	37.9223	8.00783	5.98331	1.04431	1.34717	20922.9	13114.1	6941.52	3296.38	-0.167511	37.9223	21.1797	2.0068e+08	0.304094	0.908272	96345.9
3-Month Only Sex Comparison	3-month	M	904-1	1	0	486	10	OrCA3	99324	0.7747	36.3416	7.84642	5.87362	1.04736	1.34542	21018.2	13230.3	7039.11	3315.83	-0.179416	36.3416	20.7269	2.0068e+08	0.301813	0.905594	128210
3-Month Only Sex Comparison	3-month	M	904-1	1	0	504	10	RadCA3	81132	0.675307	36.9662	7.88814	5.92499	1.0471	1.34004	21368.2	13430	7132.27	3371.29	-0.182273	36.9662	20.885	2.0068e+08	0.30247	0.906859	120141
3-Month Only Sex Comparison	3-month	M	904-1	1	0	10703	9	MoDG	32080	1.56592	32.9391	7.3563	5.70129	1.07137	1.29945	17966.7	11286.9	5973.24	2880.87	-0.158405	32.9391	19.5634	2.0068e+08	0.310695	0.908863	20486.3
3-Month Only Sex Comparison	3-month	M	904-1	1	0	10704	9	PoDG	36988	0.134337	43.9413	8.5884	6.39028	1.02831	1.35093	24265.1	14988	7803.38	3832.59	-0.185999	43.9413	22.8733	2.0068e+08	0.319239	0.911103	275337
3-Month Only Sex Comparison	3-month	M	1065-1	1	0	391	10	LmolCA1	2817	0.0532839	36.8094	7.74878	6.02909	1.05402	1.2892	18317.3	11337.7	6066.38	2914.43	-0.16745	36.8094	20.8041	2.0068e+08	0.360959	0.904686	52867.7
3-Month Only Sex Comparison	3-month	M	1065-1	1	0	399	10	OrCA1	5221	0.113201	36.2003	7.77134	5.91838	1.05079	1.32073	17066.5	10918.7	6003.44	2612.44	-0.167583	36.2003	20.6642	2.0068e+08	0.29732	0.907659	46121.5
3-Month Only Sex Comparison	3-month	M	1065-1	1	0	415	10	RadCA1	6253	0.140075	35.9218	7.74355	5.8892	1.05279	1.32188	17960.3	11390.4	6243.37	2776.31	-0.147506	35.9218	20.5668	2.0068e+08	0.324905	0.904947	44640.3
3-Month Only Sex Comparison	3-month	M	1065-1	1	0	431	10	LMolCA2	1151	0.0220798	38.3397	7.87888	6.16187	1.05497	1.2831	18699.6	11597.3	6215.05	2941.71	-0.138248	38.3397	21.2098	2.0068e+08	0.357648	0.907853	52129
3-Month Only Sex Comparison	3-month	M	1065-1	1	0	438	10	OrCA2	4024	0.0570512	42.253	8.31921	6.40152	1.03349	1.3078	19335.2	12089.3	6511.25	2978.62	-0.140964	42.253	22.4361	2.0068e+08	0.341484	0.911885	70533.2
3-Month Only Sex Comparison	3-month	M	1065-1	1	0	454	10	RadCA2	3723	0.0679607	39.4287	8.04211	6.19255	1.04598	1.30518	18740.5	11751.6	6379.72	2904.19	-0.157074	39.4287	21.579	2.0068e+08	0.341423	0.910873	54781.7
3-Month Only Sex Comparison	3-month	M	1065-1	1	0	471	10	LMolCA3	1572	0.03166	37.5782	7.83036	6.0788	1.04634	1.2933	18196.5	11390.6	6216.78	2819.47	-0.116889	37.5782	21.0692	2.0068e+08	0.359735	0.904441	49652.6
3-Month Only Sex Comparison	3-month	M	1065-1	1	0	479	10	SluCA3	1564	0.0256596	41.6483	8.37786	6.29283	1.03232	1.33761	18797.4	11833.3	6419.4	2862.3	-0.134869	41.6483	22.3504	2.0068e+08	0.321716	0.914047	60951.7
3-Month Only Sex Comparison	3-month	M	1065-1	1	0	486	10	OrCA3	10788	0.149737	41.6857	8.31232	6.32906	1.03242	1.32063	19229.9	12123.6	6543.26	2945.68	-0.16159	41.6857	22.3143	2.0068e+08	0.31543	0.91118	72046.2
3-Month Only Sex Comparison	3-month	M	1065-1	1	0	504	10	RadCA3	7355	0.0945062	39.5833	8.10311	6.17858	1.04306	1.31738	18835	11823.6	6380.62	2920.51	-0.160547	39.5833	21.6674	2.0068e+08	0.329869	0.909577	77825.6
3-Month Only Sex Comparison	3-month	M	1065-1	1	0	10703	9	MoDG	3670	0.207505	33.5657	7.40414	5.77601	1.06766	1.28802	16459.6	10421.9	5695.37	2582.57	-0.164711	33.5657	19.773	2.0068e+08	0.327928	0.907663	17686.3
3-Month Only Sex Comparison	3-month	M	1065-1	1	0	10704	9	PoDG	5277	0.0352392	50.1249	9.01396	7.00097	1.01843	1.2938	22266.7	13377.4	6801.32	3543.64	-0.152953	50.1249	24.6347	2.0068e+08	0.376817	0.920755	149748
Female Only Age Comparison	12-month	F	769329-3	1	0	391	10	LmolCA1	21680	0.716887	36.0304	7.67213	5.9377	1.05765	1.29773	18419.4	11587.3	6190.15	2889.99	-0.144559	36.0304	20.5199	2.0068e+08	0.310246	0.910814	30241.9
Female Only Age Comparison	12-month	F	769329-3	1	0	399	10	OrCA1	60148	1.0347	35.1096	7.66833	5.81258	1.05459	1.32924	18726.7	12033.8	6576.3	2875.78	-0.16027	35.1096	20.3147	2.0068e+08	0.275524	0.90765	58131
Female Only Age Comparison	12-month	F	769329-3	1	0	415	10	RadCA1	49328	1.41534	33.133	7.44404	5.66189	1.06675	1.3257	18237.2	11713.5	6399.51	2830.41	-0.168663	33.133	19.6515	2.0068e+08	0.277727	0.907586	34852.4
Female Only Age Comparison	12-month	F	769329-3	1	0	431	10	LMolCA2	9052	0.203463	36.3619	7.72241	5.96309	1.05684	1.30152	19087.1	12105.6	6541.55	2967.06	-0.159724	36.3619	20.6387	2.0068e+08	0.304184	0.910506	44489.6
Female Only Age Comparison	12-month	F	769329-3	1	0	438	10	OrCA2	32442	0.368148	37.8806	7.94723	6.02581	1.04591	1.32712	20090.1	12829.3	6977.72	3069.98	-0.152083	37.8806	21.1556	2.0068e+08	0.286577	0.909359	88122.1
Female Only Age Comparison	12-month	F	769329-3	1	0	454	10	RadCA2	22182	0.40154	35.5431	7.68981	5.86112	1.05295	1.32128	19428.1	12470.3	6823.41	2979.61	-0.16384	35.5431	20.4456	2.0068e+08	0.27962	0.907982	55242.3
Female Only Age Comparison	12-month	F	769329-3	1	0	471	10	LMolCA3	5794	0.166131	36.2825	7.70966	5.96506	1.05465	1.29823	18097.4	11436.4	6130.16	2814.67	-0.122278	36.2825	20.6415	2.0068e+08	0.305089	0.911537	34876.1
Female Only Age Comparison	12-month	F	769329-3	1	0	479	10	SluCA3	14250	0.211429	40.8859	8.27477	6.23134	1.03473	1.33584	20549.3	13126.5	7151.82	3104.12	-0.146899	40.8859	22.0656	2.0068e+08	0.289536	0.913306	67398.5
Female Only Age Comparison	12-month	F	769329-3	1	0	486	10	OrCA3	54280	0.786957	39.7397	8.17454	6.13983	1.03783	1.34007	20649.8	13224	7229.77	3119.66	-0.153366	39.7397	21.7424	2.0068e+08	0.283054	0.910528	68974.6
Female Only Age Comparison	12-month	F	769329-3	1	0	504	10	RadCA3	48268	0.683239	38.5509	8.0206	6.07633	1.04275	1.32842	19843.4	12649.6	6863.02	3032.33	-0.155528	38.5509	21.3729	2.0068e+08	0.288427	0.910472	70645.8
Female Only Age Comparison	12-month	F	769329-3	1	0	10703	9	MoDG	22436	1.874	34.2398	7.46957	5.79949	1.06722	1.2955	16758.1	10704	5782.47	2609.82	-0.152498	34.2398	19.9225	2.0068e+08	0.281563	0.911459	11972.3
Female Only Age Comparison	12-month	F	769329-3	1	0	10704	9	PoDG	25755	0.212989	46.1276	8.73184	6.62925	1.02593	1.32467	21973.5	13758.6	7285.27	3358.53	-0.152241	46.1276	23.5077	2.0068e+08	0.302894	0.917603	120922
Female Only Age Comparison	12-month	F	769330-5	1	0	391	10	LmolCA1	21314	0.648475	36.9526	7.73783	6.01501	1.06004	1.29391	16500.7	10116.2	5108.18	2702.33	-0.143922	36.9526	20.7375	2.0068e+08	0.32123	0.912651	32867.9
Female Only Age Comparison	12-month	F	769330-5	1	0	399	10	OrCA1	38770	0.829132	37.6892	7.9103	6.02838	1.0473	1.32246	16316.7	10188.6	5245.47	2594.76	-0.131417	37.6892	21.0897	2.0068e+08	0.292375	0.910891	46759.7
Female Only Age Comparison	12-month	F	769330-5	1	0	415	10	RadCA1	65763	1.32412	35.1418	7.66822	5.81817	1.057	1.32894	17231.5	10754.4	5554.16	2778.36	-0.157999	35.1418	20.3089	2.0068e+08	0.297119	0.907063	49665.4
Female Only Age Comparison	12-month	F	769330-5	1	0	431	10	LMolCA2	6284	0.128117	38.6329	7.93468	6.15351	1.04851	1.29785	17892.6	11094	5726.59	2851.72	-0.142358	38.6329	21.3321	2.0068e+08	0.310553	0.91269	49048.8
Female Only Age Comparison	12-month	F	769330-5	1	0	438	10	OrCA2	15592	0.237686	41.4698	8.26623	6.3252	1.03785	1.31512	18951.8	11873.9	6230.09	2946.6	-0.135201	41.4698	22.1938	2.0068e+08	0.297548	0.914351	65599.1
Female Only Age Comparison	12-month	F	769330-5	1	0	454	10	RadCA2	14198	0.234745	39.8351	8.10981	6.18335	1.04356	1.32074	18158.4	11295.4	5829.27	2878.09	-0.143454	39.8351	21.6866	2.0068e+08	0.301716	0.912725	60482.7
Female Only Age Comparison	12-month	F	769330-5	1	0	471	10	LMolCA3	6038	0.155479	36.0479	7.71638	5.91842	1.05578	1.31302	16735	10404.8	5351.99	2692.53	-0.130714	36.0479	20.5618	2.0068e+08	0.30567	0.909948	38834.8
Female Only Age Comparison	12-month	F	769330-5	1	0	479	10	SluCA3	10371	0.174615	40.5786	8.23968	6.21215	1.03845	1.3369	19224.4	11994.5	6243.73	3027.84	-0.145621	40.5786	21.9514	2.0068e+08	0.305499	0.912955	59393.4
Female Only Age Comparison	12-month	F	769330-5	1	0	486	10	OrCA3	57615	0.887772	39.9366	8.16313	6.17646	1.03873	1.33111	17711.1	11061	5722.6	2790.1	-0.133647	39.9366	21.778	2.0068e+08	0.296066	0.911764	64898.4
Female Only Age Comparison	12-month	F	769330-5	1	0	504	10	RadCA3	43038	0.571568	40.0012	8.16508	6.1718	1.04097	1.33173	18855.5	11746	6083.53	2983.58	-0.15389	40.0012	21.7633	2.0068e+08	0.298618	0.911412	75298.1
Female Only Age Comparison	12-month	F	769330-5	1	0	10703	9	MoDG	19690	1.48663	33.4905	7.41076	5.72019	1.07287	1.30698	15435.9	9626.35	4942.08	2513.57	-0.143263	33.4905	19.6674	2.0068e+08	0.299186	0.908746	13244.8
Female Only Age Comparison	12-month	F	769330-5	1	0	10704	9	PoDG	15165	0.163544	46.4814	8.7601	6.64096	1.02582	1.32755	19774.4	12210.2	6243.86	3096.88	-0.135162	46.4814	23.5783	2.0068e+08	0.308217	0.917628	92727.3
Female Only Age Comparison	12-month	F	769343-6	1	0	391	10	LmolCA1	36092	0.61209	33.3713	7.41235	5.70104	1.07107	1.31022	21109.4	13149.1	6872.02	3459.44	-0.213843	33.3713	19.6498	2.0068e+08	0.306401	0.907402	58965.2
Female Only Age Comparison	12-month	F	769343-6	1	0	399	10	OrCA1	71571	0.751525	33.5877	7.52477	5.68564	1.06083	1.33553	22349.7	14331.5	7802.28	3499.53	-0.215479	33.5877	19.8396	2.0068e+08	0.273753	0.904641	95234.4
Female Only Age Comparison	12-month	F	769343-6	1	0	415	10	RadCA1	85662	1.22754	32.0588	7.35264	5.55958	1.07219	1.3365	21233.6	13439.4	7155.18	3416.14	-0.217903	32.0588	19.3021	2.0068e+08	0.282588	0.904258	69783.3
Female Only Age Comparison	12-month	F	769343-6	1	0	431	10	LMolCA2	8486	0.109745	33.9688	7.52769	5.73309	1.06317	1.32277	20121.9	12720.2	6809.6	3187.03	-0.176771	33.9688	19.9204	2.0068e+08	0.300241	0.906466	77324.6
Female Only Age Comparison	12-month	F	769343-6	1	0	438	10	OrCA2	29067	0.229558	35.8437	7.78553	5.83615	1.04965	1.34385	22214	14216.9	7755.29	3433.14	-0.197419	35.8437	20.561	2.0068e+08	0.280815	0.905681	126622
Female Only Age Comparison	12-month	F	769343-6	1	0	454	10	RadCA2	20966	0.227334	34.2781	7.58953	5.73413	1.05999	1.33442	20926.6	13243.4	7058.11	3324.49	-0.196829	34.2781	20.0294	2.0068e+08	0.291202	0.905376	92225.3
Female Only Age Comparison	12-month	F	769343-6	1	0	471	10	LMolCA3	8912	0.133055	32.5369	7.37203	5.62473	1.07109	1.32163	20113.6	12830.3	6940.24	3181.05	-0.205221	32.5369	19.4452	2.0068e+08	0.287401	0.905304	66979.9
Female Only Age Comparison	12-month	F	769343-6	1	0	479	10	SluCA3	13221	0.139721	38.3829	8.04638	6.01182	1.04449	1.3479	23897.5	15221.9	8228.1	3713.71	-0.215972	38.3829	21.2916	2.0068e+08	0.278199	0.909382	94624.6
Female Only Age Comparison	12-month	F	769343-6	1	0	486	10	OrCA3	58194	0.485691	37.1207	7.93719	5.90638	1.04734	1.35426	23439.9	14936.9	8081.37	3650.34	-0.214833	37.1207	20.924	2.0068e+08	0.279617	0.906347	119817
Female Only Age Comparison	12-month	F	769343-6	1	0	504	10	RadCA3	64886	0.464237	37.1099	7.91416	5.91792	1.04731	1.34666	23421.8	14892.9	8027.31	3661.37	-0.215471	37.1099	20.9151	2.0068e+08	0.281155	0.906677	139769
Female Only Age Comparison	12-month	F	769343-6	1	0	10703	9	MoDG	39636	1.48927	31.6063	7.22159	5.54834	1.08325	1.31538	19163.8	12083.7	6405.72	3106.43	-0.203374	31.6063	19.0409	2.0068e+08	0.29674	0.907317	26614.4
Female Only Age Comparison	12-month	F	769343-6	1	0	10704	9	PoDG	43149	0.168296	42.5167	8.49374	6.25624	1.02918	1.36523	24904.1	15625.6	8295.99	3901.59	-0.210655	42.5167	22.4928	2.0068e+08	0.295067	0.909699	256388
Female Only Age Comparison	12-month	F	735100-1	1	0	391	10	LmolCA1	27545	0.888466	35.7858	7.65029	5.91061	1.06003	1.30132	17766.7	11106.5	5851.92	2830.44	-0.14508	35.7858	20.4239	2.0068e+08	0.316061	0.910265	31002.9
Female Only Age Comparison	12-month	F	735100-1	1	0	399	10	OrCA1	75898	1.2351	36.1772	7.77812	5.88668	1.05167	1.33108	18334.8	11697.8	6330.16	2833.96	-0.148128	36.1772	20.6237	2.0068e+08	0.292081	0.908465	61450.8
Female Only Age Comparison	12-month	F	735100-1	1	0	415	10	RadCA1	72071	1.81804	33.5709	7.4915	5.69333	1.06456	1.32766	18513.6	11851.6	6451.73	2883.17	-0.164021	33.5709	19.7909	2.0068e+08	0.289768	0.906615	39642.1
Female Only Age Comparison	12-month	F	735100-1	1	0	431	10	LMolCA2	10652	0.174397	36.5529	7.74655	5.97514	1.05333	1.30372	17202.5	10691	5534.39	2749.51	-0.134347	36.5529	20.7206	2.0068e+08	0.313196	0.910554	61079.2
Female Only Age Comparison	12-month	F	735100-1	1	0	438	10	OrCA2	27413	0.28458	38.2419	7.99472	6.03726	1.04444	1.33299	17926.7	11218	5852.73	2824.81	-0.146695	38.2419	21.2568	2.0068e+08	0.299338	0.909323	96328
Female Only Age Comparison	12-month	F	735100-1	1	0	454	10	RadCA2	22645	0.302624	36.3001	7.78487	5.90301	1.05226	1.32881	17898.1	11258.2	5931.15	2827.58	-0.155735	36.3001	20.6601	2.0068e+08	0.298092	0.907696	74828.9
Female Only Age Comparison	12-month	F	735100-1	1	0	471	10	LMolCA3	10712	0.190197	34.9445	7.58757	5.84704	1.05879	1.30575	17681.5	11134.8	5907.95	2797.6	-0.136644	34.9445	20.2266	2.0068e+08	0.309079	0.907735	56320.4
Female Only Age Comparison	12-month	F	735100-1	1	0	479	10	SluCA3	19655	0.219648	38.7578	8.07455	6.06399	1.04216	1.34083	20038.4	12702.7	6797.47	3107.42	-0.16664	38.7578	21.429	2.0068e+08	0.291152	0.909802	89484.1
Female Only Age Comparison	12-month	F	735100-1	1	0	486	10	OrCA3	76800	0.753446	38.5104	8.05866	6.03475	1.04096	1.34469	19692.6	12446.4	6629.66	3062.23	-0.159517	38.5104	21.366	2.0068e+08	0.292998	0.908642	101932
Female Only Age Comparison	12-month	F	735100-1	1	0	504	10	RadCA3	67914	0.653376	37.9259	7.97445	6.00289	1.0444	1.33803	19421.4	12243.2	6486.29	3043.15	-0.163417	37.9259	21.1663	2.0068e+08	0.294311	0.908356	103943
Female Only Age Comparison	12-month	F	735100-1	1	0	10703	9	MoDG	31921	2.04737	34.5355	7.5004	5.8166	1.06779	1.29852	16379.2	10325.8	5464.73	2599.07	-0.143638	34.5355	19.9975	2.0068e+08	0.302942	0.910247	15591.2
Female Only Age Comparison	12-month	F	735100-1	1	0	10704	9	PoDG	38147	0.19871	44.2479	8.61303	6.42843	1.02703	1.34681	21589.5	13381.6	6968.27	3379.3	-0.158178	44.2479	22.9808	2.0068e+08	0.314117	0.912772	191973
Female Only Age Comparison	3-month	F	902-1	1	0	391	10	LmolCA1	36433	0.765997	34.8639	7.5481	5.85262	1.06622	1.29539	18987.2	11873.6	6367.19	3034.42	-0.177471	34.8639	20.1334	2.0068e+08	0.330495	0.907917	47562.9
Female Only Age Comparison	3-month	F	902-1	1	0	399	10	OrCA1	66712	0.964493	36.3429	7.78463	5.90691	1.05361	1.32746	20512	13212.2	7342.74	3130.79	-0.183031	36.3429	20.6609	2.0068e+08	0.292277	0.907341	69167.9
Female Only Age Comparison	3-month	F	902-1	1	0	415	10	RadCA1	77379	1.41653	32.8205	7.42828	5.62486	1.06786	1.33176	18987.4	12221.9	6757.77	2951.94	-0.18962	32.8205	19.558	2.0068e+08	0.288066	0.90481	54625.8
Female Only Age Comparison	3-month	F	902-1	1	0	431	10	LMolCA2	15925	0.29775	35.061	7.60017	5.86676	1.05862	1.30313	17490.3	10856	5664.31	2821.79	-0.14825	35.061	20.2773	2.0068e+08	0.321283	0.907201	53484.4
Female Only Age Comparison	3-month	F	902-1	1	0	438	10	OrCA2	38428	0.408173	38.8193	8.0323	6.1003	1.04447	1.32532	19492.7	12285.9	6555	3036.97	-0.16095	38.8193	21.42	2.0068e+08	0.304217	0.909662	94146.3
Female Only Age Comparison	3-month	F	902-1	1	0	454	10	RadCA2	35482	0.523179	36.7454	7.82804	5.94176	1.05021	1.32649	18150	11401.6	6053.18	2858.93	-0.153103	36.7454	20.8038	2.0068e+08	0.309835	0.908044	67820
Female Only Age Comparison	3-month	F	902-1	1	0	471	10	LMolCA3	11379	0.189627	33.1878	7.426	5.70738	1.06811	1.31007	18089.6	11539.3	6313.67	2833.84	-0.179264	33.1878	19.6891	2.0068e+08	0.305991	0.906172	60007.2
Female Only Age Comparison	3-month	F	902-1	1	0	479	10	SluCA3	29308	0.306175	37.3377	7.93631	5.95895	1.04518	1.34011	18451.3	11561.7	6102.28	2915.32	-0.161443	37.3377	21.0212	2.0068e+08	0.307494	0.907708	95722.9
Female Only Age Comparison	3-month	F	902-1	1	0	486	10	OrCA3	119320	1.17231	38.5641	8.05245	6.05582	1.0406	1.33828	18905.8	11876.5	6292.89	2957.14	-0.151757	38.5641	21.3955	2.0068e+08	0.30461	0.908462	101782
Female Only Age Comparison	3-month	F	902-1	1	0	504	10	RadCA3	100207	0.836816	36.7754	7.85449	5.93024	1.04777	1.33322	18915.9	11859.6	6268.1	2995.93	-0.170735	36.7754	20.8394	2.0068e+08	0.307332	0.906889	119748
Female Only Age Comparison	3-month	F	902-1	1	0	10703	9	MoDG	33176	1.69112	32.3111	7.28366	5.64325	1.07654	1.29981	16693.8	10593.4	5709.47	2654.4	-0.163945	32.3111	19.327	2.0068e+08	0.306565	0.908394	19617.7
Female Only Age Comparison	3-month	F	902-1	1	0	10704	9	PoDG	52821	0.197757	42.3187	8.41912	6.30628	1.03215	1.34176	20720.1	12771.3	6623.69	3294.92	-0.174819	42.3187	22.4427	2.0068e+08	0.326693	0.910537	267100
Female Only Age Comparison	3-month	F	1064-1	1	0	391	10	LmolCA1	13065	0.302429	37.3729	7.75932	6.08804	1.05654	1.27923	19896.7	12300.5	6638.22	3163.73	-0.164393	37.3729	20.9103	2.0068e+08	0.376473	0.908048	43200.2
Female Only Age Comparison	3-month	F	1064-1	1	0	399	10	OrCA1	32933	0.415508	35.8517	7.73611	5.87327	1.05337	1.32716	19226.1	12350.6	6854.69	2942.95	-0.190906	35.8517	20.5293	2.0068e+08	0.298606	0.90578	79259.6
Female Only Age Comparison	3-month	F	1064-1	1	0	415	10	RadCA1	33249	0.570965	32.9267	7.43976	5.64052	1.06589	1.32935	18333.6	11752.3	6504.21	2851.91	-0.191233	32.9267	19.6095	2.0068e+08	0.303772	0.903491	58233
Female Only Age Comparison	3-month	F	1064-1	1	0	431	10	LMolCA2	6015	0.114753	36.4559	7.7316	5.9857	1.05433	1.29788	19533	12365.5	6822.55	3032.74	-0.178679	36.4559	20.7047	2.0068e+08	0.338053	0.904466	52417.1
Female Only Age Comparison	3-month	F	1064-1	1	0	438	10	OrCA2	18965	0.207504	40.7941	8.1906	6.27733	1.03946	1.312	20318.9	12838.3	7001.65	3115.94	-0.178172	40.7941	22.003	2.0068e+08	0.324697	0.910942	91395.9
Female Only Age Comparison	3-month	F	1064-1	1	0	454	10	RadCA2	16017	0.211356	36.2785	7.75494	5.92613	1.05387	1.3171	19315	12288.1	6759.21	2988.28	-0.18454	36.2785	20.6451	2.0068e+08	0.317071	0.906928	75782.2
Female Only Age Comparison	3-month	F	1064-1	1	0	471	10	LMolCA3	6587	0.0950065	36.4381	7.75187	5.96188	1.05572	1.3078	18866.1	11973.3	6573.38	2923.15	-0.17397	36.4381	20.6786	2.0068e+08	0.324939	0.905738	69332.1
Female Only Age Comparison	3-month	F	1064-1	1	0	479	10	SluCA3	6772	0.104801	40.2326	8.20147	6.20202	1.03926	1.32871	20165.5	12750.3	6946.57	3108.08	-0.193006	40.2326	21.8833	2.0068e+08	0.313748	0.911523	64617.7
Female Only Age Comparison	3-month	F	1064-1	1	0	486	10	OrCA3	32275	0.413265	42.0587	8.35464	6.34993	1.03194	1.32271	20732	13154	7226.42	3140.98	-0.166399	42.0587	22.4188	2.0068e+08	0.319737	0.911706	78097.5
Female Only Age Comparison	3-month	F	1064-1	1	0	504	10	RadCA3	33473	0.326512	38.2105	7.98115	6.05979	1.04411	1.32532	20093.8	12726.3	6925.21	3115.45	-0.192518	38.2105	21.2765	2.0068e+08	0.313618	0.907991	102517
Female Only Age Comparison	3-month	F	1064-1	1	0	10703	9	MoDG	12649	0.721492	34.1209	7.47144	5.80509	1.06551	1.29274	17524.9	11250.3	6297.65	2687.81	-0.171636	34.1209	19.9405	2.0068e+08	0.316187	0.906301	17531.7
Female Only Age Comparison	3-month	F	1064-1	1	0	10704	9	PoDG	21312	0.0941974	40.5112	8.20968	6.22177	1.03768	1.32806	20742.7	12891.6	6814.77	3278.73	-0.193263	40.5112	21.9453	2.0068e+08	0.325529	0.910362	226248
Overall Effect of Sex	12-month	F	769329-3	1	0	391	10	LmolCA1	21680	0.716887	36.0304	7.67213	5.9377	1.05765	1.29773	18419.4	11587.3	6190.15	2889.99	-0.144559	36.0304	20.5199	2.0068e+08	0.310246	0.910814	30241.9
Overall Effect of Sex	12-month	F	769329-3	1	0	399	10	OrCA1	60148	1.0347	35.1096	7.66833	5.81258	1.05459	1.32924	18726.7	12033.8	6576.3	2875.78	-0.16027	35.1096	20.3147	2.0068e+08	0.275524	0.90765	58131
Overall Effect of Sex	12-month	F	769329-3	1	0	415	10	RadCA1	49328	1.41534	33.133	7.44404	5.66189	1.06675	1.3257	18237.2	11713.5	6399.51	2830.41	-0.168663	33.133	19.6515	2.0068e+08	0.277727	0.907586	34852.4
Overall Effect of Sex	12-month	F	769329-3	1	0	431	10	LMolCA2	9052	0.203463	36.3619	7.72241	5.96309	1.05684	1.30152	19087.1	12105.6	6541.55	2967.06	-0.159724	36.3619	20.6387	2.0068e+08	0.304184	0.910506	44489.6
Overall Effect of Sex	12-month	F	769329-3	1	0	438	10	OrCA2	32442	0.368148	37.8806	7.94723	6.02581	1.04591	1.32712	20090.1	12829.3	6977.72	3069.98	-0.152083	37.8806	21.1556	2.0068e+08	0.286577	0.909359	88122.1
Overall Effect of Sex	12-month	F	769329-3	1	0	454	10	RadCA2	22182	0.40154	35.5431	7.68981	5.86112	1.05295	1.32128	19428.1	12470.3	6823.41	2979.61	-0.16384	35.5431	20.4456	2.0068e+08	0.27962	0.907982	55242.3
Overall Effect of Sex	12-month	F	769329-3	1	0	471	10	LMolCA3	5794	0.166131	36.2825	7.70966	5.96506	1.05465	1.29823	18097.4	11436.4	6130.16	2814.67	-0.122278	36.2825	20.6415	2.0068e+08	0.305089	0.911537	34876.1
Overall Effect of Sex	12-month	F	769329-3	1	0	479	10	SluCA3	14250	0.211429	40.8859	8.27477	6.23134	1.03473	1.33584	20549.3	13126.5	7151.82	3104.12	-0.146899	40.8859	22.0656	2.0068e+08	0.289536	0.913306	67398.5
Overall Effect of Sex	12-month	F	769329-3	1	0	486	10	OrCA3	54280	0.786957	39.7397	8.17454	6.13983	1.03783	1.34007	20649.8	13224	7229.77	3119.66	-0.153366	39.7397	21.7424	2.0068e+08	0.283054	0.910528	68974.6
Overall Effect of Sex	12-month	F	769329-3	1	0	504	10	RadCA3	48268	0.683239	38.5509	8.0206	6.07633	1.04275	1.32842	19843.4	12649.6	6863.02	3032.33	-0.155528	38.5509	21.3729	2.0068e+08	0.288427	0.910472	70645.8
Overall Effect of Sex	12-month	F	769329-3	1	0	10703	9	MoDG	22436	1.874	34.2398	7.46957	5.79949	1.06722	1.2955	16758.1	10704	5782.47	2609.82	-0.152498	34.2398	19.9225	2.0068e+08	0.281563	0.911459	11972.3
Overall Effect of Sex	12-month	F	769329-3	1	0	10704	9	PoDG	25755	0.212989	46.1276	8.73184	6.62925	1.02593	1.32467	21973.5	13758.6	7285.27	3358.53	-0.152241	46.1276	23.5077	2.0068e+08	0.302894	0.917603	120922
Overall Effect of Sex	12-month	F	769330-5	1	0	391	10	LmolCA1	21314	0.648475	36.9526	7.73783	6.01501	1.06004	1.29391	16500.7	10116.2	5108.18	2702.33	-0.143922	36.9526	20.7375	2.0068e+08	0.32123	0.912651	32867.9
Overall Effect of Sex	12-month	F	769330-5	1	0	399	10	OrCA1	38770	0.829132	37.6892	7.9103	6.02838	1.0473	1.32246	16316.7	10188.6	5245.47	2594.76	-0.131417	37.6892	21.0897	2.0068e+08	0.292375	0.910891	46759.7
Overall Effect of Sex	12-month	F	769330-5	1	0	415	10	RadCA1	65763	1.32412	35.1418	7.66822	5.81817	1.057	1.32894	17231.5	10754.4	5554.16	2778.36	-0.157999	35.1418	20.3089	2.0068e+08	0.297119	0.907063	49665.4
Overall Effect of Sex	12-month	F	769330-5	1	0	431	10	LMolCA2	6284	0.128117	38.6329	7.93468	6.15351	1.04851	1.29785	17892.6	11094	5726.59	2851.72	-0.142358	38.6329	21.3321	2.0068e+08	0.310553	0.91269	49048.8
Overall Effect of Sex	12-month	F	769330-5	1	0	438	10	OrCA2	15592	0.237686	41.4698	8.26623	6.3252	1.03785	1.31512	18951.8	11873.9	6230.09	2946.6	-0.135201	41.4698	22.1938	2.0068e+08	0.297548	0.914351	65599.1
Overall Effect of Sex	12-month	F	769330-5	1	0	454	10	RadCA2	14198	0.234745	39.8351	8.10981	6.18335	1.04356	1.32074	18158.4	11295.4	5829.27	2878.09	-0.143454	39.8351	21.6866	2.0068e+08	0.301716	0.912725	60482.7
Overall Effect of Sex	12-month	F	769330-5	1	0	471	10	LMolCA3	6038	0.155479	36.0479	7.71638	5.91842	1.05578	1.31302	16735	10404.8	5351.99	2692.53	-0.130714	36.0479	20.5618	2.0068e+08	0.30567	0.909948	38834.8
Overall Effect of Sex	12-month	F	769330-5	1	0	479	10	SluCA3	10371	0.174615	40.5786	8.23968	6.21215	1.03845	1.3369	19224.4	11994.5	6243.73	3027.84	-0.145621	40.5786	21.9514	2.0068e+08	0.305499	0.912955	59393.4
Overall Effect of Sex	12-month	F	769330-5	1	0	486	10	OrCA3	57615	0.887772	39.9366	8.16313	6.17646	1.03873	1.33111	17711.1	11061	5722.6	2790.1	-0.133647	39.9366	21.778	2.0068e+08	0.296066	0.911764	64898.4
Overall Effect of Sex	12-month	F	769330-5	1	0	504	10	RadCA3	43038	0.571568	40.0012	8.16508	6.1718	1.04097	1.33173	18855.5	11746	6083.53	2983.58	-0.15389	40.0012	21.7633	2.0068e+08	0.298618	0.911412	75298.1
Overall Effect of Sex	12-month	F	769330-5	1	0	10703	9	MoDG	19690	1.48663	33.4905	7.41076	5.72019	1.07287	1.30698	15435.9	9626.35	4942.08	2513.57	-0.143263	33.4905	19.6674	2.0068e+08	0.299186	0.908746	13244.8
Overall Effect of Sex	12-month	F	769330-5	1	0	10704	9	PoDG	15165	0.163544	46.4814	8.7601	6.64096	1.02582	1.32755	19774.4	12210.2	6243.86	3096.88	-0.135162	46.4814	23.5783	2.0068e+08	0.308217	0.917628	92727.3
Overall Effect of Sex	12-month	F	769343-6	1	0	391	10	LmolCA1	36092	0.61209	33.3713	7.41235	5.70104	1.07107	1.31022	21109.4	13149.1	6872.02	3459.44	-0.213843	33.3713	19.6498	2.0068e+08	0.306401	0.907402	58965.2
Overall Effect of Sex	12-month	F	769343-6	1	0	399	10	OrCA1	71571	0.751525	33.5877	7.52477	5.68564	1.06083	1.33553	22349.7	14331.5	7802.28	3499.53	-0.215479	33.5877	19.8396	2.0068e+08	0.273753	0.904641	95234.4
Overall Effect of Sex	12-month	F	769343-6	1	0	415	10	RadCA1	85662	1.22754	32.0588	7.35264	5.55958	1.07219	1.3365	21233.6	13439.4	7155.18	3416.14	-0.217903	32.0588	19.3021	2.0068e+08	0.282588	0.904258	69783.3
Overall Effect of Sex	12-month	F	769343-6	1	0	431	10	LMolCA2	8486	0.109745	33.9688	7.52769	5.73309	1.06317	1.32277	20121.9	12720.2	6809.6	3187.03	-0.176771	33.9688	19.9204	2.0068e+08	0.300241	0.906466	77324.6
Overall Effect of Sex	12-month	F	769343-6	1	0	438	10	OrCA2	29067	0.229558	35.8437	7.78553	5.83615	1.04965	1.34385	22214	14216.9	7755.29	3433.14	-0.197419	35.8437	20.561	2.0068e+08	0.280815	0.905681	126622
Overall Effect of Sex	12-month	F	769343-6	1	0	454	10	RadCA2	20966	0.227334	34.2781	7.58953	5.73413	1.05999	1.33442	20926.6	13243.4	7058.11	3324.49	-0.196829	34.2781	20.0294	2.0068e+08	0.291202	0.905376	92225.3
Overall Effect of Sex	12-month	F	769343-6	1	0	471	10	LMolCA3	8912	0.133055	32.5369	7.37203	5.62473	1.07109	1.32163	20113.6	12830.3	6940.24	3181.05	-0.205221	32.5369	19.4452	2.0068e+08	0.287401	0.905304	66979.9
Overall Effect of Sex	12-month	F	769343-6	1	0	479	10	SluCA3	13221	0.139721	38.3829	8.04638	6.01182	1.04449	1.3479	23897.5	15221.9	8228.1	3713.71	-0.215972	38.3829	21.2916	2.0068e+08	0.278199	0.909382	94624.6
Overall Effect of Sex	12-month	F	769343-6	1	0	486	10	OrCA3	58194	0.485691	37.1207	7.93719	5.90638	1.04734	1.35426	23439.9	14936.9	8081.37	3650.34	-0.214833	37.1207	20.924	2.0068e+08	0.279617	0.906347	119817
Overall Effect of Sex	12-month	F	769343-6	1	0	504	10	RadCA3	64886	0.464237	37.1099	7.91416	5.91792	1.04731	1.34666	23421.8	14892.9	8027.31	3661.37	-0.215471	37.1099	20.9151	2.0068e+08	0.281155	0.906677	139769
Overall Effect of Sex	12-month	F	769343-6	1	0	10703	9	MoDG	39636	1.48927	31.6063	7.22159	5.54834	1.08325	1.31538	19163.8	12083.7	6405.72	3106.43	-0.203374	31.6063	19.0409	2.0068e+08	0.29674	0.907317	26614.4
Overall Effect of Sex	12-month	F	769343-6	1	0	10704	9	PoDG	43149	0.168296	42.5167	8.49374	6.25624	1.02918	1.36523	24904.1	15625.6	8295.99	3901.59	-0.210655	42.5167	22.4928	2.0068e+08	0.295067	0.909699	256388
Overall Effect of Sex	12-month	F	735100-1	1	0	391	10	LmolCA1	27545	0.888466	35.7858	7.65029	5.91061	1.06003	1.30132	17766.7	11106.5	5851.92	2830.44	-0.14508	35.7858	20.4239	2.0068e+08	0.316061	0.910265	31002.9
Overall Effect of Sex	12-month	F	735100-1	1	0	399	10	OrCA1	75898	1.2351	36.1772	7.77812	5.88668	1.05167	1.33108	18334.8	11697.8	6330.16	2833.96	-0.148128	36.1772	20.6237	2.0068e+08	0.292081	0.908465	61450.8
Overall Effect of Sex	12-month	F	735100-1	1	0	415	10	RadCA1	72071	1.81804	33.5709	7.4915	5.69333	1.06456	1.32766	18513.6	11851.6	6451.73	2883.17	-0.164021	33.5709	19.7909	2.0068e+08	0.289768	0.906615	39642.1
Overall Effect of Sex	12-month	F	735100-1	1	0	431	10	LMolCA2	10652	0.174397	36.5529	7.74655	5.97514	1.05333	1.30372	17202.5	10691	5534.39	2749.51	-0.134347	36.5529	20.7206	2.0068e+08	0.313196	0.910554	61079.2
Overall Effect of Sex	12-month	F	735100-1	1	0	438	10	OrCA2	27413	0.28458	38.2419	7.99472	6.03726	1.04444	1.33299	17926.7	11218	5852.73	2824.81	-0.146695	38.2419	21.2568	2.0068e+08	0.299338	0.909323	96328
Overall Effect of Sex	12-month	F	735100-1	1	0	454	10	RadCA2	22645	0.302624	36.3001	7.78487	5.90301	1.05226	1.32881	17898.1	11258.2	5931.15	2827.58	-0.155735	36.3001	20.6601	2.0068e+08	0.298092	0.907696	74828.9
Overall Effect of Sex	12-month	F	735100-1	1	0	471	10	LMolCA3	10712	0.190197	34.9445	7.58757	5.84704	1.05879	1.30575	17681.5	11134.8	5907.95	2797.6	-0.136644	34.9445	20.2266	2.0068e+08	0.309079	0.907735	56320.4
Overall Effect of Sex	12-month	F	735100-1	1	0	479	10	SluCA3	19655	0.219648	38.7578	8.07455	6.06399	1.04216	1.34083	20038.4	12702.7	6797.47	3107.42	-0.16664	38.7578	21.429	2.0068e+08	0.291152	0.909802	89484.1
Overall Effect of Sex	12-month	F	735100-1	1	0	486	10	OrCA3	76800	0.753446	38.5104	8.05866	6.03475	1.04096	1.34469	19692.6	12446.4	6629.66	3062.23	-0.159517	38.5104	21.366	2.0068e+08	0.292998	0.908642	101932
Overall Effect of Sex	12-month	F	735100-1	1	0	504	10	RadCA3	67914	0.653376	37.9259	7.97445	6.00289	1.0444	1.33803	19421.4	12243.2	6486.29	3043.15	-0.163417	37.9259	21.1663	2.0068e+08	0.294311	0.908356	103943
Overall Effect of Sex	12-month	F	735100-1	1	0	10703	9	MoDG	31921	2.04737	34.5355	7.5004	5.8166	1.06779	1.29852	16379.2	10325.8	5464.73	2599.07	-0.143638	34.5355	19.9975	2.0068e+08	0.302942	0.910247	15591.2
Overall Effect of Sex	12-month	F	735100-1	1	0	10704	9	PoDG	38147	0.19871	44.2479	8.61303	6.42843	1.02703	1.34681	21589.5	13381.6	6968.27	3379.3	-0.158178	44.2479	22.9808	2.0068e+08	0.314117	0.912772	191973
Overall Effect of Sex	12-month	M	735101-1	1	0	391	10	LmolCA1	26815	0.633219	34.3204	7.50175	5.78899	1.06579	1.30526	12796.1	7450.65	3347.25	2250.76	-0.117427	34.3204	19.9674	2.0068e+08	0.352093	0.908769	42347.1
Overall Effect of Sex	12-month	M	735101-1	1	0	399	10	OrCA1	82555	0.835384	37.0412	7.86604	5.95768	1.04779	1.33017	13838.8	8217.55	3803.09	2353.8	-0.118944	37.0412	20.9006	2.0068e+08	0.326007	0.907824	98822.8
Overall Effect of Sex	12-month	M	735101-1	1	0	415	10	RadCA1	70874	1.14887	34.7321	7.60989	5.80144	1.05791	1.32361	12986.4	7594.19	3398.73	2274.79	-0.12264	34.7321	20.186	2.0068e+08	0.337947	0.907033	61690.1
Overall Effect of Sex	12-month	M	735101-1	1	0	431	10	LMolCA2	10801	0.141636	35.2139	7.60851	5.87778	1.0575	1.30251	12984.7	7592.32	3447.1	2253.98	-0.0994955	35.2139	20.3195	2.0068e+08	0.352109	0.908298	76258.9
Overall Effect of Sex	12-month	M	735101-1	1	0	438	10	OrCA2	21226	0.180205	37.9351	7.97121	6.01796	1.04365	1.3342	14116.5	8334.94	3826.79	2407.93	-0.124825	37.9351	21.1855	2.0068e+08	0.330373	0.907847	117788
Overall Effect of Sex	12-month	M	735101-1	1	0	454	10	RadCA2	19098	0.219709	36.1934	7.7606	5.90915	1.05052	1.32372	13609.2	8011.58	3652.66	2342.85	-0.114582	36.1934	20.6475	2.0068e+08	0.336701	0.908137	86924.2
Overall Effect of Sex	12-month	M	735101-1	1	0	471	10	LMolCA3	8594	0.113616	33.95	7.49655	5.76205	1.06093	1.31116	12900.7	7599.27	3490.59	2236.12	-0.0907235	33.95	19.9275	2.0068e+08	0.345559	0.906062	75640.8
Overall Effect of Sex	12-month	M	735101-1	1	0	479	10	SluCA3	17214	0.150829	38.8438	8.06842	6.08291	1.04198	1.3356	14299.5	8385.04	3800.95	2450.57	-0.119182	38.8438	21.4507	2.0068e+08	0.335043	0.909999	114129
Overall Effect of Sex	12-month	M	735101-1	1	0	486	10	OrCA3	73131	0.649267	39.3181	8.12286	6.11462	1.03841	1.33794	14401.6	8510.82	3904.68	2441.44	-0.116017	39.3181	21.61	2.0068e+08	0.328399	0.909714	112636
Overall Effect of Sex	12-month	M	735101-1	1	0	504	10	RadCA3	62306	0.492056	37.7367	7.94972	6.00312	1.04326	1.33407	14053.4	8273.21	3772.11	2407.37	-0.119923	37.7367	21.1311	2.0068e+08	0.332208	0.908414	126624
Overall Effect of Sex	12-month	M	735101-1	1	0	10703	9	MoDG	28989	1.37844	33.443	7.39127	5.74592	1.07068	1.299	10900.9	6166.01	2562.32	1992.85	-0.100634	33.443	19.6931	2.0068e+08	0.370848	0.909024	21030.3
Overall Effect of Sex	12-month	M	735101-1	1	0	10704	9	PoDG	35052	0.155702	41.0463	8.31181	6.20814	1.0322	1.34684	14715.9	8685.95	4021.82	2474.7	-0.117555	41.0463	22.1031	2.0068e+08	0.330955	0.90969	225122
Overall Effect of Sex	3-month	F	902-1	1	0	391	10	LmolCA1	36433	0.765997	34.8639	7.5481	5.85262	1.06622	1.29539	18987.2	11873.6	6367.19	3034.42	-0.177471	34.8639	20.1334	2.0068e+08	0.330495	0.907917	47562.9
Overall Effect of Sex	3-month	F	902-1	1	0	399	10	OrCA1	66712	0.964493	36.3429	7.78463	5.90691	1.05361	1.32746	20512	13212.2	7342.74	3130.79	-0.183031	36.3429	20.6609	2.0068e+08	0.292277	0.907341	69167.9
Overall Effect of Sex	3-month	F	902-1	1	0	415	10	RadCA1	77379	1.41653	32.8205	7.42828	5.62486	1.06786	1.33176	18987.4	12221.9	6757.77	2951.94	-0.18962	32.8205	19.558	2.0068e+08	0.288066	0.90481	54625.8
Overall Effect of Sex	3-month	F	902-1	1	0	431	10	LMolCA2	15925	0.29775	35.061	7.60017	5.86676	1.05862	1.30313	17490.3	10856	5664.31	2821.79	-0.14825	35.061	20.2773	2.0068e+08	0.321283	0.907201	53484.4
Overall Effect of Sex	3-month	F	902-1	1	0	438	10	OrCA2	38428	0.408173	38.8193	8.0323	6.1003	1.04447	1.32532	19492.7	12285.9	6555	3036.97	-0.16095	38.8193	21.42	2.0068e+08	0.304217	0.909662	94146.3
Overall Effect of Sex	3-month	F	902-1	1	0	454	10	RadCA2	35482	0.523179	36.7454	7.82804	5.94176	1.05021	1.32649	18150	11401.6	6053.18	2858.93	-0.153103	36.7454	20.8038	2.0068e+08	0.309835	0.908044	67820
Overall Effect of Sex	3-month	F	902-1	1	0	471	10	LMolCA3	11379	0.189627	33.1878	7.426	5.70738	1.06811	1.31007	18089.6	11539.3	6313.67	2833.84	-0.179264	33.1878	19.6891	2.0068e+08	0.305991	0.906172	60007.2
Overall Effect of Sex	3-month	F	902-1	1	0	479	10	SluCA3	29308	0.306175	37.3377	7.93631	5.95895	1.04518	1.34011	18451.3	11561.7	6102.28	2915.32	-0.161443	37.3377	21.0212	2.0068e+08	0.307494	0.907708	95722.9
Overall Effect of Sex	3-month	F	902-1	1	0	486	10	OrCA3	119320	1.17231	38.5641	8.05245	6.05582	1.0406	1.33828	18905.8	11876.5	6292.89	2957.14	-0.151757	38.5641	21.3955	2.0068e+08	0.30461	0.908462	101782
Overall Effect of Sex	3-month	F	902-1	1	0	504	10	RadCA3	100207	0.836816	36.7754	7.85449	5.93024	1.04777	1.33322	18915.9	11859.6	6268.1	2995.93	-0.170735	36.7754	20.8394	2.0068e+08	0.307332	0.906889	119748
Overall Effect of Sex	3-month	F	902-1	1	0	10703	9	MoDG	33176	1.69112	32.3111	7.28366	5.64325	1.07654	1.29981	16693.8	10593.4	5709.47	2654.4	-0.163945	32.3111	19.327	2.0068e+08	0.306565	0.908394	19617.7
Overall Effect of Sex	3-month	F	902-1	1	0	10704	9	PoDG	52821	0.197757	42.3187	8.41912	6.30628	1.03215	1.34176	20720.1	12771.3	6623.69	3294.92	-0.174819	42.3187	22.4427	2.0068e+08	0.326693	0.910537	267100
Overall Effect of Sex	3-month	F	1064-1	1	0	391	10	LmolCA1	13065	0.302429	37.3729	7.75932	6.08804	1.05654	1.27923	19896.7	12300.5	6638.22	3163.73	-0.164393	37.3729	20.9103	2.0068e+08	0.376473	0.908048	43200.2
Overall Effect of Sex	3-month	F	1064-1	1	0	399	10	OrCA1	32933	0.415508	35.8517	7.73611	5.87327	1.05337	1.32716	19226.1	12350.6	6854.69	2942.95	-0.190906	35.8517	20.5293	2.0068e+08	0.298606	0.90578	79259.6
Overall Effect of Sex	3-month	F	1064-1	1	0	415	10	RadCA1	33249	0.570965	32.9267	7.43976	5.64052	1.06589	1.32935	18333.6	11752.3	6504.21	2851.91	-0.191233	32.9267	19.6095	2.0068e+08	0.303772	0.903491	58233
Overall Effect of Sex	3-month	F	1064-1	1	0	431	10	LMolCA2	6015	0.114753	36.4559	7.7316	5.9857	1.05433	1.29788	19533	12365.5	6822.55	3032.74	-0.178679	36.4559	20.7047	2.0068e+08	0.338053	0.904466	52417.1
Overall Effect of Sex	3-month	F	1064-1	1	0	438	10	OrCA2	18965	0.207504	40.7941	8.1906	6.27733	1.03946	1.312	20318.9	12838.3	7001.65	3115.94	-0.178172	40.7941	22.003	2.0068e+08	0.324697	0.910942	91395.9
Overall Effect of Sex	3-month	F	1064-1	1	0	454	10	RadCA2	16017	0.211356	36.2785	7.75494	5.92613	1.05387	1.3171	19315	12288.1	6759.21	2988.28	-0.18454	36.2785	20.6451	2.0068e+08	0.317071	0.906928	75782.2
Overall Effect of Sex	3-month	F	1064-1	1	0	471	10	LMolCA3	6587	0.0950065	36.4381	7.75187	5.96188	1.05572	1.3078	18866.1	11973.3	6573.38	2923.15	-0.17397	36.4381	20.6786	2.0068e+08	0.324939	0.905738	69332.1
Overall Effect of Sex	3-month	F	1064-1	1	0	479	10	SluCA3	6772	0.104801	40.2326	8.20147	6.20202	1.03926	1.32871	20165.5	12750.3	6946.57	3108.08	-0.193006	40.2326	21.8833	2.0068e+08	0.313748	0.911523	64617.7
Overall Effect of Sex	3-month	F	1064-1	1	0	486	10	OrCA3	32275	0.413265	42.0587	8.35464	6.34993	1.03194	1.32271	20732	13154	7226.42	3140.98	-0.166399	42.0587	22.4188	2.0068e+08	0.319737	0.911706	78097.5
Overall Effect of Sex	3-month	F	1064-1	1	0	504	10	RadCA3	33473	0.326512	38.2105	7.98115	6.05979	1.04411	1.32532	20093.8	12726.3	6925.21	3115.45	-0.192518	38.2105	21.2765	2.0068e+08	0.313618	0.907991	102517
Overall Effect of Sex	3-month	F	1064-1	1	0	10703	9	MoDG	12649	0.721492	34.1209	7.47144	5.80509	1.06551	1.29274	17524.9	11250.3	6297.65	2687.81	-0.171636	34.1209	19.9405	2.0068e+08	0.316187	0.906301	17531.7
Overall Effect of Sex	3-month	F	1064-1	1	0	10704	9	PoDG	21312	0.0941974	40.5112	8.20968	6.22177	1.03768	1.32806	20742.7	12891.6	6814.77	3278.73	-0.193263	40.5112	21.9453	2.0068e+08	0.325529	0.910362	226248
Overall Effect of Sex	3-month	M	805686-1	1	0	391	10	LmolCA1	18535	0.414978	41.8885	8.21953	6.3827	1.04442	1.29404	16516.9	9553.12	4424.94	2822.06	-0.0942569	41.8885	22.1821	2.0068e+08	0.383626	0.915478	44665
Overall Effect of Sex	3-month	M	805686-1	1	0	399	10	OrCA1	25785	0.415008	41.8533	8.35214	6.28554	1.03645	1.33563	17388.8	10415.3	5062.9	2858	-0.114381	41.8533	22.2737	2.0068e+08	0.341688	0.911776	62131.3
Overall Effect of Sex	3-month	M	805686-1	1	0	415	10	RadCA1	28032	0.769723	41.0819	8.26127	6.24015	1.04086	1.33224	16055.4	9522.92	4522.72	2680.64	-0.103035	41.0819	22.031	2.0068e+08	0.34729	0.912298	36418.3
Overall Effect of Sex	3-month	M	805686-1	1	0	431	10	LMolCA2	5962	0.0739746	40.8992	8.1845	6.28282	1.04113	1.30991	17644	10432	4993.47	2965.38	-0.11552	40.8992	21.979	2.0068e+08	0.363424	0.911879	80595.2
Overall Effect of Sex	3-month	M	805686-1	1	0	438	10	OrCA2	8640	0.120775	38.6157	8.04096	6.05508	1.04165	1.33658	18324.4	11302.9	5804.7	2945.19	-0.158192	38.6157	21.3788	2.0068e+08	0.320279	0.908318	71537.8
Overall Effect of Sex	3-month	M	805686-1	1	0	454	10	RadCA2	9072	0.153765	41.2696	8.27917	6.26381	1.03623	1.33022	18734.4	11261.6	5537.48	3084.06	-0.139188	41.2696	22.1301	2.0068e+08	0.338873	0.910889	58999.1
Overall Effect of Sex	3-month	M	805686-1	1	0	471	10	LMolCA3	5594	0.0795527	41.6634	8.30017	6.32251	1.03746	1.32005	17573.5	10344.8	4881.09	2961.2	-0.122951	41.6634	22.2416	2.0068e+08	0.359655	0.912615	70318.2
Overall Effect of Sex	3-month	M	805686-1	1	0	479	10	SluCA3	3821	0.0982556	45.2426	8.65667	6.54233	1.02988	1.33134	16672.5	9888.55	4676.79	2752.74	-0.125419	45.2426	23.2181	2.0068e+08	0.334074	0.917771	38888.4
Overall Effect of Sex	3-month	M	805686-1	1	0	486	10	OrCA3	16069	0.299425	39.9694	8.16943	6.15653	1.04193	1.3359	17096.5	10349.1	5116.41	2791.42	-0.118924	39.9694	21.7307	2.0068e+08	0.331497	0.911923	53666.2
Overall Effect of Sex	3-month	M	805686-1	1	0	504	10	RadCA3	19094	0.267283	44.1578	8.56762	6.46521	1.02874	1.33231	17379.1	10242.2	4846.11	2889.83	-0.1045	44.1578	22.9618	2.0068e+08	0.3558	0.91439	71437.5
Overall Effect of Sex	3-month	M	805686-1	1	0	10703	9	MoDG	14727	0.738978	39.4893	8.00756	6.21064	1.04918	1.29608	15214.6	8997.66	4278.15	2554.86	-0.0825285	39.4893	21.5393	2.0068e+08	0.36027	0.913993	19928.9
Overall Effect of Sex	3-month	M	805686-1	1	0	10704	9	PoDG	2548	0.0283107	44.8721	8.56451	6.54742	1.03046	1.31803	16508.7	9714.88	4545.67	2740.93	-0.105743	44.8721	23.072	2.0068e+08	0.338816	0.915866	90001.4
Overall Effect of Sex	3-month	M	805686-2	1	0	391	10	LmolCA1	11680	0.352932	38.4569	7.92228	6.12451	1.05172	1.29902	17611.3	10506.5	5148.15	2946.22	-0.124289	38.4569	21.246	2.0068e+08	0.361065	0.91273	33094.2
Overall Effect of Sex	3-month	M	805686-2	1	0	399	10	OrCA1	13678	0.327896	38.8577	8.09005	6.0504	1.04333	1.34633	18278.8	11349.7	5858.84	2902.48	-0.142342	38.8577	21.4326	2.0068e+08	0.307095	0.909271	41714.5
Overall Effect of Sex	3-month	M	805686-2	1	0	415	10	RadCA1	31110	0.689455	38.2653	8.00595	6.02335	1.04644	1.3378	18873.1	11467.8	5755.04	3095.23	-0.152784	38.2653	21.2367	2.0068e+08	0.329812	0.909792	45122.6
Overall Effect of Sex	3-month	M	805686-2	1	0	431	10	LMolCA2	4452	0.0702613	40.257	8.17941	6.22045	1.04053	1.32145	18860	11373.4	5674.41	3077.49	-0.116717	40.257	21.8656	2.0068e+08	0.352242	0.912875	63363.4
Overall Effect of Sex	3-month	M	805686-2	1	0	438	10	OrCA2	5129	0.0621162	44.7869	8.61996	6.52108	1.02768	1.32804	20556.5	12561.2	6409.02	3257.52	-0.147346	44.7869	23.1488	2.0068e+08	0.326859	0.914344	82571
Overall Effect of Sex	3-month	M	805686-2	1	0	454	10	RadCA2	6915	0.0880195	40.7462	8.28671	6.19699	1.03646	1.34401	19636.2	12016.8	6114.55	3151.48	-0.144189	40.7462	22.019	2.0068e+08	0.330087	0.910923	78562.2
Overall Effect of Sex	3-month	M	805686-2	1	0	471	10	LMolCA3	2839	0.0530855	39.8049	8.14555	6.16352	1.03895	1.32828	18713.4	11195.4	5497.44	3100.06	-0.131337	39.8049	21.7272	2.0068e+08	0.342853	0.911433	53479.8
Overall Effect of Sex	3-month	M	805686-2	1	0	479	10	SluCA3	5289	0.101393	44.4196	8.61283	6.46157	1.02946	1.34019	19510.4	11691.7	5752.08	3183.81	-0.136835	44.4196	23.0064	2.0068e+08	0.33795	0.916082	52163.5
Overall Effect of Sex	3-month	M	805686-2	1	0	486	10	OrCA3	9502	0.169778	41.3335	8.33839	6.23468	1.03301	1.34591	18170	11176	5688.18	2893.02	-0.134686	41.3335	22.1786	2.0068e+08	0.311292	0.911544	55967.3
Overall Effect of Sex	3-month	M	805686-2	1	0	504	10	RadCA3	13950	0.192761	43.0304	8.49879	6.34844	1.03162	1.34517	20538.6	12385.1	6169.64	3340.07	-0.146949	43.0304	22.6371	2.0068e+08	0.338025	0.912553	72369.4
Overall Effect of Sex	3-month	M	805686-2	1	0	10703	9	MoDG	13502	0.684628	36.8445	7.77498	5.97754	1.05759	1.30815	16829.7	10201.7	5063.16	2783.79	-0.130266	36.8445	20.7432	2.0068e+08	0.332547	0.911215	19721.7
Overall Effect of Sex	3-month	M	805686-2	1	0	10704	9	PoDG	12927	0.0903444	44.2366	8.60581	6.43567	1.0296	1.34319	20648.5	12433.3	6206.09	3355.12	-0.146765	44.2366	22.9565	2.0068e+08	0.337854	0.913881	143086
Overall Effect of Sex	3-month	M	904-1	1	0	391	10	LmolCA1	31828	0.62749	34.9908	7.58401	5.85139	1.06139	1.30303	19642.5	12131.5	6323.34	3189.52	-0.160808	34.9908	20.2137	2.0068e+08	0.335312	0.908331	50722.7
Overall Effect of Sex	3-month	M	904-1	1	0	399	10	OrCA1	62345	0.810988	34.108	7.5804	5.73067	1.05733	1.3333	19859.8	12629	6817.5	3111.73	-0.16929	34.108	20.0222	2.0068e+08	0.293194	0.904874	76875.3
Overall Effect of Sex	3-month	M	904-1	1	0	415	10	RadCA1	62722	1.16276	31.984	7.33116	5.5728	1.07014	1.32773	19448.1	12334.7	6622.31	3099.42	-0.188711	31.984	19.306	2.0068e+08	0.292642	0.904837	53942.4
Overall Effect of Sex	3-month	M	904-1	1	0	431	10	LMolCA2	15176	0.216886	35.3438	7.64556	5.87116	1.05557	1.30952	20203.1	12616.5	6678.2	3227.97	-0.172693	35.3438	20.3719	2.0068e+08	0.320256	0.907121	69972.3
Overall Effect of Sex	3-month	M	904-1	1	0	438	10	OrCA2	47522	0.403241	37.6337	7.93448	5.99636	1.04657	1.33134	21333	13408	7142.78	3349.88	-0.172169	37.6337	21.0811	2.0068e+08	0.308835	0.907547	117850
Overall Effect of Sex	3-month	M	904-1	1	0	454	10	RadCA2	30714	0.431539	35.5562	7.71121	5.84748	1.05421	1.32856	20481.8	12927.6	6917.77	3225.15	-0.173176	35.5562	20.4426	2.0068e+08	0.300341	0.906366	71173.2
Overall Effect of Sex	3-month	M	904-1	1	0	471	10	LMolCA3	10348	0.164169	34.0401	7.53326	5.75337	1.06231	1.31815	19950.4	12565.7	6735.87	3158.54	-0.158709	34.0401	19.9608	2.0068e+08	0.315831	0.906908	63032.6
Overall Effect of Sex	3-month	M	904-1	1	0	479	10	SluCA3	20996	0.217923	37.9223	8.00783	5.98331	1.04431	1.34717	20922.9	13114.1	6941.52	3296.38	-0.167511	37.9223	21.1797	2.0068e+08	0.304094	0.908272	96345.9
Overall Effect of Sex	3-month	M	904-1	1	0	486	10	OrCA3	99324	0.7747	36.3416	7.84642	5.87362	1.04736	1.34542	21018.2	13230.3	7039.11	3315.83	-0.179416	36.3416	20.7269	2.0068e+08	0.301813	0.905594	128210
Overall Effect of Sex	3-month	M	904-1	1	0	504	10	RadCA3	81132	0.675307	36.9662	7.88814	5.92499	1.0471	1.34004	21368.2	13430	7132.27	3371.29	-0.182273	36.9662	20.885	2.0068e+08	0.30247	0.906859	120141
Overall Effect of Sex	3-month	M	904-1	1	0	10703	9	MoDG	32080	1.56592	32.9391	7.3563	5.70129	1.07137	1.29945	17966.7	11286.9	5973.24	2880.87	-0.158405	32.9391	19.5634	2.0068e+08	0.310695	0.908863	20486.3
Overall Effect of Sex	3-month	M	904-1	1	0	10704	9	PoDG	36988	0.134337	43.9413	8.5884	6.39028	1.02831	1.35093	24265.1	14988	7803.38	3832.59	-0.185999	43.9413	22.8733	2.0068e+08	0.319239	0.911103	275337
Overall Effect of Sex	3-month	M	1065-1	1	0	391	10	LmolCA1	2817	0.0532839	36.8094	7.74878	6.02909	1.05402	1.2892	18317.3	11337.7	6066.38	2914.43	-0.16745	36.8094	20.8041	2.0068e+08	0.360959	0.904686	52867.7
Overall Effect of Sex	3-month	M	1065-1	1	0	399	10	OrCA1	5221	0.113201	36.2003	7.77134	5.91838	1.05079	1.32073	17066.5	10918.7	6003.44	2612.44	-0.167583	36.2003	20.6642	2.0068e+08	0.29732	0.907659	46121.5
Overall Effect of Sex	3-month	M	1065-1	1	0	415	10	RadCA1	6253	0.140075	35.9218	7.74355	5.8892	1.05279	1.32188	17960.3	11390.4	6243.37	2776.31	-0.147506	35.9218	20.5668	2.0068e+08	0.324905	0.904947	44640.3
Overall Effect of Sex	3-month	M	1065-1	1	0	431	10	LMolCA2	1151	0.0220798	38.3397	7.87888	6.16187	1.05497	1.2831	18699.6	11597.3	6215.05	2941.71	-0.138248	38.3397	21.2098	2.0068e+08	0.357648	0.907853	52129
Overall Effect of Sex	3-month	M	1065-1	1	0	438	10	OrCA2	4024	0.0570512	42.253	8.31921	6.40152	1.03349	1.3078	19335.2	12089.3	6511.25	2978.62	-0.140964	42.253	22.4361	2.0068e+08	0.341484	0.911885	70533.2
Overall Effect of Sex	3-month	M	1065-1	1	0	454	10	RadCA2	3723	0.0679607	39.4287	8.04211	6.19255	1.04598	1.30518	18740.5	11751.6	6379.72	2904.19	-0.157074	39.4287	21.579	2.0068e+08	0.341423	0.910873	54781.7
Overall Effect of Sex	3-month	M	1065-1	1	0	471	10	LMolCA3	1572	0.03166	37.5782	7.83036	6.0788	1.04634	1.2933	18196.5	11390.6	6216.78	2819.47	-0.116889	37.5782	21.0692	2.0068e+08	0.359735	0.904441	49652.6
Overall Effect of Sex	3-month	M	1065-1	1	0	479	10	SluCA3	1564	0.0256596	41.6483	8.37786	6.29283	1.03232	1.33761	18797.4	11833.3	6419.4	2862.3	-0.134869	41.6483	22.3504	2.0068e+08	0.321716	0.914047	60951.7
Overall Effect of Sex	3-month	M	1065-1	1	0	486	10	OrCA3	10788	0.149737	41.6857	8.31232	6.32906	1.03242	1.32063	19229.9	12123.6	6543.26	2945.68	-0.16159	41.6857	22.3143	2.0068e+08	0.31543	0.91118	72046.2
Overall Effect of Sex	3-month	M	1065-1	1	0	504	10	RadCA3	7355	0.0945062	39.5833	8.10311	6.17858	1.04306	1.31738	18835	11823.6	6380.62	2920.51	-0.160547	39.5833	21.6674	2.0068e+08	0.329869	0.909577	77825.6
Overall Effect of Sex	3-month	M	1065-1	1	0	10703	9	MoDG	3670	0.207505	33.5657	7.40414	5.77601	1.06766	1.28802	16459.6	10421.9	5695.37	2582.57	-0.164711	33.5657	19.773	2.0068e+08	0.327928	0.907663	17686.3
Overall Effect of Sex	3-month	M	1065-1	1	0	10704	9	PoDG	5277	0.0352392	50.1249	9.01396	7.00097	1.01843	1.2938	22266.7	13377.4	6801.32	3543.64	-0.152953	50.1249	24.6347	2.0068e+08	0.376817	0.920755	149748
