# Supplementary material for: SynAPSeg: A novel dataset and image analysis framework for deep learning-based synapse detection and quantification
Source: PLoS Comput Biol. 2026 Jul 29;22(7):e1014571. doi: 10.1371/journal.pcbi.1014571 (PMC13432752; doi:10.1371/journal.pcbi.1014571)
Supplement: S9 Data — (XLSX) [file pcbi.1014571.s020.xlsx]

## Sheet: PSD95_features
age	sex	area_px	area_um3	axis_area_ratio	axis_major_length	count	linear_density	count_per_um3	intensity_max	intensity_mean	intensity_min	roi_area_mm	roi_area_px	roi_area_um	roi_axis_major_length	roi_intensity_max	roi_intensity_mean	roi_intensity_min	roi_intensity_mean_PV	dendrite_length
3-month	M	150.347	0.500408	3.45466	8.73992	62.3333	2.23148	159.91	18192	8428.89	2141.56	0.000131011	39362.2	0.436052	369.505	36245.5	6191.03	1	6145.45	27.2269
3-month	M	138.409	0.460674	5.32405	8.46045	49.2222	1.7714	214.216	19330.8	9427.22	2749.86	7.13385e-05	21433.6	0.23744	367.601	29695.1	6867.61	124.111	4133.16	28.5991
12-month	F	119.994	0.399384	4.1966	7.87702	104.8	1.99674	170.662	20992.4	10879.3	3583.17	0.000201229	60459	0.669762	596.496	33310.4	7941.62	40.6	5382.15	46.4563
12-month	F	125.677	0.418298	2.82362	7.99327	38.6667	1.78167	120.955	18082.7	8901.45	2468.26	0.000105005	31548.7	0.349495	298.46	26720	6152.12	0.5	5915.44	23.7446
12-month	F	138.208	0.460005	3.5262	8.29034	41.5	1.5133	121.121	15546.1	7290.28	1764.05	0.000104641	31439.2	0.348282	351.348	24729.8	5137.51	4	5503.71	27.9051
12-month	F	146.743	0.488412	4.70204	8.38574	66.4	1.90095	179.427	14616	6914.91	1614.22	0.000123307	37047.4	0.41041	467.404	23252.2	5294.35	0.8	4436.16	34.6995
12-month	F	155.77	0.518457	4.25828	8.45631	49.6	1.29603	125.491	12167.4	5217.59	807.999	0.000123503	37106.4	0.411063	512.874	19453	3913.42	0	3382.77	38.6649
12-month	M	164.399	0.547179	4.01975	8.6211	86.8333	1.18737	103.83	12073.4	5158.06	800.383	0.000298277	89616.8	0.992772	940.81	24606.2	3635.98	0	4105.34	69.498
3-month	F	133.544	0.444483	3.23833	8.36834	65.75	1.82443	132.094	24492.2	12298.5	4007.55	0.000160449	48206.6	0.534031	511.062	39418.8	7731.88	10.625	8338.75	38.3804
3-month	M	153.975	0.512485	2.65235	8.61865	74.8333	1.98497	120.535	18547.8	8513.7	2045.58	0.000199203	59850.2	0.663018	480.843	29199.3	5593.57	0	7428.97	38.6814
3-month	F	142.127	0.473048	3.26848	8.52845	75.8571	2.28707	171.771	18248	8754.27	2402.36	0.000145237	43636.1	0.483399	431.42	28624.6	6460.52	24.7143	7190.67	33.5731
3-month	M	146.804	0.488618	2.62194	8.67452	104.333	2.62692	144.836	16625.5	7712.16	1857.4	0.000239662	72006	0.797679	494.284	27389.2	5585.76	8.16667	9568.44	38.1027
3-month	F	151.906	0.505599	2.39095	8.72954	119.167	2.22735	118.836	19420.7	9188.11	2526.79	0.00029751	89386.5	0.99022	661.738	30071.2	6324.67	1.16667	9521.64	51.2917
3-month	F	157.232	0.523324	2.79242	8.73919	76.25	2.19409	139.659	17273.5	7970.86	1952.73	0.000177359	53287.1	0.590313	418.833	31746.4	5630.92	2	7985.99	33.2991
3-month	M	156.626	0.521307	3.44572	8.66896	48	1.64339	126.405	17717.1	8435.46	2195.11	0.000119175	35806	0.396657	387.453	25948	5864.13	4.5	5271.19	29.0506
3-month	F	148.499	0.494257	3.29245	8.58284	68.4	2.31765	178.879	17567.4	8436.66	2257.82	0.000128228	38525.8	0.426787	341.143	26147	6156.29	6	5429.27	29.1572
3-month	M	136.724	0.455067	3.17274	8.27971	71.9091	2.53003	181.384	16868.8	8107.91	2115.4	0.000145558	43732.7	0.484469	360.222	25674.8	5892.28	12.6364	5599.86	28.2557

## Sheet: PSD95_features_stats
	welch test								MWU test		t-test
variable	T	dof	alternative	p-val	CI95%	cohen-d	BF10	power	mwu_statistic	mwu_pvalue	t-test_p-value	t-test_t	t-test_pass	shapiro_group1_W	shapiro_group1_p-value	shapiro_group2_W	shapiro_group2_p-value	levene_W	levene_p-value	group1	N1	group2	N2
size (um3)	-0.689254	6.25993	two-sided	0.515387	[-0.08 0.04]	0.428711	0.506	0.124313	26	0.524887	0.411539	-0.844719	FALSE	0.963845	0.848826	0.938263	0.500297	5.56831	0.0322621	12-month	6	3-month	11
PSD95 intensity	-1.48319	6.79263	two-sided	0.18287	[-3774.68 875.76]	0.887654	0.877	0.37364	18	0.148998	0.100717	-1.74901	FALSE	0.923211	0.528784	0.718322	0.000805866	2.45431	0.138052	12-month	6	3-month	11
linear density	-3.25622	9.81258	two-sided	0.00884172	[-0.9 -0.17]	1.68656	8.105	0.873732	9	0.0145443	0.00463368	-3.32315	TRUE	0.926305	0.551884	0.952817	0.680095	0.24218	0.62976	12-month	6	3-month	11
roi_intensity_mean_PV	-3.24473	14.9855	two-sided	0.00544753	[-3607.61 -746.91]	1.38642	7.966	0.723708	10	0.0202004	0.0154421	-2.73177	TRUE	0.942115	0.676279	0.951102	0.65806	2.68091	0.12236	12-month	6	3-month	11
roi_area_um3	-0.154457	8.64641	two-sided	0.880795	[-0.3 0.26]	0.0837614	0.435	0.052748	26	0.524887	0.871116	-0.165041	FALSE	0.776123	0.0354583	0.938041	0.497745	0.0294329	0.866076	12-month	6	3-month	11
dendrite_length	0.85281	6.05666	two-sided	0.426198	[-11.2 23.23]	0.539316	0.55	0.169013	38	0.660472	0.30475	1.06265	FALSE	0.904763	0.402846	0.838613	0.0302868	2.52605	0.132832	12-month	6	3-month	11

## Sheet: PV_dend_correlations
age	sex	ex_i	roi_i	colocal_id	count	area	intensity_min	intensity_max	axis_major_length	intensity_mean	label	roi_i_byOverlap3D	roi_polyi_byOverlap3D	roi_area_px	roi_intensity_min	roi_intensity_max	roi_axis_major_length	roi_intensity_mean	roi_bbox	roi_centroid	roi_longest_skeleton_path	roi_area_um	roi_area_mm	count_per_um	axis_area_ratio	count_per_dist	roi_intensity_mean_PV	dend_id	area_um3
3-month	M	0	33	0	139	139.439	2285.45	17156.2	8.5071	8256.53	7289.01	33		100476	0	34148	605.465	5950.28	[0, 450, 745, 18, 975, 933]	[6.263635096938573, 709.5485986703293, 845.8534177315976]	52.7303	1.11307	0.00033442	124.88	1.81049	2.63606	5555.79	ex0000_r000033	0.464102
3-month	M	0	38	0	49	132.224	2059.76	19608.4	8.54046	8422.03	8166.39	38		38186	0	65535	407.764	5590.35	[0, 831, 1280, 9, 1024, 1536]	[3.070549416016341, 918.6069501911695, 1397.8317708060545]	27.652	0.423023	0.000127097	115.833	3.2083	1.77202	7733.57	ex0000_r000038	0.44009
3-month	M	0	41	0	55	184.364	2208.29	20106.9	9.14178	9095.93	4929.65	41		30321	6	29933	342.566	6735.7	[0, 769, 2078, 13, 1024, 2191]	[6.939019161637149, 920.4078691336038, 2142.09053131493]	24.9511	0.335895	0.000100919	163.742	3.39446	2.20432	6118.99	ex0000_r000041	0.613628
3-month	M	0	43	0	28	131.321	2064.11	16255.4	8.54246	7920.64	9543.14	43		22570	0	23293	230.875	5588.72	[0, 941, 1793, 12, 1034, 1962]	[4.733274257864422, 1002.514133805937, 1869.9765618077095]	19.054	0.25003	7.5121e-05	111.987	3.07338	1.46951	9194.18	ex0000_r000043	0.437085
3-month	M	0	208	0	64	135.016	2165.62	16747.8	8.48204	8144.06	7023.55	208		30857	0	32748	373.714	6058.52	[4, 602, 1864, 14, 886, 2017]	[9.46021972323946, 733.5934471918852, 1941.0976763781314]	19.1818	0.341833	0.000102703	187.226	3.63878	3.3365	4810.51	ex0000_r000208	0.44938
3-month	M	0	209	0	39	179.718	2066.15	19277.6	9.22569	8734.16	6959.97	209		13763	0	31816	256.643	7222.63	[0, 749, 2354, 6, 962, 2430]	[2.4909540071205405, 845.2529971663155, 2385.080868996585]	19.7923	0.152466	4.58082e-05	255.795	5.60255	1.97046	3459.69	ex0000_r000209	0.598165
3-month	M	1	26	0	57	162.474	3196.16	22044.6	9.21411	10661.3	5610.19	26		31356	0	29026	306.108	7049.41	[0, 512, 1630, 16, 768, 1721]	[7.51266105370583, 619.4863502997831, 1689.8095101415997]	24.9954	0.34736	0.000104364	164.095	2.93308	2.28042	4968.54	ex0001_r000026	0.54077
3-month	M	1	44	0	52	143	2001.94	17962.3	8.45795	8335.69	8749.08	44		22359	0	27413	250.525	5785.15	[0, 869, 2410, 7, 1101, 2452]	[3.169730309942305, 1001.3162037658213, 2430.658347868867]	21.0896	0.247692	7.44187e-05	209.938	3.36642	2.46567	3916.38	ex0001_r000044	0.475955
3-month	M	1	100	0	28	100.643	2568	16282.6	7.66548	8384.07	9202	100		15551	56	26118	419.537	6044.64	[1, 1522, 394, 14, 1744, 630]	[8.569095235033117, 1638.1198636743618, 515.2394058259919]	29.7061	0.172273	5.17593e-05	162.532	8.10554	0.942566	2676.32	ex0001_r000100	0.334975
3-month	M	1	353	0	37	165.838	2517.24	20647.6	9.10737	9520.98	5864.03	353		11592	0	33374	268.803	7230	[5, 774, 1177, 16, 1001, 1234]	[8.727743271221533, 898.0221704623879, 1208.5009489302968]	21.1305	0.128416	3.85823e-05	288.127	6.96699	1.75102	5070.22	ex0001_r000353	0.551967
3-month	M	1	624	0	29	115.103	2252.66	17957.6	8.00018	8638.47	6886.66	624		20904	9	31400	269.724	5825.4	[12, 512, 1312, 22, 637, 1536]	[16.291331802525832, 580.2694699579027, 1430.8976272483735]	23.3011	0.231574	6.9576e-05	125.23	3.87668	1.24458	4301.16	ex0001_r000624	0.383105
3-month	M	1	875	0	121	149.835	2920.09	20552.6	8.77213	10150	6683.17	875		46644	0	41502	886.932	7765.84	[0, 1614, 333, 15, 2251, 673]	[3.9809193036617785, 1936.1757139181889, 553.1844610239259]	69.2063	0.51672	0.000155248	234.169	5.71301	1.7484	3515.26	ex0001_r000875	0.498703
3-month	M	1	876	0	73	126.164	2336.25	17483.2	7.99083	8412.77	8489.16	876		25768	140	27596	612.861	6337.69	[0, 1549, 512, 15, 2005, 629]	[7.5468022353306425, 1776.1040049674014, 578.4851366035392]	44.0526	0.285457	8.57651e-05	255.73	7.14581	1.65711	3153.51	ex0001_r000876	0.41992
3-month	M	1	877	0	26	155.923	3697.92	22479.3	8.85412	11340	5618.15	877		7032	599	26316	132.568	8883.01	[0, 1317, 484, 10, 1368, 603]	[4.736490329920364, 1341.9867747440273, 545.0527588168374]	11.8412	0.0779002	2.3405e-05	333.76	5.66408	2.19573	4865.05	ex0001_r000877	0.518968
3-month	M	1	878	0	20	126.7	3258.45	18567.8	8.08191	9401.81	5719.7	878		11696	313	24511	161.351	6887.31	[10, 1327, 516, 22, 1429, 616]	[16.404411764705884, 1378.5580540355677, 565.4251025991792]	12.0692	0.129568	3.89285e-05	154.359	4.14481	1.65711	4731.96	ex0001_r000878	0.421703
12-month	F	2	1	0	18	130.278	2941.61	18977.3	8.09421	9791.82	8660.44	1		14305	0	25514	204.852	6787.09	[2, 212, 82, 21, 380, 112]	[10.822579517651171, 283.7036001398113, 93.44404054526389]	13.6155	0.15847	4.76121e-05	113.586	4.30251	1.32202	3858.45	ex0002_r000001	0.433611
12-month	F	2	18	0	232	118.224	3876.41	21926.5	7.88893	11297.6	7966.6	18		158140	0	37247	1079.58	7897.88	[0, 511, 1909, 23, 1450, 2158]	[9.192588845326926, 997.6224041988112, 2023.324370810674]	92.0609	1.75187	0.000526346	132.43	2.05108	2.52007	7622.12	ex0002_r000018	0.393492
12-month	F	2	19	0	162	129.975	4050.73	21959.8	8.1432	11540	6627.06	19		82870	0	35481	773.011	8531.81	[0, 627, 89, 17, 1259, 207]	[8.216290575600338, 936.3972245686015, 134.89115482080368]	59.959	0.91803	0.000275821	176.465	2.80258	2.70185	7828.24	ex0002_r000019	0.432604
12-month	F	2	181	0	61	115.475	3934.36	22410.8	7.86443	11866.4	6187.8	181		23255	91	41511	438.765	9126.52	[2, 256, 278, 10, 512, 512]	[6.7171791012685444, 389.93906686734033, 396.5333906686734]	29.5305	0.257618	7.74009e-05	236.785	5.66873	2.06566	3983.06	ex0002_r000181	0.384343
12-month	F	2	347	0	51	106.02	3112.73	19687.7	7.39433	9900.92	8077.18	347		23725	112	26799	486.274	7364.82	[5, 2070, 1317, 13, 2304, 1645]	[8.408303477344573, 2175.8315700737617, 1501.269589041096]	37.1155	0.262825	7.89653e-05	194.046	6.15808	1.37409	3618.86	ex0002_r000347	0.352871
12-month	F	3	85	0	60	119.517	2836.08	18678.6	7.89649	9328.63	6451.25	85		24654	0	31521	238.286	7222.44	[0, 1039, 1116, 13, 1183, 1304]	[5.098199075200779, 1110.6568102539143, 1212.1582299018414]	21.3009	0.273116	8.20573e-05	219.687	2.90389	2.81678	8292.29	ex0003_r000085	0.397794
12-month	F	3	160	0	45	160.378	3462.38	25917.4	8.91301	12528.8	3635.76	160		26518	0	43675	198.067	8356.51	[0, 2026, 1381, 23, 2154, 1490]	[13.481521985066747, 2086.0285466475602, 1434.3464816351159]	15.4044	0.293765	8.82614e-05	153.184	2.2441	2.92124	6038.63	ex0003_r000160	0.533794
12-month	F	3	197	0	32	139.75	2488.06	17623.8	8.32684	9091.19	6655.09	197		21222	0	23591	251.02	5608.59	[1, 144, 176, 23, 354, 262]	[13.206530958439355, 225.27942700970692, 230.8631137498822]	21.1284	0.235096	7.06344e-05	136.114	3.5538	1.51455	3875.73	ex0003_r000197	0.465138
12-month	F	3	1095	0	16	119.812	2224.12	16021.2	7.80643	7781.6	7008.69	1095		23761	0	19408	200.863	5304.95	[5, 939, 2236, 23, 1102, 2304]	[11.086865030933042, 1016.6216489205, 2278.935735027987]	14.2289	0.263223	7.90851e-05	60.7849	2.53984	1.12447	6491.91	ex0003_r001095	0.398779
12-month	F	3	1096	0	36	111	2209.5	16334.7	7.58647	8036.01	6935.81	1096		37956	3	21001	318.129	5583.92	[10, 693, 251, 22, 807, 512]	[15.663452418589946, 775.0249499420381, 388.3694541047529]	27.4324	0.420475	0.000126331	85.6175	2.51822	1.31232	6068.21	ex0003_r001096	0.369448
12-month	F	3	1097	0	43	103.605	1589.4	13920.6	7.43038	6642.5	9326.56	1097		55181	0	21124	584.396	4836.31	[4, 2133, 1047, 22, 2189, 1520]	[15.213551766006415, 2158.8654065711025, 1330.0678131965713]	42.9724	0.611293	0.000183662	70.3427	3.18191	1.00064	4725.87	ex0003_r001097	0.344833
12-month	F	4	152	0	34	137	1825.65	15392.5	8.23873	7192.31	7649.47	152		22399	0	25960	299.941	5398.77	[0, 1599, 1614, 17, 1847, 1648]	[6.668020893789901, 1711.629894191705, 1627.8910219206214]	24.3734	0.248135	7.45519e-05	137.022	4.02325	1.39496	5616.01	ex0004_r000152	0.455985
12-month	F	4	940	0	28	112.321	1407.04	13599.9	7.71073	6521.73	8664.68	940		22209	0	19333	282.697	4568.55	[14, 603, 1738, 23, 824, 1791]	[17.52712864154172, 712.5108739700122, 1757.8675311810528]	19.214	0.24603	7.39195e-05	113.807	3.82439	1.45727	4626.22	ex0004_r000940	0.373846
12-month	F	4	1458	0	43	157.419	1827.16	16636.5	8.66574	7523.41	5697.6	1458		29546	0	29546	324.608	5347.94	[0, 617, 1660, 15, 895, 1710]	[4.63000067691058, 762.2157652474108, 1687.542476138902]	26.2277	0.327309	9.83396e-05	131.374	3.30088	1.63949	5484.69	ex0004_r001458	0.523945
12-month	F	4	1459	0	19	133.895	1928.63	15835.8	8.29229	7642.65	6968.58	1459		13331	24	19654	155.831	5388.45	[11, 726, 1603, 23, 852, 1634]	[15.823644137724102, 782.9323381591779, 1620.3434851098941]	10.3685	0.14768	4.43703e-05	128.656	3.51206	1.83246	4589.56	ex0004_r001459	0.445649
12-month	F	4	1460	0	87	142.402	2115.69	16887.9	8.51344	8170.71	5532.09	1460		65194	0	29117	596.535	5787.95	[0, 529, 116, 23, 1105, 172]	[12.196858606620241, 776.3930576433414, 144.61209620517226]	54.3044	0.722216	0.000216989	120.463	2.74915	1.60208	4422.04	ex0004_r001460	0.473966
12-month	F	4	1461	0	38	146.211	1480.16	14924.2	8.32112	6690.86	7434.11	1461		35956	0	24769	448.478	4333.43	[0, 898, 1303, 20, 1172, 1512]	[6.132856825008344, 1035.0387696072978, 1393.4456279897652]	32.9427	0.398319	0.000119674	95.4009	3.74749	1.15352	8283.77	ex0004_r001461	0.486641
12-month	F	6	25	0	73	151.164	1780.78	16056.3	8.7466	7579.26	7543.29	25		40360	0	22280	566.466	5717.58	[0, 666, 1257, 18, 1019, 1532]	[7.820540138751239, 840.0775272547077, 1429.757135777998]	42.3269	0.447106	0.000134332	163.272	4.2169	1.72467	5296.92	ex0006_r000025	0.503129
12-month	F	6	33	0	100	155.02	1354.8	14040	8.32388	6539.91	9322.99	33		58644	0	20003	481.562	4840.16	[0, 641, 2136, 21, 1006, 2244]	[4.26113498397108, 832.1902496419071, 2176.6548666530252]	34.4163	0.649656	0.000195188	153.928	2.46717	2.9056	5814.2	ex0006_r000033	0.515962
12-month	F	6	100	0	63	132.571	1632.86	14185.7	8.09682	6655.1	9533.62	100		49236	0	27161	524.323	4797.68	[0, 1642, 1820, 23, 2048, 1908]	[11.179299699406938, 1851.5403566496059, 1867.4194288731821]	40.8922	0.545434	0.000163875	115.504	3.19953	1.54064	4276.84	ex0006_r000100	0.441245
12-month	F	6	109	0	65	165.538	1818.02	15898.7	8.71672	7590.19	8161.26	109		24622	0	23975	408.952	6138.52	[0, 1966, 1817, 13, 2300, 1920]	[3.0365932905531636, 2134.7639915522705, 1858.907115587686]	31.6667	0.272761	8.19508e-05	238.303	4.99021	2.05263	3280.47	ex0006_r000109	0.550971
12-month	F	6	177	0	31	129.419	1484.65	12899.6	8.04471	6210.09	11303.1	177		12375	4	22842	355.718	4977.83	[1, 1554, 2184, 8, 1815, 2214]	[3.514262626262626, 1684.4785454545454, 2202.6583434343434]	24.1955	0.13709	4.11884e-05	226.129	8.63637	1.28123	3512.35	ex0006_r000177	0.430754
12-month	F	7	1	0	35	177.114	548	11615.7	8.7744	4731.55	8482.83	1		34643	0	16912	390.164	3462.29	[0, 82, 512, 14, 375, 573]	[4.755188638397367, 246.78636376757208, 534.7928585861501]	27.2348	0.383774	0.000115304	91.1996	3.38378	1.28512	3510.27	ex0007_r000001	0.5895
12-month	F	7	31	0	37	155.838	572.73	10789.1	8.43532	4540.78	9554.38	31		43080	0	15677	540.07	3296.9	[0, 547, 327, 12, 965, 430]	[5.044823584029712, 751.6374187558032, 381.2256035283194]	41.7375	0.477238	0.000143386	77.5294	3.76656	0.886494	3099.16	ex0007_r000031	0.518684
12-month	F	7	190	0	61	147.148	1105.89	13400.1	8.33063	5858.07	7767.77	190		27552	0	18749	562.973	4621.99	[0, 1430, 1546, 7, 1719, 1890]	[2.6001742160278747, 1580.6120426829268, 1742.2729384436702]	40.7144	0.30522	9.17029e-05	199.856	6.13909	1.49824	4950.05	ex0007_r000190	0.489759
12-month	F	7	215	0	55	141.382	774.964	11776.5	8.2469	5017.2	8309.96	215		40625	0	27136	639.244	3665.39	[0, 1545, 82, 14, 1997, 307]	[4.1203446153846155, 1749.373883076923, 195.6809353846154]	47.1216	0.450042	0.000135214	122.211	4.72763	1.16719	2599.35	ex0007_r000215	0.470569
12-month	F	7	337	0	60	157.367	1038.42	13255.3	8.4943	5940.34	7261.25	337		39632	0	18791	431.92	4520.5	[1, 575, 1371, 23, 914, 1536]	[11.899677028663707, 711.7179299555914, 1431.6372123536537]	36.5163	0.439042	0.000131909	136.661	3.27437	1.6431	2755.03	ex0007_r000337	0.523772
12-month	M	8	11	0	22	176.136	554.273	11326.5	8.88326	4786.25	7158.77	11		18253	0	27167	327.695	3708.47	[0, 738, 519, 15, 976, 640]	[6.743768147701748, 866.316331561935, 578.287623952227]	24.3538	0.202206	6.07525e-05	108.8	5.39393	0.903351	4420.43	ex0008_r000011	0.586245
12-month	M	8	13	0	81	185.296	513.037	11602.3	8.8929	4695.82	5731.32	13		123162	0	28153	996.522	3028.73	[0, 256, 1205, 16, 1024, 1280]	[6.841395885094428, 643.1580682353323, 1247.2131907568894]	73.3667	1.36438	0.000409927	59.3675	2.43097	1.10404	4160.07	ex0008_r000013	0.616732
12-month	M	8	746	0	179	166.257	936.358	12653.6	8.73484	5551.09	6117.18	746		197433	0	27325	1458.42	3655.97	[0, 82, 1076, 21, 1230, 1160]	[8.514554304498235, 645.9461994702, 1120.1203446232394]	108.645	2.18715	0.000657127	81.8415	2.21939	1.64757	4124.32	ex0008_r000746	0.553363
12-month	M	8	747	0	76	155.618	616.539	11432.9	8.41639	4655.06	7508.83	747		72232	0	26872	1154.95	3390	[0, 273, 801, 14, 1028, 1119]	[6.05204064680474, 689.3440441909403, 961.0540203787795]	78.2113	0.800183	0.000240414	94.9783	4.804	0.971727	3915.61	ex0008_r000747	0.517954
12-month	M	8	748	0	111	161.991	837.09	11987	8.57025	5164.41	6488.41	748		100258	0	17288	1212.74	3686.06	[0, 82, 776, 20, 1024, 927]	[10.915857088711125, 562.5453031179557, 870.3863033373896]	92.2234	1.11065	0.000333694	99.9411	3.63428	1.2036	3612.88	ex0008_r000748	0.539164
12-month	M	8	749	0	52	141.096	1345	13438	8.22896	6095.75	6489.77	749		26363	0	20832	494.528	4346.66	[0, 1396, 811, 12, 1792, 985]	[3.878731555589273, 1612.7973295907143, 908.1428896559572]	40.1883	0.292048	8.77455e-05	178.053	5.63594	1.29391	4398.73	ex0008_r000749	0.469618
3-month	F	9	7	0	117	141.171	3405.91	23950.7	8.59296	11558.6	7718.28	7		116336	0	45283	1049.74	6235.59	[0, 107, 1096, 20, 749, 1593]	[5.966192752028607, 449.38956127080183, 1327.570107275478]	79.0164	1.28877	0.000387208	90.7846	2.71105	1.48071	9571.11	ex0009_r000007	0.469867
3-month	F	9	467	0	86	135.593	3456.07	24622.7	8.23827	11710.1	7708.79	467		61917	16	44045	796.113	7494.84	[11, 272, 1308, 23, 872, 1478]	[16.777330943036645, 581.6468659657284, 1404.638774488428]	58.4363	0.685914	0.000206082	125.38	3.86309	1.47169	6517.99	ex0009_r000467	0.451302
3-month	F	9	587	0	50	154.36	3551.38	24610.5	8.48639	12066.4	8517.78	587		44753	0	36793	374.394	7607.46	[0, 1896, 1616, 18, 2197, 1697]	[5.724331329743258, 2030.309029562264, 1661.318123924653]	27.9957	0.495772	0.000148954	100.853	2.51349	1.78599	8217.54	ex0009_r000587	0.513765
3-month	F	9	588	0	38	117.211	4345.16	24197.5	8.23327	12477.1	9104.53	588		26387	69	34670	283.36	7748.69	[2, 1879, 1652, 15, 2039, 1831]	[6.904612119604351, 1945.9142380717778, 1742.0398302194262]	20.5046	0.292314	8.78253e-05	129.997	3.2264	1.85325	8058.32	ex0009_r000588	0.390118
3-month	F	9	591	0	48	122.646	3530.81	22363.6	8.38991	11415.3	9455.79	591		25346	0	33048	303.911	7154.65	[0, 1646, 1580, 11, 1688, 1845]	[4.213682632368027, 1665.6453483784423, 1699.9531286988085]	24.0563	0.280782	8.43605e-05	170.951	3.60252	1.99532	8228.95	ex0009_r000591	0.408209
3-month	F	9	592	0	98	143.673	5458.67	30197.5	8.64153	15322.1	7036.17	592		51277	0	46171	543.237	9764.13	[0, 918, 1181, 21, 1201, 1488]	[10.877976480683348, 1050.9924137527546, 1352.4702303176864]	40.0198	0.568044	0.000170668	172.522	3.183	2.44879	8993.41	ex0009_r000592	0.478197
3-month	F	9	593	0	30	115.667	4427.43	23067.6	7.9633	12269.4	8136.83	593		21216	0	40422	163.687	7945.17	[8, 1134, 1312, 21, 1270, 1377]	[13.339884992458522, 1211.6337669683257, 1340.3060897435898]	13.6396	0.23503	7.06144e-05	127.643	2.31803	2.19948	11562.8	ex0009_r000593	0.38498
3-month	F	9	594	0	59	138.034	3885	22927.2	8.40106	11568.8	8267.29	594		38421	0	34918	574.051	7904.52	[9, 512, 938, 23, 913, 1162]	[16.86215871528591, 747.1452070482288, 1054.1712084537103]	43.375	0.425626	0.000127879	138.619	4.48903	1.36023	5559.84	ex0009_r000594	0.459426
3-month	M	10	2	0	70	165.514	1857.21	19273.1	8.7782	8440.94	6315.61	2		40160	0	35569	408.846	6066.54	[0, 140, 943, 15, 483, 1024]	[3.614417330677291, 320.6275647410359, 982.0320219123506]	32.0866	0.444891	0.000133667	157.342	3.0587	2.1816	5944.77	ex0010_r000002	0.550891
3-month	M	10	25	0	54	164.148	1740.24	18591.7	8.90237	8375.96	6892.44	25		48157	0	28259	546.196	5204.44	[0, 543, 1280, 11, 1001, 1419]	[3.8524617397263117, 769.5389040014951, 1370.8746392009468]	46.3882	0.533481	0.000160284	101.222	3.40769	1.16409	7572.3	ex0010_r000025	0.546344
3-month	M	10	479	0	104	137.606	2309.21	18409.7	8.16954	8644.42	6734.43	479		99917	0	27353	469.546	5434.64	[3, 910, 1087, 20, 1280, 1249]	[8.47523444458901, 1113.621245633876, 1168.5779897314771]	37.6437	1.10688	0.000332559	93.9581	1.41192	2.76275	9825.1	ex0010_r000479	0.458001
3-month	M	10	480	0	77	150.766	2315.08	19012.2	8.47136	9044.02	6230.23	480		38215	0	26279	370.394	6476.26	[0, 512, 832, 12, 765, 1024]	[3.817663221248201, 644.8217453879366, 931.2942300143923]	29.3805	0.423344	0.000127193	181.885	2.91206	2.62079	5953.11	ex0010_r000480	0.501804
3-month	M	10	481	0	42	141.357	1946.05	17307.2	8.50241	8007.72	8331.79	481		45779	0	26773	436.055	4839.18	[0, 529, 826, 23, 881, 915]	[9.363616505384565, 688.0382489787894, 866.5661547871294]	35.6714	0.507138	0.000152369	82.8177	2.86184	1.17741	8062.08	ex0010_r000481	0.470487
3-month	M	10	482	0	102	164.461	2105.72	18693	8.88804	8569.13	6580.41	482		86873	0	30963	654.019	5540.39	[0, 199, 1648, 14, 727, 1713]	[4.799627041773624, 496.0023597665558, 1682.216891324117]	50.9182	0.962375	0.000289144	105.988	2.26191	2.00321	7216.47	ex0010_r000482	0.547384
3-month	F	11	293	0	44	127.068	1999.7	15768.2	7.98897	7605.83	9746	293		41135	0	22915	315.645	5132.31	[5, 1792, 1056, 22, 2048, 1128]	[13.756120092378753, 1914.29714355172, 1089.66947854625]	24.2892	0.455692	0.000136912	96.5565	2.30546	1.81151	4424.15	ex0011_r000293	0.422928
3-month	F	11	440	0	41	136.122	1974.61	16824.5	8.40892	7875.34	7326.17	440		19673	90	27189	182.746	5952.96	[10, 1726, 869, 20, 1893, 935]	[14.953794540741118, 1798.8195496365577, 904.0159609617242]	14.164	0.217937	6.54788e-05	188.128	2.79093	2.89466	5049.35	ex0011_r000440	0.453062
3-month	F	11	473	0	116	144.431	2786.91	19210.5	8.66845	9588.3	6946.06	473		87786	0	28437	634.339	6360.64	[0, 449, 498, 23, 747, 973]	[10.844793019388057, 639.8181258970678, 744.5842047706924]	53	0.97249	0.000292183	119.281	2.17103	2.18868	5743.84	ex0011_r000473	0.480718
3-month	F	11	474	0	88	162.625	2363.15	19541.1	9.06061	9205.52	5721.8	474		49471	28	27420	490.129	6542.18	[0, 556, 1936, 15, 966, 2050]	[4.340967435467244, 832.4469689312931, 2009.5833316488447]	40.0426	0.548038	0.000164657	160.573	2.97666	2.19766	8803.84	ex0011_r000474	0.541274
3-month	F	11	475	0	111	145.099	2776.04	18895.2	8.655	9299.79	6135.57	475		61433	0	29351	776.906	6907.97	[0, 829, 1065, 21, 1259, 1451]	[4.685657545618804, 1073.7225432585092, 1274.0345416958312]	53.5167	0.680552	0.000204471	163.103	3.79959	2.07412	14167.9	ex0011_r000475	0.482942
3-month	F	11	476	0	102	148.059	3210.73	22085.7	8.57707	10734.2	6416.39	476		31867	36	41908	368.997	8690.08	[0, 381, 1479, 22, 681, 1596]	[9.15046913735212, 542.2147048671039, 1535.9260677189568]	30.1834	0.353021	0.000106065	288.934	3.47898	3.37934	8553.68	ex0011_r000476	0.492793
3-month	F	11	477	0	29	131.483	1705.41	15411	8.34013	6970.94	8168.66	477		14088	19	23152	251.176	5637.52	[12, 1810, 919, 19, 2023, 971]	[15.276760363429869, 1919.519023282226, 941.7722884724589]	19.8157	0.156066	4.68899e-05	185.818	5.35671	1.46348	3591.87	ex0011_r000477	0.437622
3-month	M	12	32	0	98	136.949	2789.13	18832.5	8.68114	9308.39	9301.72	32		72588	0	31264	299.946	6405.21	[0, 719, 1335, 18, 994, 1446]	[7.6423100236953765, 868.5573786300766, 1391.1112993883287]	25.4596	0.804127	0.000241599	121.871	1.24151	3.84924	16801.9	ex0012_r000032	0.455815
3-month	M	12	490	0	41	151.488	1900.76	17756.5	8.81996	7911.05	8375.22	490		24943	0	27856	319.796	5568.42	[0, 842, 979, 12, 875, 1276]	[5.719039409854468, 862.3880046506034, 1124.915166579802]	27.2972	0.276318	8.30192e-05	148.38	3.85207	1.50199	5931.92	ex0012_r000490	0.504205
3-month	M	12	492	0	212	132.986	1740.99	15925.8	8.43229	7437.56	8489.58	492		153879	0	33592	909.811	5189.39	[3, 82, 792, 21, 768, 853]	[8.860708738684291, 434.0366131830854, 815.9992201664944]	64.3558	1.70467	0.000512164	124.365	1.7764	3.29419	5131.01	ex0012_r000492	0.442624
3-month	M	12	493	0	156	143.378	1594.35	15504.9	8.42492	7185.53	8921.22	493		114904	0	29397	695.709	5064.8	[5, 430, 937, 23, 1016, 1030]	[12.931847455267006, 757.815437234561, 984.6403954605584]	57.2033	1.2729	0.000382441	122.555	1.81913	2.72712	5935.78	ex0012_r000493	0.477214
3-month	M	12	494	0	63	122.651	1271.16	12900.4	8.04513	5866.13	12392.5	494		42556	0	17974	433.302	4231.49	[11, 1613, 1203, 23, 1948, 1280]	[18.064503242785975, 1771.529138076887, 1242.023192969264]	29.228	0.471434	0.000141642	133.635	3.05914	2.15547	7553.91	ex0012_r000494	0.408226
3-month	M	12	495	0	56	193.375	1848	18833.1	9.64366	8564.29	6013.89	495		23166	49	24252	307.137	7055.26	[0, 606, 930, 10, 874, 1000]	[3.884658551325218, 721.3391608391609, 963.6041181041181]	25.0725	0.256632	7.71047e-05	218.211	3.98338	2.23353	16056.2	ex0012_r000495	0.643621
3-month	F	13	7	0	233	148.258	3024.17	21084	8.50787	10134.6	8085.3	7		183273	0	34283	1032.81	6782.98	[0, 294, 1324, 23, 1157, 1660]	[13.650614111189318, 745.9791731460717, 1471.003644835846]	88.7267	2.03029	0.000609998	114.762	1.69314	2.62604	10492.2	ex0013_r000007	0.493454
3-month	F	13	79	0	54	126.148	2445.7	17681.4	8.16996	8449.37	11124.1	79		47979	7	30714	288.646	5731.38	[0, 1249, 2139, 23, 1455, 2260]	[7.336584755830676, 1350.9864940911648, 2197.846682923779]	23.1379	0.531509	0.000159691	101.597	1.80753	2.33383	12243.5	ex0013_r000079	0.419866
3-month	F	13	89	0	117	165.009	2350.32	19407.5	9.08957	9143.74	7835.23	89		76759	0	27307	886.123	6475.2	[0, 1806, 230, 23, 2432, 430]	[10.385726755168776, 2105.250576479631, 319.70254953816493]	62.4594	0.850333	0.000255481	137.593	3.46845	1.87322	8032.51	ex0013_r000089	0.549207
3-month	F	13	94	0	35	172.029	2451.69	20328.6	9.00004	9297.9	9110.43	94		29200	0	29376	279.72	6616.82	[0, 1582, 540, 23, 1807, 627]	[9.232191780821918, 1681.727397260274, 577.9114383561644]	21.8424	0.323476	9.7188e-05	108.2	2.87813	1.60239	7913.56	ex0013_r000094	0.572572
3-month	F	13	295	0	155	141.252	2146.1	17673.4	8.83083	8410.51	8451.82	295		113498	0	25806	819.419	5796.94	[8, 82, 2211, 23, 679, 2455]	[17.346790251810603, 352.144099455497, 2313.8029392588414]	59.7918	1.25733	0.000377762	123.277	2.16914	2.59233	9981.03	ex0013_r000295	0.470136
3-month	F	13	492	0	121	158.744	2742.74	20349	8.77894	9692.51	7475.1	492		85610	0	32941	663.709	6544.7	[0, 1789, 1581, 13, 2061, 2044]	[5.215103375773858, 1926.536666277304, 1795.3226258614648]	51.7917	0.948384	0.000284941	127.585	2.32929	2.33628	8467.03	ex0013_r000492	0.528356
3-month	F	14	4	0	54	180.278	2154.46	18394.2	9.40783	8569.32	7152.02	4		35660	0	30707	428.326	6181.02	[0, 82, 619, 11, 402, 782]	[4.343101514301739, 228.65644980370163, 687.9164610207515]	33.3275	0.39504	0.000118689	136.695	3.60881	1.62028	5075.13	ex0014_r000004	0.600029
3-month	F	14	7	0	85	153.859	2239.59	17573.5	8.80067	8251.78	5534.07	7		48698	0	34303	452.834	5817.79	[0, 82, 378, 21, 396, 598]	[8.097642613659698, 227.56072117951456, 503.6633331964352]	36.9741	0.539474	0.000162084	157.561	2.79382	2.2989	7160.4	ex0014_r000007	0.512097
3-month	F	14	20	0	178	143.096	1931.01	17335.9	8.45008	8075.25	7663.7	20		156088	0	43452	722.753	4883.79	[0, 692, 1699, 23, 1278, 1782]	[13.408135154528216, 1023.8001191635487, 1733.8934447234892]	55.3333	1.72914	0.000519517	102.942	1.3912	3.21687	13614.6	ex0014_r000020	0.476273
3-month	F	14	39	0	78	137.564	1780.19	16369.6	8.08741	7424.81	7456.45	39		52318	0	38645	415.468	5457.83	[0, 1235, 756, 13, 1534, 973]	[4.715814824725716, 1351.6622577315648, 874.4453916434114]	34.3948	0.579577	0.000174133	134.581	2.38592	2.26779	11394.2	ex0014_r000039	0.457862
3-month	F	14	93	0	56	148.089	1803.14	17136.7	8.86176	7730.4	7787.11	93		28826	0	30342	261.057	5712.38	[0, 2180, 1086, 16, 2341, 1280]	[3.986158329286061, 2247.0952959134115, 1184.8338999514328]	22.7325	0.319333	9.59432e-05	175.365	2.72095	2.46343	8381.21	ex0014_r000093	0.492894
3-month	F	14	132	0	57	162.719	2275.7	17917.7	8.7941	8455.46	6143.95	132		39004	0	27273	342.109	5824.3	[3, 525, 1525, 23, 780, 1661]	[11.732745359450313, 658.5379191877756, 1580.8611680853246]	26.6131	0.432085	0.000129819	131.919	2.63527	2.1418	8125.03	ex0014_r000132	0.541588
3-month	F	14	212	0	37	175.405	1727.08	17076.9	8.87178	7627.64	7621.7	212		24756	16	25815	304.414	5672.48	[11, 523, 373, 22, 766, 412]	[16.21312005170464, 647.8624575860398, 393.78542575537244]	21.7722	0.274246	8.23968e-05	134.915	3.69449	1.69941	4806.76	ex0014_r000212	0.583812
3-month	F	14	213	0	65	156.846	1710.65	16383.5	8.63992	7632.18	6184.05	213		40947	0	23434	423.7	5497.74	[0, 2230, 827, 14, 2336, 1173]	[5.451901238185948, 2269.9508633111095, 984.5866608054314]	35.2454	0.453609	0.000136286	143.295	3.1089	1.84421	5330.62	ex0014_r000213	0.52204
3-month	M	15	2	0	43	147.302	2747.58	19954.2	8.508	9642.32	4776.49	2		22984	36	26494	277.068	6866.39	[0, 409, 1690, 23, 611, 1791]	[14.713670379394362, 504.2062739296902, 1732.4155934563175]	21.3396	0.254616	7.64989e-05	168.882	3.62185	2.01504	6618.92	ex0015_r000002	0.490275
3-month	M	15	78	0	33	188.121	2330.7	18946.6	9.24847	8951.58	5519.21	78		24829	0	25743	285.245	6372.33	[0, 2309, 2048, 23, 2536, 2081]	[11.121068105843973, 2427.4279672963066, 2068.19835676024]	21.5083	0.275055	8.26398e-05	119.976	3.45166	1.53429	4584.99	ex0015_r000078	0.626134
3-month	M	15	99	0	56	130.464	1777.07	15401.3	8.21097	7318.2	7552.68	99		52967	0	22091	529.672	4934.86	[1, 565, 403, 23, 843, 718]	[11.81107104423509, 730.7259236883342, 587.0287348726565]	42.2806	0.586766	0.000176293	95.4384	3.0045	1.32448	5305.87	ex0015_r000099	0.434232
3-month	M	15	217	0	33	148.333	1676	15731.2	8.39083	7226.57	7616.45	217		35606	0	23093	300.926	4615.67	[8, 235, 1047, 23, 456, 1126]	[16.00123574678425, 338.78585069932035, 1088.6199236083805]	21.4168	0.394442	0.000118509	83.6625	2.53926	1.54084	5290.37	ex0015_r000217	0.493706
3-month	M	15	347	0	35	122.429	2009	15675.3	8.17746	7550.2	6125.74	347		19920	0	23848	301.353	5357.16	[0, 2313, 2062, 11, 2395, 2304]	[3.6080321285140564, 2362.222841365462, 2196.5208835341364]	23.2757	0.220673	6.63009e-05	158.606	4.54524	1.50371	4639.94	ex0015_r000347	0.407486
3-month	M	15	348	0	93	159.204	2289.84	18641.7	8.52201	8786.21	5891.31	348		65814	0	36135	588.542	5867.05	[3, 1573, 2153, 23, 2056, 2262]	[16.72511927553408, 1823.5413741757072, 2206.9654480809554]	45.2354	0.729085	0.000219052	127.557	2.68677	2.05591	5602.49	ex0015_r000348	0.529889
3-month	M	15	349	0	40	174.35	2193.03	18253.1	9.03209	8880.09	4401.52	349		26970	0	23943	370.356	6340.61	[1, 1798, 2109, 18, 2042, 2244]	[7.8561735261401555, 1929.5162031887282, 2171.4279940674824]	25.2644	0.298773	8.97658e-05	133.881	4.1258	1.58325	5104.27	ex0015_r000349	0.580299
3-month	M	15	350	0	51	182.804	2537.65	19133.5	9.26186	9128.48	4724.24	350		37358	0	26237	446.465	6558.94	[0, 82, 1587, 17, 404, 1702]	[7.267412602387708, 255.73992183735746, 1635.4003693987902]	32.0839	0.41385	0.000124341	123.233	3.59066	1.58958	5022.7	ex0015_r000350	0.608437
3-month	F	16	10	0	56	148.804	2332.36	17876.5	8.62629	8727.38	5476.29	10		20923	0	22862	339.593	7022.61	[0, 130, 1280, 13, 370, 1413]	[5.785069062753907, 235.03288247383261, 1340.2692252545046]	25.2352	0.231784	6.96392e-05	241.604	4.87646	2.21912	4453.87	ex0016_r000010	0.495271
3-month	F	16	11	0	54	148.13	2445.09	17466.3	8.44851	8563.4	5283.96	11		22954	30	24177	313.541	6690.2	[0, 129, 1536, 19, 369, 1613]	[6.903371961313932, 242.7101158839418, 1573.942755075368]	23.4896	0.254283	7.63991e-05	212.361	4.10399	2.29889	5979.31	ex0016_r000011	0.493028
3-month	F	16	12	0	80	142.475	2304.38	17561.1	8.47177	8482.24	6765.69	12		38090	0	31972	403.796	6319.15	[0, 132, 1678, 19, 478, 1741]	[7.645182462588606, 307.64901548962985, 1700.9776844316093]	33.1322	0.421959	0.000126777	189.592	3.18509	2.41457	5949.17	ex0016_r000012	0.474208
3-month	F	16	445	0	118	153.263	2018.18	17604	8.6782	8242.13	5482.96	445		86673	0	27361	422.72	4927.36	[0, 2048, 670, 22, 2274, 1024]	[10.916686857498876, 2119.5209696214506, 913.2700610340014]	48.701	0.96016	0.000288479	122.896	1.46534	2.42295	4754.1	ex0016_r000445	0.510113
3-month	F	16	449	0	34	149.824	2189.09	17329.3	8.68945	8168.18	5019.65	449		23989	0	24363	226.067	5822.11	[0, 252, 1597, 20, 407, 1692]	[10.826003584976448, 329.9964567093251, 1644.0584017674767]	15.228	0.265749	7.98439e-05	127.94	2.83136	2.23273	6009.91	ex0016_r000449	0.498666
3-month	M	17	4	0	55	128.182	2196.85	16316.7	8.17991	7849.28	6351.85	4		26513	0	24951	257.721	5727.86	[9, 630, 1578, 19, 848, 1663]	[13.33775883528835, 741.8863576358767, 1622.3641232602874]	20.6118	0.29371	8.82447e-05	187.26	2.92052	2.66838	5925.51	ex0017_r000004	0.426635
3-month	M	17	34	0	107	137.374	2545.64	18760.4	8.31898	9220.35	7810.31	34		92238	0	32546	401.6	5648.21	[0, 445, 1369, 23, 800, 1509]	[12.947548732626466, 645.2067477612264, 1439.2662676987793]	33.8823	1.02181	0.000307001	104.716	1.30814	3.15799	8046.5	ex0017_r000034	0.457229
3-month	M	17	56	0	106	121.519	1744.14	14658	7.93226	7045.35	8414.56	56		77059	0	20495	579.122	5042.98	[3, 82, 391, 18, 606, 457]	[10.66410153259191, 394.18789498955346, 420.69907473494334]	49.5396	0.853656	0.00025648	124.172	2.25796	2.1397	5284	ex0017_r000056	0.404458
3-month	M	17	184	0	62	126.516	1973.9	15783.7	7.86933	7643.74	7143.34	184		31944	0	21441	366.673	5392.74	[3, 1877, 768, 18, 2165, 910]	[9.248153017781117, 2005.4831893313299, 859.4836902078638]	29.4069	0.353874	0.000106321	175.203	3.44874	2.10835	4366.39	ex0017_r000184	0.421091
3-month	M	17	325	0	72	131.75	2212.29	16807.4	8.02654	8224.56	7037.57	325		33995	22	29762	409.302	6204.19	[2, 768, 1241, 18, 1107, 1280]	[10.408618914546256, 918.2805706721576, 1259.880629504339]	30.6844	0.376595	0.000113147	191.187	3.61742	2.34647	7284.32	ex0017_r000325	0.438511
3-month	M	17	533	0	28	121.25	1846.82	16016.2	7.93449	7838.64	6652.54	533		8572	0	20075	151.321	6281.55	[6, 1743, 517, 14, 1792, 631]	[8.719202053196453, 1769.0949603359777, 578.0743117125525]	10.1504	0.0949603	2.85307e-05	294.86	5.30379	2.75851	4798.46	ex0017_r000533	0.403563
3-month	M	17	534	0	43	172.488	2168.53	18361.6	9.24104	8292.02	4743.05	534		20569	0	26786	287.103	6489.81	[0, 1635, 1604, 8, 1826, 1760]	[2.5036705722203316, 1724.6297826826778, 1702.9333462978268]	21.7778	0.227863	6.8461e-05	188.71	4.19367	1.97449	6053.64	ex0017_r000534	0.574103
3-month	M	17	535	0	41	144.951	1675.07	15460.9	8.67516	7323.75	4651.8	535		25290	23	22901	202.987	5428.03	[7, 1646, 1923, 20, 1790, 2048]	[12.882483194938711, 1716.7933965994464, 1986.173902728351]	16.9121	0.280162	8.41741e-05	146.344	2.41151	2.4243	5380.27	ex0017_r000535	0.482449
3-month	M	17	536	0	38	138.474	2811.92	19998.9	8.29954	9706.45	5814.66	536		11685	94	31580	195.558	6909.87	[5, 1771, 1994, 16, 1933, 2048]	[10.21668806161746, 1856.44270432178, 2020.001540436457]	15.7616	0.129446	3.88918e-05	293.559	5.02825	2.41093	4106.01	ex0017_r000536	0.46089
3-month	M	17	538	0	118	133.305	2353.87	17698.4	8.14573	8592.68	7251.47	538		63743	0	28080	500.75	6497.57	[0, 82, 1673, 13, 489, 1743]	[5.714086252608129, 248.85159154730715, 1709.26641356698]	38.4941	0.706142	0.000212159	167.105	2.36026	3.06541	5650.38	ex0017_r000538	0.443687
3-month	M	17	539	0	121	148.157	1740.35	15695	8.45387	7450.2	6363.83	539		89452	0	23806	610.31	5192.3	[7, 82, 1058, 23, 540, 1350]	[15.302598041407682, 260.4234561552565, 1161.3547824531593]	43.5915	0.990945	0.000297728	122.106	2.04989	2.77577	4703.03	ex0017_r000539	0.493119

## Sheet: PV_dend_correlations_stats
x_var	y_var	age	N	pear_corr_stat	pear_corr_p	fisher_r2z_z	fisher_r2z_p
roi_intensity_mean_PV	count_per_um	12-month	33	0.0415288	0.818508	1.54385	0.122625
roi_intensity_mean_PV	count_per_um	3-month	80	-0.282795	0.0110317	1.54385	0.122625
roi_intensity_mean_PV	count_per_dist	12-month	33	0.508391	0.00252098	1.06751	0.285741
roi_intensity_mean_PV	count_per_dist	3-month	80	0.319245	0.00389664	1.06751	0.285741
roi_intensity_mean_PV	intensity_mean	12-month	33	0.471444	0.00561402	1.36226	0.173116
roi_intensity_mean_PV	intensity_mean	3-month	80	0.215314	0.0551005	1.36226	0.173116
roi_intensity_mean_PV	area_um3	12-month	33	-0.299226	0.0907123	-1.59898	0.109825
roi_intensity_mean_PV	area_um3	3-month	80	0.0354513	0.754893	-1.59898	0.109825

## Sheet: NN_analysis
feature	age	ex_i	syn_index	n_neighbors	feature_value_raw	neighbor_mean_raw	neighbor_std_raw	neighbor_delta_raw	feature_value_z	neighbor_mean_z	neighbor_std_z	neighbor_delta_z	shuffled_neighbor_mean_z	local_zscore	shuffled_neighbor_delta_z	shuffled_mean_global	shuffled_std_global	shuffled_delta_global	shuffled_mean_local	shuffled_std_local	shuffled_delta_local	dend_id	neighborhood_method	k_neighbors
intensity_mean	3-month	0	83	3	9937.18	9962.07	784.023	24.8912	1.18444	1.20199	0.552542	0.0175421	0.968165	0	-0.216278	-0.065827	1.19	-9937.24	0.0413629	1.10005	-9937.14	ex0000_r000033	knn	3
intensity_mean	3-month	0	235	3	7715.92	7686.74	792.331	-29.1833	-0.380991	-0.401558	0.558397	-0.020567	0.33289	0	0.713881	1.1363	0.319959	-7714.79	0.0918264	0.695964	-7715.83	ex0000_r000033	knn	3
intensity_mean	3-month	0	343	3	9536.21	9230.34	813.654	-305.869	0.901861	0.686299	0.573425	-0.215562	1.50531	0	0.603449	-0.255809	0.618728	-9536.47	-0.944821	0.317179	-9537.16	ex0000_r000033	knn	3
intensity_mean	3-month	0	365	3	9307.74	9557.63	1684.73	249.894	0.740845	0.916959	1.18732	0.176113	0.117308	0	-0.623537	0.0121639	1.04761	-9307.73	0.807623	0.178104	-9306.93	ex0000_r000033	knn	3
intensity_mean	3-month	0	419	3	10082	9033.57	568.555	-1048.46	1.28653	0.547625	0.400691	-0.738908	-0.714245	0	-2.00078	0.207276	1.48707	-10081.8	-0.259451	0.789886	-10082.3	ex0000_r000033	knn	3
intensity_mean	3-month	0	437	3	9139.4	9515.55	826.422	376.149	0.62221	0.887302	0.582423	0.265092	0.48409	0	-0.138121	-0.375425	1.25936	-9139.78	-0.24875	0.88637	-9139.65	ex0000_r000033	knn	3
intensity_mean	3-month	0	857	3	10875.7	9317.54	483.801	-1558.18	1.84588	0.747751	0.34096	-1.09813	0.258603	0	-1.58728	-0.545405	0.768199	-10876.3	0.263865	0.401736	-10875.5	ex0000_r000033	knn	3
intensity_mean	3-month	0	873	3	10796	10092.9	815.386	-703.043	1.78969	1.29422	0.574645	-0.495471	1.34748	0	-0.442213	0.184378	0.33459	-10795.8	0.441115	0.713825	-10795.5	ex0000_r000033	knn	3
intensity_mean	3-month	0	1182	3	9376.86	9619.58	111.688	242.724	0.789556	0.960616	0.0787127	0.17106	-0.169638	0	-0.959194	-0.120929	1.21951	-9376.98	-0.111586	1.47768	-9376.97	ex0000_r000033	knn	3
intensity_mean	3-month	0	1219	3	9471.48	10576.7	1219.2	1105.2	0.856241	1.63513	0.859235	0.778892	0.638979	0	-0.217262	0.462726	0.466671	-9471.02	0.691117	1.27059	-9470.79	ex0000_r000033	knn	3
intensity_mean	3-month	0	1304	3	9616.97	9667.94	349.548	50.9768	0.958773	0.994699	0.246345	0.035926	0.637938	0	-0.320836	-0.139176	1.06012	-9617.11	0.0335863	1.56949	-9616.93	ex0000_r000033	knn	3
intensity_mean	3-month	0	1320	3	9655.73	9726.97	1162.69	71.2413	0.98609	1.0363	0.819408	0.0502075	0.588844	0	-0.397245	1.0221	1.02723	-9654.7	0.515194	1.23148	-9655.21	ex0000_r000033	knn	3
intensity_mean	3-month	0	1338	3	9672.5	9424.74	59.4435	-247.764	0.99791	0.823298	0.0418929	-0.174612	0.374571	0	-0.62334	0.0946723	0.792884	-9672.41	0.445945	1.29584	-9672.05	ex0000_r000033	knn	3
intensity_mean	3-month	0	1423	3	7392.56	8329.32	651.871	936.757	-0.608881	0.0513011	0.459408	0.660182	0.149346	0	0.758227	0.146811	0.956241	-7392.42	0.00254129	0.459657	-7392.56	ex0000_r000033	knn	3
intensity_mean	3-month	0	1710	3	11472.3	10559.5	873.005	-912.792	2.2663	1.62301	0.615252	-0.643292	0.537098	0	-1.7292	1.33334	0.326478	-11470.9	-0.419681	0.618367	-11472.7	ex0000_r000033	knn	3
intensity_mean	3-month	0	1954	3	7990.14	7923.68	507.744	-66.4621	-0.187736	-0.234575	0.357834	-0.0468393	-0.761554	0	-0.573818	0.603674	0.50271	-7989.54	0.557222	1.35701	-7989.58	ex0000_r000033	knn	3
intensity_mean	3-month	0	2080	3	7320.11	8142.93	479.856	822.82	-0.659942	-0.0800578	0.33818	0.579884	0.184301	0	0.844243	0.742851	1.03708	-7319.37	0.506002	1.65394	-7319.6	ex0000_r000033	knn	3
intensity_mean	3-month	0	2213	3	8766.56	9301.28	960.061	534.724	0.359447	0.736295	0.676605	0.376848	0.665088	0	0.305641	-0.731012	1.35272	-8767.29	0.662621	1.39243	-8765.9	ex0000_r000033	knn	3
intensity_mean	3-month	0	2312	3	8169.24	6755.86	539.323	-1413.38	-0.0615143	-1.0576	0.380089	-0.996082	-0.372186	0	-0.310672	0.187345	0.0519493	-8169.05	0.108179	1.07071	-8169.13	ex0000_r000033	knn	3
intensity_mean	3-month	0	2412	3	9209.55	8747.11	630.939	-462.436	0.671644	0.345741	0.444656	-0.325903	0.947792	0	0.276148	0.157145	1.26117	-9209.39	-0.570397	1.07852	-9210.12	ex0000_r000033	knn	3
intensity_mean	3-month	0	2426	3	11211.9	9015.6	1056.25	-2196.31	2.08281	0.53496	0.744398	-1.54785	0.432147	0	-1.65067	0.130242	0.344143	-11211.8	0.125708	0.865218	-11211.8	ex0000_r000033	knn	3
intensity_mean	3-month	0	2456	3	7729.97	6876.56	592.961	-853.407	-0.371092	-0.972533	0.417891	-0.601441	0.105247	0	0.47634	0.0480172	0.637402	-7729.92	0.769821	1.03642	-7729.2	ex0000_r000033	knn	3
intensity_mean	3-month	0	2498	3	8416.51	9000.13	1162.91	583.625	0.112746	0.524056	0.819566	0.411311	-0.00418051	0	-0.116926	-0.218903	0.652069	-8416.72	-0.868762	0.441074	-8417.37	ex0000_r000033	knn	3
intensity_mean	3-month	0	2628	3	6678.87	7447.25	694.003	768.379	-1.11186	-0.570339	0.4891	0.541517	0.158073	0	1.26993	0.0266932	1.25548	-6678.84	0.136236	1.5919	-6678.73	ex0000_r000033	knn	3
intensity_mean	3-month	0	2645	3	7693.72	11282.4	294.672	3588.64	-0.396642	2.13246	0.207671	2.5291	-0.086915	0	0.309727	0.377976	1.81486	-7693.34	-0.262735	0.43595	-7693.98	ex0000_r000033	knn	3
intensity_mean	3-month	0	2822	3	11221.8	10760.5	1118.36	-461.275	2.08977	1.76469	0.788165	-0.325085	0.0866687	0	-2.00311	0.691274	0.438624	-11221.1	0.628121	0.364119	-11221.2	ex0000_r000033	knn	3
intensity_mean	3-month	0	2944	3	8749.72	7407.21	751.21	-1342.51	0.347578	-0.598557	0.529417	-0.946134	-0.0763642	0	-0.423942	0.656891	0.40091	-8749.06	-0.279309	1.75541	-8750	ex0000_r000033	knn	3
intensity_mean	3-month	0	3177	3	8594.07	7210.07	489.999	-1384	0.237885	-0.737491	0.345328	-0.975376	0.418272	0	0.180387	0.837056	0.242841	-8593.23	0.240871	1.10772	-8593.83	ex0000_r000033	knn	3
intensity_mean	3-month	0	3274	3	11337.8	11139.7	380.272	-198.064	2.17153	2.03194	0.267998	-0.139586	0.328581	0	-1.84295	0.842642	0.544405	-11336.9	0.608138	1.55934	-11337.2	ex0000_r000033	knn	3
intensity_mean	3-month	0	3288	3	9170.46	10677	1045.64	1506.56	0.644097	1.70585	0.736915	1.06175	-0.304621	0	-0.948718	0.48587	0.442166	-9169.98	1.10761	0.952904	-9169.35	ex0000_r000033	knn	3
intensity_mean	3-month	0	3414	3	10725.1	11266.4	249.389	541.253	1.73975	2.1212	0.175758	0.38145	0.0337869	0	-1.70596	0.698312	0.42652	-10724.4	0.657514	0.405377	-10724.5	ex0000_r000033	knn	3
intensity_mean	3-month	0	3612	3	9232.34	9266.73	323.995	34.3955	0.687705	0.711946	0.228336	0.0242403	0.406569	0	-0.281136	0.599784	1.13515	-9231.74	-0.239417	1.03366	-9232.58	ex0000_r000033	knn	3
intensity_mean	3-month	0	3685	3	11601	10588.8	496.293	-1012.16	2.357	1.64368	0.349764	-0.713319	-0.351525	0	-2.70852	0.335031	1.59521	-11600.6	-0.3905	0.43497	-11601.4	ex0000_r000033	knn	3
intensity_mean	3-month	0	3720	3	8567.37	8322.27	1200.93	-245.107	0.219069	0.0463297	0.846358	-0.17274	0.540378	0	0.321309	-0.307851	0.398482	-8567.68	0.330635	1.73555	-8567.04	ex0000_r000033	knn	3
intensity_mean	3-month	0	3742	3	11226.5	9236.33	1336.76	-1990.16	2.09309	0.69052	0.942085	-1.40257	0.243807	0	-1.84929	-0.29324	0.483154	-11226.8	0.218923	1.62608	-11226.3	ex0000_r000033	knn	3
intensity_mean	3-month	0	3801	3	9081.64	7834.17	401.688	-1247.48	0.581503	-0.29766	0.28309	-0.879162	0.196349	0	-0.385153	-0.655585	0.619702	-9082.3	-0.257435	0.576432	-9081.9	ex0000_r000033	knn	3
intensity_mean	3-month	0	3901	3	8508.73	7976.31	1028.81	-532.414	0.177739	-0.197481	0.725054	-0.37522	-0.0970697	0	-0.274809	-0.00866098	0.974145	-8508.74	-0.746972	1.27571	-8509.47	ex0000_r000033	knn	3
intensity_mean	3-month	0	3927	3	9413.13	8805.12	948.724	-608.001	0.815116	0.386626	0.668615	-0.42849	0.0520675	0	-0.763049	1.32251	0.29104	-9411.8	-0.115063	0.815022	-9413.24	ex0000_r000033	knn	3
intensity_mean	3-month	0	3948	3	6655.26	7122.27	282.939	467.011	-1.1285	-0.799371	0.199402	0.329127	0.350868	0	1.47937	-1.20229	0.516685	-6656.46	-0.325275	0.655883	-6655.58	ex0000_r000033	knn	3
intensity_mean	3-month	0	4002	3	8207.76	8823.11	292.156	615.346	-0.0343668	0.3993	0.205898	0.433666	-0.133661	0	-0.0992945	1.01493	0.541073	-8206.75	0.686164	1.60629	-8207.08	ex0000_r000033	knn	3
intensity_mean	3-month	0	4126	3	9895.04	10999	208.138	1103.95	1.15475	1.93276	0.146686	0.778012	0.178631	0	-0.976114	-0.504483	0.622271	-9895.54	0.658644	0.619228	-9894.38	ex0000_r000033	knn	3
intensity_mean	3-month	0	4166	3	7363.39	7869.32	1069.67	505.928	-0.629439	-0.272885	0.753855	0.356554	-1.11691	0	-0.487468	0.932273	0.342077	-7362.46	0.473658	1.46693	-7362.92	ex0000_r000033	knn	3
intensity_mean	3-month	0	4167	3	7993.29	7444.2	1066.55	-549.082	-0.185519	-0.572486	0.751653	-0.386967	0.0906137	0	0.276133	-0.204953	0.333787	-7993.49	1.48879	1.42595	-7991.8	ex0000_r000033	knn	3
intensity_mean	3-month	0	4194	3	10046.1	10852.6	844.374	806.46	1.26122	1.82958	0.595075	0.568355	-0.58295	0	-1.84417	0.704834	1.25714	-10045.4	-0.051899	0.704926	-10046.2	ex0000_r000033	knn	3
intensity_mean	3-month	0	4228	3	7024.09	8265.49	439.821	1241.4	-0.868565	0.00631528	0.309965	0.874881	-0.0262648	0	0.8423	0.150659	1.40786	-7023.94	0.379218	0.31386	-7023.71	ex0000_r000033	knn	3
intensity_mean	3-month	0	4279	3	7855.84	7196.97	765.859	-658.868	-0.282383	-0.746722	0.539741	-0.464338	-0.766698	0	-0.484314	-0.294229	0.725402	-7856.14	-0.762674	0.372198	-7856.61	ex0000_r000033	knn	3
intensity_mean	3-month	0	4314	3	8821.02	8355.06	539.6	-465.956	0.397828	0.0694438	0.380285	-0.328384	0.383462	0	-0.0143658	-0.0793291	0.393024	-8821.1	0.00258311	0.869496	-8821.02	ex0000_r000033	knn	3
intensity_mean	3-month	0	4356	3	8179.37	6767.63	77.9575	-1411.75	-0.0543748	-1.04931	0.0549408	-0.994932	0.7401	0	0.794475	-0.434981	0.946546	-8179.81	0.233792	1.43205	-8179.14	ex0000_r000033	knn	3
intensity_mean	3-month	0	4378	3	11019.6	10070.1	1518.94	-949.465	1.94729	1.27815	1.07048	-0.669137	-0.707086	0	-2.65438	0.248325	1.45488	-11019.4	-0.718592	0.435218	-11020.3	ex0000_r000033	knn	3
intensity_mean	3-month	0	4513	3	8239.17	7901.79	760.983	-337.381	-0.0122328	-0.250003	0.536304	-0.23777	-0.345862	0	-0.333629	0.4489	0.878846	-8238.72	0.883965	1.21457	-8238.29	ex0000_r000033	knn	3
intensity_mean	3-month	0	4568	3	7525.39	7633.82	307.312	108.435	-0.515273	-0.438853	0.216579	0.0764198	-1.1366	0	-0.621328	-0.304297	0.833409	-7525.69	0.178041	1.20944	-7525.21	ex0000_r000033	knn	3
intensity_mean	3-month	0	4587	3	10054.3	10772.9	1125.61	718.56	1.26702	1.77343	0.793279	0.506407	0.248455	0	-1.01856	0.0925172	1.5582	-10054.3	0.133635	0.965887	-10054.2	ex0000_r000033	knn	3
intensity_mean	3-month	0	4805	3	8763.01	9732.31	1352.62	969.301	0.356943	1.04006	0.953261	0.683117	-0.531191	0	-0.888133	0.920403	1.73774	-8762.09	-0.83678	0.397864	-8763.84	ex0000_r000033	knn	3
intensity_mean	3-month	0	4955	3	8563.36	9455.59	1432.34	892.234	0.216241	0.845045	1.00945	0.628804	-0.102991	0	-0.319232	0.141902	1.72131	-8563.22	0.746869	0.687792	-8562.61	ex0000_r000033	knn	3
intensity_mean	3-month	0	5203	3	8033.86	8897.8	356.753	863.945	-0.156925	0.451942	0.251422	0.608867	-0.616228	0	-0.459303	0.0355441	0.68858	-8033.82	-0.202478	1.0212	-8034.06	ex0000_r000033	knn	3
intensity_mean	3-month	0	5216	3	6677.74	7508.67	447.013	830.93	-1.11265	-0.527052	0.315033	0.5856	0.00543523	0	1.11809	0.49843	1.35083	-6677.24	-0.364741	0.440786	-6678.11	ex0000_r000033	knn	3
intensity_mean	3-month	0	5255	3	9960.93	10747.3	870.893	786.41	1.20118	1.75541	0.613764	0.554224	-0.570933	0	-1.77212	-0.551991	1.47104	-9961.48	-0.596461	0.537622	-9961.53	ex0000_r000033	knn	3
intensity_mean	3-month	0	5365	3	10989.1	10472.1	500.961	-517.019	1.92577	1.5614	0.353054	-0.36437	-0.123356	0	-2.04912	0.358746	1.08318	-10988.7	-0.140908	0.809229	-10989.2	ex0000_r000033	knn	3
intensity_mean	3-month	0	5376	3	8460.99	8709.2	888.224	248.204	0.144096	0.319019	0.625978	0.174923	1.02267	0	0.878578	-1.13501	1.2907	-8462.13	-0.220092	0.734484	-8461.21	ex0000_r000033	knn	3
intensity_mean	3-month	0	5549	3	7019.54	6964.78	419.495	-54.7663	-0.871767	-0.910363	0.29564	-0.0385967	-0.862466	0	0.00930051	-0.446036	0.198815	-7019.99	-0.187811	0.480952	-7019.73	ex0000_r000033	knn	3
intensity_mean	3-month	0	5611	3	8272.97	7867.54	1354.89	-405.432	0.0115882	-0.274141	0.95486	-0.285729	0.414239	0	0.402651	-1.15251	0.363844	-8274.12	-0.291903	1.2931	-8273.26	ex0000_r000033	knn	3
intensity_mean	3-month	0	5707	3	7974.2	7771.61	329.541	-202.595	-0.198969	-0.341749	0.232245	-0.14278	-0.555891	0	-0.356922	-0.431734	0.508249	-7974.63	-0.103601	0.46638	-7974.31	ex0000_r000033	knn	3
intensity_mean	3-month	0	5740	3	7626.49	7594.9	771.55	-31.5872	-0.44402	-0.466281	0.543751	-0.0222612	-0.282664	0	0.161357	-0.313561	1.23338	-7626.8	0.670241	0.926261	-7625.82	ex0000_r000033	knn	3
intensity_mean	3-month	0	5823	3	8828.23	10142.9	992.81	1314.65	0.402909	1.32941	0.699685	0.926505	-0.0493523	0	-0.452262	-0.172793	1.13743	-8828.4	-0.281074	1.07831	-8828.51	ex0000_r000033	knn	3
intensity_mean	3-month	0	6031	3	7765.83	7664.26	799.384	-101.576	-0.345816	-0.417402	0.563368	-0.0715858	-0.334812	0	0.0110046	0.413916	0.547741	-7765.42	1.09377	0.96039	-7764.74	ex0000_r000033	knn	3
intensity_mean	3-month	0	6227	3	7043.95	6914.17	493.664	-129.785	-0.854564	-0.94603	0.347911	-0.0914661	-0.0554593	0	0.799105	-0.47129	0.729624	-7044.42	0.295684	0.932528	-7043.66	ex0000_r000033	knn	3
intensity_mean	3-month	0	6282	3	6714.62	7213.62	447.416	498.996	-1.08666	-0.734991	0.315318	0.351669	0.188219	0	1.27488	-0.137527	1.59446	-6714.76	0.203913	1.63898	-6714.42	ex0000_r000033	knn	3
intensity_mean	3-month	0	6310	3	6230.72	7124.6	1730.93	893.884	-1.4277	-0.797729	1.21988	0.629967	-0.275298	0	1.1524	0.730161	1.06635	-6229.99	-0.18895	0.603379	-6230.9	ex0000_r000033	knn	3
intensity_mean	3-month	0	6389	3	11273.4	9510.42	600.837	-1763.02	2.12618	0.883681	0.423442	-1.2425	0.418153	0	-1.70802	0.828266	0.994742	-11272.6	0.318343	1.55048	-11273.1	ex0000_r000033	knn	3
intensity_mean	3-month	0	6415	3	9653.4	9227.42	1436.87	-425.981	0.98445	0.684239	1.01264	-0.300211	0.0437414	0	-0.940708	1.09284	1.45978	-9652.31	0.362072	1.73822	-9653.04	ex0000_r000033	knn	3
intensity_mean	3-month	0	6445	3	9694.98	9424.74	59.4435	-270.24	1.01375	0.823298	0.0418929	-0.190452	0.296501	0	-0.717249	0.0946723	0.792884	-9694.88	0.445945	1.29584	-9694.53	ex0000_r000033	knn	3
intensity_mean	3-month	0	6658	3	8177.82	7554.22	328.367	-623.599	-0.0554681	-0.494951	0.231417	-0.439483	-0.674161	0	-0.618692	-0.490948	0.564624	-8178.31	1.12568	0.695256	-8176.7	ex0000_r000033	knn	3
intensity_mean	3-month	0	6758	3	9491.27	9924.17	691.03	432.901	0.870188	1.17528	0.487005	0.305088	0.0725087	0	-0.797679	0.43267	0.288216	-9490.84	-0.459213	1.52707	-9491.73	ex0000_r000033	knn	3
intensity_mean	3-month	0	6901	3	8436.56	7446.53	510.44	-990.028	0.126877	-0.570848	0.359734	-0.697725	1.1161	0	0.989227	0.784094	0.876241	-8435.77	0.730278	1.36813	-8435.83	ex0000_r000033	knn	3
intensity_mean	3-month	0	7043	3	6798.99	7192.87	854.591	393.88	-1.0272	-0.749617	0.602275	0.277588	0.413314	0	1.44052	0.166135	1.16901	-6798.82	0.244245	1.44041	-6798.74	ex0000_r000033	knn	3
intensity_mean	3-month	0	7241	3	8404.27	8034.42	694.223	-369.856	0.104124	-0.156532	0.489255	-0.260657	0.226155	0	0.122031	0.362755	0.775477	-8403.91	-0.275703	1.13143	-8404.55	ex0000_r000033	knn	3
intensity_mean	3-month	0	7274	3	9742.08	10020.9	1223.71	278.782	1.04695	1.24342	0.86241	0.196472	0.1802	0	-0.86675	0.103423	1.39958	-9741.98	0.246095	1.63105	-9741.84	ex0000_r000033	knn	3
intensity_mean	3-month	0	7370	3	8975.14	8825.25	685.457	-149.89	0.506443	0.400808	0.483078	-0.105635	-0.686269	0	-1.19271	0.613684	1.08086	-8974.52	0.101107	1.19314	-8975.04	ex0000_r000033	knn	3
intensity_mean	3-month	0	7533	3	7338.4	7551.13	564.262	212.728	-0.647053	-0.497133	0.397665	0.14992	0.404328	0	1.05138	-0.24256	0.714416	-7338.64	0.442218	0.973449	-7337.96	ex0000_r000033	knn	3
intensity_mean	3-month	0	7954	3	6629.61	6919.5	165.183	289.891	-1.14658	-0.942274	0.116413	0.204301	-0.297232	0	0.849343	0.091173	0.695851	-6629.52	1.48369	1.00346	-6628.12	ex0000_r000033	knn	3
intensity_mean	3-month	0	8485	3	10700.7	10379.5	1093.63	-321.227	1.72252	1.49614	0.770739	-0.226385	1.25079	0	-0.471732	0.181304	1.40542	-10700.5	0.0424891	0.995607	-10700.6	ex0000_r000033	knn	3
intensity_mean	3-month	0	8514	3	7844.03	10045.1	1022.18	2201.03	-0.290711	1.26047	0.720382	1.55118	-0.891428	0	-0.600716	0.255937	1.30046	-7843.77	-0.132122	0.984133	-7844.16	ex0000_r000033	knn	3
intensity_mean	3-month	0	8555	3	6919.94	7732.23	963.4	812.29	-0.941961	-0.369498	0.678959	0.572463	-0.890959	0	0.0510024	0.0970219	0.714018	-6919.84	0.514007	0.842959	-6919.43	ex0000_r000033	knn	3
intensity_mean	3-month	0	8699	3	7317.61	6873.67	233.535	-443.933	-0.661707	-0.97457	0.164585	-0.312863	-1.18666	0	-0.524954	0.0554686	0.677747	-7317.55	1.04526	0.823946	-7316.56	ex0000_r000033	knn	3
intensity_mean	3-month	0	8763	3	7170.43	7105.66	710.138	-64.7747	-0.765428	-0.811078	0.500471	-0.0456502	-0.654676	0	0.110752	-0.281428	0.551643	-7170.71	-0.572713	0.702225	-7171	ex0000_r000033	knn	3
intensity_mean	3-month	0	8878	3	7067.1	6425.01	629.735	-642.098	-0.838248	-1.29077	0.443807	-0.45252	0.00114063	0	0.839389	0.949947	0.821132	-7066.15	-0.57181	0.895237	-7067.68	ex0000_r000033	knn	3
intensity_mean	3-month	0	9005	3	6896.39	7014.08	351.068	117.685	-0.958558	-0.875619	0.247416	0.0829387	-1.1562	0	-0.197644	0.121064	0.762901	-6896.27	0.189928	0.747703	-6896.2	ex0000_r000033	knn	3
intensity_mean	3-month	0	9200	3	6497.67	7035.61	1785.29	537.944	-1.23956	-0.860441	1.25819	0.379117	0.0660743	0	1.30563	0.920749	0.805028	-6496.75	-0.473554	0.967329	-6498.14	ex0000_r000033	knn	3
intensity_mean	3-month	0	9224	3	10005.8	9357.95	513.472	-647.809	1.23278	0.776232	0.361871	-0.456545	0.83456	0	-0.398217	0.469966	1.5322	-10005.3	1.52727	0.622323	-10004.2	ex0000_r000033	knn	3
intensity_mean	3-month	0	9228	3	7725.67	7854.76	745.486	129.091	-0.37412	-0.283143	0.525383	0.0909773	0.895727	0	1.26985	0.0627626	0.990935	-7725.61	0.0379345	0.989112	-7725.64	ex0000_r000033	knn	3
intensity_mean	3-month	0	9303	3	9394.73	10152.5	584.121	757.761	0.802152	1.33619	0.411661	0.534034	-0.111936	0	-0.914088	-0.0611341	0.809851	-9394.79	-0.329583	0.469555	-9395.06	ex0000_r000033	knn	3
intensity_mean	3-month	0	9433	3	8833.84	8430.32	574.764	-403.524	0.406866	0.122482	0.405066	-0.284384	-0.263265	0	-0.670131	-1.26608	1.32472	-8835.11	-0.733445	0.309124	-8834.58	ex0000_r000033	knn	3
intensity_mean	3-month	0	9458	3	7974.95	7157.27	706.119	-817.679	-0.198441	-0.774702	0.497639	-0.576261	-0.487945	0	-0.289504	-0.631204	0.679954	-7975.58	-0.319974	0.512572	-7975.27	ex0000_r000033	knn	3
intensity_mean	3-month	0	9499	3	6647.61	7629.79	712.327	982.184	-1.13389	-0.441695	0.502014	0.692196	0.635218	0	1.76911	-0.0960391	1.05899	-6647.7	1.20212	0.916318	-6646.4	ex0000_r000033	knn	3
intensity_mean	3-month	0	9602	3	9690.33	9839.26	200.31	148.926	1.01048	1.11543	0.141169	0.104956	0.472799	0	-0.537677	0.818375	0.316658	-9689.51	0.186865	0.921605	-9690.14	ex0000_r000033	knn	3
intensity_mean	3-month	0	9842	3	6720.36	7436.82	567.296	716.461	-1.08262	-0.577692	0.399804	0.504927	0.0998564	0	1.18248	-0.152602	1.70182	-6720.51	-0.124199	0.437831	-6720.48	ex0000_r000033	knn	3
intensity_mean	3-month	0	9950	3	6443.84	7731.84	510.821	1288	-1.2775	-0.369775	0.360002	0.907721	1.05012	0	2.32761	-0.142052	0.701747	-6443.98	-0.489118	0.896577	-6444.33	ex0000_r000033	knn	3
intensity_mean	3-month	0	10015	3	8727.97	7496.75	157.428	-1231.22	0.33225	-0.535454	0.110948	-0.867703	-0.374533	0	-0.706782	-0.0672801	1.35098	-8728.04	0.871172	1.22243	-8727.1	ex0000_r000033	knn	3
intensity_mean	3-month	0	10066	3	7017.29	7428.63	372.654	411.339	-0.873354	-0.583462	0.262629	0.289892	0.454651	0	1.328	0.198967	0.994864	-7017.09	-0.138763	0.334089	-7017.43	ex0000_r000033	knn	3
intensity_mean	3-month	0	10095	3	7547.9	7517.24	1147.71	-30.6556	-0.49941	-0.521014	0.808854	-0.0216046	-0.390983	0	0.108427	0.135697	0.132581	-7547.76	-0.0492963	1.2854	-7547.94	ex0000_r000033	knn	3
intensity_mean	3-month	0	10332	3	6130.85	7217.33	837.86	1086.48	-1.49808	-0.732375	0.590484	0.765701	-0.682666	0	0.815409	0.0982139	0.875068	-6130.75	0.836603	1.5494	-6130.01	ex0000_r000033	knn	3
intensity_mean	3-month	0	10941	3	7035.12	7103.01	210.72	67.8824	-0.860787	-0.812947	0.148506	0.0478403	0.589811	0	1.4506	0.241513	0.820263	-7034.88	0.553611	1.29724	-7034.57	ex0000_r000033	knn	3
intensity_mean	3-month	0	10983	3	8699.59	9020.31	334.144	320.726	0.312249	0.538281	0.235489	0.226032	-0.12312	0	-0.435369	-1.21904	1.00773	-8700.81	-0.304188	1.1316	-8699.89	ex0000_r000033	knn	3
intensity_mean	3-month	0	11060	3	7259.62	7067.43	89.2169	-192.19	-0.702575	-0.838022	0.0628758	-0.135447	0.0371991	0	0.739774	0.331481	0.363719	-7259.28	-0.641236	0.472726	-7260.26	ex0000_r000033	knn	3
intensity_mean	3-month	0	11258	3	6857.83	7165.88	507.906	308.055	-0.985735	-0.768633	0.357948	0.217102	0.431326	0	1.41706	-0.631398	0.931781	-6858.46	-0.0581405	1.88631	-6857.89	ex0000_r000033	knn	3
intensity_mean	3-month	0	11261	3	6654.11	6563.2	748.957	-90.9018	-1.12931	-1.19337	0.527829	-0.0640632	-0.443462	0	0.685847	0.257789	1.70069	-6653.85	-0.760405	1.08053	-6654.87	ex0000_r000033	knn	3
intensity_mean	3-month	0	11386	3	7378.62	7747.51	365.406	368.889	-0.618708	-0.358732	0.25752	0.259975	0.862099	0	1.48081	-0.860917	0.748782	-7379.48	-0.397668	0.975185	-7379.02	ex0000_r000033	knn	3
intensity_mean	3-month	0	11446	3	7536.47	7267.74	1317.63	-268.731	-0.50746	-0.69685	0.928605	-0.189389	0.382189	0	0.88965	0.12431	0.897991	-7536.35	0.420351	1.53803	-7536.05	ex0000_r000033	knn	3
intensity_mean	3-month	0	11595	3	7442.22	6823.89	183.641	-618.335	-0.573884	-1.00966	0.129421	-0.435773	-0.232673	0	0.341211	-0.741246	0.665158	-7442.96	-0.624592	0.385222	-7442.84	ex0000_r000033	knn	3
intensity_mean	3-month	0	11811	3	6767.08	6873.67	233.535	106.588	-1.04969	-0.97457	0.164585	0.0751178	0.582667	0	1.63235	0.0554686	0.677747	-6767.03	1.04526	0.823946	-6766.04	ex0000_r000033	knn	3
intensity_mean	3-month	0	11826	3	7344	7520.42	713.992	176.42	-0.643105	-0.518773	0.503188	0.124332	0.187706	0	0.830811	-0.568447	0.60116	-7344.57	0.508522	1.01914	-7343.49	ex0000_r000033	knn	3
intensity_mean	3-month	0	11832	3	7622.25	8095.75	714.803	473.502	-0.44701	-0.113308	0.503759	0.333702	0.0510575	0	0.498068	0.311575	0.857061	-7621.94	0.0540145	1.92911	-7622.19	ex0000_r000033	knn	3
intensity_mean	3-month	0	11892	3	7884.98	6998.15	545.372	-886.827	-0.26185	-0.886843	0.384352	-0.624993	-0.017033	0	0.244817	0.111166	1.51566	-7884.87	-0.485008	0.553975	-7885.46	ex0000_r000033	knn	3
intensity_mean	3-month	0	11969	3	9615.51	9516.21	1830.7	-99.3041	0.95775	0.887765	1.29019	-0.0699848	-0.33584	0	-1.29359	0.778111	0.896834	-9614.74	0.0152635	1.11363	-9615.5	ex0000_r000033	knn	3
intensity_mean	3-month	0	12053	3	9148	8574.36	893.449	-573.643	0.628268	0.223992	0.62966	-0.404276	-1.17262	0	-1.80088	0.236587	1.48514	-9147.76	-0.0578695	0.553723	-9148.06	ex0000_r000033	knn	3
intensity_mean	3-month	0	12087	3	7172.14	7615.12	523.501	442.98	-0.764227	-0.452036	0.368939	0.312191	-0.351534	0	0.412694	-0.0660642	0.76753	-7172.2	-0.501499	0.670529	-7172.64	ex0000_r000033	knn	3
intensity_mean	3-month	0	12301	3	8605.06	7561.64	392.081	-1043.42	0.245626	-0.489725	0.27632	-0.735351	-0.756768	0	-1.00239	-0.120249	1.17508	-8605.18	0.164616	0.775002	-8604.89	ex0000_r000033	knn	3
intensity_mean	3-month	0	12639	3	9406.08	9114.93	746.31	-291.145	0.81015	0.604965	0.525964	-0.205185	0.224236	0	-0.585914	0.152815	0.206879	-9405.93	0.161245	1.64693	-9405.92	ex0000_r000033	knn	3
intensity_mean	3-month	0	13215	3	6840.3	7754.98	844.566	914.687	-0.998092	-0.353464	0.59521	0.644628	0.0841216	0	1.08221	-0.638822	1.47474	-6840.93	0.223311	0.515427	-6840.07	ex0000_r000033	knn	3
intensity_mean	3-month	0	13271	3	7392.15	7533.21	572.626	141.056	-0.60917	-0.509761	0.403559	0.0994093	0.576591	0	1.18576	-0.505598	0.646996	-7392.66	0.643968	1.23245	-7391.51	ex0000_r000033	knn	3
intensity_mean	3-month	0	13637	3	6852.53	7274.57	204.921	422.035	-0.989467	-0.692037	0.144419	0.29743	0.890022	0	1.87949	-0.910751	0.539737	-6853.44	-0.817713	0.188528	-6853.35	ex0000_r000033	knn	3
intensity_mean	3-month	0	13882	3	7095.02	6947.87	346.876	-147.149	-0.818576	-0.92228	0.244461	-0.103704	0.325888	0	1.14446	0.558426	0.283081	-7094.46	0.728275	1.28778	-7094.29	ex0000_r000033	knn	3
intensity_mean	3-month	0	13895	3	7014.55	7438.91	388.774	424.357	-0.875284	-0.576218	0.27399	0.299066	0.74416	0	1.61944	-0.335401	1.18472	-7014.89	-0.224669	0.321608	-7014.78	ex0000_r000033	knn	3
intensity_mean	3-month	0	14017	3	6905.04	7363.21	1069.97	458.165	-0.952461	-0.629568	0.754061	0.322893	0.653922	0	1.60638	-0.371051	1.03372	-6905.41	0.194164	0.829045	-6904.85	ex0000_r000033	knn	3
intensity_mean	3-month	0	14465	3	6825.02	6985.94	1065.35	160.925	-1.00886	-0.895447	0.750806	0.113412	0.0928853	0	1.10174	0.00267205	0.980837	-6825.02	-0.051558	1.55133	-6825.07	ex0000_r000033	knn	3
intensity_mean	3-month	0	14621	3	7770.35	8675.17	410.09	904.811	-0.342631	0.295037	0.289012	0.637668	-0.107784	0	0.234847	0.647355	0.94577	-7769.71	-0.656342	0.308524	-7771.01	ex0000_r000033	knn	3
intensity_mean	3-month	0	14702	3	5702.57	6859.68	206.505	1157.11	-1.79991	-0.984431	0.145535	0.815478	1.13955	0	2.93946	0.219188	1.69099	-5702.35	-0.0714444	1.16324	-5702.64	ex0000_r000033	knn	3
intensity_mean	3-month	0	15124	3	7083.4	7486.84	212.265	403.436	-0.826761	-0.542439	0.149594	0.284322	-0.160874	0	0.665887	0.0328227	0.639528	-7083.37	0.925055	1.01939	-7082.48	ex0000_r000033	knn	3
intensity_mean	3-month	0	15389	3	6454.22	7646.9	731.734	1192.68	-1.27018	-0.429636	0.515692	0.840547	0.571045	0	1.84123	-0.392437	0.485253	-6454.61	-0.678368	0.0788599	-6454.89	ex0000_r000033	knn	3
intensity_mean	3-month	0	15807	3	7845.06	8581.29	843.977	736.225	-0.289982	0.228874	0.594795	0.518857	0.0429812	0	0.332964	-0.689664	0.297076	-7845.75	-0.275815	1.08507	-7845.34	ex0000_r000033	knn	3
intensity_mean	3-month	0	15891	3	6796.85	7685.28	814.918	888.424	-1.02871	-0.402589	0.574316	0.626119	0.169245	0	1.19795	-1.18928	0.505442	-6798.04	-0.155591	0.731113	-6797.01	ex0000_r000033	knn	3
intensity_mean	3-month	0	16230	3	7435.76	7080.16	247.726	-355.593	-0.578441	-0.829045	0.174585	-0.250605	-0.966156	0	-0.387715	-1.19499	0.294772	-7436.95	-0.19675	1.21776	-7435.95	ex0000_r000033	knn	3
intensity_mean	3-month	0	16808	3	7932.11	8217.34	845.233	285.228	-0.22863	-0.0276153	0.59568	0.201015	0.763089	0	0.991719	-0.106358	0.889844	-7932.22	-0.558208	0.0884603	-7932.67	ex0000_r000033	knn	3
intensity_mean	3-month	0	16877	3	6445.13	7903.47	320.262	1458.34	-1.27659	-0.248814	0.225705	1.02777	-0.884451	0	0.392135	-0.385349	0.762014	-6445.52	-0.741763	0.975609	-6445.87	ex0000_r000033	knn	3
intensity_mean	3-month	0	400	3	8821.99	8065.06	557.635	-756.929	0.140959	-0.125809	0.196529	-0.266768	0.623625	0	0.482666	-0.814538	0.670621	-8822.8	-0.523249	0.22192	-8822.51	ex0000_r000038	knn	3
intensity_mean	3-month	0	542	3	8862.8	7711.78	1586.79	-1151.02	0.155342	-0.250317	0.55924	-0.405659	-0.334176	0	-0.489518	0.735766	1.59054	-8862.06	-0.180873	0.489958	-8862.98	ex0000_r000038	knn	3
intensity_mean	3-month	0	730	3	8977.5	7969.8	563.332	-1007.7	0.195767	-0.159382	0.198537	-0.355149	0.855549	0	0.659782	0.198932	1.35853	-8977.3	-0.328559	0.284258	-8977.83	ex0000_r000038	knn	3
intensity_mean	3-month	0	1514	3	7871.42	7025.09	469.561	-846.332	-0.194052	-0.492328	0.165489	-0.298276	0.0271194	0	0.221171	0.427384	0.798457	-7871	1.01744	1.96678	-7870.41	ex0000_r000038	knn	3
intensity_mean	3-month	0	2439	3	16124.6	10234.5	3729.24	-5890.15	2.71465	0.638765	1.31431	-2.07589	-0.316795	0	-3.03145	-0.271848	0.288565	-16124.9	-0.316379	0.0512509	-16124.9	ex0000_r000038	knn	3
intensity_mean	3-month	0	2780	3	18919.1	15007.2	2393.13	-3911.92	3.69953	2.32084	0.843422	-1.37869	0.167664	0	-3.53187	0.731883	1.44302	-18918.4	-0.423674	0.127255	-18919.5	ex0000_r000038	knn	3
intensity_mean	3-month	0	2951	3	14467.9	10786.7	4672.85	-3681.25	2.13078	0.833387	1.64687	-1.2974	-0.236587	0	-2.36737	-0.652008	0.710938	-14468.6	-0.338666	0.0384426	-14468.3	ex0000_r000038	knn	3
intensity_mean	3-month	0	3578	3	8426.4	6881.94	185.657	-1544.45	0.00153979	-0.542778	0.065432	-0.544318	-0.283	0	-0.28454	-0.378929	0.854851	-8426.78	-0.399256	0.371483	-8426.8	ex0000_r000038	knn	3
intensity_mean	3-month	0	3813	3	7576.69	7844.15	346.876	267.457	-0.297926	-0.203665	0.122251	0.094261	-0.426326	0	-0.128399	-0.0525689	1.59307	-7576.74	-0.234968	0.459623	-7576.92	ex0000_r000038	knn	3
intensity_mean	3-month	0	4348	3	9334.95	7039.47	1579.47	-2295.49	0.321746	-0.487262	0.556658	-0.809008	1.32723	0	1.00548	-0.453376	0.542938	-9335.41	-0.0432922	0.24522	-9335	ex0000_r000038	knn	3
intensity_mean	3-month	0	4372	3	8706.95	8362.75	587.923	-344.202	0.100418	-0.0208908	0.207204	-0.121309	-0.100588	0	-0.201006	-0.549236	0.240817	-8707.5	0.534934	1.38288	-8706.42	ex0000_r000038	knn	3
intensity_mean	3-month	0	4494	3	7439.95	7417.52	332.695	-22.4331	-0.346117	-0.354023	0.117253	-0.00790617	-0.416415	0	-0.0702983	0.372513	0.612401	-7439.58	-0.358724	0.141131	-7440.31	ex0000_r000038	knn	3
intensity_mean	3-month	0	4667	3	17624	15438.9	3110.53	-2185.03	3.24307	2.47299	1.09626	-0.77008	0.0175366	0	-3.22554	-0.220704	0.272903	-17624.2	-0.373933	0.108318	-17624.3	ex0000_r000038	knn	3
intensity_mean	3-month	0	4718	3	7509.46	7500.56	454.228	-8.9005	-0.321621	-0.324758	0.160085	-0.00313684	0.319981	0	0.641602	0.713343	0.836307	-7508.74	0.226294	0.14358	-7509.23	ex0000_r000038	knn	3
intensity_mean	3-month	0	5694	3	6989.01	7241.51	1081.07	252.494	-0.505043	-0.416056	0.381005	0.0889874	1.33235	0	1.83739	-0.914334	0.249752	-6989.93	0.0372055	0.138857	-6988.98	ex0000_r000038	knn	3
intensity_mean	3-month	0	5773	3	8075.83	8885.8	341.288	809.966	-0.122011	0.163448	0.120282	0.28546	-0.258582	0	-0.136571	-0.0244577	0.657496	-8075.86	-0.411516	0.15687	-8076.24	ex0000_r000038	knn	3
intensity_mean	3-month	0	5793	3	12929.7	17003.7	2289.5	4073.96	1.58866	3.02446	0.806898	1.4358	0.727792	0	-0.860869	0.551505	1.59307	-12929.2	-0.378103	0.115095	-12930.1	ex0000_r000038	knn	3
intensity_mean	3-month	0	6344	3	6571.89	7408.44	440.75	836.555	-0.652052	-0.357221	0.155335	0.294831	1.10193	0	1.75398	0.575955	0.704004	-6571.31	0.276524	0.0574637	-6571.61	ex0000_r000038	knn	3
intensity_mean	3-month	0	6352	3	6993.93	7317.59	670.677	323.662	-0.503311	-0.389242	0.236369	0.11407	-0.556843	0	-0.0535313	0.00574146	0.639331	-6993.92	1.02604	1.9621	-6992.9	ex0000_r000038	knn	3
intensity_mean	3-month	0	6794	3	9023.17	8046.91	1563.2	-976.256	0.211862	-0.132204	0.550925	-0.344066	0.0721542	0	-0.139707	0.222636	0.463211	-9022.94	-0.518318	0.149778	-9023.68	ex0000_r000038	knn	3
intensity_mean	3-month	0	6810	3	7636.32	7788.73	965.226	152.406	-0.27691	-0.223197	0.340179	0.0537132	-0.342601	0	-0.0656913	0.572004	0.554402	-7635.75	1.07247	1.90499	-7635.25	ex0000_r000038	knn	3
intensity_mean	3-month	0	7237	3	7417.33	6762.38	392.75	-654.953	-0.354089	-0.584917	0.138419	-0.230828	-0.28275	0	0.0713389	-0.804086	0.383402	-7418.14	-0.270048	0.494194	-7417.6	ex0000_r000038	knn	3
intensity_mean	3-month	0	7530	3	8085.28	7113.73	692.272	-971.549	-0.118681	-0.461088	0.24398	-0.342407	0.501243	0	0.619924	0.50173	1.6897	-8084.78	0.425309	1.0082	-8084.86	ex0000_r000038	knn	3
intensity_mean	3-month	0	7564	3	7029.42	6033.99	742.992	-995.439	-0.490801	-0.841627	0.261856	-0.350826	0.412497	0	0.903299	0.172426	1.25862	-7029.25	-0.183078	0.535549	-7029.61	ex0000_r000038	knn	3
intensity_mean	3-month	0	7779	3	9261.8	8564.87	474.414	-696.934	0.295964	0.0503405	0.1672	-0.245623	1.08896	0	0.793	-0.707308	0.856856	-9262.51	-0.535899	0.509485	-9262.33	ex0000_r000038	knn	3
intensity_mean	3-month	0	7795	3	6164.06	7904.29	2082.51	1740.23	-0.795786	-0.18247	0.733948	0.613316	0.251363	0	1.04715	1.1599	1.05662	-6162.9	-0.443566	0.262401	-6164.5	ex0000_r000038	knn	3
intensity_mean	3-month	0	8765	3	7446.61	7793.56	1353.58	346.954	-0.343772	-0.221493	0.477049	0.122278	-0.290498	0	0.0532734	0.103239	0.958202	-7446.5	1.18725	1.76273	-7445.42	ex0000_r000038	knn	3
intensity_mean	3-month	0	9747	3	6091.55	6704.65	2281.37	613.105	-0.821341	-0.605262	0.804032	0.216079	0.0661259	0	0.887467	1.70372	0.197283	-6089.84	-0.271103	0.470295	-6091.82	ex0000_r000038	knn	3
intensity_mean	3-month	0	9941	3	5515.11	7039.47	1579.47	1524.36	-1.0245	-0.487262	0.556658	0.537235	-0.381871	0	0.642626	-0.453376	0.542938	-5515.56	-0.0432922	0.24522	-5515.15	ex0000_r000038	knn	3
intensity_mean	3-month	0	10033	3	8800	11154.1	4345.26	2354.08	0.13321	0.962868	1.53142	0.829658	0.577288	0	0.444078	-0.797215	1.31132	-8800.8	-0.682438	0.392786	-8800.68	ex0000_r000038	knn	3
intensity_mean	3-month	0	10074	3	7672.02	7065.43	440.921	-606.59	-0.264327	-0.47811	0.155396	-0.213783	-0.281309	0	-0.0169819	-0.00552834	1.04062	-7672.03	-0.241376	0.113408	-7672.26	ex0000_r000038	knn	3
intensity_mean	3-month	0	10461	3	7896.65	8750.19	209.068	853.542	-0.185161	0.115657	0.0736825	0.300817	0.316197	0	0.501357	-0.471728	0.291999	-7897.12	0.581987	1.86649	-7896.07	ex0000_r000038	knn	3
intensity_mean	3-month	0	10469	3	7041.05	7582.15	1375.44	541.098	-0.486702	-0.296001	0.484751	0.190701	-0.371548	0	0.115154	0.567896	1.03102	-7040.49	-0.317346	0.261305	-7041.37	ex0000_r000038	knn	3
intensity_mean	3-month	0	11328	3	7435.46	12801.6	4399.64	5366.11	-0.347701	1.5435	1.55058	1.8912	-0.205552	0	0.142149	-0.489698	0.822722	-7435.95	-0.548393	0.413671	-7436.01	ex0000_r000038	knn	3
intensity_mean	3-month	0	11362	3	6317.9	8169.8	768.938	1851.89	-0.741566	-0.0888952	0.271	0.652671	-0.249692	0	0.491873	0.305179	1.29608	-6317.6	0.618135	1.84215	-6317.28	ex0000_r000038	knn	3
intensity_mean	3-month	0	11861	3	8000.55	7608.1	190.299	-392.451	-0.148543	-0.286857	0.0670677	-0.138313	0.695354	0	0.843897	-0.403696	0.882987	-8000.95	-0.53095	0.436822	-8001.08	ex0000_r000038	knn	3
intensity_mean	3-month	0	12095	3	8566.13	8475.2	504.326	-90.9287	0.0507851	0.0187387	0.177742	-0.0320464	-0.424543	0	-0.475328	-0.602912	0.104214	-8566.73	0.241662	1.63682	-8565.88	ex0000_r000038	knn	3
intensity_mean	3-month	0	12477	3	6308.87	7131.87	247.22	822.996	-0.744749	-0.454697	0.0871288	0.290052	-0.464965	0	0.279784	-0.585461	0.558324	-6309.46	-0.313938	0.443746	-6309.18	ex0000_r000038	knn	3
intensity_mean	3-month	0	12761	3	7359.98	7353.37	678.208	-6.61267	-0.374301	-0.376632	0.239024	-0.00233053	-0.237233	0	0.137068	-0.77145	0.694308	-7360.75	-0.434233	0.107079	-7360.42	ex0000_r000038	knn	3
intensity_mean	3-month	0	12838	3	6667.57	7879.3	478.412	1211.74	-0.618332	-0.191276	0.168609	0.427057	-0.496488	0	0.121844	0.227229	0.863599	-6667.34	-0.156903	0.231347	-6667.72	ex0000_r000038	knn	3
intensity_mean	3-month	0	12975	3	6283.34	8386.08	763.71	2102.74	-0.753747	-0.0126691	0.269157	0.741078	-0.416664	0	0.337083	0.0856679	0.516631	-6283.25	-0.280787	0.114529	-6283.62	ex0000_r000038	knn	3
intensity_mean	3-month	0	13322	3	7539.48	6874.31	717.056	-665.172	-0.31104	-0.545469	0.252715	-0.234429	-0.228049	0	0.0829909	0.482709	0.296673	-7539	-0.365392	0.2196	-7539.85	ex0000_r000038	knn	3
intensity_mean	3-month	0	14193	3	7812.15	10520.2	4861.77	2708.06	-0.214943	0.739469	1.71345	0.954412	-0.272094	0	-0.0571509	-0.866849	0.766815	-7813.01	-0.187577	0.297369	-7812.33	ex0000_r000038	knn	3
intensity_mean	3-month	0	14461	3	7788.07	7960.7	765.038	172.63	-0.223427	-0.162586	0.269625	0.0608407	0.672264	0	0.895691	-0.0145322	0.848653	-7788.09	0.677202	1.2857	-7787.4	ex0000_r000038	knn	3
intensity_mean	3-month	0	14782	3	8595.6	8189.43	1655.03	-406.162	0.0611712	-0.081974	0.58329	-0.143145	-0.613835	0	-0.675007	0.224561	0.460483	-8595.37	-0.45246	0.263567	-8596.05	ex0000_r000038	knn	3
intensity_mean	3-month	0	14993	3	7700.14	7951.67	688.227	251.526	-0.254416	-0.16577	0.242555	0.0886463	-0.258447	0	-0.00403049	-0.412924	1.25995	-7700.56	-0.348948	0.501353	-7700.49	ex0000_r000038	knn	3
intensity_mean	3-month	0	15046	3	5263.89	6622.5	481.083	1358.61	-1.11304	-0.634216	0.16955	0.47882	-0.320563	0	0.792473	-0.668055	0.369376	-5264.56	0.984844	2.38879	-5262.9	ex0000_r000038	knn	3
intensity_mean	3-month	0	16062	3	6989.25	7241.43	1081.09	252.173	-0.504959	-0.416084	0.381014	0.0888744	-0.151055	0	0.353904	-0.659424	0.191774	-6989.91	-0.195905	0.541892	-6989.45	ex0000_r000038	knn	3
intensity_mean	3-month	0	187	3	9948.29	10616.2	1013.71	667.882	0.626613	1.11761	0.745234	0.490995	-0.286595	0	-0.913208	1.04042	1.85849	-9947.25	-0.128557	0.962775	-9948.42	ex0000_r000041	knn	3
intensity_mean	3-month	0	225	3	8561.33	9714.01	1557.59	1152.68	-0.393016	0.45438	1.14507	0.847397	0.451953	0	0.84497	0.879915	1.17185	-8560.45	0.209676	0.327956	-8561.12	ex0000_r000041	knn	3
intensity_mean	3-month	0	265	3	12024.9	10712.6	806.782	-1312.27	2.15323	1.18851	0.593108	-0.964717	-0.932515	0	-3.08574	0.21612	1.46227	-12024.7	-0.600795	0.820204	-12025.5	ex0000_r000041	knn	3
intensity_mean	3-month	0	504	3	10662.3	10090.7	2072.26	-571.606	1.15154	0.731322	1.52343	-0.420218	-0.610021	0	-1.76156	0.907633	1.20846	-10661.4	-0.231668	0.719669	-10662.6	ex0000_r000041	knn	3
intensity_mean	3-month	0	515	3	9803.65	9939.16	1351.06	135.504	0.520281	0.619898	0.993235	0.099616	-0.351794	0	-0.872076	-0.684907	0.621015	-9804.34	-0.447341	1.59955	-9804.1	ex0000_r000041	knn	3
intensity_mean	3-month	0	614	3	11432.2	10469.8	408.918	-962.431	1.7175	1.00997	0.300617	-0.707534	-0.292053	0	-2.00956	-0.190153	1.11926	-11432.4	-0.264893	0.920868	-11432.5	ex0000_r000041	knn	3
intensity_mean	3-month	0	680	3	9559.89	10573.7	667.003	1013.76	0.341082	1.08635	0.490349	0.745265	0.837312	0	0.49623	0.612855	2.24387	-9559.28	-0.248796	0.759449	-9560.14	ex0000_r000041	knn	3
intensity_mean	3-month	0	850	3	9377.04	8394.64	220.332	-982.399	0.206657	-0.515557	0.161978	-0.722213	0.530397	0	0.323741	0.26018	0.47427	-9376.78	0.193023	1.74364	-9376.85	ex0000_r000041	knn	3
intensity_mean	3-month	0	1199	3	9462.61	10167.5	598.324	704.841	0.269565	0.787731	0.43986	0.518166	-1.1293	0	-1.39886	1.27002	1.66919	-9461.34	0.575813	0.84343	-9462.04	ex0000_r000041	knn	3
intensity_mean	3-month	0	1229	3	10934.9	10287.3	1018.62	-647.656	1.35195	0.875828	0.748844	-0.476126	1.02039	0	-0.33156	1.304	1.50336	-10933.6	-0.0957155	1.01038	-10935	ex0000_r000041	knn	3
intensity_mean	3-month	0	1265	3	9054.64	8700.24	328.356	-354.396	-0.0303575	-0.290893	0.241392	-0.260535	-0.865574	0	-0.835217	-0.487015	0.330776	-9055.13	-0.388104	0.579083	-9055.03	ex0000_r000041	knn	3
intensity_mean	3-month	0	1434	3	10845.6	9652.52	937.124	-1193.04	1.28624	0.409172	0.68893	-0.877069	0.275503	0	-1.01074	-0.418642	0.28824	-10846	-1.15721	0.55121	-10846.7	ex0000_r000041	knn	3
intensity_mean	3-month	0	1674	3	10990.4	8904.33	1136.89	-2086.03	1.3927	-0.140857	0.835789	-1.53355	-0.327541	0	-1.72024	0.111135	0.890497	-10990.3	-0.285241	0.804537	-10990.6	ex0000_r000041	knn	3
intensity_mean	3-month	0	1759	3	9824.63	9766.07	1098.76	-58.5546	0.535701	0.492655	0.807755	-0.0430466	-0.253656	0	-0.789357	-0.631542	0.428747	-9825.26	-0.610021	1.45165	-9825.24	ex0000_r000041	knn	3
intensity_mean	3-month	0	2085	3	10307.3	10701.4	655.049	394.128	0.890504	1.18025	0.481561	0.289744	-0.205725	0	-1.09623	0.538045	0.788201	-10306.7	-0.448929	0.34901	-10307.7	ex0000_r000041	knn	3
intensity_mean	3-month	0	2116	3	8155.38	8172.85	764.146	17.4711	-0.691454	-0.678611	0.561764	0.0128439	-0.366282	0	0.325173	-0.372945	0.550373	-8155.75	0.403199	0.956204	-8154.97	ex0000_r000041	knn	3
intensity_mean	3-month	0	2462	3	8873.39	8224.56	1430.84	-648.833	-0.163605	-0.640597	1.05189	-0.476992	1.18802	0	1.35163	0.315097	0.815139	-8873.07	-0.0902793	1.13787	-8873.48	ex0000_r000041	knn	3
intensity_mean	3-month	0	2679	3	8262.98	9272.02	951.922	1009.03	-0.612345	0.129446	0.699808	0.741792	0.714149	0	1.32649	0.39358	0.951954	-8262.59	1.083	1.55789	-8261.9	ex0000_r000041	knn	3
intensity_mean	3-month	0	2841	3	7928.58	8071.64	174.788	143.054	-0.858181	-0.753015	0.128496	0.105166	0.253015	0	1.1112	0.0637969	1.56104	-7928.52	0.817774	1.52989	-7927.77	ex0000_r000041	knn	3
intensity_mean	3-month	0	3636	3	8698.92	8405.62	633.136	-293.299	-0.291868	-0.507487	0.465452	-0.215619	-1.13059	0	-0.838721	-0.477256	0.585474	-8699.4	-0.319901	0.585185	-8699.24	ex0000_r000041	knn	3
intensity_mean	3-month	0	3677	3	9029.26	7573.73	298.939	-1455.53	-0.0490151	-1.11905	0.219766	-1.07004	-0.454459	0	-0.405444	-0.671014	1.44417	-9029.93	0.515468	1.27848	-9028.75	ex0000_r000041	knn	3
intensity_mean	3-month	0	4106	3	8649.01	10044.4	398.939	1395.38	-0.328559	0.697259	0.293282	1.02582	-0.881191	0	-0.552632	-0.821752	0.510078	-8649.83	-0.137161	1.31881	-8649.15	ex0000_r000041	knn	3
intensity_mean	3-month	0	4340	3	10167.1	10003.8	1601.83	-163.277	0.787448	0.667414	1.17759	-0.120034	-0.306359	0	-1.09381	0.239826	1.01839	-10166.8	0.257946	1.33286	-10166.8	ex0000_r000041	knn	3
intensity_mean	3-month	0	4396	3	7870.73	7885.88	326.382	15.1428	-0.900709	-0.889577	0.239941	0.0111323	0.919334	0	1.82004	-0.289021	1.28205	-7871.02	-0.236253	0.706734	-7870.97	ex0000_r000041	knn	3
intensity_mean	3-month	0	4459	3	10504.9	9933.94	1144.87	-570.945	1.03579	0.616062	0.841656	-0.419732	0.604959	0	-0.430835	-0.699543	0.466777	-10505.6	-0.522346	1.40937	-10505.4	ex0000_r000041	knn	3
intensity_mean	3-month	0	5040	3	12120.5	9604.67	1429.43	-2515.83	2.22352	0.373995	1.05085	-1.84952	0.0127361	0	-2.21078	-0.417285	1.56543	-12120.9	-0.317893	0.857068	-12120.8	ex0000_r000041	knn	3
intensity_mean	3-month	0	5086	3	11343.8	10060.3	222.235	-1283.58	1.65255	0.708924	0.163377	-0.943627	-0.30795	0	-1.9605	0.543176	2.29927	-11343.3	-0.306089	0.844563	-11344.1	ex0000_r000041	knn	3
intensity_mean	3-month	0	5434	3	9481.39	9958.46	971.435	477.075	0.283368	0.634091	0.714153	0.350723	0.0509064	0	-0.232462	-0.325389	0.395933	-9481.71	0.116205	1.25677	-9481.27	ex0000_r000041	knn	3
intensity_mean	3-month	0	5467	3	7978.44	9908.31	1236	1929.87	-0.821532	0.597219	0.908647	1.41875	0.310426	0	1.13196	0.364766	1.3298	-7978.07	-0.117012	0.890826	-7978.55	ex0000_r000041	knn	3
intensity_mean	3-month	0	5870	3	8188.8	7779.85	209.515	-408.949	-0.66688	-0.96752	0.154026	-0.30064	-0.595853	0	0.0710275	0.619925	0.411832	-8188.18	0.431408	0.777542	-8188.37	ex0000_r000041	knn	3
intensity_mean	3-month	0	6219	3	8271.94	9269.03	956.626	997.096	-0.605765	0.127253	0.703267	0.733018	0.164295	0	0.77006	0.192173	0.893551	-8271.74	0.70042	1.46215	-8271.24	ex0000_r000041	knn	3
intensity_mean	3-month	0	6403	3	10173.2	9176.71	1597.48	-996.522	0.791978	0.0593822	1.17439	-0.732596	-0.386255	0	-1.17823	0.877869	1.1752	-10172.4	-0.322065	0.754953	-10173.6	ex0000_r000041	knn	3
intensity_mean	3-month	0	7004	3	7878.98	7957.16	938.9	78.1825	-0.894649	-0.837173	0.690235	0.0574761	0.194245	0	1.08889	-0.136892	0.926453	-7879.12	0.631456	1.07767	-7878.35	ex0000_r000041	knn	3
intensity_mean	3-month	0	7173	3	8372.55	8514.41	652.361	141.854	-0.531796	-0.427512	0.479585	0.104284	0.812655	0	1.34445	-0.686927	0.56585	-8373.24	-0.6836	0.310013	-8373.24	ex0000_r000041	knn	3
intensity_mean	3-month	0	7300	3	7540.24	7996.04	169.425	455.797	-1.14367	-0.80859	0.124553	0.335081	-0.236675	0	0.906996	-0.191649	1.39996	-7540.44	0.278599	1.02594	-7539.97	ex0000_r000041	knn	3
intensity_mean	3-month	0	7346	3	7758.87	7711.47	273.878	-47.3955	-0.982949	-1.01779	0.201343	-0.0348429	1.30211	0	2.28506	-0.608529	0.484978	-7759.48	0.703813	0.9932	-7758.16	ex0000_r000041	knn	3
intensity_mean	3-month	0	7410	3	7521.2	8011.3	804.138	490.102	-1.15767	-0.797374	0.591164	0.3603	-0.702692	0	0.454982	-0.240684	1.52076	-7521.44	-0.0905444	1.15541	-7521.29	ex0000_r000041	knn	3
intensity_mean	3-month	0	7619	3	10190.7	10363.4	905.044	172.628	0.80485	0.931758	0.665346	0.126908	0.760115	0	-0.0447345	0.993473	1.95284	-10189.7	0.038345	1.22314	-10190.7	ex0000_r000041	knn	3
intensity_mean	3-month	0	7933	3	7281.53	8143.15	787.974	861.619	-1.33387	-0.700446	0.579282	0.633421	0.0612892	0	1.39516	-0.986202	0.86204	-7282.51	-0.799028	0.175367	-7282.33	ex0000_r000041	knn	3
intensity_mean	3-month	0	8020	3	8992.16	10121.5	742.104	1129.39	-0.0762938	0.753978	0.54556	0.830272	0.520917	0	0.597211	0.766137	1.95222	-8991.39	0.184616	1.13838	-8991.97	ex0000_r000041	knn	3
intensity_mean	3-month	0	8054	3	7707.99	7561.53	683.694	-146.452	-1.02035	-1.12802	0.50262	-0.107664	0.824864	0	1.84522	-0.549787	0.484418	-7708.54	-0.518265	1.22831	-7708.5	ex0000_r000041	knn	3
intensity_mean	3-month	0	8507	3	7755	7259.14	776.495	-495.862	-0.985792	-1.35033	0.570843	-0.364535	-0.32563	0	0.660162	0.365537	0.505484	-7754.63	-1.17644	0.418722	-7756.18	ex0000_r000041	knn	3
intensity_mean	3-month	0	9059	3	7560.7	8354.54	600.447	793.843	-1.12864	-0.545039	0.441421	0.583596	0.0656241	0	1.19426	-0.466046	1.45879	-7561.16	0.193524	1.70605	-7560.5	ex0000_r000041	knn	3
intensity_mean	3-month	0	10057	3	7789.66	8276.78	477.288	487.116	-0.960309	-0.602204	0.350879	0.358105	0.178574	0	1.13888	-0.520884	0.317541	-7790.18	-0.20942	0.557598	-7789.87	ex0000_r000041	knn	3
intensity_mean	3-month	0	10161	3	10186.4	10364.8	904.621	178.448	0.801641	0.932827	0.665035	0.131187	0.264779	0	-0.536861	-0.351476	0.589597	-10186.7	0.312726	1.20421	-10186.1	ex0000_r000041	knn	3
intensity_mean	3-month	0	10384	3	7407	7890.37	115.358	483.371	-1.24163	-0.886274	0.084806	0.355351	-0.236329	0	1.0053	-0.671388	0.341974	-7407.67	0.00656647	0.742925	-7406.99	ex0000_r000041	knn	3
intensity_mean	3-month	0	11767	3	6850.43	7560.66	711.33	710.227	-1.65079	-1.12866	0.522937	0.522125	1.1037	0	2.75449	0.413162	0.581908	-6850.02	-0.846442	0.810278	-6851.28	ex0000_r000041	knn	3
intensity_mean	3-month	0	13633	3	6772.36	7510.97	587.358	738.614	-1.70818	-1.16519	0.431798	0.542995	-0.744716	0	0.963469	-0.415083	1.13853	-6772.77	-0.501718	0.635129	-6772.86	ex0000_r000041	knn	3
intensity_mean	3-month	0	15186	3	7937.75	7696.49	283.922	-241.256	-0.851443	-1.0288	0.208726	-0.17736	-0.863897	0	-0.0124544	-0.782419	0.502308	-7938.53	0.389251	1.18262	-7937.36	ex0000_r000041	knn	3
intensity_mean	3-month	0	16731	3	7974.5	7684.25	266.17	-290.25	-0.824429	-1.03781	0.195676	-0.213378	0.0350894	0	0.859519	-0.586209	0.448042	-7975.08	0.882218	0.727591	-7973.61	ex0000_r000041	knn	3
intensity_mean	3-month	0	783	3	8489.53	8499.18	471.712	9.6563	0.626196	0.636826	0.519234	0.0106291	-0.634948	0	-1.26114	0.0802009	0.935858	-8489.45	0.304339	0.624561	-8489.22	ex0000_r000043	knn	3
intensity_mean	3-month	0	1074	3	9774.06	8552.35	523.684	-1221.72	2.04014	0.695342	0.576441	-1.3448	-0.461162	0	-2.5013	0.607459	1.24173	-9773.46	-1.08553	0.945516	-9775.15	ex0000_r000043	knn	3
intensity_mean	3-month	0	1326	3	9017.07	8211.26	241.984	-805.806	1.20688	0.319897	0.266363	-0.886985	-0.214687	0	-1.42157	-0.133968	0.731345	-9017.2	0.247483	0.683959	-9016.82	ex0000_r000043	knn	3
intensity_mean	3-month	0	1421	3	8316.82	8021.62	90.2059	-295.207	0.436092	0.111145	0.0992935	-0.324946	0.117922	0	-0.31817	-0.040306	0.608827	-8316.86	0.775763	0.560192	-8316.05	ex0000_r000043	knn	3
intensity_mean	3-month	0	2323	3	8386.39	8106.92	376.365	-279.477	0.512671	0.205038	0.414281	-0.307633	0.405613	0	-0.107058	0.14919	1.19739	-8386.24	0.132624	0.737243	-8386.26	ex0000_r000043	knn	3
intensity_mean	3-month	0	5157	3	8376.41	8590.73	199.465	214.322	0.501685	0.737598	0.21956	0.235913	-0.101299	0	-0.602984	0.551346	0.584087	-8375.86	-0.459418	0.866072	-8376.87	ex0000_r000043	knn	3
intensity_mean	3-month	0	5598	3	7246.47	8105.2	640.501	858.725	-0.742087	0.203148	0.705027	0.945235	-0.563481	0	0.178606	0.0721079	1.53563	-7246.4	-0.144462	1.45185	-7246.62	ex0000_r000043	knn	3
intensity_mean	3-month	0	6005	3	7920.59	7713.52	548.028	-207.066	-5.85538e-05	-0.227985	0.603237	-0.227926	-0.775505	0	-0.775447	-0.593347	0.466229	-7921.18	-0.511773	0.957783	-7921.1	ex0000_r000043	knn	3
intensity_mean	3-month	0	6300	3	7688.31	6897.71	795.723	-790.592	-0.255742	-1.12598	0.875887	-0.870239	0.117993	0	0.373735	0.221202	1.88593	-7688.09	0.0273745	1.42543	-7688.28	ex0000_r000043	knn	3
intensity_mean	3-month	0	8708	3	7577.28	7827.96	541.153	250.686	-0.377959	-0.102018	0.59567	0.275941	-0.23623	0	0.141729	-0.413538	0.23878	-7577.69	-0.122509	1.41958	-7577.4	ex0000_r000043	knn	3
intensity_mean	3-month	0	8833	3	7737.13	7756.97	1180.64	19.8411	-0.202004	-0.180164	1.29958	0.02184	0.507611	0	0.709615	-0.697104	0.101635	-7737.82	0.146387	0.503557	-7736.98	ex0000_r000043	knn	3
intensity_mean	3-month	0	9095	3	7956.16	9176.59	520.907	1220.44	0.0390921	1.38248	0.573385	1.34339	-0.095662	0	-0.134754	0.599324	1.22154	-7955.56	0.120241	1.86267	-7956.04	ex0000_r000043	knn	3
intensity_mean	3-month	0	9299	3	8050.17	8475.99	481.636	425.829	0.142571	0.611299	0.530157	0.468728	0.113436	0	-0.0291354	0.25409	0.761689	-8049.91	0.255136	0.643491	-8049.91	ex0000_r000043	knn	3
intensity_mean	3-month	0	11532	3	8545.34	8663.25	213.745	117.915	0.687628	0.817422	0.235278	0.129794	0.634959	0	-0.0526686	0.292384	0.926898	-8545.04	-0.788669	1.16383	-8546.13	ex0000_r000043	knn	3
intensity_mean	3-month	0	12689	3	8762.89	8764.1	200.135	1.21004	0.9271	0.928432	0.220298	0.00133194	-1.10915	0	-2.03626	0.346374	0.236096	-8762.55	-0.0764914	0.630861	-8762.97	ex0000_r000043	knn	3
intensity_mean	3-month	0	13380	3	6394.98	7258.19	787.65	863.204	-1.67936	-0.729195	0.867	0.950166	-0.328918	0	1.35044	1.02013	1.66012	-6393.96	-0.286648	1.25821	-6395.27	ex0000_r000043	knn	3
intensity_mean	3-month	0	13546	3	6533.68	7316.54	752.078	782.857	-1.52669	-0.664961	0.827845	0.861724	-1.59703	0	-0.0703434	-0.220892	1.18936	-6533.9	0.820631	0.238602	-6532.86	ex0000_r000043	knn	3
intensity_mean	3-month	0	13730	3	8937.99	8984.95	704.833	46.9593	1.11983	1.17152	0.77584	0.0516902	-0.345035	0	-1.46487	-0.0127239	1.06799	-8938	-0.279513	2.02977	-8938.27	ex0000_r000043	knn	3
intensity_mean	3-month	0	14734	3	6450.98	7073.66	660.667	622.678	-1.61772	-0.932314	0.727225	0.685408	0.0352732	0	1.653	-0.857586	0.12286	-6451.84	0.722949	0.344469	-6450.26	ex0000_r000043	knn	3
intensity_mean	3-month	0	15571	3	8417.88	8422.74	415.253	4.86073	0.54733	0.55268	0.457087	0.00535041	0.170876	0	-0.376453	-0.145912	0.424582	-8418.03	-0.678611	1.08436	-8418.56	ex0000_r000043	knn	3
intensity_mean	3-month	0	15957	3	7810.34	6857.04	725.791	-953.299	-0.121418	-1.17076	0.798909	-1.04934	0.223443	0	0.344861	0.27555	1.83535	-7810.06	0.153965	1.5091	-7810.18	ex0000_r000043	knn	3
intensity_mean	3-month	0	16301	3	7959.99	8633.73	271.087	673.743	0.0433128	0.78493	0.298397	0.741618	0.0422731	0	-0.00103967	0.65653	0.540259	-7959.33	-0.630328	0.582488	-7960.62	ex0000_r000043	knn	3
intensity_mean	3-month	0	16484	3	8094.09	8484.54	490.867	390.45	0.190923	0.620708	0.540318	0.429785	0.0652298	0	-0.125693	0.370862	0.926262	-8093.72	0.0259175	0.245119	-8094.07	ex0000_r000043	knn	3
intensity_mean	3-month	0	16745	3	6349.12	7273.47	761.186	924.349	-1.72984	-0.712369	0.83787	1.01747	0.964133	0	2.69397	0.0157308	1.28132	-6349.11	0.450431	0.584713	-6348.67	ex0000_r000043	knn	3
intensity_mean	3-month	0	16878	3	8808.98	8561.55	193.75	-247.437	0.977836	0.705471	0.213268	-0.272365	0.581407	0	-0.396429	0.0698358	0.669343	-8808.91	-0.864448	0.811162	-8809.85	ex0000_r000043	knn	3
intensity_mean	3-month	0	247	3	10338.5	8450.98	819.63	-1887.51	2.26856	0.317287	0.847318	-1.95127	0.597715	0	-1.67084	-0.00736924	0.900145	-10338.5	0.255477	0.10292	-10338.2	ex0000_r000208	knn	3
intensity_mean	3-month	0	264	3	8087.38	8149.12	531.342	61.741	-0.0586037	0.00522306	0.549292	0.0638268	0.175665	0	0.234269	-0.609475	0.897691	-8087.99	-1.02849	0.844584	-8088.4	ex0000_r000208	knn	3
intensity_mean	3-month	0	695	3	9300.95	8091.43	1042.35	-1209.52	1.19596	-0.0544109	1.07756	-1.25038	0.205059	0	-0.990905	0.00733989	1.11824	-9300.94	0.478698	0.523707	-9300.47	ex0000_r000208	knn	3
intensity_mean	3-month	0	1031	3	8110.29	8112.05	828.212	1.76347	-0.0349198	-0.0330968	0.856191	0.00182304	-0.661836	0	-0.626917	-0.0161941	0.857922	-8110.3	-0.406352	0.694389	-8110.69	ex0000_r000208	knn	3
intensity_mean	3-month	0	1590	3	8338.99	8000.29	540.791	-338.707	0.201513	-0.148636	0.55906	-0.35015	0.0136433	0	-0.18787	0.144134	0.950992	-8338.85	0.518861	0.671271	-8338.47	ex0000_r000208	knn	3
intensity_mean	3-month	0	1697	3	8742.47	8396.61	495.311	-345.853	0.618618	0.261082	0.512044	-0.357537	0.115374	0	-0.503244	-0.166231	1.54225	-8742.63	-0.871413	0.516143	-8743.34	ex0000_r000208	knn	3
intensity_mean	3-month	0	1744	3	8498.15	7181.92	215.508	-1316.23	0.366044	-0.99465	0.222789	-1.36069	-0.420668	0	-0.786711	-0.784587	1.06384	-8498.93	0.191294	1.261	-8497.96	ex0000_r000208	knn	3
intensity_mean	3-month	0	1805	3	8603.02	8916.51	792.168	313.482	0.474463	0.798536	0.818929	0.324072	-0.429155	0	-0.903618	-0.311401	1.13519	-8603.33	-0.138499	1.02825	-8603.16	ex0000_r000208	knn	3
intensity_mean	3-month	0	1872	3	8634.53	7966.73	341.348	-667.803	0.507038	-0.183324	0.35288	-0.690363	-0.42435	0	-0.931389	0.231717	1.27573	-8634.3	-0.517692	1.17145	-8635.05	ex0000_r000208	knn	3
intensity_mean	3-month	0	1959	3	10535.5	9123.49	582.521	-1411.97	2.47219	1.01252	0.6022	-1.45967	-0.0407234	0	-2.51291	-0.124052	1.9119	-10535.6	0.792945	1.54482	-10534.7	ex0000_r000208	knn	3
intensity_mean	3-month	0	2199	3	9505.87	9227.85	638.291	-278.02	1.40781	1.12039	0.659854	-0.287412	0.747022	0	-0.660784	0.238636	1.47585	-9505.63	0.771007	1.81335	-9505.09	ex0000_r000208	knn	3
intensity_mean	3-month	0	2308	3	8776.87	8581.04	159.192	-195.833	0.654185	0.451737	0.16457	-0.202448	-0.074126	0	-0.728311	-0.1798	1.61561	-8777.05	0.108943	1.1256	-8776.76	ex0000_r000208	knn	3
intensity_mean	3-month	0	2318	3	9091.41	9434.79	916.505	343.375	0.979351	1.33433	0.947466	0.354974	-0.607047	0	-1.5864	0.663445	0.975701	-9090.75	-0.168653	1.06842	-9091.58	ex0000_r000208	knn	3
intensity_mean	3-month	0	2626	3	8429.91	7356.44	680.627	-1073.47	0.295506	-0.814228	0.70362	-1.10973	-0.762714	0	-1.05822	0.56566	0.348029	-8429.35	0.441794	1.22087	-8429.47	ex0000_r000208	knn	3
intensity_mean	3-month	0	2627	3	9099.45	9531.57	991.299	432.117	0.987659	1.43437	1.02479	0.446715	0.0407122	0	-0.946947	-0.624097	0.917492	-9100.07	0.330932	0.942605	-9099.12	ex0000_r000208	knn	3
intensity_mean	3-month	0	2824	3	8231.37	8076.49	563.572	-154.887	0.0902584	-0.0698614	0.58261	-0.16012	-0.311656	0	-0.401914	0.248023	1.27644	-8231.13	0.224714	1.24666	-8231.15	ex0000_r000208	knn	3
intensity_mean	3-month	0	2838	3	9403.17	9051.05	429.98	-352.119	1.30164	0.937625	0.444506	-0.364014	0.422743	0	-0.878896	0.846686	1.51974	-9402.32	-0.530893	0.750629	-9403.7	ex0000_r000208	knn	3
intensity_mean	3-month	0	3290	3	7071.06	7990.16	510.524	919.101	-1.10925	-0.159101	0.52777	0.95015	-0.374063	0	0.735187	-0.157997	0.949587	-7071.22	-0.024618	1.14967	-7071.09	ex0000_r000208	knn	3
intensity_mean	3-month	0	3519	3	6823.68	7373.95	256.157	550.272	-1.36499	-0.796126	0.26481	0.568861	0.0170029	0	1.38199	-0.674404	0.416682	-6824.36	-0.630559	0.123372	-6824.31	ex0000_r000208	knn	3
intensity_mean	3-month	0	3696	3	9343.92	9051.05	429.98	-292.87	1.24039	0.937625	0.444506	-0.302763	-0.697472	0	-1.93786	0.846686	1.51974	-9343.07	-0.530893	0.750629	-9344.45	ex0000_r000208	knn	3
intensity_mean	3-month	0	3867	3	9717.66	8853.52	1090.32	-864.148	1.62676	0.733419	1.12715	-0.893341	0.841653	0	-0.785107	0.677402	0.765454	-9716.99	0.862342	0.564973	-9716.8	ex0000_r000208	knn	3
intensity_mean	3-month	0	4023	3	7597.25	6927.58	212.461	-669.679	-0.565282	-1.25758	0.219638	-0.692302	0.689773	0	1.25506	0.568614	0.352005	-7596.69	0.225976	1.03612	-7597.03	ex0000_r000208	knn	3
intensity_mean	3-month	0	4050	3	7094.32	6747.39	341.616	-346.933	-1.08521	-1.44386	0.353156	-0.358653	0.163276	0	1.24848	0.812855	0.776564	-7093.51	0.0691732	0.514859	-7094.25	ex0000_r000208	knn	3
intensity_mean	3-month	0	4995	3	8424.18	8698.6	107.161	274.421	0.28958	0.573271	0.110781	0.283691	0.405361	0	0.115781	-1.04386	0.144561	-8425.23	-0.213717	1.47245	-8424.4	ex0000_r000208	knn	3
intensity_mean	3-month	0	5576	3	8505.99	9352.39	227.176	846.391	0.374156	1.24914	0.23485	0.874984	0.170485	0	-0.203672	-0.176567	0.753281	-8506.17	0.472339	0.438563	-8505.52	ex0000_r000208	knn	3
intensity_mean	3-month	0	5800	3	7664.49	8020.76	361.776	356.265	-0.495771	-0.12747	0.373998	0.368301	1.06366	0	1.55944	0.267487	0.224141	-7664.23	-0.0835168	0.791328	-7664.58	ex0000_r000208	knn	3
intensity_mean	3-month	0	6162	3	6875.99	6762.7	347.72	-113.296	-1.31091	-1.42803	0.359466	-0.117124	-0.773157	0	0.537754	0.784926	0.774141	-6875.21	-0.588057	0.638336	-6876.58	ex0000_r000208	knn	3
intensity_mean	3-month	0	6195	3	9246.01	8621.52	1214.21	-624.49	1.13917	0.493582	1.25523	-0.645586	0.367542	0	-0.771626	0.63668	0.853914	-9245.37	-0.177899	0.853934	-9246.18	ex0000_r000208	knn	3
intensity_mean	3-month	0	6582	3	9460.37	9012.23	376.483	-448.131	1.36077	0.897499	0.389202	-0.46327	0.37224	0	-0.988529	0.977132	1.50555	-9459.39	-0.357608	0.988148	-9460.72	ex0000_r000208	knn	3
intensity_mean	3-month	0	6688	3	8576.47	8081.34	1175.03	-495.127	0.447011	-0.064842	1.21472	-0.511853	0.259564	0	-0.187447	-1.00433	0.0864995	-8577.47	-0.289811	1.50648	-8576.76	ex0000_r000208	knn	3
intensity_mean	3-month	0	6822	3	7594.81	8961.29	675.029	1366.49	-0.567814	0.844836	0.697833	1.41265	0.0439873	0	0.611801	-0.662455	0.945655	-7595.47	0.779775	1.96366	-7594.03	ex0000_r000208	knn	3
intensity_mean	3-month	0	6848	3	9089.76	9402.48	58.226	312.723	0.977645	1.30093	0.060193	0.323288	1.43166	0	0.454015	0.230864	1.00881	-9089.53	0.328558	0.262614	-9089.43	ex0000_r000208	knn	3
intensity_mean	3-month	0	6934	3	8734.24	8022.5	457.668	-711.744	0.610115	-0.125673	0.473129	-0.735788	-0.217312	0	-0.827427	0.192677	1.02798	-8734.05	0.288516	0.972545	-8733.95	ex0000_r000208	knn	3
intensity_mean	3-month	0	7011	3	9413.19	8220.05	750.507	-1193.13	1.312	0.0785571	0.775861	-1.23344	0.0795014	0	-1.2325	-0.971743	0.544712	-9414.16	-0.267299	1.28288	-9413.46	ex0000_r000208	knn	3
intensity_mean	3-month	0	7064	3	8746.17	8894.55	1499.72	148.372	0.62245	0.775834	1.55039	0.153384	-1.05921	0	-1.68166	-0.250939	1.55801	-8746.42	0.70165	1.09966	-8745.47	ex0000_r000208	knn	3
intensity_mean	3-month	0	7571	3	8328.59	7576.55	395.908	-752.037	0.19076	-0.586682	0.409283	-0.777443	-1.26155	0	-1.45231	0.233684	1.15381	-8328.36	-0.00308326	1.33645	-8328.59	ex0000_r000208	knn	3
intensity_mean	3-month	0	7910	3	7527.29	7983.74	1047.47	456.442	-0.637605	-0.165744	1.08285	0.471861	0.526285	0	1.16389	-0.163055	0.718233	-7527.46	0.238634	0.816953	-7527.06	ex0000_r000208	knn	3
intensity_mean	3-month	0	7912	3	8384.55	8006.73	337.36	-377.826	0.248612	-0.141978	0.348756	-0.390589	0.124406	0	-0.124206	0.602136	0.32753	-8383.95	-0.00280171	0.866844	-8384.56	ex0000_r000208	knn	3
intensity_mean	3-month	0	7984	3	8553.37	9564.94	904.247	1011.58	0.423129	1.46888	0.934795	1.04575	0.520143	0	0.0970138	-0.135975	1.7207	-8553.5	-0.488036	1.55894	-8553.85	ex0000_r000208	knn	3
intensity_mean	3-month	0	8156	3	7808.6	8528.11	164.211	719.508	-0.346793	0.397021	0.169758	0.743814	0.458948	0	0.805741	0.0722116	1.06676	-7808.53	0.235111	1.19951	-7808.37	ex0000_r000208	knn	3
intensity_mean	3-month	0	8212	3	7507.55	7926.55	614.09	419.001	-0.658019	-0.224863	0.634835	0.433156	0.377741	0	1.03576	-0.0411528	1.20336	-7507.59	0.126722	2.05545	-7507.42	ex0000_r000208	knn	3
intensity_mean	3-month	0	8388	3	7430.29	7464.3	903.844	34.008	-0.737888	-0.702731	0.934377	0.0351569	0.371203	0	1.10909	0.00627353	1.73732	-7430.28	0.455217	1.28265	-7429.83	ex0000_r000208	knn	3
intensity_mean	3-month	0	8440	3	6374.07	7004.9	114.397	630.832	-1.82979	-1.17764	0.118262	0.652143	-0.705512	0	1.12427	-0.332568	0.709312	-6374.4	-0.73338	0.460717	-6374.81	ex0000_r000208	knn	3
intensity_mean	3-month	0	8831	3	8420.04	7045.06	478.263	-1374.98	0.285299	-1.13613	0.49442	-1.42143	-0.187236	0	-0.472535	0.399316	1.34058	-8419.64	-0.15135	1.31316	-8420.19	ex0000_r000208	knn	3
intensity_mean	3-month	0	9123	3	7839.37	7502.99	276.739	-336.375	-0.31499	-0.662729	0.286087	-0.347738	0.840997	0	1.15599	0.852915	0.416519	-7838.51	0.381354	0.0944381	-7838.99	ex0000_r000208	knn	3
intensity_mean	3-month	0	9405	3	9459.88	9243.17	647.141	-216.703	1.36026	1.13624	0.669003	-0.224024	-0.498296	0	-1.85856	0.353506	1.47009	-9459.52	0.527996	1.82065	-9459.35	ex0000_r000208	knn	3
intensity_mean	3-month	0	10312	3	7661.03	7840.18	176.1	179.15	-0.499348	-0.314145	0.182049	0.185202	0.336433	0	0.835781	0.569931	0.357724	-7660.46	-0.00152456	0.868219	-7661.04	ex0000_r000208	knn	3
intensity_mean	3-month	0	10472	3	7581.44	8528.11	164.211	946.668	-0.581628	0.397021	0.169758	0.978649	0.487652	0	1.06928	0.0722116	1.06676	-7581.37	0.235111	1.19951	-7581.21	ex0000_r000208	knn	3
intensity_mean	3-month	0	10774	3	6957.03	7592.46	783.077	635.426	-1.22713	-0.57024	0.80953	0.656892	-0.532992	0	0.69414	0.417097	0.02809	-6956.62	0.293068	0.326776	-6956.74	ex0000_r000208	knn	3
intensity_mean	3-month	0	11628	3	7836.5	8226.52	754.468	390.015	-0.31795	0.0852404	0.779955	0.403191	-0.673439	0	-0.355488	-0.85524	0.451582	-7837.36	0.655115	1.07944	-7835.85	ex0000_r000208	knn	3
intensity_mean	3-month	0	11734	3	7258.68	9109	342.153	1850.32	-0.915294	0.997533	0.353711	1.91283	0.673475	0	1.58877	0.72324	1.69363	-7257.96	-0.91402	0.871234	-7259.59	ex0000_r000208	knn	3
intensity_mean	3-month	0	12149	3	6777.35	7625.82	692.048	848.473	-1.41288	-0.535749	0.715427	0.877136	-0.331669	0	1.08122	0.938115	0.891115	-6776.41	0.253926	0.383764	-6777.1	ex0000_r000208	knn	3
intensity_mean	3-month	0	12250	3	7044.4	6781.46	369.311	-262.941	-1.13681	-1.40863	0.381787	-0.271824	-0.172845	0	0.963966	0.183433	1.34927	-7044.22	-0.672275	0.547867	-7045.07	ex0000_r000208	knn	3
intensity_mean	3-month	0	12786	3	7219.68	8022.5	448.606	802.82	-0.955608	-0.125667	0.463761	0.829941	-0.708888	0	0.246719	-0.301136	0.80209	-7219.99	0.599678	2.15243	-7219.08	ex0000_r000208	knn	3
intensity_mean	3-month	0	12981	3	7171.99	7775.75	871.024	603.76	-1.00491	-0.380756	0.900449	0.624156	1.33928	0	2.34419	0.0257067	0.943883	-7171.97	0.547795	1.03916	-7171.44	ex0000_r000208	knn	3
intensity_mean	3-month	0	13788	3	6724.68	7742.89	884.115	1018.2	-1.46733	-0.41473	0.913982	1.0526	-0.227254	0	1.24008	0.382537	1.43495	-6724.3	-0.717274	0.249236	-6725.4	ex0000_r000208	knn	3
intensity_mean	3-month	0	13996	3	7360.62	8021.79	1308.62	661.171	-0.809908	-0.126401	1.35283	0.683507	-0.477023	0	0.332885	1.39614	0.582824	-7359.23	-0.991016	0.418958	-7361.61	ex0000_r000208	knn	3
intensity_mean	3-month	0	14389	3	8016.69	7903.36	416.728	-113.332	-0.131675	-0.248836	0.430806	-0.117161	-1.22913	0	-1.09746	0.458909	0.48959	-8016.23	0.36952	0.0758122	-8016.32	ex0000_r000208	knn	3
intensity_mean	3-month	0	15917	3	8610.81	7909.68	388.758	-701.129	0.482512	-0.242303	0.401891	-0.724814	-0.406138	0	-0.888649	-0.022985	0.773574	-8610.83	0.326412	0.413268	-8610.48	ex0000_r000208	knn	3
intensity_mean	3-month	0	16481	3	6787.05	7733.05	639.862	946	-1.40285	-0.424896	0.661478	0.977957	0.129152	0	1.53201	-0.291215	0.832708	-6787.34	-0.696328	0.235476	-6787.75	ex0000_r000208	knn	3
intensity_mean	3-month	0	16653	3	8002.43	8778.26	558.31	775.832	-0.146421	0.655621	0.577171	0.802042	0.18505	0	0.33147	-0.564746	0.334884	-8002.99	0.745302	1.35322	-8001.68	ex0000_r000208	knn	3
intensity_mean	3-month	0	16809	3	6815.69	7712.55	932.094	896.863	-1.37325	-0.44609	0.963582	0.927161	1.03383	0	2.40708	-0.222518	1.5854	-6815.91	-0.652273	0.136761	-6816.34	ex0000_r000208	knn	3
intensity_mean	3-month	0	115	3	9364.15	9193.18	1421.68	-170.968	0.43441	0.31652	0.98031	-0.11789	-0.835873	0	-1.27028	-0.236735	0.514925	-9364.39	0.256533	0.37161	-9363.9	ex0000_r000209	knn	3
intensity_mean	3-month	0	699	3	9695.83	8869.07	1030.07	-826.767	0.663118	0.093026	0.710279	-0.570092	-0.0689965	0	-0.732114	0.553561	1.63982	-9695.28	-0.13152	0.604285	-9695.96	ex0000_r000209	knn	3
intensity_mean	3-month	0	740	3	8057.65	9223.51	1371.52	1165.86	-0.466479	0.337429	0.945721	0.803909	-0.668147	0	-0.201668	0.126814	1.14461	-8057.53	0.0579202	0.714792	-8057.59	ex0000_r000209	knn	3
intensity_mean	3-month	0	1534	3	8430.02	7432.45	253.231	-997.572	-0.209717	-0.897586	0.174614	-0.687869	-0.517435	0	-0.307719	-0.294037	1.90661	-8430.31	0.209748	0.9575	-8429.81	ex0000_r000209	knn	3
intensity_mean	3-month	0	1612	3	7081.29	9126.37	1400.04	2045.08	-1.13972	0.27045	0.965391	1.41017	0.213839	0	1.35356	-0.0477316	0.449486	-7081.34	0.0403996	0.341509	-7081.25	ex0000_r000209	knn	3
intensity_mean	3-month	0	1622	3	12988.3	10259.9	837.495	-2728.41	2.93345	1.0521	0.577489	-1.88136	-0.210965	0	-3.14442	-0.0988102	0.38434	-12988.4	0.327501	0.426837	-12988	ex0000_r000209	knn	3
intensity_mean	3-month	0	1734	3	10722.5	9770.33	2192.81	-952.143	1.37103	0.714484	1.51204	-0.656544	0.0948134	0	-1.27621	-0.879637	1.33623	-10723.3	-0.138705	1.40936	-10722.6	ex0000_r000209	knn	3
intensity_mean	3-month	0	1877	3	9564.59	8378.48	870.775	-1186.11	0.572621	-0.245254	0.600437	-0.817875	0.798778	0	0.226157	0.405263	0.915231	-9564.18	-0.707996	0.538536	-9565.3	ex0000_r000209	knn	3
intensity_mean	3-month	0	2046	3	7622.67	8670.01	1379.52	1047.35	-0.766422	-0.0442314	0.951238	0.72219	-0.58928	0	0.177142	-0.244381	0.283948	-7622.91	0.578057	0.759413	-7622.09	ex0000_r000209	knn	3
intensity_mean	3-month	0	2360	3	9105.21	8490.27	35.4217	-614.938	0.255857	-0.16817	0.0244248	-0.424027	-0.488933	0	-0.74479	0.269414	0.266328	-9104.94	-0.0479967	1.50761	-9105.26	ex0000_r000209	knn	3
intensity_mean	3-month	0	3540	3	9459.9	10062.3	840.116	602.384	0.500433	0.915803	0.579297	0.41537	-0.508038	0	-1.00847	1.06613	0.795158	-9458.84	0.209048	0.676215	-9459.69	ex0000_r000209	knn	3
intensity_mean	3-month	0	3921	3	9467.64	11157.2	1768.03	1689.57	0.505772	1.6708	1.21913	1.16503	0.0864975	0	-0.419275	-0.73099	0.817969	-9468.38	-0.0552465	0.702303	-9467.7	ex0000_r000209	knn	3
intensity_mean	3-month	0	4146	3	8512.61	7942.22	199.811	-570.389	-0.152768	-0.546076	0.137778	-0.393308	-0.00279673	0	0.149971	-1.55467	0.882487	-8514.16	0.410451	2.19214	-8512.2	ex0000_r000209	knn	3
intensity_mean	3-month	0	4628	3	11170.1	9293.9	1389.34	-1876.25	1.67972	0.385965	0.95801	-1.29376	0.0609764	0	-1.61874	-0.557401	1.62615	-11170.7	0.587921	1.48001	-11169.6	ex0000_r000209	knn	3
intensity_mean	3-month	0	5090	3	8772.95	8706.47	1804.29	-66.4777	0.0267489	-0.0190904	1.24414	-0.0458393	-0.562069	0	-0.588818	-0.269489	0.912759	-8773.22	-0.845631	0.796972	-8773.79	ex0000_r000209	knn	3
intensity_mean	3-month	0	5689	3	7789.94	7036.21	690.71	-753.739	-0.651075	-1.17081	0.476275	-0.519736	-0.299858	0	0.351217	-0.687553	1.31811	-7790.63	-0.313167	0.605244	-7790.26	ex0000_r000209	knn	3
intensity_mean	3-month	0	5953	3	10897.6	10221.9	1274.6	-675.795	1.49182	1.02583	0.87889	-0.46599	0.592943	0	-0.89888	0.396289	0.498917	-10897.3	-1.32841	0.437144	-10899	ex0000_r000209	knn	3
intensity_mean	3-month	0	6831	3	8486.77	8696.42	355.78	209.644	-0.170583	-0.0260238	0.245326	0.144559	-0.0996739	0	0.0709087	0.401106	0.199314	-8486.37	0.28615	1.38818	-8486.49	ex0000_r000209	knn	3
intensity_mean	3-month	0	7050	3	7813.93	7722.2	690.556	-91.7352	-0.634534	-0.69779	0.476169	-0.0632554	-1.10056	0	-0.466022	-0.440888	1.83039	-7814.37	-0.413748	0.58029	-7814.35	ex0000_r000209	knn	3
intensity_mean	3-month	0	7267	3	7143.85	7926.64	457.557	782.784	-1.09658	-0.556818	0.315506	0.539764	0.436412	0	1.53299	0.447633	0.618409	-7143.41	0.371048	1.06785	-7143.48	ex0000_r000209	knn	3
intensity_mean	3-month	0	7654	3	8456.73	8706.43	345.946	249.703	-0.191299	-0.0191182	0.238545	0.172181	-0.341372	0	-0.150073	0.36044	0.267529	-8456.37	-0.516133	0.709868	-8457.24	ex0000_r000209	knn	3
intensity_mean	3-month	0	7676	3	8153.76	7977.45	766.719	-176.313	-0.400208	-0.521784	0.528686	-0.121575	-0.911365	0	-0.511157	-0.59621	1.7445	-8154.36	0.711332	1.9711	-8153.05	ex0000_r000209	knn	3
intensity_mean	3-month	0	7796	3	10446.3	9610.29	1384.45	-836.046	1.18062	0.604134	0.954637	-0.57649	-0.779423	0	-1.96005	0.738058	0.987321	-10445.6	-1.04009	0.613593	-10447.4	ex0000_r000209	knn	3
intensity_mean	3-month	0	7972	3	10392.3	10639	2037.04	246.734	1.14336	1.31349	1.40463	0.170134	0.129307	0	-1.01405	-0.531245	0.558338	-10392.8	0.0701254	0.377315	-10392.2	ex0000_r000209	knn	3
intensity_mean	3-month	0	8829	3	7243.18	8280.97	442.309	1037.79	-1.02809	-0.31249	0.304992	0.715601	-0.693965	0	0.334125	-0.997577	1.69857	-7244.18	0.359719	2.2312	-7242.82	ex0000_r000209	knn	3
intensity_mean	3-month	0	9142	3	7679.65	8924.42	1137.94	1244.77	-0.727128	0.131193	0.78466	0.85832	0.408575	0	1.1357	0.136769	1.30475	-7679.51	-0.0414474	1.02845	-7679.69	ex0000_r000209	knn	3
intensity_mean	3-month	0	9335	3	7756.69	7603.27	1015.63	-153.42	-0.674009	-0.779798	0.700322	-0.10579	-0.179052	0	0.494956	0.0858101	1.33277	-7756.6	0.342007	0.479945	-7756.34	ex0000_r000209	knn	3
intensity_mean	3-month	0	11211	3	7617.52	8601.83	1019.01	984.318	-0.769973	-0.0912423	0.702654	0.67873	0.0443748	0	0.814348	0.758414	0.783688	-7616.76	0.245504	1.09531	-7617.27	ex0000_r000209	knn	3
intensity_mean	3-month	0	13136	3	7916.21	7969.85	654.39	53.6407	-0.56401	-0.527022	0.45123	0.0369876	-0.17489	0	0.38912	-0.0338885	1.24883	-7916.24	-0.112741	0.854189	-7916.32	ex0000_r000209	knn	3
intensity_mean	3-month	0	14012	3	6972.21	7308.78	804.765	336.57	-1.21494	-0.982857	0.55492	0.23208	-0.339818	0	0.875118	-0.787249	1.16223	-6973	-0.5116	0.26169	-6972.72	ex0000_r000209	knn	3
intensity_mean	3-month	0	14183	3	8527.31	8682.9	366.036	155.591	-0.142629	-0.0353417	0.252398	0.107287	0.0929823	0	0.235611	0.231096	0.202295	-8527.08	0.409301	1.20901	-8526.9	ex0000_r000209	knn	3
intensity_mean	3-month	0	14726	3	6507.25	8019.75	427.154	1512.5	-1.53555	-0.492617	0.294542	1.04294	0.324802	0	1.86035	0.261268	1.04797	-6506.98	-0.073536	0.678886	-6507.32	ex0000_r000209	knn	3
intensity_mean	3-month	0	15066	3	7535.97	7795.94	643.27	259.968	-0.826204	-0.646944	0.443563	0.179259	0.265331	0	1.09154	-0.738044	1.52407	-7536.7	0.0291052	1.26856	-7535.94	ex0000_r000209	knn	3
intensity_mean	3-month	0	16496	3	11023.4	10949.4	1825.28	-73.9502	1.57852	1.52753	1.25861	-0.0509919	0.353491	0	-1.22503	0.0513978	1.51564	-11023.3	0.260692	0.359585	-11023.1	ex0000_r000209	knn	3
intensity_mean	3-month	0	16597	3	7713.64	8995.46	818.33	1281.83	-0.703693	0.180184	0.564274	0.883877	-0.612085	0	0.0916079	-0.25658	0.283554	-7713.89	-0.283931	0.869014	-7713.92	ex0000_r000209	knn	3
intensity_mean	3-month	1	21020	3	12526.1	10993.1	1403.34	-1532.98	1.28517	0.228679	0.967141	-1.05649	0.546184	0	-0.738988	0.0409644	1.04671	-12526	0.313543	1.25701	-12525.7	ex0001_r000026	knn	3
intensity_mean	3-month	1	21149	3	11827.2	11257.2	1206.44	-569.993	0.803554	0.41073	0.831446	-0.392824	-0.335472	0	-1.13903	-0.285615	1.06275	-11827.5	-0.392261	0.855837	-11827.6	ex0001_r000026	knn	3
intensity_mean	3-month	1	21163	3	14648.1	12838.9	308.881	-1809.21	2.74764	1.50079	0.212873	-1.24686	-0.61049	0	-3.35814	-0.45595	0.468843	-14648.6	-0.636249	1.2496	-14648.8	ex0001_r000026	knn	3
intensity_mean	3-month	1	21203	3	11412.9	11103.3	500.251	-309.613	0.518033	0.304656	0.34476	-0.213377	-0.498229	0	-1.01626	0.292187	0.758344	-11412.6	0.31109	0.238029	-11412.6	ex0001_r000026	knn	3
intensity_mean	3-month	1	21242	3	10617.2	9352.44	1438.04	-1264.75	-0.0303617	-0.901997	0.991056	-0.871635	-1.02342	0	-0.993062	-0.575916	0.0604917	-10617.8	0.455575	1.99949	-10616.7	ex0001_r000026	knn	3
intensity_mean	3-month	1	21344	3	12571.6	11752.9	1078.56	-818.718	1.31658	0.752339	0.743317	-0.564239	0.277296	0	-1.03928	0.13375	1.13416	-12571.5	-0.651387	0.678258	-12572.3	ex0001_r000026	knn	3
intensity_mean	3-month	1	21683	3	11830	10244.2	1140.02	-1585.8	0.80544	-0.287448	0.785674	-1.09289	-0.665736	0	-1.47118	-0.0507615	1.78332	-11830	0.402991	0.76403	-11829.6	ex0001_r000026	knn	3
intensity_mean	3-month	1	21760	3	11554.7	10683.9	542.87	-870.743	0.615724	0.0156309	0.374131	-0.600093	0.454415	0	-0.161309	0.51091	0.660185	-11554.2	-0.192712	1.00779	-11554.9	ex0001_r000026	knn	3
intensity_mean	3-month	1	22056	3	10845.7	10052.4	994.304	-793.319	0.127118	-0.419617	0.685248	-0.546735	1.00815	0	0.881034	0.676927	1.31953	-10845	0.222822	0.277426	-10845.5	ex0001_r000026	knn	3
intensity_mean	3-month	1	22513	3	10008.2	9311.06	606.878	-697.09	-0.450098	-0.930514	0.418244	-0.480416	-0.149318	0	0.30078	0.409206	0.664833	-10007.7	-0.445409	0.166831	-10008.6	ex0001_r000026	knn	3
intensity_mean	3-month	1	22575	3	11276.3	11532.6	956.246	256.307	0.423845	0.600485	0.65902	0.17664	-0.390937	0	-0.814782	0.696751	0.383966	-11275.6	0.394909	0.301839	-11275.9	ex0001_r000026	knn	3
intensity_mean	3-month	1	22710	3	12477.6	10831	1666.66	-1646.58	1.25175	0.116971	1.14862	-1.13478	-0.158649	0	-1.4104	-0.613014	1.68778	-12478.2	-0.213543	1.17559	-12477.8	ex0001_r000026	knn	3
intensity_mean	3-month	1	22857	3	9310.61	11657.5	159.696	2346.93	-0.930822	0.686623	0.110059	1.61745	-0.358804	0	0.572019	-0.532657	0.77361	-9311.15	0.689343	1.05932	-9309.93	ex0001_r000026	knn	3
intensity_mean	3-month	1	23584	3	11243.1	11050.1	152.084	-192.994	0.401017	0.268011	0.104813	-0.133006	0.79176	0	0.390743	-0.363326	1.01581	-11243.5	-0.378027	1.54924	-11243.5	ex0001_r000026	knn	3
intensity_mean	3-month	1	23665	3	10920.3	10267.2	2669.38	-653.091	0.178547	-0.271545	1.83967	-0.450093	0.779802	0	0.601254	-0.288605	0.968336	-10920.6	1.37078	1.38357	-10919	ex0001_r000026	knn	3
intensity_mean	3-month	1	23792	3	11634.7	10374.6	1671.2	-1260.11	0.670896	-0.19754	1.15175	-0.868436	0.540946	0	-0.129949	-1.27161	0.679894	-11636	-0.452453	0.958824	-11635.2	ex0001_r000026	knn	3
intensity_mean	3-month	1	23853	3	8375.84	10099.6	1246.44	1723.72	-1.57504	-0.387103	0.85901	1.18794	0.563205	0	2.13825	-0.468826	0.132135	-8376.31	0.733968	1.86389	-8375.11	ex0001_r000026	knn	3
intensity_mean	3-month	1	23964	3	11628	10305.3	1117.6	-1322.67	0.666262	-0.245284	0.770221	-0.911546	0.500674	0	-0.165589	0.835121	1.93639	-11627.2	0.17886	1.01796	-11627.8	ex0001_r000026	knn	3
intensity_mean	3-month	1	24276	3	8986.91	11041.1	1571.99	2054.16	-1.15391	0.26176	1.08337	1.41567	0.440429	0	1.59434	0.209598	1.10283	-8986.7	-0.678611	0.825137	-8987.59	ex0001_r000026	knn	3
intensity_mean	3-month	1	24444	3	9907.17	11764	111.932	1856.79	-0.519689	0.759963	0.0771407	1.27965	0.351737	0	0.871426	0.518475	0.42168	-9906.66	-0.0388159	1.342	-9907.21	ex0001_r000026	knn	3
intensity_mean	3-month	1	24484	3	11189.8	10625.9	916.894	-563.902	0.364267	-0.0243599	0.631899	-0.388627	-0.137917	0	-0.502184	0.391651	2.12764	-11189.4	0.416725	0.242066	-11189.4	ex0001_r000026	knn	3
intensity_mean	3-month	1	24494	3	8766.78	9351.42	1121.62	584.646	-1.30562	-0.902698	0.772988	0.402922	0.154038	0	1.45966	0.0135036	1.23947	-8766.76	0.416677	1.13996	-8766.36	ex0001_r000026	knn	3
intensity_mean	3-month	1	24517	3	10926.6	10735.7	858.891	-190.899	0.182895	0.0513322	0.591925	-0.131563	1.73757	0	1.55468	-0.256952	1.20644	-10926.9	-0.878948	0.641714	-10927.5	ex0001_r000026	knn	3
intensity_mean	3-month	1	24545	3	10735.2	9499.71	338.914	-1235.5	0.0509696	-0.800504	0.23357	-0.851473	0.527927	0	0.476957	-0.547981	1.02809	-10735.8	0.302126	2.08796	-10734.9	ex0001_r000026	knn	3
intensity_mean	3-month	1	24655	3	10594.7	9234.94	587.505	-1359.8	-0.0458359	-0.982976	0.404893	-0.93714	-0.428574	0	-0.382738	1.12584	1.19209	-10593.6	-0.0443002	0.768517	-10594.8	ex0001_r000026	knn	3
intensity_mean	3-month	1	24742	3	11003.8	10674.7	541.979	-329.076	0.236056	0.00926586	0.373517	-0.22679	-0.630816	0	-0.866872	-1.07087	0.670209	-11004.8	0.495526	1.30513	-11003.3	ex0001_r000026	knn	3
intensity_mean	3-month	1	24752	3	9256.41	9995.1	695.169	738.688	-0.968176	-0.459091	0.479092	0.509084	-0.546257	0	0.421919	0.375728	1.72709	-9256.04	0.662338	0.940708	-9255.75	ex0001_r000026	knn	3
intensity_mean	3-month	1	25139	3	8415.69	9468.45	985.184	1052.76	-1.54758	-0.822045	0.678963	0.725536	-0.16611	0	1.38147	0.759378	0.679283	-8414.93	0.256512	1.03111	-8415.43	ex0001_r000026	knn	3
intensity_mean	3-month	1	25380	3	9619.09	10461.3	979.125	842.164	-0.718231	-0.137834	0.674787	0.580397	-0.279017	0	0.439214	0.315527	0.752772	-9618.77	0.311237	0.384295	-9618.78	ex0001_r000026	knn	3
intensity_mean	3-month	1	25497	3	11514.7	10922.9	1399.89	-591.83	0.588167	0.180293	0.964767	-0.407873	1.05217	0	0.463999	0.591207	1.20867	-11514.1	0.250832	0.956662	-11514.4	ex0001_r000026	knn	3
intensity_mean	3-month	1	25713	3	12211.9	12806.3	339.401	594.363	1.06866	1.47828	0.233906	0.409619	0.567913	0	-0.50075	-0.235014	0.842342	-12212.1	0.0668089	1.27771	-12211.8	ex0001_r000026	knn	3
intensity_mean	3-month	1	26630	3	9886.82	10872.4	1589.52	985.571	-0.53372	0.145509	1.09546	0.679229	-0.605816	0	-0.0720954	-0.101074	0.905042	-9886.92	0.280623	1.36969	-9886.53	ex0001_r000026	knn	3
intensity_mean	3-month	1	26692	3	9355.9	9959.48	742.07	603.582	-0.899615	-0.483642	0.511415	0.415972	-0.0518461	0	0.847769	-0.468158	1.01509	-9356.37	-0.259376	1.69481	-9356.16	ex0001_r000026	knn	3
intensity_mean	3-month	1	26701	3	12669.6	13549.6	1013.2	880.062	1.38408	1.9906	0.698268	0.606516	1.00185	0	-0.382234	0.32174	1.02298	-12669.3	-0.590276	0.726882	-12670.2	ex0001_r000026	knn	3
intensity_mean	3-month	1	26749	3	13349.1	9107.06	1672.12	-4242	1.85237	-1.07111	1.15238	-2.92347	0.813369	0	-1.039	-1.103	0.0551438	-13350.2	-0.246002	1.41475	-13349.3	ex0001_r000026	knn	3
intensity_mean	3-month	1	27784	3	11220	10777.8	554.856	-442.168	0.385082	0.0803514	0.382392	-0.30473	0.363636	0	-0.0214459	-1.3952	0.181588	-11221.4	0.824427	1.38525	-11219.2	ex0001_r000026	knn	3
intensity_mean	3-month	1	27978	3	13195.4	13170.6	1298.35	-24.8449	1.74649	1.72936	0.894786	-0.0171225	0.537928	0	-1.20856	0.269014	0.99044	-13195.2	-0.541436	0.786866	-13196	ex0001_r000026	knn	3
intensity_mean	3-month	1	28127	3	10090.7	10460.1	1020.04	369.354	-0.393195	-0.138646	0.702986	0.254549	-0.511352	0	-0.118157	1.21301	2.25577	-10089.5	-0.0189623	0.70747	-10090.7	ex0001_r000026	knn	3
intensity_mean	3-month	1	28314	3	8774.93	8974.03	1726.74	199.104	-1.3	-1.16279	1.19002	0.137217	-0.275364	0	1.02464	-0.954126	0.27717	-8775.88	-0.857396	0.364751	-8775.79	ex0001_r000026	knn	3
intensity_mean	3-month	1	29192	3	7625.93	11014.8	2288.53	3388.84	-2.09186	0.243638	1.57719	2.3355	0.46324	0	2.5551	-0.451955	1.0745	-7626.38	0.132169	1.18343	-7625.8	ex0001_r000026	knn	3
intensity_mean	3-month	1	30112	3	9894.2	9631.66	840.795	-262.538	-0.528629	-0.709563	0.579454	-0.180934	0.70127	0	1.2299	-0.0713646	1.36751	-9894.27	-0.636831	1.60266	-9894.84	ex0001_r000026	knn	3
intensity_mean	3-month	1	30161	3	10163.8	10598.5	895.764	434.743	-0.342858	-0.0432449	0.617337	0.299613	0.159296	0	0.502154	0.457514	0.875727	-10163.3	-0.966353	0.591724	-10164.7	ex0001_r000026	knn	3
intensity_mean	3-month	1	30478	3	10520.8	12436.5	195.863	1915.76	-0.0968191	1.22347	0.134984	1.32029	0.0565177	0	0.153337	0.763354	0.155777	-10520	-0.0119758	0.893236	-10520.8	ex0001_r000026	knn	3
intensity_mean	3-month	1	31554	3	9744.06	9878.25	1169.19	134.189	-0.632102	-0.539623	0.805772	0.0924794	0.128461	0	0.760563	0.195997	1.62813	-9743.87	0.00715063	1.18259	-9744.05	ex0001_r000026	knn	3
intensity_mean	3-month	1	32035	3	9258.7	10333.8	1412.77	1075.06	-0.966599	-0.225693	0.973641	0.740906	-0.518119	0	0.448481	-1.05525	1.01276	-9259.76	-0.807913	1.07389	-9259.51	ex0001_r000026	knn	3
intensity_mean	3-month	1	32183	3	8677.71	9971.12	1389.84	1293.41	-1.367	-0.475619	0.957841	0.891384	0.0114572	0	1.37846	-0.672232	0.370592	-8678.38	-0.344397	0.682793	-8678.05	ex0001_r000026	knn	3
intensity_mean	3-month	1	32333	3	9571.72	9596.44	851.433	24.7124	-0.750872	-0.733841	0.586785	0.0170311	-0.138741	0	0.612131	0.82113	2.65906	-9570.9	0.669344	1.24646	-9571.06	ex0001_r000026	knn	3
intensity_mean	3-month	1	32627	3	8617.4	10178.6	905.995	1561.2	-1.40857	-0.332631	0.624388	1.07594	0.0928783	0	1.50145	0.668256	0.531222	-8616.73	-0.759723	0.707285	-8618.16	ex0001_r000026	knn	3
intensity_mean	3-month	1	33009	3	10210.1	10872.6	1403.21	662.475	-0.310931	0.14563	0.967052	0.45656	0.229325	0	0.540256	0.230491	1.18161	-10209.9	0.0123306	0.795728	-10210.1	ex0001_r000026	knn	3
intensity_mean	3-month	1	33456	3	12229.8	11979.8	441.657	-249.935	1.08098	0.908734	0.304378	-0.172248	0.236957	0	-0.844026	0.740165	0.190319	-12229	-0.272434	1.00735	-12230	ex0001_r000026	knn	3
intensity_mean	3-month	1	33554	3	10751.2	11049.4	1347.37	298.174	0.0619802	0.267474	0.928573	0.205494	0.317797	0	0.255817	0.332549	0.744087	-10750.9	0.115711	1.11015	-10751.1	ex0001_r000026	knn	3
intensity_mean	3-month	1	34196	3	11804.3	10011.4	675.649	-1792.89	0.787764	-0.447851	0.46564	-1.23561	-0.932258	0	-1.72002	0.347527	0.389881	-11804	-0.717973	0.69461	-11805	ex0001_r000026	knn	3
intensity_mean	3-month	1	35864	3	9043.84	9915.12	669.409	871.283	-1.11468	-0.514214	0.461339	0.600465	0.0308927	0	1.14557	0.721222	1.97345	-9043.12	-0.277444	1.63483	-9044.11	ex0001_r000026	knn	3
intensity_mean	3-month	1	36687	3	12651.7	13351.8	1225.62	700.086	1.37178	1.85426	0.844663	0.48248	1.14494	0	-0.226845	0.359997	0.836656	-12651.4	0.196567	0.577291	-12651.5	ex0001_r000026	knn	3
intensity_mean	3-month	1	38118	3	10565.5	11414.6	139.217	849.166	-0.0660218	0.519201	0.0959447	0.585222	0.0559836	0	0.122005	0.107087	1.81378	-10565.3	0.457275	0.249609	-10565	ex0001_r000026	knn	3
intensity_mean	3-month	1	21233	3	12438.1	11363.8	313.659	-1074.26	3.03043	2.23688	0.231698	-0.793545	1.15374	0	-1.87669	0.155499	1.28681	-12437.9	-0.767902	0.311011	-12438.9	ex0001_r000044	knn	3
intensity_mean	3-month	1	21754	3	8841.87	6891.31	26.9971	-1950.56	0.373912	-1.06696	0.0199426	-1.44087	0.408551	0	0.0346389	-0.0974452	0.735894	-8841.97	0.601005	1.45175	-8841.27	ex0001_r000044	knn	3
intensity_mean	3-month	1	24182	3	8172.19	7153.73	606.094	-1018.46	-0.120778	-0.873106	0.447718	-0.752327	-0.201086	0	-0.0803072	-0.166738	2.07674	-8172.36	-0.35925	0.726252	-8172.55	ex0001_r000044	knn	3
intensity_mean	3-month	1	24193	3	8318.91	8405.3	1519.53	86.3911	-0.012399	0.0514176	1.12246	0.0638166	-0.312535	0	-0.300136	0.761479	1.07657	-8318.14	-0.534344	0.458036	-8319.44	ex0001_r000044	knn	3
intensity_mean	3-month	1	24194	3	10444.3	10960.9	1968.24	516.623	1.55759	1.93921	1.45392	0.381626	-0.828802	0	-2.38639	1.24849	0.341835	-10443	0.604892	1.2957	-10443.7	ex0001_r000044	knn	3
intensity_mean	3-month	1	24639	3	9371.66	8623.78	184.382	-747.879	0.765262	0.212809	0.136202	-0.552453	-0.433467	0	-1.19873	-0.223313	1.12537	-9371.88	0.248291	0.22746	-9371.41	ex0001_r000044	knn	3
intensity_mean	3-month	1	25044	3	11718	11378.2	1002.87	-339.83	2.49852	2.24749	0.740814	-0.25103	-0.510791	0	-3.00931	-0.0343484	0.979929	-11718.1	0.804627	1.47978	-11717.2	ex0001_r000044	knn	3
intensity_mean	3-month	1	25128	3	8590.54	8471.52	1071.86	-119.02	0.188253	0.100333	0.791776	-0.0879191	-0.331326	0	-0.519579	0.0124118	1.15873	-8590.52	0.635815	1.13988	-8589.9	ex0001_r000044	knn	3
intensity_mean	3-month	1	25753	3	7841.56	7658.19	482.569	-183.374	-0.365011	-0.500468	0.356471	-0.135457	-0.740591	0	-0.37558	0.0599653	0.812896	-7841.5	-0.387812	0.85465	-7841.95	ex0001_r000044	knn	3
intensity_mean	3-month	1	25765	3	9921.12	7937.89	926.07	-1983.23	1.17114	-0.293853	0.684082	-1.465	-0.788628	0	-1.95977	-0.221244	0.443809	-9921.34	-0.414738	0.610857	-9921.53	ex0001_r000044	knn	3
intensity_mean	3-month	1	25944	3	7214.84	7791.96	1070.1	577.121	-0.827965	-0.40165	0.790472	0.426315	0.965607	0	1.79357	0.404905	2.04867	-7214.44	0.527604	2.197	-7214.31	ex0001_r000044	knn	3
intensity_mean	3-month	1	26178	3	8726.5	9516.61	864.335	790.11	0.28869	0.872339	0.638478	0.583649	-0.519604	0	-0.808294	-0.852975	0.577358	-8727.36	1.39415	1.01579	-8725.11	ex0001_r000044	knn	3
intensity_mean	3-month	1	26620	3	9165.33	9145.59	542.229	-19.7351	0.612849	0.59827	0.400541	-0.0145782	-0.321106	0	-0.933955	-1.10345	0.19503	-9166.43	-0.020225	0.419782	-9165.35	ex0001_r000044	knn	3
intensity_mean	3-month	1	26831	3	7737.58	7720.21	968.083	-17.3766	-0.441818	-0.454654	0.715116	-0.012836	-0.624548	0	-0.18273	1.00662	0.17296	-7736.58	0.155627	2.52222	-7737.43	ex0001_r000044	knn	3
intensity_mean	3-month	1	26857	3	11252.3	10830.5	1770.89	-421.728	2.15446	1.84293	1.30815	-0.311528	0.496579	0	-1.65788	-0.135397	1.08889	-11252.4	0.0877533	1.71234	-11252.2	ex0001_r000044	knn	3
intensity_mean	3-month	1	26911	3	8074.44	7220.38	62.4061	-854.066	-0.192981	-0.823874	0.0460989	-0.630893	-0.768549	0	-0.575568	0.303897	1.03124	-8074.14	0.191595	0.58028	-8074.25	ex0001_r000044	knn	3
intensity_mean	3-month	1	27078	3	11121.2	9335.01	1750.99	-1786.23	2.05766	0.738187	1.29345	-1.31948	0.247944	0	-1.80972	-0.767658	0.177514	-11122	-0.883877	0.169016	-11122.1	ex0001_r000044	knn	3
intensity_mean	3-month	1	27462	3	7587.53	7975.07	582.433	387.544	-0.552662	-0.266386	0.430239	0.286276	-0.310501	0	0.242161	0.849869	1.12991	-7586.68	0.364941	0.770911	-7587.17	ex0001_r000044	knn	3
intensity_mean	3-month	1	27536	3	8612.67	8130.25	1590.54	-482.425	0.204603	-0.151761	1.17492	-0.356364	-0.506407	0	-0.71101	0.109136	0.332755	-8612.56	-0.539473	0.463713	-8613.21	ex0001_r000044	knn	3
intensity_mean	3-month	1	27642	3	8249.69	7336.05	756.816	-913.641	-0.0635303	-0.738431	0.559055	-0.674901	0.159006	0	0.222537	-0.24609	1.88287	-8249.93	-0.225514	0.841296	-8249.91	ex0001_r000044	knn	3
intensity_mean	3-month	1	28234	3	8836.39	7474.47	261.389	-1361.92	0.369865	-0.636177	0.193086	-1.00604	-0.387366	0	-0.757231	0.36597	0.480628	-8836.03	0.0766142	1.03162	-8836.32	ex0001_r000044	knn	3
intensity_mean	3-month	1	28313	3	8206.26	8755.86	564.454	549.602	-0.0956099	0.310378	0.416959	0.405987	0.504948	0	0.600558	-0.222892	1.14267	-8206.48	-0.527853	0.319521	-8206.79	ex0001_r000044	knn	3
intensity_mean	3-month	1	28667	3	9146.64	8543.72	418.654	-602.921	0.599044	0.153671	0.309257	-0.445374	0.984701	0	0.385657	0.209706	1.59484	-9146.43	-0.298408	0.797548	-9146.94	ex0001_r000044	knn	3
intensity_mean	3-month	1	28852	3	6053.59	7650.03	660.912	1596.44	-1.68578	-0.506494	0.488212	1.17928	0.71122	0	2.397	0.233875	1.35317	-6053.35	-0.18789	0.556802	-6053.77	ex0001_r000044	knn	3
intensity_mean	3-month	1	28960	3	9674.01	9425.44	444.565	-248.568	0.988609	0.804994	0.328397	-0.183615	-0.454892	0	-1.4435	-0.842975	0.325946	-9674.86	0.576992	0.874196	-9673.44	ex0001_r000044	knn	3
intensity_mean	3-month	1	29043	3	8733.92	8836.36	489.702	102.44	0.294169	0.36984	0.361739	0.0756715	-0.540163	0	-0.834331	-0.568276	1.37572	-8734.49	0.914549	1.37333	-8733.01	ex0001_r000044	knn	3
intensity_mean	3-month	1	29213	3	9012.22	8841.71	550.467	-170.508	0.499748	0.373795	0.406626	-0.125953	-0.296371	0	-0.796119	-1.19503	0.205222	-9013.42	0.108137	0.437721	-9012.11	ex0001_r000044	knn	3
intensity_mean	3-month	1	29470	3	7138.02	7416.9	623.125	278.874	-0.884711	-0.678708	0.460299	0.206003	1.01795	0	1.90266	-0.985458	0.865099	-7139.01	-0.850882	0.355302	-7138.87	ex0001_r000044	knn	3
intensity_mean	3-month	1	30083	3	7284.45	7351.62	404.135	67.1767	-0.776547	-0.726924	0.298532	0.049623	-0.341303	0	0.435245	-0.0852753	1.05762	-7284.53	-0.320979	0.847189	-7284.77	ex0001_r000044	knn	3
intensity_mean	3-month	1	30309	3	9938.77	8888.9	958.709	-1049.87	1.18418	0.408653	0.708192	-0.775529	0.266519	0	-0.917663	-1.00499	0.319216	-9939.77	-0.25128	0.765621	-9939.02	ex0001_r000044	knn	3
intensity_mean	3-month	1	30310	3	7283.63	7480.17	515.886	196.544	-0.777152	-0.631966	0.381081	0.145186	0.11224	0	0.889392	0.741456	1.25458	-7282.89	0.211361	0.15928	-7283.42	ex0001_r000044	knn	3
intensity_mean	3-month	1	30714	3	7359.23	7554.05	385.865	194.823	-0.721308	-0.577394	0.285036	0.143914	0.825967	0	1.54728	0.0329065	1.10548	-7359.19	-1.05194	0.622318	-7360.28	ex0001_r000044	knn	3
intensity_mean	3-month	1	30725	3	8410.92	8053.06	1760.71	-357.862	0.0555684	-0.208782	1.30062	-0.26435	-0.150361	0	-0.205929	-0.816433	0.608086	-8411.73	0.697469	1.71078	-8410.22	ex0001_r000044	knn	3
intensity_mean	3-month	1	31228	3	7470.99	8345.53	665.911	874.541	-0.638749	0.00726909	0.491904	0.646018	0.0606925	0	0.699441	0.361275	0.48378	-7470.63	0.811468	2.00924	-7470.18	ex0001_r000044	knn	3
intensity_mean	3-month	1	31454	3	8108.72	8655.16	1128.25	546.439	-0.16766	0.235991	0.83343	0.403651	-0.178027	0	-0.0103671	-0.780695	0.365681	-8109.5	-0.0555823	0.896052	-8108.78	ex0001_r000044	knn	3
intensity_mean	3-month	1	31619	3	7158.85	7115.56	1014.37	-43.29	-0.869324	-0.901302	0.749305	-0.031978	-0.0993551	0	0.769968	0.113383	1.20316	-7158.74	-0.109116	0.695177	-7158.96	ex0001_r000044	knn	3
intensity_mean	3-month	1	31786	3	7751.9	7481.51	279.078	-270.394	-0.43124	-0.630978	0.206153	-0.199738	-0.436201	0	-0.00496143	-0.0262404	1.78739	-7751.93	-0.363363	0.238412	-7752.27	ex0001_r000044	knn	3
intensity_mean	3-month	1	31864	3	7800.86	7333.1	362.973	-467.751	-0.39508	-0.740604	0.268126	-0.345525	-0.286689	0	0.10839	0.971767	0.994048	-7799.88	-0.968994	0.748158	-7801.82	ex0001_r000044	knn	3
intensity_mean	3-month	1	31920	3	7320.52	7227.72	1178.69	-92.7989	-0.749902	-0.818452	0.870691	-0.06855	-0.959062	0	-0.20916	-0.049633	1.38868	-7320.57	-0.214795	0.603023	-7320.73	ex0001_r000044	knn	3
intensity_mean	3-month	1	32173	3	6697.93	7508.35	576.183	810.422	-1.2098	-0.611151	0.425622	0.598653	-0.629971	0	0.579834	0.671673	1.28819	-6697.26	-0.157236	0.739056	-6698.09	ex0001_r000044	knn	3
intensity_mean	3-month	1	33200	3	7218.66	7517.94	488.68	299.283	-0.825147	-0.604069	0.360985	0.221079	0.28271	0	1.10786	-0.202383	0.561699	-7218.86	0.104676	0.828684	-7218.55	ex0001_r000044	knn	3
intensity_mean	3-month	1	33333	3	7109.39	7632.56	238.814	523.168	-0.905863	-0.519402	0.176411	0.386461	0.020993	0	0.926856	-0.711425	0.603202	-7110.1	-0.35267	0.256462	-7109.74	ex0001_r000044	knn	3
intensity_mean	3-month	1	33652	3	6870.13	8524.49	278.834	1654.36	-1.0826	0.139462	0.205973	1.22207	-0.333516	0	0.749088	-0.330765	2.12113	-6870.46	-0.963575	0.215186	-6871.09	ex0001_r000044	knn	3
intensity_mean	3-month	1	34191	3	6921.71	7961.4	1002.63	1039.69	-1.0445	-0.27649	0.740638	0.768011	-0.541784	0	0.502717	-0.766391	1.4548	-6922.47	0.514566	1.68372	-6921.19	ex0001_r000044	knn	3
intensity_mean	3-month	1	34280	3	8412.68	8111.89	1152.29	-300.792	0.0568736	-0.165319	0.851189	-0.222193	0.870513	0	0.813639	-0.479795	1.05143	-8413.16	0.391734	1.56015	-8412.29	ex0001_r000044	knn	3
intensity_mean	3-month	1	35816	3	6943.74	7465.19	251.099	521.451	-1.02822	-0.643032	0.185485	0.385193	0.788638	0	1.81686	0.263906	1.61533	-6943.48	-0.558832	0.466338	-6944.3	ex0001_r000044	knn	3
intensity_mean	3-month	1	35887	3	9172.24	9240.5	989.047	68.2663	0.61795	0.668377	0.730603	0.0504278	0.125599	0	-0.49235	-0.307563	1.11037	-9172.54	-0.0140938	0.664877	-9172.25	ex0001_r000044	knn	3
intensity_mean	3-month	1	37080	3	8932.29	9626.82	1672.35	694.533	0.440702	0.953749	1.23536	0.513047	0.267402	0	-0.1733	-0.56353	0.114231	-8932.85	-0.608032	0.781466	-8932.9	ex0001_r000044	knn	3
intensity_mean	3-month	1	37966	3	7147.42	7525.58	476.443	378.158	-0.87777	-0.598427	0.351945	0.279343	-0.45088	0	0.426891	0.169368	1.16738	-7147.25	0.0611454	0.40407	-7147.36	ex0001_r000044	knn	3
intensity_mean	3-month	1	38416	3	7237	8671.81	307.922	1434.81	-0.811596	0.248291	0.22746	1.05989	0.223895	0	1.03549	0.27549	1.51051	-7236.72	-0.629557	0.244492	-7237.63	ex0001_r000044	knn	3
intensity_mean	3-month	1	38633	3	6882.09	8950.9	852.975	2068.81	-1.07376	0.454449	0.630087	1.52821	-0.764209	0	0.309555	-0.0098856	0.613547	-6882.1	-0.178435	0.568624	-6882.27	ex0001_r000044	knn	3
intensity_mean	3-month	1	38825	3	7820.46	8993.26	916.545	1172.8	-0.380599	0.485742	0.677046	0.86634	0.0254637	0	0.406062	-0.188277	0.954057	-7820.65	-0.410962	0.610813	-7820.87	ex0001_r000044	knn	3
intensity_mean	3-month	1	22525	3	9865.6	8540.51	672.198	-1325.08	1.43661	0.151699	0.651817	-1.28491	0.163749	0	-1.27286	-0.395835	0.430849	-9865.99	0.719037	1.31621	-9864.88	ex0001_r000100	knn	3
intensity_mean	3-month	1	22675	3	9275.07	9151.55	1117.45	-123.522	0.863985	0.744208	1.08357	-0.119777	0.134163	0	-0.729822	-0.123008	1.00712	-9275.19	0.500428	0.920722	-9274.57	ex0001_r000100	knn	3
intensity_mean	3-month	1	24550	3	9531.4	8182.66	257.753	-1348.73	1.11254	-0.195304	0.249938	-1.30784	-0.0229883	0	-1.13553	0.0443468	0.177645	-9531.35	-0.119542	0.921106	-9531.52	ex0001_r000100	knn	3
intensity_mean	3-month	1	25535	3	8222.79	7921.38	168.682	-301.409	-0.156396	-0.448666	0.163568	-0.29227	0.567992	0	0.724387	-0.119552	0.264325	-8222.9	0.294939	0.497813	-8222.49	ex0001_r000100	knn	3
intensity_mean	3-month	1	26182	3	9129.42	8110.94	496.502	-1018.48	0.722748	-0.264847	0.481448	-0.987596	-1.11958	0	-1.84233	-0.447573	0.414629	-9129.87	-0.0451882	0.119301	-9129.46	ex0001_r000100	knn	3
intensity_mean	3-month	1	27333	3	7944.24	8796.62	904.021	852.381	-0.426495	0.400042	0.876611	0.826537	0.319665	0	0.74616	0.545409	0.451275	-7943.7	-0.489762	1.41283	-7944.73	ex0001_r000100	knn	3
intensity_mean	3-month	1	28377	3	7086.94	7271.08	769.548	184.135	-1.2578	-1.07925	0.746215	0.178552	-0.211266	0	1.04653	0.220513	0.555088	-7086.72	-0.657682	1.23157	-7087.6	ex0001_r000100	knn	3
intensity_mean	3-month	1	28779	3	8683.95	8934.4	1042.48	250.451	0.290783	0.53364	1.01087	0.242857	-0.24857	0	-0.539352	-0.186459	0.116063	-8684.13	0.767957	1.2693	-8683.18	ex0001_r000100	knn	3
intensity_mean	3-month	1	28795	3	8821.09	8783.86	1213.83	-37.2267	0.423766	0.387668	1.17703	-0.036098	0.185164	0	-0.238602	0.838046	0.960119	-8820.25	0.292144	0.819715	-8820.79	ex0001_r000100	knn	3
intensity_mean	3-month	1	28979	3	10149.5	9152.34	290.066	-997.194	1.71194	0.744978	0.281271	-0.966959	-0.341097	0	-2.05303	0.596249	0.367183	-10148.9	0.168872	1.78874	-10149.4	ex0001_r000100	knn	3
intensity_mean	3-month	1	29058	3	7972.97	7285.78	952.691	-687.187	-0.398637	-1.06499	0.923805	-0.666351	-0.432092	0	-0.0334553	0.436915	0.730735	-7972.53	0.952817	0.674199	-7972.02	ex0001_r000100	knn	3
intensity_mean	3-month	1	30536	3	9360.87	9122.95	1110.49	-237.92	0.947182	0.716476	1.07682	-0.230706	-0.52602	0	-1.4732	-0.203488	0.884641	-9361.07	-0.441023	1.49831	-9361.31	ex0001_r000100	knn	3
intensity_mean	3-month	1	32055	3	7840.71	8386.79	675.718	546.086	-0.52689	0.00263944	0.65523	0.529529	-0.311721	0	0.215169	-0.104179	0.133446	-7840.81	0.567489	1.48301	-7840.14	ex0001_r000100	knn	3
intensity_mean	3-month	1	32267	3	8374.13	8932.85	1164.84	558.713	-0.00963726	0.532135	1.12952	0.541772	0.325956	0	0.335594	0.569986	1.00357	-8373.56	0.946642	0.590651	-8373.19	ex0001_r000100	knn	3
intensity_mean	3-month	1	33873	3	7827.91	8866.16	516.048	1038.25	-0.539297	0.467475	0.500401	1.00677	0.382453	0	0.92175	0.106256	0.941746	-7827.81	0.161074	1.10578	-7827.75	ex0001_r000100	knn	3
intensity_mean	3-month	1	34238	3	6448.21	7483.99	450.111	1035.78	-1.87717	-0.872791	0.436464	1.00438	0.898031	0	2.7752	0.513703	0.270501	-6447.69	-0.558021	1.36745	-6448.76	ex0001_r000100	knn	3
intensity_mean	3-month	1	35735	3	7753.92	8323.47	909.179	569.543	-0.611041	-0.0587663	0.881612	0.552274	-1.26095	0	-0.649914	-0.303172	1.07209	-7754.23	0.107674	0.76764	-7753.82	ex0001_r000100	knn	3
intensity_mean	3-month	1	36557	3	7808.18	8551.36	654.507	743.181	-0.558434	0.162214	0.634662	0.720648	-0.031225	0	0.527209	-0.515331	0.324616	-7808.69	0.672098	1.35237	-7807.5	ex0001_r000100	knn	3
intensity_mean	3-month	1	38805	3	8115.25	8740.53	695.743	625.288	-0.260674	0.345655	0.674648	0.606329	-0.673505	0	-0.41283	-0.123863	0.381832	-8115.37	-0.756655	0.1829	-8116	ex0001_r000100	knn	3
intensity_mean	3-month	1	21114	3	9635.5	9913.88	514.799	278.382	0.109327	0.375083	0.49145	0.265756	0.587993	0	0.478666	-0.382528	1.29435	-9635.88	-1.01386	0.87662	-9636.51	ex0001_r000353	knn	3
intensity_mean	3-month	1	21150	3	9513.06	8715.14	992.502	-797.916	-0.00756003	-0.769287	0.947487	-0.761727	0.633497	0	0.641057	-0.401633	0.498878	-9513.46	1.08144	0.773817	-9511.98	ex0001_r000353	knn	3
intensity_mean	3-month	1	21613	3	10727.8	8925.07	793.47	-1802.73	1.15208	-0.568883	0.757482	-1.72096	-0.307655	0	-1.45974	0.580213	0.385274	-10727.2	0.158943	0.410153	-10727.6	ex0001_r000353	knn	3
intensity_mean	3-month	1	21634	3	10492.8	10084.3	745.627	-408.567	0.927785	0.537748	0.711809	-0.390037	-0.549562	0	-1.47735	0.407346	0.773804	-10492.4	-0.302977	0.500942	-10493.1	ex0001_r000353	knn	3
intensity_mean	3-month	1	21664	3	9776.88	10370.1	645.149	593.178	0.244294	0.810568	0.615888	0.566274	0.139054	0	-0.10524	0.030988	1.05721	-9776.85	-0.664357	0.959619	-9777.54	ex0001_r000353	knn	3
intensity_mean	3-month	1	21867	3	11131.1	8636	809.021	-2495.09	1.53708	-0.844841	0.772328	-2.38192	0.165411	0	-1.37167	-0.564081	1.22743	-11131.7	0.228381	1.12204	-11130.9	ex0001_r000353	knn	3
intensity_mean	3-month	1	21993	3	10097.2	9161.84	1460.67	-935.309	0.550042	-0.342846	1.39442	-0.892887	-1.15552	0	-1.70556	0.926606	0.484287	-10096.2	-0.200094	1.23147	-10097.4	ex0001_r000353	knn	3
intensity_mean	3-month	1	22148	3	10667	9176.16	1201.05	-1490.81	1.09401	-0.329179	1.14658	-1.42319	0.0550289	0	-1.03898	0.156205	1.65509	-10666.8	0.411004	1.04237	-10666.6	ex0001_r000353	knn	3
intensity_mean	3-month	1	22406	3	10529.7	10032.2	982.036	-497.567	0.963002	0.488003	0.937495	-0.474999	-0.737509	0	-1.70051	-0.350501	0.845565	-10530.1	-0.214886	0.101762	-10529.9	ex0001_r000353	knn	3
intensity_mean	3-month	1	23333	3	10821.1	9806.17	292.052	-1014.9	1.24112	0.272252	0.278806	-0.968871	0.677733	0	-0.56339	-0.547283	0.679556	-10821.6	-0.286386	1.68832	-10821.4	ex0001_r000353	knn	3
intensity_mean	3-month	1	25165	3	7870.51	9062.23	538.021	1191.72	-1.57561	-0.437944	0.513618	1.13767	0.412251	0	1.98786	-0.216329	0.852832	-7870.72	-0.555644	1.34282	-7871.06	ex0001_r000353	knn	3
intensity_mean	3-month	1	25652	3	9741.11	9336.95	411.404	-404.159	0.21015	-0.175679	0.392745	-0.385828	-0.54369	0	-0.75384	0.947796	0.572361	-9740.17	-1.12298	0.488351	-9742.24	ex0001_r000353	knn	3
intensity_mean	3-month	1	25690	3	9539.08	9321.31	1352.96	-217.777	0.0172831	-0.190616	1.29159	-0.207899	0.444589	0	0.427305	-0.018853	0.865038	-9539.1	0.359624	0.724224	-9538.72	ex0001_r000353	knn	3
intensity_mean	3-month	1	26019	3	10808.9	9554.66	823.153	-1254.23	1.22949	0.0321517	0.785819	-1.19734	0.93283	0	-0.296665	0.403402	0.0736155	-10808.5	0.224482	0.512023	-10808.7	ex0001_r000353	knn	3
intensity_mean	3-month	1	26226	3	9206.99	9021.65	1507.33	-185.34	-0.29975	-0.476684	1.43897	-0.176934	0.607268	0	0.907018	-0.767028	0.225307	-9207.75	1.05564	0.767678	-9205.93	ex0001_r000353	knn	3
intensity_mean	3-month	1	26408	3	11375.6	8500.22	900.98	-2875.41	1.77053	-0.974462	0.860115	-2.745	0.301385	0	-1.46915	0.92642	0.831544	-11374.7	0.458711	0.685545	-11375.2	ex0001_r000353	knn	3
intensity_mean	3-month	1	26460	3	10329.4	9724.63	816.192	-604.805	0.771791	0.194417	0.779174	-0.577374	-0.0489074	0	-0.820698	0.850593	0.886605	-10328.6	-0.55145	1.31228	-10330	ex0001_r000353	knn	3
intensity_mean	3-month	1	26592	3	9266.6	10078.9	745.586	812.31	-0.24284	0.532627	0.71177	0.775467	-0.0453787	0	0.197461	0.283359	1.69701	-9266.32	-1.12364	0.406279	-9267.73	ex0001_r000353	knn	3
intensity_mean	3-month	1	27414	3	9808.28	9600.26	1179.63	-208.029	0.274275	0.0756807	1.12613	-0.198594	0.173615	0	-0.100659	-0.0974692	1.05675	-9808.38	-0.312626	1.58978	-9808.6	ex0001_r000353	knn	3
intensity_mean	3-month	1	27570	3	7799.22	9263.14	345.671	1463.92	-1.64367	-0.246144	0.329993	1.39753	-0.371754	0	1.27191	1.12413	0.301579	-7798.09	-1.23128	0.301011	-7800.45	ex0001_r000353	knn	3
intensity_mean	3-month	1	27589	3	10945	9980.69	446.61	-964.302	1.35942	0.438858	0.426353	-0.920566	-1.01871	0	-2.37813	-0.385643	0.391201	-10945.4	-0.434781	1.31356	-10945.4	ex0001_r000353	knn	3
intensity_mean	3-month	1	27805	3	8867.67	8667.21	854.568	-200.462	-0.623676	-0.815047	0.815809	-0.19137	-0.252398	0	0.371278	-0.491698	1.35279	-8868.16	0.061448	1.37836	-8867.61	ex0001_r000353	knn	3
intensity_mean	3-month	1	27853	3	9724.94	10300.4	965.939	575.49	0.194711	0.7441	0.922128	0.549389	-0.023948	0	-0.218659	-0.297051	0.758926	-9725.24	0.39739	0.989507	-9724.54	ex0001_r000353	knn	3
intensity_mean	3-month	1	28486	3	9672.34	10357.8	665.111	685.439	0.144495	0.798845	0.634944	0.65435	1.09443	0	0.949938	0.246185	1.01443	-9672.09	-0.642974	0.961691	-9672.98	ex0001_r000353	knn	3
intensity_mean	3-month	1	28494	3	8466.64	8863.52	873.483	396.88	-1.00652	-0.627641	0.833866	0.37888	0.146804	0	1.15333	-0.110524	0.75169	-8466.75	-0.046897	1.9495	-8466.68	ex0001_r000353	knn	3
intensity_mean	3-month	1	30247	3	9507.69	9414.76	476.727	-92.9286	-0.0126862	-0.1014	0.455105	-0.0887138	-0.0268772	0	-0.014191	0.120081	1.44182	-9507.57	-0.665465	0.711685	-9508.36	ex0001_r000353	knn	3
intensity_mean	3-month	1	30658	3	8029.14	10547.5	931.454	2518.37	-1.42418	0.979967	0.889208	2.40415	-0.530041	0	0.89414	0.453593	1.25605	-8028.68	0.981082	0.375938	-8028.15	ex0001_r000353	knn	3
intensity_mean	3-month	1	30699	3	9240.33	10028.2	664.37	787.897	-0.267922	0.484239	0.634238	0.752161	-0.641664	0	-0.373742	-0.330223	1.02811	-9240.66	0.0944982	0.859376	-9240.23	ex0001_r000353	knn	3
intensity_mean	3-month	1	31263	3	8934.87	10188	813.897	1253.17	-0.559529	0.636807	0.776983	1.19634	0.237454	0	0.796983	-0.254226	0.896878	-8935.12	0.393869	0.462719	-8934.47	ex0001_r000353	knn	3
intensity_mean	3-month	1	31538	3	8694.72	9265.99	1701.27	571.273	-0.788785	-0.243422	1.62411	0.545363	0.386793	0	1.17558	0.0065674	1.36173	-8694.71	-0.4387	0.867611	-8695.16	ex0001_r000353	knn	3
intensity_mean	3-month	1	31839	3	9240.47	10354.5	562.814	1114.05	-0.267782	0.795736	0.537287	1.06352	0.902072	0	1.16985	-1.22255	0.0973367	-9241.7	0.448886	0.964345	-9240.03	ex0001_r000353	knn	3
intensity_mean	3-month	1	33209	3	9414.06	9208.34	1724.29	-205.72	-0.102068	-0.298458	1.64609	-0.19639	0.514477	0	0.616546	-0.905984	0.635333	-9414.97	0.489168	0.769661	-9413.57	ex0001_r000353	knn	3
intensity_mean	3-month	1	34189	3	7932.44	10790.7	533.956	2858.24	-1.51649	1.21211	0.509738	2.7286	1.06879	0	2.58528	0.15314	1.52175	-7932.29	-0.374425	1.45337	-7932.82	ex0001_r000353	knn	3
intensity_mean	3-month	1	34895	3	10488.6	9661.36	1005.45	-827.273	0.923766	0.134015	0.959852	-0.789752	0.969863	0	0.0460969	0.351136	1.57604	-10488.3	-0.0418012	0.898737	-10488.7	ex0001_r000353	knn	3
intensity_mean	3-month	1	21166	3	13622.4	10082	1645.14	-3540.4	2.56534	0.743018	0.846789	-1.82232	0.84886	0	-1.71648	-0.338398	0.83201	-13622.7	-0.635885	0.224974	-13623	ex0001_r000624	knn	3
intensity_mean	3-month	1	21231	3	12876.1	9353.55	1075.39	-3522.52	2.18118	0.368067	0.553528	-1.81312	-0.34157	0	-2.52275	-0.293614	0.907389	-12876.4	-0.373119	0.648523	-12876.4	ex0001_r000624	knn	3
intensity_mean	3-month	1	22478	3	11186.8	8817.28	1073.4	-2369.48	1.31166	0.0920392	0.552504	-1.21962	-0.099112	0	-1.41077	-0.477227	0.951803	-11187.2	0.612417	1.59655	-11186.2	ex0001_r000624	knn	3
intensity_mean	3-month	1	22736	3	10438.4	11595.4	2888.65	1157.04	0.926467	1.52202	1.48685	0.595554	-0.597739	0	-1.52421	-0.948364	0.342282	-10439.4	0.286627	1.97355	-10438.1	ex0001_r000624	knn	3
intensity_mean	3-month	1	22880	3	8287.87	10962.5	2440.44	2674.62	-0.180458	1.19623	1.25614	1.37668	-0.554224	0	-0.373766	-0.899006	0.332388	-8288.77	-0.337827	0.665294	-8288.21	ex0001_r000624	knn	3
intensity_mean	3-month	1	23036	3	9334.36	10739.7	1880.32	1405.38	0.358192	1.08157	0.967842	0.72338	0.250022	0	-0.108171	0.231831	0.719093	-9334.13	1.73564	1.12097	-9332.63	ex0001_r000624	knn	3
intensity_mean	3-month	1	23421	3	8826.68	7871.6	410.335	-955.076	0.0968775	-0.39472	0.211208	-0.491598	-0.461323	0	-0.558201	-0.409516	0.595907	-8827.09	-0.520715	0.73824	-8827.2	ex0001_r000624	knn	3
intensity_mean	3-month	1	23439	3	10007.3	9952.34	1069.05	-54.9518	0.70456	0.676275	0.550261	-0.0282848	-0.00929453	0	-0.713855	0.622433	0.123525	-10006.7	0.966117	1.05228	-10006.3	ex0001_r000624	knn	3
intensity_mean	3-month	1	23957	3	11519.7	9923.25	3210.71	-1596.48	1.48305	0.661304	1.65262	-0.821742	0.298888	0	-1.18416	-0.69411	0.769525	-11520.4	-0.906651	0.096159	-11520.6	ex0001_r000624	knn	3
intensity_mean	3-month	1	24271	3	9452.72	8797.19	1059.32	-655.532	0.419114	0.0816984	0.545253	-0.337416	-0.50547	0	-0.924584	-0.73964	0.595048	-9453.46	-0.270361	0.855717	-9452.99	ex0001_r000624	knn	3
intensity_mean	3-month	1	24422	3	9933.55	8770.46	1032.13	-1163.09	0.666608	0.06794	0.531261	-0.598668	0.806614	0	0.140006	-0.596227	0.720078	-9934.15	0.00633291	0.589508	-9933.55	ex0001_r000624	knn	3
intensity_mean	3-month	1	25743	3	7453.94	6732.59	181.217	-721.346	-0.609703	-0.980995	0.0932762	-0.371292	0.138365	0	0.748069	0.462552	1.36	-7453.47	0.107378	1.23153	-7453.83	ex0001_r000624	knn	3
intensity_mean	3-month	1	26892	3	9335.88	10176.1	937.672	840.258	0.358973	0.791471	0.48264	0.432498	0.946857	0	0.587884	0.723436	0.0676483	-9335.16	0.392518	0.0587797	-9335.49	ex0001_r000624	knn	3
intensity_mean	3-month	1	26973	3	7467.47	9401.96	1896.73	1934.49	-0.602736	0.392986	0.976287	0.995722	-0.232795	0	0.369942	-0.0219833	0.738782	-7467.49	-0.34157	0.720825	-7467.81	ex0001_r000624	knn	3
intensity_mean	3-month	1	27839	3	7730.89	6863.08	700.359	-867.807	-0.467151	-0.913829	0.360489	-0.446679	0.687809	0	1.15496	-0.865338	0.536656	-7731.75	-0.494098	0.727089	-7731.38	ex0001_r000624	knn	3
intensity_mean	3-month	1	28164	3	7167.08	6802.98	626.394	-364.099	-0.757354	-0.944763	0.322418	-0.18741	0.537536	0	1.29489	-0.660785	0.835165	-7167.74	-0.166194	1.28836	-7167.25	ex0001_r000624	knn	3
intensity_mean	3-month	1	28643	3	7287.18	6762.95	582.26	-524.228	-0.695537	-0.965369	0.299702	-0.269831	-0.00679337	0	0.688744	-0.661488	0.834064	-7287.84	-0.73707	0.326435	-7287.91	ex0001_r000624	knn	3
intensity_mean	3-month	1	28772	3	9532.91	9407.51	1802.28	-125.4	0.46039	0.395844	0.927672	-0.064546	-0.295268	0	-0.755658	-0.277861	1.05095	-9533.19	0.281447	0.428716	-9532.63	ex0001_r000624	knn	3
intensity_mean	3-month	1	29584	3	7026.22	6997.84	830.701	-28.3781	-0.829859	-0.844466	0.427579	-0.0146068	1.04089	0	1.87075	-1.15412	1.24074	-7027.37	-0.567188	0.179396	-7026.78	ex0001_r000624	knn	3
intensity_mean	3-month	1	30800	3	6667.5	6994.74	433.37	327.241	-1.0145	-0.846063	0.223065	0.168438	0.0734135	0	1.08791	0.378095	1.46336	-6667.12	-0.095183	1.12999	-6667.59	ex0001_r000624	knn	3
intensity_mean	3-month	1	30838	3	6592.91	6713.99	204.13	121.083	-1.05289	-0.990567	0.10507	0.0623238	-0.770925	0	0.281966	-0.190203	0.359533	-6593.1	1.03802	0.401053	-6591.87	ex0001_r000624	knn	3
intensity_mean	3-month	1	31095	3	6095.55	7308.06	372.889	1212.51	-1.30889	-0.684788	0.191934	0.624105	-0.152411	0	1.15648	-0.916169	1.2229	-6096.47	-0.665701	0.34278	-6096.22	ex0001_r000624	knn	3
intensity_mean	3-month	1	32094	3	7583.05	9420.41	131.659	1837.36	-0.543245	0.402485	0.0677676	0.94573	0.470898	0	1.01414	-0.290854	0.215302	-7583.34	-0.552717	0.421605	-7583.6	ex0001_r000624	knn	3
intensity_mean	3-month	1	34372	3	9275.61	8989.78	1241.75	-285.834	0.32795	0.180826	0.639157	-0.147125	0.690742	0	0.362792	-0.750516	0.67328	-9276.36	-0.0697959	0.687782	-9275.68	ex0001_r000624	knn	3
intensity_mean	3-month	1	35073	3	6937.36	6904.78	477.042	-32.5817	-0.875595	-0.892365	0.245544	-0.0167705	-0.454453	0	0.421142	0.176938	1.57854	-6937.19	-0.169152	1.03275	-6937.53	ex0001_r000624	knn	3
intensity_mean	3-month	1	38820	3	7859.47	9271.29	2062.39	1411.82	-0.400966	0.325729	1.06156	0.726695	-0.604469	0	-0.203503	-0.217143	0.734921	-7859.69	0.105914	0.465765	-7859.36	ex0001_r000624	knn	3
intensity_mean	3-month	1	39324	3	6675.19	7332.56	414.632	657.37	-1.01054	-0.672179	0.21342	0.338362	-0.338044	0	0.672497	-1.03083	1.40806	-6676.22	-0.845154	0.384946	-6676.03	ex0001_r000624	knn	3
intensity_mean	3-month	1	21140	3	13070.6	11021.7	454.813	-2048.9	1.59233	0.475268	0.247965	-1.11707	-0.693432	0	-2.28577	-0.992217	1.25607	-13071.6	0.0792909	1.59776	-13070.5	ex0001_r000875	knn	3
intensity_mean	3-month	1	21207	3	9394.28	9894.53	1515.54	500.254	-0.411995	-0.139256	0.826277	0.272739	0.114069	0	0.526065	-0.423535	0.170946	-9394.7	0.1386	0.954125	-9394.14	ex0001_r000875	knn	3
intensity_mean	3-month	1	21262	3	10908.1	10917.5	1381.39	9.39543	0.413361	0.418483	0.753137	0.0051224	0.125996	0	-0.287365	-0.586793	0.471262	-10908.7	0.411687	1.25912	-10907.7	ex0001_r000875	knn	3
intensity_mean	3-month	1	21311	3	11981.1	11064.9	533.275	-916.203	0.998366	0.49885	0.290742	-0.499515	-0.252173	0	-1.25054	1.38077	0.917741	-11979.8	0.641329	0.462492	-11980.5	ex0001_r000875	knn	3
intensity_mean	3-month	1	21419	3	11671	10949.3	923.729	-721.656	0.829264	0.435816	0.503618	-0.393448	0.807288	0	-0.0219754	0.807806	1.58723	-11670.2	-0.145161	1.28219	-11671.1	ex0001_r000875	knn	3
intensity_mean	3-month	1	21441	3	11893.4	11537.5	1481.87	-355.911	0.950553	0.75651	0.807918	-0.194043	-0.10545	0	-1.056	-0.382219	0.609965	-11893.8	0.460303	1.38267	-11893	ex0001_r000875	knn	3
intensity_mean	3-month	1	21533	3	9777.54	9503.66	1402.42	-273.883	-0.203039	-0.352361	0.764604	-0.149322	-0.271916	0	-0.0688769	0.193223	0.909351	-9777.35	-0.128359	0.756431	-9777.67	ex0001_r000875	knn	3
intensity_mean	3-month	1	21667	3	13204.5	11205.8	405.61	-1998.64	1.66532	0.575661	0.221139	-1.08966	-0.423297	0	-2.08862	0.546956	0.26092	-13203.9	0.0599797	0.845982	-13204.4	ex0001_r000875	knn	3
intensity_mean	3-month	1	21758	3	11052.4	10735.9	1915.53	-316.498	0.492002	0.319447	1.04435	-0.172556	-0.422941	0	-0.914943	-0.165437	1.11289	-11052.5	-0.298325	1.2626	-11052.7	ex0001_r000875	knn	3
intensity_mean	3-month	1	21777	3	8277.66	8560.38	1013	282.718	-1.02078	-0.86664	0.552288	0.154138	-0.491429	0	0.529349	0.186914	1.21888	-8277.47	-0.268696	0.424354	-8277.93	ex0001_r000875	knn	3
intensity_mean	3-month	1	21787	3	11504.2	10543.7	541.498	-960.498	0.738319	0.214654	0.295225	-0.523665	0.367173	0	-0.371146	0.551469	2.23447	-11503.6	0.0581057	0.515225	-11504.1	ex0001_r000875	knn	3
intensity_mean	3-month	1	21806	3	9743.82	9492.09	1182.62	-251.729	-0.221426	-0.358669	0.644765	-0.137243	-0.373063	0	-0.151637	0.0160375	1.44254	-9743.8	0.965987	0.568767	-9742.85	ex0001_r000875	knn	3
intensity_mean	3-month	1	21936	3	11159.2	12209.5	1638.07	1050.3	0.550245	1.12287	0.893081	0.572623	-0.164063	0	-0.714307	0.462885	0.382209	-11158.7	-0.456787	0.873196	-11159.7	ex0001_r000875	knn	3
intensity_mean	3-month	1	21986	3	9740.71	8773.3	2047.86	-967.411	-0.22312	-0.750554	1.1165	-0.527434	0.662766	0	0.885886	0.307177	0.987624	-9740.4	-0.353634	0.959926	-9741.06	ex0001_r000875	knn	3
intensity_mean	3-month	1	22162	3	13040.4	12641.9	465.082	-398.489	1.57589	1.35863	0.253564	-0.217257	0.151953	0	-1.42393	-0.028575	0.944095	-13040.4	0.760974	1.35398	-13039.7	ex0001_r000875	knn	3
intensity_mean	3-month	1	22210	3	10957.6	9110.32	845.749	-1847.25	0.440314	-0.566812	0.461104	-1.00713	-0.601147	0	-1.04146	-0.22616	1.4446	-10957.8	0.145852	0.348624	-10957.4	ex0001_r000875	knn	3
intensity_mean	3-month	1	22264	3	11152.5	11394	700.995	241.58	0.546568	0.678278	0.382184	0.13171	1.18742	0	0.640853	0.239102	1.50014	-11152.2	0.469792	0.234466	-11152	ex0001_r000875	knn	3
intensity_mean	3-month	1	22340	3	14049.7	11246	386.279	-2803.69	2.12614	0.597569	0.2106	-1.52857	0.0299013	0	-2.09624	0.574171	0.227846	-14049.1	-0.49715	0.913011	-14050.2	ex0001_r000875	knn	3
intensity_mean	3-month	1	22464	3	12303.7	11796.4	297.843	-507.298	1.17423	0.897648	0.162384	-0.27658	0.875499	0	-0.298728	-0.465578	0.648674	-12304.2	0.188321	1.06746	-12303.5	ex0001_r000875	knn	3
intensity_mean	3-month	1	22519	3	10199.3	10614.1	2104.91	414.744	0.0269292	0.253048	1.1476	0.226119	0.76441	0	0.737481	0.357541	1.05957	-10199	0.0251051	0.290536	-10199.3	ex0001_r000875	knn	3
intensity_mean	3-month	1	22652	3	13773.7	12667.6	1358.18	-1106.13	1.97567	1.37261	0.740482	-0.603066	0.503321	0	-1.47235	-0.574668	0.535697	-13774.3	0.516784	1.04036	-13773.2	ex0001_r000875	knn	3
intensity_mean	3-month	1	22863	3	10278.2	9057.31	280.567	-1220.89	0.0699232	-0.59571	0.152965	-0.665633	-0.0863019	0	-0.156225	0.578808	1.0912	-10277.6	-0.385557	0.295452	-10278.6	ex0001_r000875	knn	3
intensity_mean	3-month	1	22901	3	10910.5	12974.2	1207.29	2063.64	0.414657	1.53976	0.658214	1.1251	-0.0756983	0	-0.490355	-0.0659908	0.631005	-10910.6	-0.472323	0.885799	-10911	ex0001_r000875	knn	3
intensity_mean	3-month	1	22911	3	9264.06	8002.57	896.857	-1261.49	-0.482991	-1.17076	0.488968	-0.687766	0.055191	0	0.538182	-0.295216	0.73064	-9264.35	-0.47818	0.85687	-9264.54	ex0001_r000875	knn	3
intensity_mean	3-month	1	23075	3	9378.19	11064.9	226.954	1686.7	-0.420764	0.498828	0.123736	0.919592	-0.698003	0	-0.277239	-0.37966	0.859826	-9378.57	0.435573	0.845792	-9377.76	ex0001_r000875	knn	3
intensity_mean	3-month	1	23247	3	11412.8	12226.8	994.994	813.922	0.688528	1.13228	0.542473	0.443752	-0.669616	0	-1.35814	-1.31895	0.957514	-11414.2	-0.437259	1.77099	-11413.3	ex0001_r000875	knn	3
intensity_mean	3-month	1	23315	3	10522.6	10192.7	833.632	-329.922	0.203179	0.0233051	0.454497	-0.179874	-0.154756	0	-0.357935	-1.22271	1.25894	-10523.8	-0.514175	0.999935	-10523.1	ex0001_r000875	knn	3
intensity_mean	3-month	1	23493	3	9776.49	8494.3	900.918	-1282.19	-0.203612	-0.902666	0.491182	-0.699054	-0.223294	0	-0.019682	-0.674459	1.42403	-9777.17	-0.42036	0.790346	-9776.91	ex0001_r000875	knn	3
intensity_mean	3-month	1	23547	3	10782.1	12074.9	217.052	1292.81	0.344664	1.04951	0.118337	0.704844	-0.891408	0	-1.23607	-0.0893181	1.25103	-10782.2	0.224863	1.10714	-10781.9	ex0001_r000875	knn	3
intensity_mean	3-month	1	23651	3	11325.1	10415.9	899.083	-909.238	0.640718	0.145	0.490182	-0.495718	0.142247	0	-0.498471	-0.33289	0.862965	-11325.5	0.344891	0.716185	-11324.8	ex0001_r000875	knn	3
intensity_mean	3-month	1	23696	3	11065.7	11000.1	250.925	-65.6072	0.499293	0.463524	0.136805	-0.0357692	-0.882986	0	-1.38228	-0.567383	0.467178	-11066.3	-0.211291	0.580891	-11066	ex0001_r000875	knn	3
intensity_mean	3-month	1	24125	3	9546.31	9084.96	1078.36	-461.343	-0.32911	-0.580635	0.587923	-0.251525	0.656305	0	0.985415	-0.158783	0.563574	-9546.46	-0.362989	0.54386	-9546.67	ex0001_r000875	knn	3
intensity_mean	3-month	1	24166	3	11137.4	11045.5	325.353	-91.9151	0.538378	0.488266	0.177383	-0.0501123	-0.343016	0	-0.881394	0.275556	1.45166	-11137.2	-0.138115	0.820918	-11137.6	ex0001_r000875	knn	3
intensity_mean	3-month	1	24189	3	12978.8	12170.7	841.635	-808.172	1.54231	1.1017	0.458861	-0.440617	-1.32573	0	-2.86805	0.467798	1.49004	-12978.4	-0.379699	1.57665	-12979.2	ex0001_r000875	knn	3
intensity_mean	3-month	1	24224	3	10369.5	12045.5	1090.88	1676.04	0.119686	1.03347	0.594752	0.913779	-0.11418	0	-0.233866	-0.271297	0.546209	-10369.8	-0.495133	0.903665	-10370	ex0001_r000875	knn	3
intensity_mean	3-month	1	24396	3	10961.4	10149.2	1034.74	-812.248	0.442404	-0.00043518	0.564144	-0.442839	-0.804807	0	-1.24721	-0.127502	0.336889	-10961.5	0.832031	0.541074	-10960.6	ex0001_r000875	knn	3
intensity_mean	3-month	1	24613	3	10820.2	10860.4	1118.67	40.2195	0.365431	0.387358	0.609899	0.0219277	-0.694591	0	-1.06002	0.199742	0.990448	-10820	0.405824	0.629308	-10819.8	ex0001_r000875	knn	3
intensity_mean	3-month	1	24675	3	12835.6	12751	448.931	-84.5951	1.46424	1.41812	0.244758	-0.0461214	-0.414077	0	-1.87832	0.68476	0.336043	-12835	-0.0200974	2.15464	-12835.7	ex0001_r000875	knn	3
intensity_mean	3-month	1	24682	3	8159.13	10043.1	814.784	1884	-1.0854	-0.05824	0.444222	1.02716	-0.426003	0	0.659397	-0.264903	1.44803	-8159.4	-0.350401	0.525323	-8159.48	ex0001_r000875	knn	3
intensity_mean	3-month	1	24706	3	12049.2	11331.3	844.459	-717.922	1.0355	0.644084	0.460401	-0.391412	-0.457008	0	-1.4925	-0.145198	1.84306	-12049.4	-0.160985	1.10271	-12049.4	ex0001_r000875	knn	3
intensity_mean	3-month	1	24719	3	11822.8	10204.9	2730.7	-1617.99	0.91206	0.0299308	1.48878	-0.88213	-0.168334	0	-1.08039	0.363587	0.355312	-11822.5	0.437342	0.182074	-11822.4	ex0001_r000875	knn	3
intensity_mean	3-month	1	24837	3	7606.69	9837.28	462.722	2230.59	-1.38659	-0.170468	0.252277	1.21612	-0.29062	0	1.09597	-1.31292	0.52969	-7608.01	-0.0926664	0.610444	-7606.79	ex0001_r000875	knn	3
intensity_mean	3-month	1	24840	3	10065.2	9228.09	999.464	-837.066	-0.0462292	-0.502599	0.544909	-0.45637	-0.401387	0	-0.355158	0.0656323	0.678698	-10065.1	-0.190311	1.36169	-10065.4	ex0001_r000875	knn	3
intensity_mean	3-month	1	25104	3	9725.05	9624.19	1558.81	-100.855	-0.23166	-0.286646	0.849866	-0.0549866	-0.0360228	0	0.195637	1.15438	0.54861	-9723.89	0.429859	1.03536	-9724.62	ex0001_r000875	knn	3
intensity_mean	3-month	1	25504	3	9173.04	9425.7	783.42	252.659	-0.532615	-0.394864	0.427122	0.13775	0.470141	0	1.00276	0.475818	1.23304	-9172.57	-0.624208	0.696467	-9173.67	ex0001_r000875	knn	3
intensity_mean	3-month	1	25647	3	8071.97	9235.06	1013.56	1163.09	-1.13292	-0.498802	0.552595	0.634119	-0.373286	0	0.759635	-0.434282	0.239186	-8072.4	-0.350537	1.28069	-8072.32	ex0001_r000875	knn	3
intensity_mean	3-month	1	25695	3	11871.9	11518	762.011	-353.914	0.9388	0.745846	0.41545	-0.192954	0.586619	0	-0.352181	-0.249317	1.798	-11872.1	0.292203	1.21611	-11871.6	ex0001_r000875	knn	3
intensity_mean	3-month	1	25925	3	8468.24	8930.38	1161.06	462.144	-0.916874	-0.664912	0.633014	0.251962	-0.180359	0	0.736514	-0.573433	1.39026	-8468.81	-0.556042	0.558165	-8468.8	ex0001_r000875	knn	3
intensity_mean	3-month	1	26046	3	12480.1	12752.4	1212.17	272.255	1.27041	1.41884	0.660877	0.148434	0.569309	0	-0.701101	-0.685237	0.584419	-12480.8	-0.833789	1.13025	-12481	ex0001_r000875	knn	3
intensity_mean	3-month	1	26094	3	9261.5	9540.52	371.357	279.015	-0.484385	-0.332265	0.202464	0.15212	0.563967	0	1.04835	-0.547786	0.739946	-9262.05	-0.192081	0.442082	-9261.7	ex0001_r000875	knn	3
intensity_mean	3-month	1	26095	3	9035.67	8516.43	967.444	-519.245	-0.607508	-0.890601	0.527452	-0.283094	-0.0869688	0	0.520539	0.00646943	0.852986	-9035.67	-0.195969	1.51745	-9035.87	ex0001_r000875	knn	3
intensity_mean	3-month	1	26107	3	9083.3	8740.09	1170.64	-343.215	-0.581539	-0.768661	0.638234	-0.187122	-0.757293	0	-0.175753	0.729984	0.189263	-9082.57	0.820105	0.657009	-9082.48	ex0001_r000875	knn	3
intensity_mean	3-month	1	26108	3	11668.3	11758.1	1258.78	89.7598	0.827805	0.876742	0.686288	0.0489372	0.300002	0	-0.527803	0.160842	0.820652	-11668.1	-1.00173	0.109122	-11669.3	ex0001_r000875	knn	3
intensity_mean	3-month	1	26177	3	11159.9	11239.1	989.786	79.1914	0.550613	0.593788	0.539633	0.0431753	0.587036	0	0.0364232	0.504654	2.2769	-11159.4	-0.119038	1.02341	-11160	ex0001_r000875	knn	3
intensity_mean	3-month	1	26285	3	12069.3	10967	745.809	-1102.29	1.04644	0.445468	0.406616	-0.600971	0.903699	0	-0.142739	1.29643	1.58205	-12068	-0.566254	0.875833	-12069.9	ex0001_r000875	knn	3
intensity_mean	3-month	1	26299	3	13447.5	13432.8	3337.55	-14.6557	1.79782	1.78983	1.81964	-0.00799029	0.563191	0	-1.23463	-0.291823	1.00245	-13447.8	1.20932	2.22069	-13446.3	ex0001_r000875	knn	3
intensity_mean	3-month	1	26495	3	9933.99	11409	695.343	1475.04	-0.117746	0.686449	0.379102	0.804195	1.25439	0	1.37214	-0.302103	0.871961	-9934.29	0.333175	0.581794	-9933.65	ex0001_r000875	knn	3
intensity_mean	3-month	1	26737	3	8253.93	9174.41	1103.12	920.474	-1.03371	-0.531871	0.601423	0.501844	0.177658	0	1.21137	-0.652396	0.248918	-8254.58	-0.716878	0.694487	-8254.65	ex0001_r000875	knn	3
intensity_mean	3-month	1	27046	3	11360.3	11933.6	1144.55	573.265	0.659878	0.972423	0.624013	0.312545	0.753767	0	0.093889	-0.257853	0.76118	-11360.5	1.07663	0.92783	-11359.2	ex0001_r000875	knn	3
intensity_mean	3-month	1	27093	3	8540.86	11573.1	508.908	3032.19	-0.877283	0.775875	0.277458	1.65316	0.0175575	0	0.89484	0.0433188	0.812584	-8540.81	0.521229	1.77627	-8540.33	ex0001_r000875	knn	3
intensity_mean	3-month	1	27106	3	7733.82	11671.5	1856.32	3937.66	-1.31728	0.829541	1.01207	2.14682	0.0252317	0	1.34251	-0.478329	1.10281	-7734.3	-0.878622	0.959334	-7734.7	ex0001_r000875	knn	3
intensity_mean	3-month	1	27127	3	8737.39	9570.92	614.125	833.524	-0.770131	-0.315692	0.334822	0.454439	0.11078	0	0.880911	0.228013	1.33868	-8737.16	-0.746228	0.651452	-8738.14	ex0001_r000875	knn	3
intensity_mean	3-month	1	27449	3	9014.9	10348.7	473.229	1333.83	-0.618835	0.108371	0.258006	0.727205	0.791448	0	1.41028	-0.0876323	0.787358	-9014.99	0.868716	0.250068	-9014.03	ex0001_r000875	knn	3
intensity_mean	3-month	1	27459	3	10292.1	9174.96	848.099	-1117.1	0.0774747	-0.53157	0.462385	-0.609044	0.842897	0	0.765423	0.187141	0.750783	-10291.9	0.461484	0.348148	-10291.6	ex0001_r000875	knn	3
intensity_mean	3-month	1	27689	3	8190.16	9050.88	997.054	860.721	-1.06848	-0.599218	0.543596	0.469266	-0.24334	0	0.825144	0.0326643	0.864825	-8190.12	-1.2236	0.224962	-8191.38	ex0001_r000875	knn	3
intensity_mean	3-month	1	27829	3	8689.46	9674.13	1302.93	984.675	-0.796264	-0.259417	0.710358	0.536847	-0.127852	0	0.668412	-0.312819	0.883393	-8689.77	-0.0380747	1.49509	-8689.5	ex0001_r000875	knn	3
intensity_mean	3-month	1	27851	3	10893	10082.9	43.7338	-810.073	0.405094	-0.036559	0.0238438	-0.441653	0.309267	0	-0.0958272	0.212486	1.20004	-10892.8	0.794014	0.139063	-10892.2	ex0001_r000875	knn	3
intensity_mean	3-month	1	27977	3	8382.38	8346.7	235.658	-35.6801	-0.963682	-0.983135	0.128481	-0.0194528	-0.642583	0	0.3211	-0.623144	0.674348	-8383.01	-0.829277	0.569453	-8383.21	ex0001_r000875	knn	3
intensity_mean	3-month	1	27996	3	10034.2	10369.1	453.804	334.888	-0.0630819	0.1195	0.247415	0.182582	0.164167	0	0.227249	0.712289	0.638065	-10033.5	0.959163	0.15878	-10033.3	ex0001_r000875	knn	3
intensity_mean	3-month	1	28126	3	7624.53	7959.44	1071.73	334.907	-1.37686	-1.19427	0.584309	0.182592	-1.05033	0	0.32653	0.321345	0.832874	-7624.21	1.02791	0.475873	-7623.51	ex0001_r000875	knn	3
intensity_mean	3-month	1	28158	3	10856.4	10797.5	1124.31	-58.886	0.385135	0.353031	0.612977	-0.0321047	-0.0838363	0	-0.468972	0.597472	1.62275	-10855.8	0.662201	0.769842	-10855.7	ex0001_r000875	knn	3
intensity_mean	3-month	1	28276	3	16908.6	12603.5	2062.11	-4305.13	3.68484	1.33768	1.12427	-2.34717	-0.158012	0	-3.84285	-1.07858	0.672575	-16909.7	0.571379	2.74248	-16908.1	ex0001_r000875	knn	3
intensity_mean	3-month	1	28387	3	10117.4	9837.28	462.722	-280.122	-0.0177445	-0.170468	0.252277	-0.152723	-0.230858	0	-0.213113	-1.31292	0.52969	-10118.7	-0.0926664	0.610444	-10117.5	ex0001_r000875	knn	3
intensity_mean	3-month	1	28389	3	8546.51	8326.44	118.652	-220.07	-0.874201	-0.994183	0.0646895	-0.119983	0.680906	0	1.55511	0.946291	0.698682	-8545.56	-0.460136	0.742452	-8546.97	ex0001_r000875	knn	3
intensity_mean	3-month	1	28412	3	10988.3	9258.27	759.535	-1730.04	0.457072	-0.486148	0.4141	-0.94322	0.437219	0	-0.019853	-0.120617	0.774652	-10988.4	-0.00069359	1.45489	-10988.3	ex0001_r000875	knn	3
intensity_mean	3-month	1	28504	3	9651.34	9353.51	1424.06	-297.837	-0.271843	-0.434224	0.7764	-0.162381	0.178561	0	0.450404	-0.344088	0.911943	-9651.69	-0.525456	0.676242	-9651.87	ex0001_r000875	knn	3
intensity_mean	3-month	1	28677	3	11468.1	11687.6	874.988	219.484	0.718646	0.838309	0.477045	0.119663	0.13565	0	-0.582996	0.0741566	1.31152	-11468	0.369717	0.639439	-11467.7	ex0001_r000875	knn	3
intensity_mean	3-month	1	29041	3	8861.45	9179.31	508.145	317.861	-0.702492	-0.529194	0.277041	0.173298	-0.530924	0	0.171568	-0.735112	0.903719	-8862.19	0.808788	0.321922	-8860.65	ex0001_r000875	knn	3
intensity_mean	3-month	1	29269	3	9915.64	9772.33	663.785	-143.302	-0.12775	-0.205879	0.361897	-0.0781287	-0.822196	0	-0.694445	0.437545	1.19278	-9915.2	0.47214	0.864295	-9915.16	ex0001_r000875	knn	3
intensity_mean	3-month	1	29830	3	11038.7	11822.5	1418.82	783.809	0.484521	0.911854	0.773545	0.427334	0.87443	0	0.389909	-0.616765	0.204344	-11039.3	-0.0780475	1.6254	-11038.7	ex0001_r000875	knn	3
intensity_mean	3-month	1	30242	3	10326	8962.21	584.951	-1363.78	0.095974	-0.647559	0.318916	-0.743533	-0.496433	0	-0.592407	-0.0759799	0.375358	-10326.1	0.0348891	1.62484	-10326	ex0001_r000875	knn	3
intensity_mean	3-month	1	30632	3	10253.3	14821.9	1837.2	4568.68	0.0563271	2.54718	1.00165	2.49085	-0.726697	0	-0.783024	-1.35626	0.346173	-10254.6	-0.859404	0.546404	-10254.1	ex0001_r000875	knn	3
intensity_mean	3-month	1	30691	3	10686	11158.3	1102.61	472.303	0.292275	0.549775	0.601147	0.2575	-0.585633	0	-0.877907	-0.266114	0.906461	-10686.3	0.544771	0.347489	-10685.5	ex0001_r000875	knn	3
intensity_mean	3-month	1	30780	3	7179.24	7473.19	467.424	293.941	-1.61964	-1.45938	0.25484	0.160257	0.154208	0	1.77384	0.515591	0.522306	-7178.73	1.48447	0.724454	-7177.76	ex0001_r000875	knn	3
intensity_mean	3-month	1	30873	3	8758.45	9820.54	999.665	1062.09	-0.758649	-0.179594	0.545019	0.579055	0.012346	0	0.770995	0.616688	0.509343	-8757.84	0.994302	0.569728	-8757.46	ex0001_r000875	knn	3
intensity_mean	3-month	1	31157	3	7089.12	7942.9	1174.66	853.783	-1.66877	-1.20329	0.640426	0.465484	-0.487959	0	1.18081	-1.17516	0.686591	-7090.29	-0.607382	0.272726	-7089.72	ex0001_r000875	knn	3
intensity_mean	3-month	1	31361	3	9744.12	10172.7	2155.59	428.566	-0.221259	0.0123955	1.17523	0.233655	-0.77099	0	-0.549731	-0.366588	0.752413	-9744.49	-0.128565	1.08174	-9744.25	ex0001_r000875	knn	3
intensity_mean	3-month	1	31550	3	13136.6	11841.2	1597.19	-1295.41	1.62833	0.92207	0.870791	-0.706259	0.56825	0	-1.06008	-0.696565	0.938229	-13137.3	0.273886	2.95448	-13136.3	ex0001_r000875	knn	3
intensity_mean	3-month	1	31887	3	7884.12	9366.06	960.612	1481.95	-1.23534	-0.427378	0.523727	0.807961	-0.236051	0	0.999287	0.0659678	1.29164	-7884.05	0.462106	0.465623	-7883.66	ex0001_r000875	knn	3
intensity_mean	3-month	1	32227	3	9532.88	10522.6	606.974	989.737	-0.336431	0.203175	0.330923	0.539606	-0.248326	0	0.0881056	-1.43789	0.933633	-9534.32	-0.0494014	1.56918	-9532.93	ex0001_r000875	knn	3
intensity_mean	3-month	1	32278	3	12111.3	11074.4	331.836	-1036.87	1.06933	0.504024	0.180917	-0.565305	0.548103	0	-0.521226	0.352279	1.35358	-12110.9	-0.0417359	0.654125	-12111.3	ex0001_r000875	knn	3
intensity_mean	3-month	1	32552	3	14109.7	13645.2	3329.54	-464.532	2.15888	1.90561	1.81527	-0.253263	-0.385433	0	-2.54431	-0.915077	0.449017	-14110.6	0.4563	2.84967	-14109.3	ex0001_r000875	knn	3
intensity_mean	3-month	1	32593	3	7548.26	7789.85	1277.22	241.586	-1.41845	-1.28673	0.696343	0.131713	-0.0560074	0	1.36244	-1.28152	0.569878	-7549.55	-0.422131	0.413483	-7548.69	ex0001_r000875	knn	3
intensity_mean	3-month	1	32607	3	12073	11462.7	773.938	-610.289	1.04843	0.715695	0.421953	-0.332731	-0.813559	0	-1.86199	0.479293	0.482824	-12072.5	0.237993	0.61663	-12072.7	ex0001_r000875	knn	3
intensity_mean	3-month	1	32610	3	8112.88	10696	767.097	2583.16	-1.11062	0.297725	0.418223	1.40834	0.583923	0	1.69454	0.246746	0.084354	-8112.63	0.376912	0.580971	-8112.5	ex0001_r000875	knn	3
intensity_mean	3-month	1	32698	3	7423.77	9053.73	201.909	1629.96	-1.48632	-0.597664	0.110081	0.888656	-0.686579	0	0.799741	-0.44563	0.785638	-7424.22	0.369476	1.20981	-7423.4	ex0001_r000875	knn	3
intensity_mean	3-month	1	32774	3	10095.5	10217.4	605.124	121.935	-0.0296951	0.0367843	0.329915	0.0664794	1.16908	0	1.19877	-0.176993	0.754598	-10095.7	0.586379	0.57887	-10094.9	ex0001_r000875	knn	3
intensity_mean	3-month	1	33024	3	12233.9	11864.9	1089.8	-369.007	1.13616	0.934981	0.594163	-0.201183	-0.480582	0	-1.61675	-0.141342	1.03269	-12234	-0.173604	0.433827	-12234.1	ex0001_r000875	knn	3
intensity_mean	3-month	1	33298	3	8308.92	8998.22	1111.93	689.292	-1.00373	-0.62793	0.606228	0.375803	0.77247	0	1.7762	0.277958	0.778989	-8308.65	0.954788	0.557074	-8307.97	ex0001_r000875	knn	3
intensity_mean	3-month	1	34014	3	10327.4	9044.02	1294.32	-1283.38	0.096743	-0.602956	0.705665	-0.699699	-0.416225	0	-0.512968	-0.629649	1.40647	-10328	-0.716711	0.289192	-10328.1	ex0001_r000875	knn	3
intensity_mean	3-month	1	34073	3	8963.92	9474.93	888.899	511.007	-0.646626	-0.368024	0.484629	0.278602	-0.251724	0	0.394902	-0.243238	0.483995	-8964.17	-0.934859	0.699634	-8964.86	ex0001_r000875	knn	3
intensity_mean	3-month	1	34198	3	7846.18	8338.92	729.847	492.739	-1.25602	-0.987379	0.397914	0.268642	6.51406e-05	0	1.25609	0.0511342	0.680268	-7846.13	1.11107	0.929648	-7845.07	ex0001_r000875	knn	3
intensity_mean	3-month	1	34347	3	6948.84	8181.5	1368.55	1232.66	-1.74525	-1.07321	0.746137	0.672047	0.570936	0	2.31619	-0.137089	0.115746	-6948.98	0.0869386	1.79578	-6948.75	ex0001_r000875	knn	3
intensity_mean	3-month	1	34594	3	7016.37	7370.77	246.662	354.399	-1.70843	-1.51521	0.13448	0.193219	-0.475666	0	1.23277	-0.548183	0.414033	-7016.92	-0.364637	0.280887	-7016.74	ex0001_r000875	knn	3
intensity_mean	3-month	1	34632	3	8360.76	8433.86	375.432	73.0963	-0.97547	-0.935617	0.204686	0.0398523	-0.769106	0	0.206364	0.312123	1.30318	-8360.45	-0.164118	0.13198	-8360.93	ex0001_r000875	knn	3
intensity_mean	3-month	1	34727	3	8376.41	9463.62	872.724	1087.21	-0.96694	-0.374191	0.475811	0.592749	-0.3527	0	0.61424	0.0340312	0.0342593	-8376.37	-1.44286	0.419704	-8377.85	ex0001_r000875	knn	3
intensity_mean	3-month	1	34729	3	8382.75	10126.8	747.435	1744.03	-0.963481	-0.0126304	0.407503	0.95085	-0.601966	0	0.361515	-0.628926	0.335903	-8383.38	-0.162792	1.58419	-8382.92	ex0001_r000875	knn	3
intensity_mean	3-month	1	34730	3	9407.96	10073.8	278.034	665.801	-0.404534	-0.0415378	0.151584	0.362996	0.426286	0	0.83082	-1.01603	0.266249	-9408.98	0.0291992	0.411723	-9407.94	ex0001_r000875	knn	3
intensity_mean	3-month	1	34958	3	8552.49	9430.73	1001.55	878.237	-0.870938	-0.392121	0.546047	0.478817	-0.668149	0	0.202789	-0.152874	0.502741	-8552.65	0.0913869	1.70873	-8552.4	ex0001_r000875	knn	3
intensity_mean	3-month	1	35085	3	10143.7	11577.8	459.166	1434.06	-0.00339413	0.778457	0.250338	0.781851	-0.42828	0	-0.424886	-0.528282	0.747169	-10144.3	0.155925	0.965933	-10143.6	ex0001_r000875	knn	3
intensity_mean	3-month	1	35166	3	10667.5	11502.8	580.936	835.354	0.282152	0.737588	0.316727	0.455436	0.091434	0	-0.190718	0.322751	1.01433	-10667.1	0.175546	0.346574	-10667.3	ex0001_r000875	knn	3
intensity_mean	3-month	1	35326	3	11597.5	10554.2	1816.22	-1043.28	0.789185	0.220386	0.990206	-0.568799	0.038103	0	-0.751082	-0.698258	0.586177	-11598.2	0.846373	1.24148	-11596.6	ex0001_r000875	knn	3
intensity_mean	3-month	1	35411	3	11129.6	11338.8	1770.02	209.183	0.534097	0.648144	0.965017	0.114047	0.0047466	0	-0.52935	-0.283211	0.561848	-11129.9	-0.241004	0.881028	-11129.8	ex0001_r000875	knn	3
intensity_mean	3-month	1	35724	3	8406.78	8338.57	232.954	-68.2057	-0.950383	-0.987569	0.127007	-0.0371859	-0.0572227	0	0.89316	-0.20206	1.39769	-8406.98	-0.395817	0.50334	-8407.17	ex0001_r000875	knn	3
intensity_mean	3-month	1	38366	3	8086.82	8429.89	101.576	343.063	-1.12482	-0.937784	0.0553795	0.187038	0.9324	0	2.05722	0.836854	1.51645	-8085.99	-0.288051	0.591888	-8087.11	ex0001_r000875	knn	3
intensity_mean	3-month	1	38744	3	10710.5	11216.7	124.555	506.201	0.305626	0.581608	0.0679075	0.275982	0.369715	0	0.0640886	0.062802	1.55522	-10710.5	-0.231226	0.551486	-10710.8	ex0001_r000875	knn	3
intensity_mean	3-month	1	38958	3	10119	9980.71	940.181	-138.25	-0.0169001	-0.092274	0.512588	-0.0753739	0.669861	0	0.686761	-0.160001	0.758508	-10119.1	0.821804	0.273292	-10118.1	ex0001_r000875	knn	3
intensity_mean	3-month	1	21488	3	9875.59	8073.95	1129.54	-1801.64	1.19974	-0.277885	0.9264	-1.47762	0.17884	0	-1.0209	-0.489178	0.801047	-9876.08	0.779269	0.364381	-9874.81	ex0001_r000876	knn	3
intensity_mean	3-month	1	21786	3	11012.9	8672.28	1645.61	-2340.61	2.1325	0.212834	1.34965	-1.91967	-0.583963	0	-2.71646	0.558621	0.5233	-11012.3	0.0809603	1.13352	-11012.8	ex0001_r000876	knn	3
intensity_mean	3-month	1	21827	3	10178.9	8286.43	1182.55	-1892.46	1.44849	-0.103621	0.969878	-1.55211	-0.866425	0	-2.31491	0.135918	0.596038	-10178.8	0.564589	1.56456	-10178.3	ex0001_r000876	knn	3
intensity_mean	3-month	1	22074	3	9090.27	9632.18	543.003	541.904	0.555655	1.0001	0.445347	0.444445	-0.459194	0	-1.01485	-0.0474646	1.3086	-9090.32	-0.144537	0.96983	-9090.42	ex0001_r000876	knn	3
intensity_mean	3-month	1	22276	3	8999.61	9748.3	939.968	748.692	0.481294	1.09534	0.77092	0.614043	0.768845	0	0.287551	0.451001	0.855348	-8999.16	1.47173	0.710765	-8998.13	ex0001_r000876	knn	3
intensity_mean	3-month	1	22285	3	8941.91	8416.04	737.92	-525.868	0.433973	0.00267971	0.605209	-0.431293	0.0217172	0	-0.412256	0.33301	1.12752	-8941.58	0.142476	0.927099	-8941.77	ex0001_r000876	knn	3
intensity_mean	3-month	1	22639	3	11157.3	9070.65	1031.66	-2086.62	2.25092	0.539562	0.846121	-1.71135	0.847358	0	-1.40356	-0.04336	1.72436	-11157.3	-1.04264	0.0956742	-11158.3	ex0001_r000876	knn	3
intensity_mean	3-month	1	22683	3	8510.24	7890.61	155.904	-619.628	0.0799353	-0.428256	0.127865	-0.508191	0.671254	0	0.591318	1.73762	0.423226	-8508.5	-0.684772	0.250509	-8510.92	ex0001_r000876	knn	3
intensity_mean	3-month	1	23380	3	8218.1	7914.61	567.497	-303.489	-0.159663	-0.408572	0.465436	-0.248908	0.0749779	0	0.234641	1.12259	0.979736	-8216.98	-1.18356	0.156723	-8219.28	ex0001_r000876	knn	3
intensity_mean	3-month	1	23686	3	9566.88	8724.61	1599.82	-842.273	0.946546	0.255751	1.3121	-0.690795	0.195449	0	-0.751097	0.257166	1.49806	-9566.62	-0.23357	0.856578	-9567.11	ex0001_r000876	knn	3
intensity_mean	3-month	1	23709	3	10223.3	9184.2	812.951	-1039.07	1.48489	0.632693	0.666746	-0.852196	0.579668	0	-0.905221	-1.05591	0.844032	-10224.3	-0.783624	0.395242	-10224.1	ex0001_r000876	knn	3
intensity_mean	3-month	1	23775	3	8413.61	8421.57	751.015	7.96011	0.000688913	0.00721744	0.615949	0.00652853	-1.14479	0	-1.14548	0.36146	0.387004	-8413.25	-0.33062	0.50169	-8413.94	ex0001_r000876	knn	3
intensity_mean	3-month	1	23842	3	8396.73	7890.8	473.464	-505.931	-0.0131574	-0.428099	0.388314	-0.414942	-0.65135	0	-0.638193	-0.0105979	0.868904	-8396.74	-0.207519	1.08862	-8396.94	ex0001_r000876	knn	3
intensity_mean	3-month	1	23854	3	10447.4	8765.02	2079.32	-1682.42	1.66874	0.288895	1.70536	-1.37985	0.575903	0	-1.09284	0.539642	1.34831	-10446.9	0.367008	0.82486	-10447.1	ex0001_r000876	knn	3
intensity_mean	3-month	1	24251	3	9092.96	8923.35	869.693	-169.61	0.557858	0.418752	0.713283	-0.139107	1.0659	0	0.508042	0.810373	1.69658	-9092.15	0.013244	1.19474	-9092.95	ex0001_r000876	knn	3
intensity_mean	3-month	1	24472	3	9220.27	9976.38	1202.95	756.106	0.662274	1.2824	0.986603	0.620124	0.883189	0	0.220915	0.133323	0.741073	-9220.14	-0.935108	0.323209	-9221.21	ex0001_r000876	knn	3
intensity_mean	3-month	1	24704	3	8752.53	9185.42	832.758	432.885	0.278654	0.633688	0.682991	0.355033	1.33265	0	1.05399	0.099474	0.951454	-8752.43	-0.531783	0.70784	-8753.06	ex0001_r000876	knn	3
intensity_mean	3-month	1	24758	3	7550.7	8666.12	1241.35	1115.42	-0.707036	0.20778	1.0181	0.914816	-1.24064	0	-0.533602	-0.328509	0.199415	-7551.03	-0.0931589	1.15966	-7550.79	ex0001_r000876	knn	3
intensity_mean	3-month	1	24816	3	9523.34	8008.57	1071.01	-1514.77	0.910833	-0.331509	0.878397	-1.24234	0.652665	0	-0.258168	-0.60013	0.386763	-9523.94	-0.329361	0.971365	-9523.67	ex0001_r000876	knn	3
intensity_mean	3-month	1	25458	3	8113.69	8207.1	1187.31	93.4075	-0.245295	-0.168687	0.973781	0.0766086	-0.673954	0	-0.428659	0.670291	0.520235	-8113.02	-0.00547594	0.0739685	-8113.7	ex0001_r000876	knn	3
intensity_mean	3-month	1	25612	3	9598.16	8522.65	1441.35	-1075.5	0.972199	0.0901185	1.18213	-0.882081	0.48027	0	-0.491929	-0.0928969	0.715379	-9598.25	0.677307	0.482039	-9597.48	ex0001_r000876	knn	3
intensity_mean	3-month	1	26967	3	7303.4	7886.48	522.124	583.082	-0.90986	-0.431642	0.428223	0.478218	0.650892	0	1.56075	0.839524	0.675003	-7302.56	0.467238	1.71237	-7302.93	ex0001_r000876	knn	3
intensity_mean	3-month	1	27122	3	8354.23	7904.97	494.434	-449.268	-0.0480115	-0.416481	0.405513	-0.36847	0.669688	0	0.717699	-0.227766	1.20771	-8354.46	-0.122079	0.973899	-8354.36	ex0001_r000876	knn	3
intensity_mean	3-month	1	27123	3	10843.8	7664.35	663.584	-3179.43	1.99381	-0.613822	0.544242	-2.60763	-0.255043	0	-2.24885	-0.022044	1.12634	-10843.8	0.738703	1.4801	-10843	ex0001_r000876	knn	3
intensity_mean	3-month	1	27258	3	9232.41	8086.03	590.09	-1146.38	0.67223	-0.267977	0.483965	-0.940207	0.371585	0	-0.300645	0.193431	1.76418	-9232.22	-0.261564	0.236778	-9232.67	ex0001_r000876	knn	3
intensity_mean	3-month	1	27329	3	8424.83	7634.59	506.873	-790.247	0.00989068	-0.638235	0.415715	-0.648125	0.0747319	0	0.0648412	0.819756	0.833865	-8424.01	-0.29597	0.790865	-8425.13	ex0001_r000876	knn	3
intensity_mean	3-month	1	27538	3	8718.76	8310.63	810.281	-408.131	0.250957	-0.0837742	0.664556	-0.334731	-0.4698	0	-0.720757	1.18407	1.27241	-8717.58	-0.84081	0.51198	-8719.6	ex0001_r000876	knn	3
intensity_mean	3-month	1	27716	3	7040.28	6949.17	271.561	-91.109	-1.12566	-1.20038	0.222722	-0.0747235	-0.105398	0	1.02026	0.728585	0.325189	-7039.55	-0.56804	1.51002	-7040.84	ex0001_r000876	knn	3
intensity_mean	3-month	1	27886	3	9978.52	10200.3	968.705	221.751	1.28416	1.46603	0.794489	0.18187	0.394069	0	-0.890088	-0.603892	1.328	-9979.13	-0.71067	0.384452	-9979.23	ex0001_r000876	knn	3
intensity_mean	3-month	1	28372	3	7972.35	9126.11	1803.88	1153.76	-0.361215	0.58505	1.47946	0.946266	-0.327366	0	0.0338494	0.849424	0.662766	-7971.5	-0.409535	0.344792	-7972.76	ex0001_r000876	knn	3
intensity_mean	3-month	1	28482	3	9624.68	8883.81	1409.7	-740.875	0.993953	0.386321	1.15617	-0.607633	0.934112	0	-0.0598412	1.11308	0.724557	-9623.57	-0.292318	0.823814	-9624.98	ex0001_r000876	knn	3
intensity_mean	3-month	1	28714	3	9697.48	8880.71	813.336	-816.771	1.05366	0.383782	0.667062	-0.669879	0.118665	0	-0.934995	-0.666562	0.746594	-9698.15	0.81492	0.523821	-9696.67	ex0001_r000876	knn	3
intensity_mean	3-month	1	29247	3	9122.9	8324.85	1501.41	-798.053	0.582416	-0.0721117	1.23139	-0.654527	-0.107057	0	-0.689473	-0.784158	0.292226	-9123.69	0.703423	0.233151	-9122.2	ex0001_r000876	knn	3
intensity_mean	3-month	1	29340	3	7711.2	8075.27	1034.44	364.065	-0.575398	-0.276808	0.848401	0.29859	0.319417	0	0.894815	0.391841	1.17613	-7710.81	-0.0871347	0.739262	-7711.29	ex0001_r000876	knn	3
intensity_mean	3-month	1	29351	3	8015.6	7910.13	719.911	-105.466	-0.325746	-0.412244	0.590439	-0.0864985	0.512036	0	0.837782	0.433446	1.13849	-8015.16	-0.988544	0.473789	-8016.59	ex0001_r000876	knn	3
intensity_mean	3-month	1	29680	3	8343.35	8795.47	1779.32	452.123	-0.0569391	0.313872	1.45932	0.370811	-0.15106	0	-0.0941212	0.354737	0.374239	-8342.99	0.16101	1.20996	-8343.19	ex0001_r000876	knn	3
intensity_mean	3-month	1	29870	3	7982.29	9293.57	349.8	1311.28	-0.35306	0.722391	0.28689	1.07545	-0.404524	0	-0.0514643	0.838934	1.64734	-7981.46	-0.111197	0.9997	-7982.41	ex0001_r000876	knn	3
intensity_mean	3-month	1	30270	3	7221.17	6888.87	188.283	-332.296	-0.977303	-1.24984	0.154421	-0.272534	-0.76608	0	0.211223	0.214423	1.21574	-7220.95	-0.334218	1.21913	-7221.5	ex0001_r000876	knn	3
intensity_mean	3-month	1	30331	3	7632.37	9032.46	1583.52	1400.09	-0.640051	0.508243	1.29874	1.14829	-0.200025	0	0.440026	0.288112	0.281497	-7632.08	0.620766	0.949141	-7631.75	ex0001_r000876	knn	3
intensity_mean	3-month	1	30353	3	7988.64	8313.28	532.047	324.633	-0.347852	-0.0816027	0.436361	0.266249	0.0385489	0	0.386401	0.40096	1.10722	-7988.24	-0.326318	0.313447	-7988.97	ex0001_r000876	knn	3
intensity_mean	3-month	1	31352	3	7189.32	7142.32	456.47	-47.0011	-1.00342	-1.04197	0.374376	-0.0385482	-0.586796	0	0.416624	0.256827	1.04436	-7189.06	0.162617	0.825347	-7189.16	ex0001_r000876	knn	3
intensity_mean	3-month	1	31648	3	6907.4	7378.29	438.236	470.89	-1.23464	-0.848437	0.359422	0.386203	-1.07588	0	0.158757	-0.289361	0.802854	-6907.69	-1.06648	0.960767	-6908.47	ex0001_r000876	knn	3
intensity_mean	3-month	1	31823	3	6678.05	7059.3	121.636	381.249	-1.42275	-1.11006	0.0997608	0.312683	0.571375	0	1.99412	-0.0169217	1.07372	-6678.06	-0.601786	0.766157	-6678.65	ex0001_r000876	knn	3
intensity_mean	3-month	1	31949	3	10019.3	9697.64	1282.29	-321.695	1.31763	1.05379	1.05167	-0.26384	-0.414301	0	-1.73193	0.294851	0.866641	-10019	-0.499283	0.74281	-10019.8	ex0001_r000876	knn	3
intensity_mean	3-month	1	31958	3	7910.26	8127.78	429.561	217.518	-0.412138	-0.23374	0.352307	0.178398	-0.742916	0	-0.330778	-0.55753	1.15801	-7910.82	-0.960934	0.254506	-7911.22	ex0001_r000876	knn	3
intensity_mean	3-month	1	32322	3	7590.56	7134.59	69.7221	-455.978	-0.674339	-1.04831	0.057183	-0.373973	0.607285	0	1.28162	-0.0343908	0.990191	-7590.6	0.581912	0.791235	-7589.98	ex0001_r000876	knn	3
intensity_mean	3-month	1	32545	3	7087.46	7368.66	596.126	281.191	-1.08696	-0.856339	0.488916	0.23062	-0.834932	0	0.252028	-0.139953	0.160858	-7087.6	-0.72608	0.508633	-7088.19	ex0001_r000876	knn	3
intensity_mean	3-month	1	33274	3	6948.29	6979.83	276.559	31.541	-1.2011	-1.17524	0.226822	0.0258685	0.566705	0	1.76781	0.0259907	1.08931	-6948.26	-0.704046	1.5621	-6948.99	ex0001_r000876	knn	3
intensity_mean	3-month	1	34840	3	7158.35	7278.66	278.212	120.309	-1.02882	-0.930151	0.228177	0.0986724	0.309755	0	1.33858	-0.618068	0.731524	-7158.97	0.386715	1.03698	-7157.96	ex0001_r000876	knn	3
intensity_mean	3-month	1	34960	3	6930.07	8335.64	615.555	1405.57	-1.21604	-0.0632588	0.504851	1.15279	-0.803612	0	0.412432	0.371171	1.1565	-6929.7	0.260187	0.974253	-6929.81	ex0001_r000876	knn	3
intensity_mean	3-month	1	35013	3	7710.83	8400.45	385.126	689.616	-0.5757	-0.0101078	0.315863	0.565592	0.0829492	0	0.658649	0.352417	1.03092	-7710.48	-0.431178	0.47951	-7711.26	ex0001_r000876	knn	3
intensity_mean	3-month	1	35374	3	6878.18	9532.22	380.652	2654.04	-1.25861	0.918117	0.312193	2.17672	-0.223062	0	1.03554	-0.0948762	0.467323	-6878.27	0.348758	1.28194	-6877.83	ex0001_r000876	knn	3
intensity_mean	3-month	1	35971	3	6910.42	10445.3	568.653	3534.89	-1.23217	1.66699	0.466384	2.89916	0.614729	0	1.84689	0.759822	1.12391	-6909.66	0.437507	1.23737	-6909.98	ex0001_r000876	knn	3
intensity_mean	3-month	1	36125	3	8220.78	8625.56	1559.37	404.777	-0.157465	0.174515	1.27892	0.33198	-0.655834	0	-0.49837	-0.307777	0.682107	-8221.09	0.918117	0.312193	-8219.86	ex0001_r000876	knn	3
intensity_mean	3-month	1	36209	3	8353.82	8959.18	215.804	605.361	-0.0483515	0.448139	0.176993	0.49649	-1.11382	0	-1.06546	0.386281	0.943868	-8353.43	-0.0968873	0.972444	-8353.92	ex0001_r000876	knn	3
intensity_mean	3-month	1	36370	3	7056.09	7332.58	227.958	276.486	-1.11269	-0.885931	0.186961	0.226761	-0.639709	0	0.472983	-0.0809942	0.875658	-7056.17	-0.270368	0.293599	-7056.36	ex0001_r000876	knn	3
intensity_mean	3-month	1	36871	3	8371.75	9456.91	2223.38	1085.17	-0.0336483	0.856358	1.82352	0.890006	0.0087221	0	0.0423704	0.609532	1.36991	-8371.14	0.0602199	1.16316	-8371.69	ex0001_r000876	knn	3
intensity_mean	3-month	1	37078	3	7407.91	7982.87	680.355	574.966	-0.824148	-0.352587	0.557997	0.471561	-0.949517	0	-0.125369	-0.810532	0.74772	-7408.72	-0.299548	1.37144	-7408.2	ex0001_r000876	knn	3
intensity_mean	3-month	1	37359	3	9183.1	9041.89	869.643	-141.208	0.631788	0.515976	0.713242	-0.115812	-0.554225	0	-1.18601	-0.425384	0.716766	-9183.53	-1.02504	0.177992	-9184.13	ex0001_r000876	knn	3
intensity_mean	3-month	1	37599	3	6841.56	7130.79	103.408	289.233	-1.28864	-1.05143	0.0848106	0.237216	-0.27247	0	1.01617	-0.637187	0.515605	-6842.19	0.00165117	1.37648	-6841.55	ex0001_r000876	knn	3
intensity_mean	3-month	1	38895	3	7248.81	6995.04	133.841	-253.775	-0.95463	-1.16276	0.10977	-0.208135	0.0216518	0	0.976281	-0.709877	0.405437	-7249.52	-0.141363	1.43597	-7248.95	ex0001_r000876	knn	3
intensity_mean	3-month	1	39113	3	7852.35	8288.18	1637.87	435.833	-0.459635	-0.102184	1.34331	0.357451	0.476741	0	0.936376	1.16536	0.783108	-7851.18	-0.264472	0.783972	-7852.61	ex0001_r000876	knn	3
intensity_mean	3-month	1	39162	3	7197.65	8939.18	1862.7	1741.53	-0.996592	0.431731	1.52771	1.42832	-0.164828	0	0.831763	0.370001	1.7024	-7197.28	0.434817	1.22188	-7197.21	ex0001_r000876	knn	3
intensity_mean	3-month	1	39195	3	7382.26	9218.64	1215.26	1836.38	-0.845181	0.660935	0.996699	1.50612	-1.05036	0	-0.205177	0.518586	0.982003	-7381.74	0.262685	1.65147	-7382	ex0001_r000876	knn	3
intensity_mean	3-month	1	21234	3	13006.7	11724.7	754.557	-1282.01	1.49051	0.344079	0.674757	-1.14643	0.397585	0	-1.09292	0.182538	0.336585	-13006.6	0.196454	0.078805	-13006.5	ex0001_r000877	knn	3
intensity_mean	3-month	1	21479	3	11736.7	10531.4	792.41	-1205.22	0.354747	-0.723008	0.708607	-1.07776	-0.127298	0	-0.482045	0.0179692	0.355037	-11736.6	-0.414257	0.108854	-11737.1	ex0001_r000877	knn	3
intensity_mean	3-month	1	21598	3	9586.59	11383.5	1686.67	1796.96	-1.56794	0.0389752	1.50829	1.60691	-0.0480168	0	1.51992	0.567508	0.613408	-9586.02	-0.523941	1.13275	-9587.11	ex0001_r000877	knn	3
intensity_mean	3-month	1	21920	3	12100.9	12236.1	549.771	135.205	0.680456	0.801362	0.491628	0.120906	0.924108	0	0.243652	0.476454	0.0948024	-12100.4	-0.0493521	1.18868	-12100.9	ex0001_r000877	knn	3
intensity_mean	3-month	1	22125	3	11503.7	11761.7	1059	257.972	0.146467	0.377156	0.947002	0.23069	0.47032	0	0.323853	-0.222182	0.841775	-11504	0.393224	0.554024	-11503.4	ex0001_r000877	knn	3
intensity_mean	3-month	1	22322	3	12486.7	11443	1574.11	-1043.66	1.02543	0.0921479	1.40763	-0.933281	-0.703351	0	-1.72878	-0.00290706	0.384103	-12486.7	1.22132	0.4684	-12485.4	ex0001_r000877	knn	3
intensity_mean	3-month	1	23260	3	13160.6	11130	437.773	-2030.55	1.62809	-0.187713	0.391475	-1.8158	0.235697	0	-1.39239	0.772713	0.949568	-13159.8	0.360944	0.661408	-13160.2	ex0001_r000877	knn	3
intensity_mean	3-month	1	23413	3	10766.6	10738.3	949.813	-28.3892	-0.512685	-0.538071	0.849364	-0.0253868	0.794385	0	1.30707	0.173186	0.619429	-10766.5	0.0633084	0.929277	-10766.6	ex0001_r000877	knn	3
intensity_mean	3-month	1	24000	3	11179.6	10600.6	881.314	-579.04	-0.143373	-0.661175	0.788109	-0.517803	0.0718001	0	0.215173	0.400514	0.489132	-11179.2	0.135089	0.868895	-11179.5	ex0001_r000877	knn	3
intensity_mean	3-month	1	24320	3	11499	11694.3	1843.92	195.249	0.142226	0.316825	1.64891	0.1746	-0.248285	0	-0.39051	-0.0415898	0.675997	-11499	-0.19186	1.08191	-11499.2	ex0001_r000877	knn	3
intensity_mean	3-month	1	24445	3	11616	11851.7	1149.31	235.656	0.24689	0.457624	1.02777	0.210734	-1.21826	0	-1.46515	0.736704	1.1914	-11615.3	1.0394	0.642072	-11615	ex0001_r000877	knn	3
intensity_mean	3-month	1	24710	3	9648.06	11227.6	486.788	1579.58	-1.51297	-0.100437	0.435307	1.41253	0.9105	0	2.42347	0.719372	1.16693	-9647.34	-0.774332	0.648675	-9648.84	ex0001_r000877	knn	3
intensity_mean	3-month	1	25209	3	10574.7	11295	1430.47	720.286	-0.684339	-0.0402281	1.27919	0.644111	0.888294	0	1.57263	0.169779	1.17971	-10574.5	-0.545397	1.37835	-10575.2	ex0001_r000877	knn	3
intensity_mean	3-month	1	25508	3	9771.59	10695.7	709.738	924.061	-1.4025	-0.576168	0.634678	0.826335	-0.487673	0	0.91483	-0.204551	1.05724	-9771.8	0.463086	0.894592	-9771.13	ex0001_r000877	knn	3
intensity_mean	3-month	1	25523	3	12217.3	12118.9	1123.32	-98.3727	0.784525	0.696556	1.00452	-0.0879691	0.369191	0	-0.415334	0.0571548	0.837707	-12217.2	0.391213	0.344614	-12216.9	ex0001_r000877	knn	3
intensity_mean	3-month	1	26832	3	11604.8	12401.5	266.649	796.661	0.236829	0.949237	0.238449	0.712409	-0.0782829	0	-0.315112	0.326186	0.354641	-11604.5	0.426591	0.524535	-11604.4	ex0001_r000877	knn	3
intensity_mean	3-month	1	28018	3	12609.6	11736.5	319.608	-873.106	1.13535	0.354584	0.285807	-0.780769	0.459321	0	-0.676032	-0.288823	0.779948	-12609.9	-0.788784	0.779377	-12610.4	ex0001_r000877	knn	3
intensity_mean	3-month	1	28024	3	11458.1	9895.72	144.381	-1562.38	0.105644	-1.2915	0.129112	-1.39714	0.326745	0	0.221101	0.738267	0.520137	-11457.4	-0.0562243	1.50753	-11458.2	ex0001_r000877	knn	3
intensity_mean	3-month	1	29237	3	11387.1	11187.4	424.757	-199.627	0.0421258	-0.136389	0.379836	-0.178515	0.373349	0	0.331223	0.0677426	0.341227	-11387	0.0718001	0.832856	-11387	ex0001_r000877	knn	3
intensity_mean	3-month	1	30147	3	10856	12572.6	400.582	1716.6	-0.432743	1.10231	0.358218	1.53505	0.920942	0	1.35368	-0.106623	0.731195	-10856.1	0.38786	0.346763	-10855.7	ex0001_r000877	knn	3
intensity_mean	3-month	1	31929	3	10054.2	10363.7	948.841	309.529	-1.14981	-0.873015	0.848494	0.276794	0.816924	0	1.96673	0.275147	0.787046	-10053.9	0.488402	1.73784	-10053.7	ex0001_r000877	knn	3
intensity_mean	3-month	1	33305	3	9861.41	11333	1221.06	1471.57	-1.32219	-0.0062456	1.09193	1.31594	-0.0526099	0	1.26958	-0.102558	0.931331	-9861.51	-0.0184569	1.45054	-9861.43	ex0001_r000877	knn	3
intensity_mean	3-month	1	34903	3	12493.9	11974.3	325.261	-519.584	1.0319	0.56727	0.290863	-0.464634	0.199557	0	-0.832347	0.11808	0.229262	-12493.8	-0.326571	0.864719	-12494.2	ex0001_r000877	knn	3
intensity_mean	3-month	1	37231	3	11007.5	12054.6	964.664	1047.12	-0.297344	0.639035	0.862643	0.936379	-0.255566	0	0.0417782	0.138087	0.704976	-11007.3	1.26296	0.320955	-11006.2	ex0001_r000877	knn	3
intensity_mean	3-month	1	38147	3	13009.5	11282.4	1325.97	-1727.16	1.49299	-0.0515104	1.18574	-1.5445	-0.126913	0	-1.6199	0.199354	1.04611	-13009.3	-0.197952	1.50778	-13009.7	ex0001_r000877	knn	3
intensity_mean	3-month	1	21100	3	10688	11083.1	491.751	395.071	0.918393	1.20049	0.351128	0.282094	-0.609353	0	-1.52775	-0.361415	0.999285	-10688.4	0.209926	0.823819	-10687.8	ex0001_r000878	knn	3
intensity_mean	3-month	1	21151	3	10707.7	10543	489.656	-164.773	0.932473	0.814819	0.349631	-0.117654	-0.685603	0	-1.61808	-0.404379	0.935334	-10708.1	0.377398	0.934567	-10707.4	ex0001_r000878	knn	3
intensity_mean	3-month	1	21632	3	9567.08	11315.9	319.129	1748.8	0.118003	1.36671	0.227869	1.2487	-1.17504	0	-1.29304	0.860377	1.0357	-9566.22	-0.0350657	0.445206	-9567.11	ex0001_r000878	knn	3
intensity_mean	3-month	1	21892	3	9194.03	7882.58	732.727	-1311.46	-0.148362	-1.08479	0.523193	-0.936428	1.36671	0	1.51507	-0.664851	1.22872	-9194.7	0.0845828	1.06452	-9193.95	ex0001_r000878	knn	3
intensity_mean	3-month	1	21927	3	9292.56	8808.75	1886.88	-483.813	-0.0780095	-0.423469	1.3473	-0.345459	-0.904959	0	-0.82695	1.05742	0.958019	-9291.51	-1.12174	0.60685	-9293.68	ex0001_r000878	knn	3
intensity_mean	3-month	1	22516	3	10004.1	10777.5	160.123	773.399	0.430057	0.982291	0.114333	0.552234	-0.366181	0	-0.796237	-0.476575	0.831799	-10004.6	0.372705	0.930412	-10003.7	ex0001_r000878	knn	3
intensity_mean	3-month	1	23465	3	9107.61	8271.98	577.351	-835.627	-0.210073	-0.80674	0.412249	-0.596667	-0.225118	0	-0.0150449	-0.120836	0.356009	-9107.73	-0.682358	0.5114	-9108.29	ex0001_r000878	knn	3
intensity_mean	3-month	1	23577	3	10987.2	10065.2	1109.04	-921.969	1.132	0.473683	0.791896	-0.658319	-0.18406	0	-1.31606	0.998987	1.19239	-10986.2	-0.467764	0.615154	-10987.6	ex0001_r000878	knn	3
intensity_mean	3-month	1	24999	3	11336	10726.2	1053.23	-609.727	1.38106	0.945689	0.752043	-0.435366	-0.0707343	0	-1.45179	0.642363	0.691175	-11335.3	-0.0585165	0.450422	-11336	ex0001_r000878	knn	3
intensity_mean	3-month	1	25830	3	8761.45	8207.54	1022.49	-553.913	-0.457244	-0.852757	0.730096	-0.395513	-0.10167	0	0.355574	-0.710059	0.813081	-8762.16	0.0911904	1.30348	-8761.36	ex0001_r000878	knn	3
intensity_mean	3-month	1	25961	3	11624.5	10530.4	894.924	-1094.13	1.58706	0.805817	0.639007	-0.781245	0.0505007	0	-1.53656	0.722283	1.6585	-11623.8	0.453563	0.982268	-11624	ex0001_r000878	knn	3
intensity_mean	3-month	1	27870	3	10960.7	10686.6	21.8485	-274.056	1.11308	0.917395	0.0156006	-0.195686	-0.130937	0	-1.24402	-0.409275	0.72643	-10961.1	0.601286	1.17682	-10960.1	ex0001_r000878	knn	3
intensity_mean	3-month	1	28760	3	10664.1	10785.5	152.047	121.37	0.901319	0.987982	0.108567	0.0866627	0.224648	0	-0.676671	-0.738771	0.901775	-10664.8	1.13559	0.391078	-10663	ex0001_r000878	knn	3
intensity_mean	3-month	1	29440	3	7635.26	8762.76	344.19	1127.5	-1.26138	-0.456305	0.245764	0.805074	-0.685058	0	0.576321	-0.295266	0.0947133	-7635.56	-0.0181682	1.31382	-7635.28	ex0001_r000878	knn	3
intensity_mean	3-month	1	29808	3	8419.23	8804.82	283.605	385.584	-0.701597	-0.426277	0.202504	0.275321	-1.03279	0	-0.331195	0.0210476	0.603968	-8419.21	0.0582421	1.21115	-8419.18	ex0001_r000878	knn	3
intensity_mean	3-month	1	29924	3	8545.4	8092.15	879.696	-453.247	-0.611513	-0.935148	0.628134	-0.323634	0.662155	0	1.27367	-0.763358	0.771494	-8546.16	-0.439186	0.700436	-8545.83	ex0001_r000878	knn	3
intensity_mean	3-month	1	29992	3	7753.55	9321.76	1651.01	1568.21	-1.17692	-0.0571649	1.17888	1.11976	0.781924	0	1.95885	0.403116	1.03094	-7753.14	-0.965181	0.441909	-7754.51	ex0001_r000878	knn	3
intensity_mean	3-month	1	34498	3	7685.53	8350.89	825.265	665.361	-1.22549	-0.750395	0.589268	0.475091	0.257314	0	1.4828	0.0849328	1.39387	-7685.45	-0.56384	1.4873	-7686.1	ex0001_r000878	knn	3
intensity_mean	3-month	1	34841	3	8006.57	8278.4	1074.31	271.831	-0.996256	-0.802159	0.767098	0.194097	-0.265511	0	0.730744	-0.62962	1.21323	-8007.2	0.0782759	1.05523	-8006.49	ex0001_r000878	knn	3
intensity_mean	3-month	1	35291	3	7095.76	8575.36	173.064	1479.6	-1.6466	-0.590118	0.123574	1.05648	-0.00197972	0	1.64462	0.0237168	0.602222	-7095.74	-0.810605	0.532556	-7096.57	ex0001_r000878	knn	3
intensity_mean	12-month	2	44835	3	12324	11618	769.04	-706.012	1.51116	1.08983	0.458941	-0.421328	-0.00906398	0	-1.52022	0.907199	0.372521	-12323.1	1.01243	0.808066	-12323	ex0002_r000001	knn	3
intensity_mean	12-month	2	45202	3	12214.9	10891.5	1674.58	-1323.36	1.44602	0.656282	0.999344	-0.789742	-0.142165	0	-1.58819	-0.181155	1.31512	-12215.1	-0.122965	1.37168	-12215	ex0002_r000001	knn	3
intensity_mean	12-month	2	47052	3	12118.4	12011	309.142	-107.336	1.38842	1.32437	0.184487	-0.0640552	-0.0780019	0	-1.46643	0.33348	1.17107	-12118	-0.317382	1.53069	-12118.7	ex0002_r000001	knn	3
intensity_mean	12-month	2	47458	3	8585.63	9143.05	845.568	557.416	-0.719817	-0.387167	0.504611	0.33265	-0.310921	0	0.408896	0.296066	0.682375	-8585.34	-0.18719	0.233334	-8585.82	ex0002_r000001	knn	3
intensity_mean	12-month	2	48454	3	9926.07	9524.94	1098.29	-401.128	0.0801143	-0.159268	0.655428	-0.239382	0.105685	0	0.025571	0.231756	0.49158	-9925.83	-0.449574	0.602093	-9926.51	ex0002_r000001	knn	3
intensity_mean	12-month	2	48457	3	10732.5	10502.3	1612.82	-230.249	0.561375	0.423969	0.962484	-0.137406	0.594587	0	0.0332113	0.174544	0.510236	-10732.3	-0.648955	0.566484	-10733.2	ex0002_r000001	knn	3
intensity_mean	12-month	2	49631	3	9929.6	9293.64	353.045	-635.962	0.0822246	-0.2973	0.210688	-0.379525	-0.0926093	0	-0.174834	0.305181	1.0769	-9929.3	-0.572143	0.442816	-9930.17	ex0002_r000001	knn	3
intensity_mean	12-month	2	52823	3	12003.2	12013.1	270.348	9.87166	1.31968	1.32557	0.161336	0.00589113	-0.0103707	0	-1.33005	0.0861855	0.904265	-12003.1	-0.0256844	1.36455	-12003.2	ex0002_r000001	knn	3
intensity_mean	12-month	2	54093	3	8965.53	10464.2	1553.94	1498.69	-0.493106	0.401272	0.927347	0.894377	-1.13356	0	-0.640456	-0.115854	1.3328	-8965.65	-0.0318922	1.19	-8965.56	ex0002_r000001	knn	3
intensity_mean	12-month	2	54632	3	7956.78	7790.59	168.697	-166.188	-1.0951	-1.19428	0.100674	-0.0991763	0.584389	0	1.67949	0.191574	0.690392	-7956.58	0.451777	1.41451	-7956.32	ex0002_r000001	knn	3
intensity_mean	12-month	2	54904	3	8246.42	8121.56	407.484	-124.854	-0.922252	-0.996761	0.243175	-0.0745091	-0.301879	0	0.620373	0.387751	0.672539	-8246.03	-0.572798	0.982863	-8246.99	ex0002_r000001	knn	3
intensity_mean	12-month	2	55571	3	9256.67	9748.07	1084.45	491.399	-0.319362	-0.0261091	0.647168	0.293253	0.306963	0	0.626325	0.00657709	0.594472	-9256.66	-0.447884	0.602627	-9257.12	ex0002_r000001	knn	3
intensity_mean	12-month	2	56111	3	11705.9	12112.2	105.992	406.252	1.14227	1.38471	0.0632529	0.24244	0.039327	0	-1.10294	0.849649	0.431373	-11705.1	0.821358	1.13882	-11705.1	ex0002_r000001	knn	3
intensity_mean	12-month	2	56444	3	9667.22	9381.1	495.592	-286.115	-0.0743599	-0.245105	0.295755	-0.170745	0.382072	0	0.456432	-0.597801	1.24764	-9667.81	-0.107463	1.24008	-9667.32	ex0002_r000001	knn	3
intensity_mean	12-month	2	58836	3	9248.17	9520.78	498.438	272.611	-0.324434	-0.161747	0.297454	0.162687	-0.168919	0	0.155515	-0.504469	1.4032	-9248.68	0.175168	1.04239	-9248	ex0002_r000001	knn	3
intensity_mean	12-month	2	43791	3	13888	13178.8	2707.85	-709.169	1.38655	1.00697	1.44939	-0.379586	0.143281	0	-1.24327	-0.663017	0.873029	-13888.7	0.850792	1.35471	-13887.2	ex0002_r000018	knn	3
intensity_mean	12-month	2	43894	3	13059.2	11683.9	1255.76	-1375.31	0.94291	0.206769	0.672151	-0.736141	-0.303807	0	-1.24672	0.849304	0.990645	-13058.3	-0.734788	1.97503	-13059.9	ex0002_r000018	knn	3
intensity_mean	12-month	2	44011	3	13726.9	13640.8	619.928	-86.1027	1.3003	1.25421	0.33182	-0.0460869	-0.717359	0	-2.01766	-0.157461	0.861653	-13727	-0.047009	0.0824458	-13726.9	ex0002_r000018	knn	3
intensity_mean	12-month	2	44183	3	11842.2	13194.1	843.795	1351.9	0.291514	1.01512	0.451646	0.72361	-0.16907	0	-0.460584	-0.0175558	0.177302	-11842.2	-0.150365	0.817639	-11842.3	ex0002_r000018	knn	3
intensity_mean	12-month	2	44234	3	10889.6	11180.1	350.502	290.46	-0.218355	-0.0628846	0.187608	0.15547	-0.184269	0	0.0340855	-0.14663	1.17336	-10889.8	-0.288511	0.800908	-10889.9	ex0002_r000018	knn	3
intensity_mean	12-month	2	44285	3	10784.6	10773.3	691.048	-11.3723	-0.27454	-0.280627	0.369887	-0.00608711	-0.141928	0	0.132612	-1.18996	0.604352	-10785.8	0.242516	0.809853	-10784.4	ex0002_r000018	knn	3
intensity_mean	12-month	2	44296	3	12712.1	12119.1	851.332	-593.081	0.757168	0.439718	0.45568	-0.317449	0.66413	0	-0.0930382	-0.490336	0.70172	-12712.6	-0.53725	0.298341	-12712.7	ex0002_r000018	knn	3
intensity_mean	12-month	2	44418	3	12209.5	10046.7	1448.28	-2162.73	0.488105	-0.669505	0.775202	-1.15761	-0.516994	0	-1.0051	0.251897	0.383473	-12209.2	0.964612	1.48168	-12208.5	ex0002_r000018	knn	3
intensity_mean	12-month	2	44600	3	13848	13055.2	1320.63	-792.826	1.36514	0.940774	0.706873	-0.424364	-0.022262	0	-1.3874	0.0339165	0.641855	-13848	1.03948	0.603015	-13847	ex0002_r000018	knn	3
intensity_mean	12-month	2	44679	3	11637.7	11213.8	1193.51	-423.845	0.182038	-0.0448274	0.638833	-0.226865	-0.227156	0	-0.409194	0.242322	0.541619	-11637.4	0.841553	0.954698	-11636.8	ex0002_r000018	knn	3
intensity_mean	12-month	2	44726	3	14804.4	14268	217.295	-536.366	1.87705	1.58996	0.116308	-0.287093	0.495011	0	-1.38204	-0.151555	0.0855634	-14804.5	0.474431	0.821922	-14803.9	ex0002_r000018	knn	3
intensity_mean	12-month	2	44818	3	10969.9	10153.1	374.489	-816.803	-0.175375	-0.612573	0.200447	-0.437198	0.121416	0	0.296792	0.364947	0.646571	-10969.5	0.903157	1.23951	-10969	ex0002_r000018	knn	3
intensity_mean	12-month	2	44819	3	14167.8	13292.5	2709.86	-875.313	1.53633	1.06782	1.45047	-0.468516	-0.69509	0	-2.23142	-0.713184	0.855931	-14168.6	0.35484	1.08067	-14167.5	ex0002_r000018	knn	3
intensity_mean	12-month	2	44834	3	11387	10090.3	1265.98	-1296.71	0.0478618	-0.646211	0.677621	-0.694073	0.00902027	0	-0.0388415	0.495715	0.44564	-11386.5	0.098115	0.485964	-11386.9	ex0002_r000018	knn	3
intensity_mean	12-month	2	44870	3	11909	10364.8	436.637	-1544.16	0.327278	-0.49924	0.233712	-0.826519	0.195116	0	-0.132162	1.55583	1.72943	-11907.4	0.157416	1.18028	-11908.8	ex0002_r000018	knn	3
intensity_mean	12-month	2	45056	3	13134.5	11516.2	2155.47	-1618.33	0.98325	0.117031	1.15373	-0.866219	0.933789	0	-0.0494612	-0.0143603	1.19214	-13134.5	0.732122	0.71826	-13133.8	ex0002_r000018	knn	3
intensity_mean	12-month	2	45091	3	13215.4	11877.4	1589.18	-1337.97	1.02652	0.310359	0.850619	-0.716157	0.127065	0	-0.899451	0.0530565	1.56329	-13215.3	0.784675	0.666096	-13214.6	ex0002_r000018	knn	3
intensity_mean	12-month	2	45110	3	14301.7	13004.6	2414.16	-1297.07	1.60796	0.913694	1.29219	-0.694266	-0.550502	0	-2.15846	0.0472147	0.770954	-14301.6	0.343509	0.650419	-14301.3	ex0002_r000018	knn	3
intensity_mean	12-month	2	45186	3	12980	13188.1	1501.58	208.106	0.900515	1.0119	0.803728	0.11139	-0.236779	0	-1.13729	-0.188557	0.367203	-12980.1	-0.0116962	0.918423	-12980	ex0002_r000018	knn	3
intensity_mean	12-month	2	45197	3	15265.1	11874.9	382.855	-3390.2	2.12364	0.309019	0.204925	-1.81462	0.882863	0	-1.24078	0.619232	0.471184	-15264.5	0.367118	1.10569	-15264.7	ex0002_r000018	knn	3
intensity_mean	12-month	2	45312	3	13074.4	11712.8	881.992	-1361.62	0.951051	0.222238	0.472091	-0.728813	0.0565522	0	-0.894499	-0.533114	0.379585	-13074.9	-0.489086	1.08613	-13074.9	ex0002_r000018	knn	3
intensity_mean	12-month	2	45342	3	15299.5	12287.9	760.334	-3011.63	2.14206	0.530072	0.406973	-1.61199	-0.234933	0	-2.377	-0.523351	0.244069	-15300	-0.388175	0.957144	-15299.9	ex0002_r000018	knn	3
intensity_mean	12-month	2	45386	3	10242.7	11005.3	957.247	762.57	-0.564598	-0.156428	0.512371	0.40817	0.0755033	0	0.640101	2.06864	1.08155	-10240.7	-0.48881	0.248246	-10243.2	ex0002_r000018	knn	3
intensity_mean	12-month	2	45433	3	14036.9	13257.8	610.681	-779.101	1.46625	1.04923	0.32687	-0.417018	-0.224231	0	-1.69048	-0.486382	0.450026	-14037.4	-0.189923	0.509067	-14037.1	ex0002_r000018	knn	3
intensity_mean	12-month	2	45442	3	15762.8	13222.2	1172.33	-2540.66	2.39006	1.03016	0.627495	-1.3599	-0.889565	0	-3.27963	0.132814	0.637157	-15762.7	-0.188128	0.603359	-15763	ex0002_r000018	knn	3
intensity_mean	12-month	2	45509	3	11935.4	12875.3	1803.74	939.925	0.341399	0.844499	0.965459	0.5031	0.0777166	0	-0.263682	-0.240566	0.178154	-11935.6	-0.547044	0.627029	-11935.9	ex0002_r000018	knn	3
intensity_mean	12-month	2	45517	3	12073.9	10917.4	843.59	-1156.45	0.415522	-0.203473	0.451536	-0.618996	0.231548	0	-0.183975	0.00838904	1.25279	-12073.9	0.880018	0.848918	-12073	ex0002_r000018	knn	3
intensity_mean	12-month	2	45529	3	15652.6	12643.1	1635.48	-3009.53	2.33108	0.720215	0.875398	-1.61087	-0.158077	0	-2.48916	0.173961	0.404933	-15652.5	0.0252157	0.647495	-15652.6	ex0002_r000018	knn	3
intensity_mean	12-month	2	45560	3	14168.4	12342	446.548	-1826.42	1.53663	0.559029	0.239017	-0.9776	-0.162819	0	-1.69945	0.387973	1.44511	-14168	-0.0643112	0.788063	-14168.5	ex0002_r000018	knn	3
intensity_mean	12-month	2	45593	3	12543.4	11692.5	1184.16	-850.828	0.666832	0.211421	0.633829	-0.45541	-0.305139	0	-0.971971	0.235925	0.89745	-12543.1	-0.654111	0.645238	-12544	ex0002_r000018	knn	3
intensity_mean	12-month	2	45693	3	10852.4	10764.3	605.718	-88.0334	-0.238284	-0.285404	0.324214	-0.0471203	-0.911566	0	-0.673282	-0.158855	0.449672	-10852.5	-0.638331	0.942384	-10853	ex0002_r000018	knn	3
intensity_mean	12-month	2	45707	3	12174.3	11758.8	1440.28	-415.518	0.469285	0.246877	0.770918	-0.222408	0.0289137	0	-0.440371	0.214169	0.824303	-12174.1	-0.00946958	0.401894	-12174.3	ex0002_r000018	knn	3
intensity_mean	12-month	2	45711	3	11233.2	10644.4	633.126	-588.851	-0.034424	-0.349609	0.338884	-0.315185	-0.155531	0	-0.121107	1.00612	0.527233	-11232.2	-0.618962	0.705046	-11233.9	ex0002_r000018	knn	3
intensity_mean	12-month	2	45712	3	13958.7	11728.3	1229.9	-2230.33	1.42437	0.230578	0.65831	-1.1938	-0.359032	0	-1.78341	-0.24854	0.464822	-13958.9	-0.460006	1.2203	-13959.1	ex0002_r000018	knn	3
intensity_mean	12-month	2	45719	3	13131.2	11118.1	958.416	-2013.04	0.981451	-0.0960394	0.512997	-1.07749	0.0587928	0	-0.922658	1.08208	0.124183	-13130.1	0.499921	0.869469	-13130.7	ex0002_r000018	knn	3
intensity_mean	12-month	2	45732	3	16292.3	13309.1	1252.92	-2983.24	2.67347	1.07667	0.670632	-1.59679	-0.524942	0	-3.19841	-0.446793	0.568885	-16292.8	-0.242463	1.24364	-16292.6	ex0002_r000018	knn	3
intensity_mean	12-month	2	45735	3	11966.5	13768.9	2933.58	1802.4	0.358032	1.32278	1.57022	0.964744	0.115392	0	-0.242641	0.760629	0.925954	-11965.7	-0.136507	0.205269	-11966.6	ex0002_r000018	knn	3
intensity_mean	12-month	2	45800	3	9866.8	10977.9	405.094	1111.13	-0.765821	-0.171082	0.216829	0.59474	0.236068	0	1.00189	0.277974	0.220905	-9866.52	-0.464505	1.16793	-9867.26	ex0002_r000018	knn	3
intensity_mean	12-month	2	45854	3	12265.5	13634	1465.23	1368.56	0.518073	1.2506	0.784272	0.732528	0.00561869	0	-0.512455	-0.0427912	1.10313	-12265.5	0.176148	2.44906	-12265.3	ex0002_r000018	knn	3
intensity_mean	12-month	2	45906	3	10911.2	10050.8	1024.23	-860.371	-0.206817	-0.667335	0.548226	-0.460518	-0.112944	0	0.0938728	0.595146	0.106764	-10910.6	-0.848658	0.298717	-10912	ex0002_r000018	knn	3
intensity_mean	12-month	2	46097	3	10651.9	10856	635.096	204.168	-0.345615	-0.236333	0.339938	0.109282	-0.0418537	0	0.303761	-0.091355	0.433	-10651.9	-0.951852	1.41588	-10652.8	ex0002_r000018	knn	3
intensity_mean	12-month	2	46196	3	11492.9	10429.4	646.308	-1063.56	0.104576	-0.464701	0.34594	-0.569277	-0.446608	0	-0.551184	-0.283037	0.845382	-11493.2	-1.24716	0.535675	-11494.2	ex0002_r000018	knn	3
intensity_mean	12-month	2	46225	3	11388.5	11565	1437.08	176.46	0.0487044	0.143156	0.769202	0.0944512	-0.727209	0	-0.775913	0.0177829	1.56675	-11388.5	-0.0142215	0.222363	-11388.6	ex0002_r000018	knn	3
intensity_mean	12-month	2	46236	3	13806.5	13767	750.112	-39.465	1.3429	1.32178	0.401501	-0.0211238	0.284283	0	-1.05862	0.0718986	0.642493	-13806.4	0.435476	1.82837	-13806	ex0002_r000018	knn	3
intensity_mean	12-month	2	46262	3	9564.9	9518.57	382.653	-46.3337	-0.927413	-0.952213	0.204817	-0.0248004	-0.195126	0	0.732287	-0.461208	0.726807	-9565.36	0.51522	0.548551	-9564.39	ex0002_r000018	knn	3
intensity_mean	12-month	2	46346	3	14473.3	13925.8	187.651	-547.555	1.69984	1.40676	0.100441	-0.293082	0.247354	0	-1.45249	-0.370555	0.3646	-14473.7	1.18074	0.838664	-14472.1	ex0002_r000018	knn	3
intensity_mean	12-month	2	46366	3	10910.2	9809.84	143.216	-1100.4	-0.207315	-0.79631	0.0766572	-0.588995	-0.229551	0	-0.0222356	-0.0774802	0.19586	-10910.3	0.262492	1.52675	-10910	ex0002_r000018	knn	3
intensity_mean	12-month	2	46488	3	14060.9	11813.7	1622.08	-2247.22	1.47908	0.276245	0.868229	-1.20284	0.67125	0	-0.807831	0.179148	1.53927	-14060.7	0.692686	0.714598	-14060.2	ex0002_r000018	knn	3
intensity_mean	12-month	2	46539	3	14111.6	13587.6	754.934	-523.996	1.50621	1.22574	0.404083	-0.280471	-0.873172	0	-2.37938	-0.421181	0.433096	-14112	0.271501	0.654506	-14111.3	ex0002_r000018	knn	3
intensity_mean	12-month	2	46636	3	16031.6	11935	1945.63	-4096.56	2.53392	0.341215	1.04141	-2.1927	0.720814	0	-1.8131	0.275802	0.467057	-16031.3	1.1327	0.34066	-16030.5	ex0002_r000018	knn	3
intensity_mean	12-month	2	46671	3	11104.7	10381.4	424.025	-723.289	-0.103246	-0.490391	0.226962	-0.387144	0.601819	0	0.705065	-0.458112	1.80746	-11105.1	0.903378	0.735396	-11103.8	ex0002_r000018	knn	3
intensity_mean	12-month	2	46695	3	12259.1	11078.3	1009.15	-1180.8	0.514683	-0.117345	0.540155	-0.632029	-0.424879	0	-0.939562	-0.730778	0.489004	-12259.9	-0.437252	0.649368	-12259.6	ex0002_r000018	knn	3
intensity_mean	12-month	2	46708	3	11954	12521.2	673.42	567.248	0.351349	0.654972	0.360451	0.303623	-0.367639	0	-0.718988	-0.486914	1.51941	-11954.5	0.120091	1.09332	-11953.9	ex0002_r000018	knn	3
intensity_mean	12-month	2	46729	3	11694.7	11017.6	313.889	-677.076	0.212581	-0.149827	0.168011	-0.362408	0.20242	0	-0.0101607	0.0194867	0.996147	-11694.7	-0.359702	0.348339	-11695.1	ex0002_r000018	knn	3
intensity_mean	12-month	2	46862	3	13389.8	14700.5	929.513	1310.64	1.1199	1.82142	0.497527	0.701527	-0.00331873	0	-1.12322	-0.109824	0.80397	-13389.9	-0.145478	0.975347	-13390	ex0002_r000018	knn	3
intensity_mean	12-month	2	46959	3	12363.8	10612.9	520.538	-1750.96	0.570739	-0.366473	0.278621	-0.937212	0.20007	0	-0.370668	0.189321	0.94052	-12363.7	0.921821	1.22396	-12362.9	ex0002_r000018	knn	3
intensity_mean	12-month	2	47154	3	11039.9	10274.2	191.282	-765.712	-0.137893	-0.547744	0.102385	-0.409851	-0.529662	0	-0.391769	0.00237067	1.07722	-11039.9	0.232545	1.30134	-11039.7	ex0002_r000018	knn	3
intensity_mean	12-month	2	47161	3	10849.5	10751.5	1004.88	-98.0444	-0.239807	-0.292286	0.537865	-0.0524788	0.257267	0	0.497074	1.31956	0.644453	-10848.2	0.0608813	1.25684	-10849.5	ex0002_r000018	knn	3
intensity_mean	12-month	2	47179	3	11539	12003.1	3192.99	464.104	0.129231	0.377645	1.70906	0.248414	-0.386188	0	-0.515418	-0.142524	0.690048	-11539.1	1.38634	1.989	-11537.6	ex0002_r000018	knn	3
intensity_mean	12-month	2	47236	3	12143.8	12698.7	2038.37	554.917	0.452947	0.74997	1.09105	0.297022	0.849362	0	0.396414	0.144068	0.635964	-12143.6	0.425079	1.12021	-12143.4	ex0002_r000018	knn	3
intensity_mean	12-month	2	47446	3	9768.8	9204.26	1091.97	-564.54	-0.818276	-1.12045	0.584484	-0.302173	1.10483	0	1.9231	-0.449777	0.408324	-9769.25	-0.841108	0.187602	-9769.64	ex0002_r000018	knn	3
intensity_mean	12-month	2	47489	3	11180	11695.4	478.59	515.419	-0.0629423	0.212938	0.256168	0.275881	-0.0552177	0	0.0077246	0.45948	0.816513	-11179.5	-0.40173	0.356362	-11180.4	ex0002_r000018	knn	3
intensity_mean	12-month	2	47529	3	10688.5	10806.7	1078.91	118.137	-0.325978	-0.262745	0.577494	0.0632335	0.270427	0	0.596405	-0.393639	0.731085	-10688.9	-0.136175	1.51628	-10688.7	ex0002_r000018	knn	3
intensity_mean	12-month	2	47614	3	10279.2	10982	879.892	702.758	-0.54506	-0.168905	0.470966	0.376155	0.200094	0	0.745154	-0.783867	0.890928	-10280	0.498275	0.906268	-10278.7	ex0002_r000018	knn	3
intensity_mean	12-month	2	47724	3	11493.6	9900.5	901.834	-1593.09	0.104932	-0.747779	0.482711	-0.852711	-0.524134	0	-0.629065	-0.35007	1.0266	-11493.9	1.6926	0.947111	-11491.9	ex0002_r000018	knn	3
intensity_mean	12-month	2	47797	3	10031.3	12572.2	2808.6	2540.89	-0.67777	0.682254	1.50332	1.36002	0.489202	0	1.16697	0.499435	0.704084	-10030.8	0.139535	0.374044	-10031.2	ex0002_r000018	knn	3
intensity_mean	12-month	2	47824	3	11045.3	10511.4	809.031	-533.929	-0.135024	-0.420812	0.433038	-0.285788	-0.332577	0	-0.197553	0.21168	0.280205	-11045.1	-0.803901	0.824808	-11046.1	ex0002_r000018	knn	3
intensity_mean	12-month	2	47870	3	9705.15	8520.23	1102.84	-1184.92	-0.852342	-1.48658	0.590301	-0.634235	0.572693	0	1.42504	0.209307	0.794279	-9704.94	-0.617151	0.374102	-9705.77	ex0002_r000018	knn	3
intensity_mean	12-month	2	47932	3	12715.8	14114.8	93.9385	1398.99	0.759142	1.50796	0.0502811	0.748816	-0.393556	0	-1.1527	-0.651323	0.544908	-12716.5	0.485596	0.737081	-12715.4	ex0002_r000018	knn	3
intensity_mean	12-month	2	48062	3	15364.1	14697.7	1110.88	-666.375	2.17662	1.81994	0.594605	-0.356681	-0.413319	0	-2.58994	-0.586446	0.0780779	-15364.6	0.481035	1.45505	-15363.6	ex0002_r000018	knn	3
intensity_mean	12-month	2	48244	3	12701.7	11948.8	568.986	-752.912	0.751575	0.348575	0.304552	-0.403	1.01851	0	0.266933	-0.553345	0.594106	-12702.3	-0.704431	0.0594586	-12702.4	ex0002_r000018	knn	3
intensity_mean	12-month	2	48264	3	14024.3	14135.8	65.9155	111.484	1.45949	1.51916	0.0352816	0.0596722	-0.314016	0	-1.77351	-0.452734	0.590247	-14024.7	0.416108	0.828946	-14023.9	ex0002_r000018	knn	3
intensity_mean	12-month	2	48296	3	9099.23	9393.43	1738.59	294.204	-1.17667	-1.01919	0.930591	0.157474	-1.57066	0	-0.393988	-0.441385	1.33812	-9099.67	-0.0163996	1.29918	-9099.24	ex0002_r000018	knn	3
intensity_mean	12-month	2	48326	3	11785.1	10150.4	1314.73	-1634.68	0.260954	-0.614015	0.703718	-0.874969	0.153193	0	-0.107761	0.0923791	0.59509	-11785	-0.466168	0.623681	-11785.6	ex0002_r000018	knn	3
intensity_mean	12-month	2	48355	3	9646.07	9346.42	564.365	-299.651	-0.883967	-1.04436	0.302079	-0.160389	-0.046866	0	0.837101	0.20899	0.419769	-9645.86	-0.891669	0.14385	-9646.96	ex0002_r000018	knn	3
intensity_mean	12-month	2	48426	3	9871.81	10181.3	653.973	309.476	-0.763141	-0.597492	0.350043	0.165649	-0.656653	0	0.106488	0.0183728	0.26253	-9871.79	-0.123878	1.40028	-9871.93	ex0002_r000018	knn	3
intensity_mean	12-month	2	48436	3	14210.4	13848.2	1055.35	-362.191	1.55909	1.36523	0.564883	-0.193864	0.218487	0	-1.3406	-0.543674	0.598658	-14210.9	0.0263871	0.952657	-14210.3	ex0002_r000018	knn	3
intensity_mean	12-month	2	48442	3	11656.4	10304	810.065	-1352.39	0.192065	-0.53181	0.433591	-0.723875	0.419592	0	0.227527	0.815358	1.31484	-11655.6	-0.0278505	1.4651	-11656.4	ex0002_r000018	knn	3
intensity_mean	12-month	2	48505	3	11012.3	10571.1	677.356	-441.215	-0.152697	-0.388859	0.362558	-0.236162	0.672304	0	0.825001	-0.325508	1.75969	-11012.6	0.474702	0.77131	-11011.8	ex0002_r000018	knn	3
intensity_mean	12-month	2	48657	3	11372.8	12807.2	979.459	1434.38	0.0402867	0.808048	0.524261	0.767762	-0.683431	0	-0.723717	-0.648906	0.295955	-11373.5	0.0178975	1.53393	-11372.8	ex0002_r000018	knn	3
intensity_mean	12-month	2	48665	3	12591.9	13461.3	794.114	869.396	0.692807	1.15816	0.425054	0.465349	0.488968	0	-0.203839	-0.294857	0.221092	-12592.2	-0.458306	0.710135	-12592.4	ex0002_r000018	knn	3
intensity_mean	12-month	2	48716	3	11484.5	11238.9	157.454	-245.582	0.100061	-0.0313883	0.0842783	-0.131449	0.35103	0	0.25097	-0.309995	1.4347	-11484.8	0.0695537	0.172363	-11484.4	ex0002_r000018	knn	3
intensity_mean	12-month	2	48738	3	13653.6	13470.3	513.085	-183.311	1.26107	1.16295	0.274632	-0.0981179	0.0528824	0	-1.20818	0.0627271	0.553253	-13653.5	-0.639096	1.05973	-13654.2	ex0002_r000018	knn	3
intensity_mean	12-month	2	48807	3	10797.3	11044.7	823.37	247.381	-0.267738	-0.135326	0.440713	0.132412	-0.691838	0	-0.4241	-1.09889	0.609076	-10798.4	0.818962	0.937517	-10796.5	ex0002_r000018	knn	3
intensity_mean	12-month	2	48827	3	10857.4	10271.3	1177.14	-586.03	-0.235614	-0.549289	0.630073	-0.313676	0.15127	0	0.386884	0.72211	0.407885	-10856.6	0.120082	1.31875	-10857.2	ex0002_r000018	knn	3
intensity_mean	12-month	2	48895	3	11530.3	11671.1	2249.04	140.831	0.124577	0.199957	1.20381	0.0753807	-0.319115	0	-0.443692	0.319893	0.693336	-11530	-0.81531	0.617123	-11531.1	ex0002_r000018	knn	3
intensity_mean	12-month	2	48944	3	9946.3	11415.4	1304.14	1469.15	-0.723265	0.0631025	0.698048	0.786368	-0.215719	0	0.507546	0.230673	0.524901	-9946.07	-0.0213986	0.935415	-9946.32	ex0002_r000018	knn	3
intensity_mean	12-month	2	48976	3	11382.8	11856.4	1074.36	473.583	0.0456442	0.299132	0.575056	0.253488	-0.5587	0	-0.604344	-0.285406	0.621269	-11383.1	-0.569388	0.576764	-11383.4	ex0002_r000018	knn	3
intensity_mean	12-month	2	49235	3	12852.7	11372.4	1381.15	-1480.29	0.832418	0.0400845	0.739266	-0.792333	0.440649	0	-0.391769	0.225205	1.17921	-12852.5	-0.349648	0.695175	-12853.1	ex0002_r000018	knn	3
intensity_mean	12-month	2	49249	3	14508.3	14847.5	784.522	339.135	1.71858	1.90011	0.41992	0.181524	-0.463733	0	-2.18232	-0.533661	0.521666	-14508.9	-0.519824	0.303581	-14508.8	ex0002_r000018	knn	3
intensity_mean	12-month	2	49386	3	10311.3	10954.1	198.572	642.757	-0.52789	-0.183851	0.106287	0.344039	0.723331	0	1.25122	-0.30771	0.58889	-10311.6	0.30617	1.38521	-10311	ex0002_r000018	knn	3
intensity_mean	12-month	2	49417	3	10853.1	11310.5	1192.6	457.339	-0.237878	0.00691477	0.638344	0.244793	-0.349781	0	-0.111903	0.661782	0.686174	-10852.5	0.368625	1.84291	-10852.8	ex0002_r000018	knn	3
intensity_mean	12-month	2	49488	3	11454.5	13857.9	789.17	2403.34	0.0840309	1.37043	0.422408	1.2864	0.275436	0	0.191405	-0.0812041	0.204187	-11454.6	0.766537	1.28657	-11453.8	ex0002_r000018	knn	3
intensity_mean	12-month	2	49592	3	14912.5	14292.2	1550.29	-620.297	1.93489	1.60287	0.829798	-0.332017	1.08609	0	-0.8488	-0.128454	0.832004	-14912.6	-0.217372	0.372627	-14912.7	ex0002_r000018	knn	3
intensity_mean	12-month	2	49614	3	15768.1	11374.3	841.374	-4393.83	2.39288	0.0410564	0.45035	-2.35182	-0.595665	0	-2.98854	0.752304	0.860867	-15767.3	-0.195805	0.613187	-15768.3	ex0002_r000018	knn	3
intensity_mean	12-month	2	49706	3	13791.7	12854.7	1075.13	-936.941	1.33499	0.833485	0.575469	-0.501502	-0.257672	0	-1.59266	-0.6469	0.27907	-13792.3	-0.160823	0.965264	-13791.8	ex0002_r000018	knn	3
intensity_mean	12-month	2	49793	3	15607.5	14366.2	1511.06	-1241.35	2.30692	1.64249	0.808802	-0.664437	-0.521408	0	-2.82833	-0.543977	0.133073	-15608.1	0.413972	1.49478	-15607.1	ex0002_r000018	knn	3
intensity_mean	12-month	2	49818	3	13828.8	13363	1386.36	-465.799	1.35484	1.10552	0.742058	-0.249322	-0.56875	0	-1.92359	0.654021	0.546971	-13828.1	1.08906	1.33128	-13827.7	ex0002_r000018	knn	3
intensity_mean	12-month	2	49897	3	10576.9	10177.1	691.977	-399.813	-0.385732	-0.599734	0.370384	-0.214002	0.237901	0	0.623632	-0.277844	0.629954	-10577.2	0.416818	0.217265	-10576.5	ex0002_r000018	knn	3
intensity_mean	12-month	2	50138	3	11468.9	11219.3	1123.79	-249.665	0.0917326	-0.0419017	0.601516	-0.133634	-1.2127	0	-1.30443	0.274376	0.761546	-11468.7	0.0234579	0.885435	-11468.9	ex0002_r000018	knn	3
intensity_mean	12-month	2	50150	3	11418.4	10831.5	40.6236	-586.959	0.0646939	-0.249479	0.021744	-0.314173	1.00562	0	0.940928	-0.489845	1.15632	-11418.9	-0.0633311	1.74963	-11418.5	ex0002_r000018	knn	3
intensity_mean	12-month	2	50416	3	11978.3	12173.4	693.521	195.071	0.364362	0.468775	0.371211	0.104413	0.255154	0	-0.109208	-0.647275	0.259491	-11978.9	0.913416	1.28742	-11977.4	ex0002_r000018	knn	3
intensity_mean	12-month	2	50441	3	12555.3	11981	609.546	-574.33	0.673232	0.365819	0.326262	-0.307413	0.638285	0	-0.0349463	-0.663413	0.242444	-12556	1.40967	1.05244	-12553.9	ex0002_r000018	knn	3
intensity_mean	12-month	2	50446	3	9447.13	11040.4	624.586	1593.28	-0.990452	-0.137638	0.334313	0.852814	-0.032216	0	0.958236	0.0107072	1.12138	-9447.12	-0.719383	0.703933	-9447.85	ex0002_r000018	knn	3
intensity_mean	12-month	2	50460	3	12386.9	10702.1	1037.48	-1684.84	0.583103	-0.318716	0.555317	-0.90182	-0.559226	0	-1.14233	-0.421479	1.21846	-12387.4	0.0646651	1.11119	-12386.9	ex0002_r000018	knn	3
intensity_mean	12-month	2	50472	3	10887.5	10994.1	612.079	106.605	-0.219489	-0.162428	0.327618	0.057061	0.453908	0	0.673397	-0.65425	1.04168	-10888.1	0.146099	0.914676	-10887.3	ex0002_r000018	knn	3
intensity_mean	12-month	2	50490	3	10385	10492.5	502.12	107.489	-0.488432	-0.430898	0.268762	0.057534	-0.0966355	0	0.391796	0.320469	1.10668	-10384.7	-0.315606	1.51459	-10385.4	ex0002_r000018	knn	3
intensity_mean	12-month	2	50503	3	11177.4	10029	806.415	-1148.33	-0.0643247	-0.678975	0.431638	-0.61465	-0.466484	0	-0.40216	-0.338082	1.32883	-11177.7	0.830705	1.47932	-11176.5	ex0002_r000018	knn	3
intensity_mean	12-month	2	50595	3	14142.1	15148.3	597.087	1006.24	1.52253	2.06113	0.319594	0.538593	-0.0816493	0	-1.60418	0.169038	0.602579	-14141.9	0.739971	2.27007	-14141.3	ex0002_r000018	knn	3
intensity_mean	12-month	2	50606	3	10222.8	10999.1	439.305	776.298	-0.575292	-0.159774	0.23514	0.415518	-0.701635	0	-0.126343	-0.2493	0.27838	-10223	-0.330594	1.36352	-10223.1	ex0002_r000018	knn	3
intensity_mean	12-month	2	50741	3	10404.6	14100	1944.02	3695.38	-0.477948	1.50002	1.04055	1.97797	0.489002	0	0.96695	0.220692	0.371653	-10404.4	-0.0273056	0.956214	-10404.6	ex0002_r000018	knn	3
intensity_mean	12-month	2	50746	3	14124.6	13308	2452.11	-816.623	1.5132	1.0761	1.3125	-0.437102	0.593471	0	-0.919731	0.885771	0.301751	-14123.7	0.463761	1.30064	-14124.2	ex0002_r000018	knn	3
intensity_mean	12-month	2	50828	3	14085.4	13936.2	915.395	-149.163	1.49219	1.41235	0.48997	-0.0798401	-0.455986	0	-1.94818	-0.514907	0.643012	-14085.9	0.777589	1.53867	-14084.6	ex0002_r000018	knn	3
intensity_mean	12-month	2	51185	3	9375.74	10984.9	843.428	1609.11	-1.02866	-0.167378	0.451449	0.861282	0.722975	0	1.75163	0.876794	0.315753	-9374.87	0.207748	2.07159	-9375.54	ex0002_r000018	knn	3
intensity_mean	12-month	2	51208	3	9973.41	9554.55	2335.39	-418.857	-0.708757	-0.932953	1.25003	-0.224195	0.389419	0	1.09818	0.645809	0.411606	-9972.76	-0.533193	0.20746	-9973.94	ex0002_r000018	knn	3
intensity_mean	12-month	2	51284	3	11021.7	10967.8	593.102	-53.9278	-0.147641	-0.176506	0.317461	-0.0288651	0.287349	0	0.43499	-0.422593	1.76574	-11022.1	-0.45359	0.466283	-11022.2	ex0002_r000018	knn	3
intensity_mean	12-month	2	51336	3	7895.47	8732.26	694.65	836.79	-1.82098	-1.37309	0.371815	0.447896	0.869698	0	2.69068	-0.805507	0.617427	-7896.28	-0.632376	0.282269	-7896.1	ex0002_r000018	knn	3
intensity_mean	12-month	2	51395	3	12169.1	11054.6	984.574	-1114.51	0.466484	-0.130062	0.526998	-0.596546	0.696829	0	0.230345	0.0950327	1.50515	-12169	-0.106653	0.659866	-12169.2	ex0002_r000018	knn	3
intensity_mean	12-month	2	51420	3	10647.8	8951.52	315.852	-1696.27	-0.347793	-1.25573	0.169062	-0.907936	-0.168724	0	0.17907	0.221287	1.06489	-10647.6	0.168248	2.19088	-10647.6	ex0002_r000018	knn	3
intensity_mean	12-month	2	51455	3	11197.3	12682.8	1650.88	1485.5	-0.0536373	0.741484	0.883643	0.795122	-0.633975	0	-0.580338	-0.0601852	0.723916	-11197.4	-0.5937	1.10211	-11197.9	ex0002_r000018	knn	3
intensity_mean	12-month	2	51695	3	10656.4	10589.3	509.535	-67.0757	-0.343189	-0.379092	0.272731	-0.0359026	-0.0758819	0	0.267307	-0.779359	1.02809	-10657.2	-0.40556	0.439166	-10656.8	ex0002_r000018	knn	3
intensity_mean	12-month	2	51787	3	11809.1	12522.8	1180.84	713.726	0.273815	0.655841	0.632052	0.382026	-0.967793	0	-1.24161	0.328102	0.827337	-11808.8	0.561738	1.11691	-11808.6	ex0002_r000018	knn	3
intensity_mean	12-month	2	51812	3	10388.8	12433.8	615.509	2044.92	-0.486393	0.608158	0.329454	1.09455	-0.897118	0	-0.410725	0.363237	0.874817	-10388.5	0.463637	0.967608	-10388.4	ex0002_r000018	knn	3
intensity_mean	12-month	2	51840	3	10044	10630.5	567.134	586.498	-0.67096	-0.357034	0.303561	0.313926	1.57587	0	2.24683	1.5932	1.50308	-10042.4	0.305659	1.12783	-10043.7	ex0002_r000018	knn	3
intensity_mean	12-month	2	51845	3	9747.7	9431.49	656.652	-316.212	-0.829569	-0.998823	0.351476	-0.169254	-0.405208	0	0.424361	0.118077	1.32285	-9747.58	-0.905244	1.15187	-9748.6	ex0002_r000018	knn	3
intensity_mean	12-month	2	52068	3	11337	11538.6	510.435	201.552	0.0211124	0.128994	0.273213	0.107882	-0.201871	0	-0.222984	0.0744247	1.65784	-11336.9	-0.279582	0.519266	-11337.3	ex0002_r000018	knn	3
intensity_mean	12-month	2	52111	3	12616.5	13810.7	2393.36	1194.15	0.705996	1.34517	1.28106	0.639173	1.86173	0	1.15574	0.45035	0.47213	-12616.1	0.286403	1.12913	-12616.3	ex0002_r000018	knn	3
intensity_mean	12-month	2	52119	3	11552	11299.1	1880.93	-252.88	0.136172	0.00081728	1.00678	-0.135355	0.248182	0	0.11201	0.214561	0.298082	-11551.7	-1.35311	0.835553	-11553.3	ex0002_r000018	knn	3
intensity_mean	12-month	2	52160	3	11543.8	11309.9	931.704	-233.92	0.131813	0.00660603	0.4987	-0.125207	-0.788664	0	-0.920477	-0.197645	0.47313	-11544	0.150263	1.40258	-11543.7	ex0002_r000018	knn	3
intensity_mean	12-month	2	52410	3	9911.63	11059.5	381.347	1147.89	-0.741824	-0.127407	0.204118	0.614417	-0.225292	0	0.516532	-0.54304	0.717542	-9912.17	-0.374862	0.934863	-9912.01	ex0002_r000018	knn	3
intensity_mean	12-month	2	52639	3	10015.6	10903.2	1495.17	887.554	-0.686167	-0.211099	0.800298	0.475068	-1.1495	0	-0.463334	0.105131	0.202985	-10015.5	-0.468093	0.820413	-10016.1	ex0002_r000018	knn	3
intensity_mean	12-month	2	52663	3	9694.58	11013.5	459.895	1318.9	-0.858004	-0.152058	0.246161	0.705946	1.10075	0	1.95875	-0.0455859	0.362492	-9694.62	0.500376	0.518075	-9694.07	ex0002_r000018	knn	3
intensity_mean	12-month	2	52721	3	11746.3	11676.5	882.55	-69.8208	0.240197	0.202825	0.47239	-0.037372	-0.0992627	0	-0.339459	-0.668876	0.935473	-11747	-0.00230861	0.791329	-11746.3	ex0002_r000018	knn	3
intensity_mean	12-month	2	52775	3	10302.3	12650.1	2701.17	2347.75	-0.532702	0.723944	1.44582	1.25665	1.06823	0	1.60093	0.485723	1.11789	-10301.8	0.593738	0.753113	-10301.7	ex0002_r000018	knn	3
intensity_mean	12-month	2	52972	3	9356.27	10792.1	1897.42	1435.82	-1.03908	-0.270551	1.0156	0.76853	-0.0975424	0	0.941539	0.591122	0.384417	-9355.68	0.14208	1.35307	-9356.13	ex0002_r000018	knn	3
intensity_mean	12-month	2	53054	3	9955.92	11265	1305.1	1309.07	-0.718115	-0.0174278	0.698562	0.700688	1.21291	0	1.93102	0.747594	1.32961	-9955.18	0.939707	1.05152	-9954.98	ex0002_r000018	knn	3
intensity_mean	12-month	2	53056	3	10775.4	10764.7	798.014	-10.6834	-0.279482	-0.285201	0.427141	-0.00571832	0.0643643	0	0.343847	-0.58206	0.699723	-10776	-0.337001	1.06764	-10775.7	ex0002_r000018	knn	3
intensity_mean	12-month	2	53063	3	9958.79	9651.2	785.797	-307.594	-0.716581	-0.881222	0.420602	-0.164641	-0.163243	0	0.553339	0.365854	1.51824	-9958.42	-1.36536	0.737189	-9960.16	ex0002_r000018	knn	3
intensity_mean	12-month	2	53320	3	10126.6	9601.75	718.378	-524.837	-0.626767	-0.907689	0.384515	-0.280922	0.0555876	0	0.682355	0.54028	1.68042	-10126	-0.526783	1.787	-10127.1	ex0002_r000018	knn	3
intensity_mean	12-month	2	53332	3	8636.52	10000.2	2196.02	1363.67	-1.42434	-0.694426	1.17543	0.729909	1.03144	0	2.45577	0.558954	0.56125	-8635.96	0.358737	1.3689	-8636.16	ex0002_r000018	knn	3
intensity_mean	12-month	2	53341	3	12964.6	12711.5	697.758	-253.082	0.892301	0.756838	0.373479	-0.135463	0.511857	0	-0.380443	-1.27489	0.968603	-12965.9	-0.211207	0.00717651	-12964.8	ex0002_r000018	knn	3
intensity_mean	12-month	2	53484	3	9848.81	10188.3	753.599	339.511	-0.775447	-0.593723	0.403368	0.181725	0.284098	0	1.05955	-0.307904	1.00574	-9849.12	-0.193534	0.993335	-9849.01	ex0002_r000018	knn	3
intensity_mean	12-month	2	53504	3	11376.3	10933.7	201.582	-442.522	0.0421241	-0.194738	0.107898	-0.236862	-0.0505017	0	-0.0926258	-1.04704	0.392446	-11377.3	-0.468435	0.207325	-11376.7	ex0002_r000018	knn	3
intensity_mean	12-month	2	53607	3	10757.9	11341	172.336	583.104	-0.288872	0.0232374	0.0922438	0.312109	0.628958	0	0.91783	-0.242147	1.19963	-10758.1	-0.256044	0.812862	-10758.1	ex0002_r000018	knn	3
intensity_mean	12-month	2	53895	3	11717.4	11240.3	653.24	-477.057	0.224714	-0.0306329	0.34965	-0.255347	-0.462807	0	-0.687521	0.919317	1.47089	-11716.5	0.517396	1.63047	-11716.9	ex0002_r000018	knn	3
intensity_mean	12-month	2	54134	3	7817.67	8764.46	883.702	946.785	-1.86263	-1.35586	0.473006	0.506772	1.1552	0	3.01783	-0.399031	0.496218	-7818.07	-0.815316	0.197375	-7818.49	ex0002_r000018	knn	3
intensity_mean	12-month	2	54339	3	12203.7	12928.4	2444.44	724.715	0.484992	0.872899	1.3084	0.387907	0.443074	0	-0.041918	0.661309	1.09712	-12203	-0.164155	0.24854	-12203.8	ex0002_r000018	knn	3
intensity_mean	12-month	2	54477	3	9671.48	9861.79	230.551	190.311	-0.870367	-0.768502	0.123404	0.101865	0.0259778	0	0.896345	0.104009	1.40923	-9671.37	-0.205615	1.64153	-9671.68	ex0002_r000018	knn	3
intensity_mean	12-month	2	54584	3	10089.4	9722.47	127.434	-366.956	-0.646657	-0.843072	0.0682097	-0.196415	-0.253558	0	0.393098	-1.03897	0.864983	-10090.5	-0.884628	0.694986	-10090.3	ex0002_r000018	knn	3
intensity_mean	12-month	2	54631	3	9157.43	13999.5	2097.51	4842.04	-1.14552	1.44621	1.1227	2.59173	0.331406	0	1.47692	-0.078444	0.70869	-9157.51	-0.256899	1.01226	-9157.68	ex0002_r000018	knn	3
intensity_mean	12-month	2	54906	3	10053.4	10603.1	378.324	549.735	-0.665968	-0.371719	0.2025	0.294249	-0.490574	0	0.175394	0.54684	0.728715	-10052.8	-0.654668	0.927639	-10054	ex0002_r000018	knn	3
intensity_mean	12-month	2	54955	3	12482	12671.6	1297.29	189.57	0.633998	0.735466	0.694382	0.101468	-0.806807	0	-1.44081	0.132455	0.0507459	-12481.9	-0.431432	0.355053	-12482.5	ex0002_r000018	knn	3
intensity_mean	12-month	2	55169	3	10102.7	10936.3	101.622	833.53	-0.639538	-0.193386	0.0543935	0.446151	0.062001	0	0.701539	0.115846	0.349299	-10102.6	-0.165565	1.31966	-10102.9	ex0002_r000018	knn	3
intensity_mean	12-month	2	55197	3	9791.33	8764.46	883.702	-1026.87	-0.806216	-1.35586	0.473006	-0.54964	-0.996584	0	-0.190368	-0.399031	0.496218	-9791.73	-0.815316	0.197375	-9792.14	ex0002_r000018	knn	3
intensity_mean	12-month	2	55345	3	9917.37	9848.63	240.883	-68.7374	-0.738751	-0.775543	0.128934	-0.0367921	0.617613	0	1.35636	0.0122801	1.45681	-9917.36	0.720614	0.831265	-9916.65	ex0002_r000018	knn	3
intensity_mean	12-month	2	55365	3	9499.31	9715.92	812.432	216.609	-0.962522	-0.846581	0.434859	0.115941	0.293261	0	1.25578	-0.402194	1.02986	-9499.71	-0.506354	1.2911	-9499.81	ex0002_r000018	knn	3
intensity_mean	12-month	2	55395	3	9127.02	9740.88	867.47	613.86	-1.16179	-0.833221	0.464318	0.328572	-1.02598	0	0.135816	0.0641039	0.511967	-9126.95	0.262379	1.19258	-9126.75	ex0002_r000018	knn	3
intensity_mean	12-month	2	55438	3	12979.7	14629.1	910.573	1649.43	0.900358	1.78322	0.487389	0.882864	-0.212247	0	-1.11261	0.150346	0.606435	-12979.5	0.528032	2.1867	-12979.1	ex0002_r000018	knn	3
intensity_mean	12-month	2	55473	3	11857.1	11158.6	1119.01	-698.567	0.299508	-0.0744036	0.598956	-0.373912	0.886063	0	0.586554	-0.71049	0.699593	-11857.8	0.445704	1.5268	-11856.7	ex0002_r000018	knn	3
intensity_mean	12-month	2	55544	3	11350.7	11679.5	598.505	328.836	0.0284207	0.204432	0.320353	0.176011	-0.163521	0	-0.191942	0.530211	1.22138	-11350.1	0.666763	1.39334	-11350	ex0002_r000018	knn	3
intensity_mean	12-month	2	55570	3	10595.9	10922.8	538.952	326.899	-0.375545	-0.200571	0.288477	0.174975	-0.0115927	0	0.363953	0.73995	0.587951	-10595.2	-0.294554	0.406876	-10596.2	ex0002_r000018	knn	3
intensity_mean	12-month	2	55600	3	11975	14182.2	1643.66	2207.13	0.362631	1.54401	0.879777	1.18138	0.00153794	0	-0.361093	0.687036	1.37371	-11974.4	0.555355	0.245612	-11974.5	ex0002_r000018	knn	3
intensity_mean	12-month	2	55689	3	10705.2	10175.8	518.441	-529.329	-0.317087	-0.600412	0.277498	-0.283326	0.48096	0	0.798046	1.53883	1.25207	-10703.6	-0.120601	0.624446	-10705.3	ex0002_r000018	knn	3
intensity_mean	12-month	2	55741	3	13327.9	12663.9	427.662	-664.003	1.08675	0.731334	0.228908	-0.355411	0.250652	0	-0.836093	-0.0950549	1.87658	-13328	-0.582817	0.314654	-13328.5	ex0002_r000018	knn	3
intensity_mean	12-month	2	55750	3	10761.9	11938.8	1114.05	1176.88	-0.286717	0.343215	0.596299	0.629932	1.2176	0	1.50432	-0.709825	0.120897	-10762.6	-0.409012	0.762058	-10762.3	ex0002_r000018	knn	3
intensity_mean	12-month	2	55845	3	10924.6	11466.3	612.759	541.727	-0.199651	0.090311	0.327982	0.289962	-0.714214	0	-0.514563	0.855422	1.50155	-10923.7	-0.128388	0.664075	-10924.7	ex0002_r000018	knn	3
intensity_mean	12-month	2	55863	3	10407.6	10258.4	1215.89	-149.165	-0.476378	-0.556219	0.650813	-0.0798413	1.06265	0	1.53903	1.11288	1.49019	-10406.4	0.471708	1.04084	-10407.1	ex0002_r000018	knn	3
intensity_mean	12-month	2	55888	3	11153.7	11209	395.04	55.2961	-0.076988	-0.0473905	0.211447	0.0295975	-0.398456	0	-0.321468	-0.0227266	0.958274	-11153.7	-0.218828	0.788723	-11153.9	ex0002_r000018	knn	3
intensity_mean	12-month	2	55934	3	8821.61	9740.19	390.214	918.579	-1.32527	-0.833591	0.208864	0.491674	0.389189	0	1.71445	-0.77746	0.989303	-8822.38	-0.429684	0.421814	-8822.04	ex0002_r000018	knn	3
intensity_mean	12-month	2	55963	3	11217.1	11131.9	524.836	-85.1812	-0.0430505	-0.0886442	0.280921	-0.0455937	0.235511	0	0.278561	-0.871146	0.505888	-11218	-0.396269	0.337336	-11217.5	ex0002_r000018	knn	3
intensity_mean	12-month	2	56024	3	11871.4	14220.8	1926.81	2349.41	0.307139	1.56467	1.03134	1.25753	0.630047	0	0.322908	-0.191869	1.92421	-11871.6	-0.130414	1.24088	-11871.5	ex0002_r000018	knn	3
intensity_mean	12-month	2	56068	3	7951.7	9097.21	1108.57	1145.51	-1.79089	-1.17775	0.593367	0.613141	0.163085	0	1.95397	0.511593	1.07373	-7951.18	-0.266627	0.432085	-7951.96	ex0002_r000018	knn	3
intensity_mean	12-month	2	56087	3	7146.99	8344.41	574.744	1197.42	-2.22161	-1.58069	0.307635	0.640927	0.184026	0	2.40564	0.0157881	1.87824	-7146.97	-0.639472	0.337726	-7147.63	ex0002_r000018	knn	3
intensity_mean	12-month	2	56143	3	9607.66	9777.03	186.879	169.366	-0.904524	-0.81387	0.100028	0.090654	0.6592	0	1.56372	-1.48775	0.367968	-9609.15	0.937471	0.362171	-9606.73	ex0002_r000018	knn	3
intensity_mean	12-month	2	56162	3	11160.4	12364	2969.85	1203.63	-0.0734051	0.570845	1.58963	0.64425	-0.149814	0	-0.0764087	-0.64357	1.19964	-11161.1	0.340334	1.07169	-11160.1	ex0002_r000018	knn	3
intensity_mean	12-month	2	56374	3	12563.5	12770.1	1364.88	206.524	0.677622	0.788166	0.730559	0.110543	-0.474721	0	-1.15234	-0.516565	0.471553	-12564.1	-0.0643617	0.900384	-12563.6	ex0002_r000018	knn	3
intensity_mean	12-month	2	56375	3	8992.16	7501.98	558.372	-1490.18	-1.23397	-2.0316	0.298871	-0.797628	0.38361	0	1.61758	-0.120125	1.19991	-8992.28	0.174972	1.00542	-8991.99	ex0002_r000018	knn	3
intensity_mean	12-month	2	56386	3	11043.3	12389.8	890.656	1346.49	-0.136097	0.584621	0.476728	0.720718	-0.155922	0	-0.0198249	-0.119868	0.406428	-11043.4	-0.144312	0.875123	-11043.4	ex0002_r000018	knn	3
intensity_mean	12-month	2	56486	3	9987.54	10434.3	1175.23	446.783	-0.701194	-0.462051	0.629048	0.239143	-1.0179	0	-0.316704	-0.274589	0.216914	-9987.81	1.54276	0.817323	-9986	ex0002_r000018	knn	3
intensity_mean	12-month	2	56510	3	11275.9	12964.4	1201.68	1688.55	-0.0116108	0.892196	0.643206	0.903806	0.31967	0	0.331281	0.697687	0.578163	-11275.2	0.525524	0.872091	-11275.3	ex0002_r000018	knn	3
intensity_mean	12-month	2	56562	3	9119.44	10419.4	1594.6	1299.94	-1.16585	-0.470046	0.853517	0.695799	0.581124	0	1.74697	-0.396553	0.642575	-9119.84	0.0360931	0.943863	-9119.41	ex0002_r000018	knn	3
intensity_mean	12-month	2	56660	3	11440.6	12265.9	1093.51	825.287	0.0765892	0.518329	0.585307	0.441739	-0.166882	0	-0.243471	-0.13906	0.496442	-11440.8	0.29341	1.01303	-11440.4	ex0002_r000018	knn	3
intensity_mean	12-month	2	56679	3	11322.4	11399.4	308.478	76.9447	0.0133233	0.0545083	0.165115	0.041185	-0.394676	0	-0.407999	-0.368227	1.57057	-11322.8	-0.194527	0.374989	-11322.6	ex0002_r000018	knn	3
intensity_mean	12-month	2	56813	3	11876.4	11085.4	610.83	-790.926	0.309806	-0.113542	0.32695	-0.423347	0.861664	0	0.551859	-0.15311	1.06185	-11876.5	0.502815	1.73826	-11875.9	ex0002_r000018	knn	3
intensity_mean	12-month	2	57075	3	8551.88	8906.9	541.45	355.02	-1.46964	-1.27961	0.289814	0.190026	0.231058	0	1.7007	-0.342193	0.0728217	-8552.22	0.0135561	0.289039	-8551.87	ex0002_r000018	knn	3
intensity_mean	12-month	2	57114	3	9225.85	11802.9	1957.24	2577.08	-1.10889	0.270505	1.04762	1.3794	-0.668596	0	0.440296	0.610468	1.17485	-9225.24	-0.121372	0.373567	-9225.97	ex0002_r000018	knn	3
intensity_mean	12-month	2	57124	3	9001.59	10686.4	687.416	1684.78	-1.22893	-0.327141	0.367943	0.901789	0.092088	0	1.32102	0.424749	0.989774	-9001.16	0.380493	0.872364	-9001.21	ex0002_r000018	knn	3
intensity_mean	12-month	2	57125	3	10384.3	10132.4	223.845	-251.894	-0.488833	-0.62366	0.119814	-0.134828	0.511918	0	1.00075	-0.737406	0.427077	-10385	0.595096	0.763824	-10383.7	ex0002_r000018	knn	3
intensity_mean	12-month	2	57235	3	9628.43	10075.8	539.59	447.41	-0.893407	-0.653929	0.288818	0.239478	-0.1155	0	0.777908	-0.86784	1.14588	-9629.3	-0.545914	0.10843	-9628.98	ex0002_r000018	knn	3
intensity_mean	12-month	2	57270	3	14022.6	13518.1	720.901	-504.481	1.45858	1.18855	0.385866	-0.270026	0.216668	0	-1.24191	-0.0401615	1.04234	-14022.6	-0.11669	0.429435	-14022.7	ex0002_r000018	knn	3
intensity_mean	12-month	2	57317	3	11684	10706.3	1344.92	-977.698	0.206825	-0.316493	0.719874	-0.523318	1.84484	0	1.63801	0.220482	0.510479	-11683.7	0.568811	0.645759	-11683.4	ex0002_r000018	knn	3
intensity_mean	12-month	2	57348	3	11760.6	11187.6	601.999	-572.996	0.247845	-0.0588543	0.322223	-0.306699	0.667659	0	0.419815	0.805534	1.57904	-11759.8	-0.636301	0.683183	-11761.2	ex0002_r000018	knn	3
intensity_mean	12-month	2	57351	3	8924.7	9876.82	887.954	952.114	-1.27008	-0.760458	0.475282	0.509624	-0.318752	0	0.95133	-0.758457	0.910257	-8925.46	0.178151	1.25652	-8924.52	ex0002_r000018	knn	3
intensity_mean	12-month	2	57392	3	10148.4	10361.4	597.353	213.048	-0.615107	-0.501072	0.319736	0.114035	-0.936514	0	-0.321406	1.41347	1.46812	-10147	0.200101	0.73252	-10148.2	ex0002_r000018	knn	3
intensity_mean	12-month	2	57532	3	9346.27	9565.3	671.34	219.029	-1.04444	-0.927201	0.359338	0.117237	-0.179203	0	0.865234	-0.465254	1.5298	-9346.73	-0.966615	1.1302	-9347.23	ex0002_r000018	knn	3
intensity_mean	12-month	2	57546	3	11451.6	12813.1	2693.03	1361.52	0.0824423	0.811202	1.44146	0.72876	1.13971	0	1.05727	1.02139	0.399328	-11450.6	-0.0242258	0.650991	-11451.6	ex0002_r000018	knn	3
intensity_mean	12-month	2	57587	3	10002.3	10731.9	1024.21	729.664	-0.693316	-0.30276	0.548215	0.390556	-0.448746	0	0.24457	0.737928	1.6478	-10001.5	0.616886	1.22117	-10001.6	ex0002_r000018	knn	3
intensity_mean	12-month	2	57595	3	10707.4	10261.5	532.013	-445.992	-0.315859	-0.554579	0.284763	-0.23872	-0.138559	0	0.1773	0.391175	1.51226	-10707.1	-0.0752225	1.20869	-10707.5	ex0002_r000018	knn	3
intensity_mean	12-month	2	57851	3	9878.79	10461	544.64	582.217	-0.759404	-0.447769	0.291521	0.311635	-0.348493	0	0.410911	0.284104	1.16827	-9878.5	-0.814156	0.651748	-9879.6	ex0002_r000018	knn	3
intensity_mean	12-month	2	57934	3	8783.77	9380.54	776.128	596.77	-1.34551	-1.02609	0.415427	0.319424	0.0729246	0	1.41844	-0.113097	0.646386	-8783.89	-1.05538	0.855458	-8784.83	ex0002_r000018	knn	3
intensity_mean	12-month	2	57939	3	10235.9	10829.8	632.097	593.892	-0.568231	-0.250348	0.338333	0.317884	0.0684048	0	0.636636	-0.648812	1.19984	-10236.6	-0.189266	0.379231	-10236.1	ex0002_r000018	knn	3
intensity_mean	12-month	2	58004	3	11057.3	11487.8	166.993	430.48	-0.1286	0.101816	0.0893838	0.230417	-0.561759	0	-0.433158	-1.06888	0.650153	-11058.4	-0.0830738	0.467312	-11057.4	ex0002_r000018	knn	3
intensity_mean	12-month	2	58027	3	8145.59	8294.99	350.678	149.394	-1.6871	-1.60714	0.187702	0.0799639	-0.694859	0	0.992245	-0.559278	0.130389	-8146.15	-0.300343	0.542095	-8145.89	ex0002_r000018	knn	3
intensity_mean	12-month	2	58278	3	12925.5	14204.5	625.442	1279.05	0.87135	1.55597	0.334771	0.684616	-0.629427	0	-1.50078	-0.422993	1.31458	-12925.9	-0.381361	0.300615	-12925.9	ex0002_r000018	knn	3
intensity_mean	12-month	2	58511	3	10090.4	9518.87	745.07	-571.576	-0.646112	-0.952051	0.398802	-0.305939	1.21965	0	1.86576	-0.690785	0.667414	-10091.1	0.052451	0.335739	-10090.4	ex0002_r000018	knn	3
intensity_mean	12-month	2	58613	3	8437.61	8197.65	331.286	-239.967	-1.5308	-1.65924	0.177323	-0.128444	0.0478011	0	1.5786	-0.914553	0.491248	-8438.53	-0.616336	0.30932	-8438.23	ex0002_r000018	knn	3
intensity_mean	12-month	2	58616	3	10655.8	11522.3	1207.2	866.427	-0.343489	0.12027	0.646158	0.463759	0.00147192	0	0.344961	-0.238212	1.76642	-10656.1	0.0599405	0.350311	-10655.8	ex0002_r000018	knn	3
intensity_mean	12-month	2	58727	3	9343.08	12024.5	964.857	2681.41	-1.04615	0.389095	0.516445	1.43524	1.22017	0	2.26632	0.481934	0.54508	-9342.59	-1.19015	1.11769	-9344.27	ex0002_r000018	knn	3
intensity_mean	12-month	2	58816	3	7575.46	10006	976.587	2430.53	-1.99227	-0.691321	0.522723	1.30095	0.0236043	0	2.01588	0.0385122	0.753109	-7575.42	0.366844	1.39967	-7575.09	ex0002_r000018	knn	3
intensity_mean	12-month	2	58846	3	9147.94	9451.47	1069.68	303.532	-1.1506	-0.988128	0.57255	0.162467	0.40846	0	1.55906	0.345023	1.1869	-9147.59	0.67205	1.61256	-9147.26	ex0002_r000018	knn	3
intensity_mean	12-month	2	58989	3	9867.51	9796.45	254.641	-71.0601	-0.765442	-0.803477	0.136298	-0.0380353	-0.261008	0	0.504433	-0.107634	1.71447	-9867.61	-0.201987	1.6406	-9867.71	ex0002_r000018	knn	3
intensity_mean	12-month	2	59028	3	9671.66	10520.3	322.122	848.668	-0.870271	-0.416018	0.172418	0.454254	-0.291416	0	0.578855	0.739961	1.44377	-9670.92	-0.0864363	0.68139	-9671.74	ex0002_r000018	knn	3
intensity_mean	12-month	2	59117	3	15976.8	14750.2	708.966	-1226.5	2.50456	1.84807	0.379478	-0.656493	-0.417545	0	-2.92211	-0.703204	0.901947	-15977.5	0.318949	1.08476	-15976.4	ex0002_r000018	knn	3
intensity_mean	12-month	2	59190	3	9913.36	11296.5	1204.12	1383.1	-0.740898	-0.000585823	0.64451	0.740312	1.08162	0	1.82252	-0.0973043	1.03733	-9913.46	0.235047	1.22325	-9913.12	ex0002_r000018	knn	3
intensity_mean	12-month	2	59471	3	8587.17	9638.39	874.279	1051.21	-1.45075	-0.888078	0.467962	0.562668	0.557181	0	2.00793	0.960355	0.215223	-8586.21	0.154515	2.19482	-8587.02	ex0002_r000018	knn	3
intensity_mean	12-month	2	59474	3	13974.2	15417.8	534.179	1443.52	1.43271	2.20536	0.285922	0.77265	0.220012	0	-1.2127	-0.749448	0.892733	-13975	0.115053	1.2319	-13974.1	ex0002_r000018	knn	3
intensity_mean	12-month	2	59475	3	10273.5	9834.82	303.557	-438.711	-0.548116	-0.782939	0.16248	-0.234822	-0.457823	0	0.090293	0.625376	0.908773	-10272.9	-0.708698	1.13914	-10274.2	ex0002_r000018	knn	3
intensity_mean	12-month	2	59489	3	10496.9	11653.4	1112.27	1156.49	-0.428558	0.190457	0.595349	0.619015	0.358428	0	0.786985	-1.18557	0.995076	-10498.1	-0.410926	0.285235	-10497.3	ex0002_r000018	knn	3
intensity_mean	12-month	2	59491	3	10571.1	11358.1	481.514	786.992	-0.388819	0.0324229	0.257733	0.421242	-1.42946	0	-1.04064	0.282836	1.75818	-10570.9	-0.638615	0.679259	-10571.8	ex0002_r000018	knn	3
intensity_mean	12-month	2	59713	3	9914.7	10532.4	613.807	617.708	-0.740182	-0.409551	0.328544	0.330631	-0.721963	0	0.018219	-0.39425	1.03063	-9915.09	-0.675473	1.1954	-9915.37	ex0002_r000018	knn	3
intensity_mean	12-month	2	59769	3	10970.4	11608.2	815.134	637.828	-0.17511	0.166291	0.436305	0.341401	-0.37784	0	-0.20273	0.467572	0.773697	-10969.9	-1.24756	0.927255	-10971.7	ex0002_r000018	knn	3
intensity_mean	12-month	2	59791	3	10590.1	11993.4	1058.28	1403.34	-0.378695	0.372448	0.566449	0.751143	-0.351564	0	0.0271304	0.136001	0.823417	-10589.9	-0.0612762	0.72139	-10590.1	ex0002_r000018	knn	3
intensity_mean	12-month	2	59807	3	11273.5	11388.3	712.126	114.81	-0.0128856	0.048567	0.381169	0.0614526	-0.224184	0	-0.211298	0.847272	1.58494	-11272.6	0.126173	1.89029	-11273.4	ex0002_r000018	knn	3
intensity_mean	12-month	2	59837	3	11048.1	11205.5	1237.19	157.427	-0.133536	-0.0492721	0.662214	0.0842639	-0.196165	0	-0.0626294	0.92858	0.324609	-11047.1	-1.22105	0.883549	-11049.3	ex0002_r000018	knn	3
intensity_mean	12-month	2	43697	3	12997.5	13843.2	1519.51	845.681	0.849057	1.34171	0.885191	0.492653	-0.583509	0	-1.43257	-0.489389	1.27312	-12998	-0.458892	1.35639	-12998	ex0002_r000019	knn	3
intensity_mean	12-month	2	43714	3	13877	12466.8	1380.58	-1410.17	1.36141	0.539912	0.804261	-0.821496	-0.689012	0	-2.05042	-0.538192	0.656458	-13877.5	-0.715778	0.888028	-13877.7	ex0002_r000019	knn	3
intensity_mean	12-month	2	43746	3	11575.9	11181.2	1021.25	-394.642	0.0208908	-0.209009	0.594931	-0.229899	-0.971261	0	-0.992152	-0.274429	1.74803	-11576.2	0.00645911	1.98156	-11575.9	ex0002_r000019	knn	3
intensity_mean	12-month	2	43843	3	11915.2	11730.3	637.748	-184.961	0.21857	0.110821	0.371521	-0.107749	-0.852768	0	-1.07134	0.203423	1.30855	-11915	-0.0666124	1.4253	-11915.3	ex0002_r000019	knn	3
intensity_mean	12-month	2	43896	3	12146.7	13358.5	555.859	1211.73	0.353445	1.05934	0.323816	0.705893	0.74151	0	0.388066	-0.125352	0.416439	-12146.9	-0.384389	0.309984	-12147.1	ex0002_r000019	knn	3
intensity_mean	12-month	2	44044	3	10962.9	11688.1	550.42	725.153	-0.336194	0.0862455	0.320648	0.422439	0.0256249	0	0.361818	-0.695537	0.452757	-10963.6	0.0258898	1.43583	-10962.9	ex0002_r000019	knn	3
intensity_mean	12-month	2	44198	3	13935.5	12355.9	2239.33	-1579.67	1.3955	0.475266	1.30452	-0.920238	0.651964	0	-0.74354	-0.200657	0.778341	-13935.7	0.965409	1.56055	-13934.6	ex0002_r000019	knn	3
intensity_mean	12-month	2	44235	3	12246.8	11336.2	450.001	-910.643	0.411764	-0.118733	0.262149	-0.530497	0.629711	0	0.217947	-0.162186	0.838516	-12247	-0.107046	0.933956	-12247	ex0002_r000019	knn	3
intensity_mean	12-month	2	44240	3	12605.2	14443.8	664.101	1838.59	0.620514	1.69159	0.386873	1.07107	0.209457	0	-0.411057	-0.566571	0.509837	-12605.8	-0.442613	0.438227	-12605.6	ex0002_r000019	knn	3
intensity_mean	12-month	2	44259	3	12858.3	11814.5	627.087	-1043.76	0.767967	0.159923	0.36531	-0.608044	-0.341775	0	-1.10974	0.726991	0.871573	-12857.6	0.346922	0.59619	-12858	ex0002_r000019	knn	3
intensity_mean	12-month	2	44282	3	13555.5	12120.3	1835.83	-1435.22	1.17414	0.338052	1.06947	-0.836088	-0.752395	0	-1.92653	-0.18912	0.337592	-13555.7	-0.62975	0.873056	-13556.2	ex0002_r000019	knn	3
intensity_mean	12-month	2	44380	3	10914.2	10846.7	528.571	-67.455	-0.364594	-0.40389	0.30792	-0.039296	0.979257	0	1.34385	0.0797524	1.83134	-10914.1	0.918492	1.19617	-10913.2	ex0002_r000019	knn	3
intensity_mean	12-month	2	44408	3	13137.6	12945.1	557.456	-192.515	0.930666	0.818516	0.324747	-0.11215	0.553316	0	-0.37735	-0.377152	0.24936	-13138	-0.47299	0.852791	-13138.1	ex0002_r000019	knn	3
intensity_mean	12-month	2	44458	3	14027.1	12952.1	954.791	-1074.92	1.44883	0.822634	0.556215	-0.626197	-0.234605	0	-1.68344	-0.404206	0.226425	-14027.5	0.656882	0.419323	-14026.4	ex0002_r000019	knn	3
intensity_mean	12-month	2	44546	3	14112.3	13571.7	1425.08	-540.561	1.49849	1.18359	0.830184	-0.314905	-0.0170834	0	-1.51558	0.274404	1.01683	-14112	0.0778951	0.495614	-14112.2	ex0002_r000019	knn	3
intensity_mean	12-month	2	44549	3	13483.5	13394.7	210.854	-88.8736	1.13219	1.08042	0.122833	-0.0517735	0.539872	0	-0.592321	0.57856	1.63981	-13482.9	0.335792	0.721857	-13483.2	ex0002_r000019	knn	3
intensity_mean	12-month	2	44666	3	11403.4	13147.9	1029.7	1744.51	-0.0795771	0.936692	0.599853	1.01627	0.393042	0	0.472619	0.537465	1.66657	-11402.9	0.776309	0.517182	-11402.6	ex0002_r000019	knn	3
intensity_mean	12-month	2	44761	3	13241.2	12578.8	172.642	-662.465	0.991049	0.605129	0.100573	-0.38592	0.29382	0	-0.697229	-0.215612	0.243858	-13241.5	0.339218	0.654521	-13240.9	ex0002_r000019	knn	3
intensity_mean	12-month	2	44780	3	12340.1	11749	404.808	-591.083	0.466085	0.121748	0.235822	-0.344336	0.167087	0	-0.298998	0.449727	0.469673	-12339.6	1.01211	1.79096	-12339.1	ex0002_r000019	knn	3
intensity_mean	12-month	2	44810	3	13687.6	13716.8	908.379	29.1954	1.2511	1.26811	0.529178	0.0170078	0.846342	0	-0.404756	-0.221001	0.819683	-13687.9	-0.529541	0.133843	-13688.2	ex0002_r000019	knn	3
intensity_mean	12-month	2	44833	3	13079.3	13666.8	342.638	587.501	0.896721	1.23897	0.199604	0.34225	0.501726	0	-0.394996	-0.0302489	0.354471	-13079.3	-0.125079	0.309323	-13079.4	ex0002_r000019	knn	3
intensity_mean	12-month	2	44902	3	13105.3	12657.1	764.952	-448.257	0.911865	0.650732	0.445624	-0.261133	-0.0206546	0	-0.932519	-0.213845	0.51	-13105.5	0.292269	1.41256	-13105	ex0002_r000019	knn	3
intensity_mean	12-month	2	45009	3	11138.4	11210.7	2838.97	72.3109	-0.23396	-0.191835	1.65385	0.0421248	0.23171	0	0.46567	-0.00732324	0.792256	-11138.4	0.288817	0.549586	-11138.1	ex0002_r000019	knn	3
intensity_mean	12-month	2	45078	3	11413.3	13254	2084.42	1840.75	-0.073837	0.998497	1.21428	1.07233	-0.324548	0	-0.250711	-0.00600607	0.612556	-11413.3	-0.227876	0.93869	-11413.5	ex0002_r000019	knn	3
intensity_mean	12-month	2	45079	3	11970	13102.5	1473.35	1132.5	0.250482	0.910221	0.858304	0.659739	0.261463	0	0.0109808	-0.387845	0.672457	-11970.4	-0.447545	1.31544	-11970.4	ex0002_r000019	knn	3
intensity_mean	12-month	2	45118	3	11039.5	10448.7	937.534	-590.804	-0.291562	-0.635737	0.546162	-0.344174	0.312839	0	0.604402	-0.393315	1.61798	-11039.9	0.065114	0.746484	-11039.5	ex0002_r000019	knn	3
intensity_mean	12-month	2	45170	3	11313	12582.4	977.516	1269.46	-0.13226	0.607268	0.569454	0.739528	-0.481219	0	-0.348959	0.143671	1.40664	-11312.8	0.430829	1.2495	-11312.6	ex0002_r000019	knn	3
intensity_mean	12-month	2	45205	3	9470.39	11457	955.599	1986.61	-1.20567	-0.0483639	0.556686	1.1573	-0.566066	0	0.639601	0.152886	1.37293	-9470.24	0.175375	1.95922	-9470.21	ex0002_r000019	knn	3
intensity_mean	12-month	2	45400	3	12152.4	12392.2	1768.04	239.889	0.356714	0.496461	1.02998	0.139748	0.127543	0	-0.229171	-0.725449	1.02358	-12153.1	0.136859	1.20592	-12152.2	ex0002_r000019	knn	3
intensity_mean	12-month	2	45449	3	10261.7	13600.8	311.591	3339.05	-0.744685	1.20049	0.181518	1.94517	1.15539	0	1.90007	-0.203712	0.573575	-10261.9	-0.978823	0.465922	-10262.7	ex0002_r000019	knn	3
intensity_mean	12-month	2	45463	3	11161.6	11101.1	426.98	-60.5391	-0.220425	-0.255693	0.248738	-0.0352672	-0.156609	0	0.063817	-0.97655	0.640988	-11162.6	-0.018107	0.277059	-11161.7	ex0002_r000019	knn	3
intensity_mean	12-month	2	45510	3	12390.4	11819.9	121.744	-570.542	0.495406	0.163036	0.070922	-0.33237	0.332956	0	-0.16245	0.263359	1.51612	-12390.2	0.185167	1.82272	-12390.2	ex0002_r000019	knn	3
intensity_mean	12-month	2	45530	3	13596.8	11478.4	1968.64	-2118.36	1.19819	-0.0358688	1.14683	-1.23405	0.513281	0	-0.684905	-0.426983	1.18132	-13597.2	-0.625961	0.446342	-13597.4	ex0002_r000019	knn	3
intensity_mean	12-month	2	45820	3	10330.6	7773.59	675.744	-2557.06	-0.704521	-2.19414	0.393656	-1.48962	0.450219	0	1.15474	1.22462	1.51657	-10329.4	-0.422866	0.416115	-10331.1	ex0002_r000019	knn	3
intensity_mean	12-month	2	45852	3	12434.8	13231.3	1355.26	796.508	0.521241	0.985248	0.789509	0.464007	1.30093	0	0.779687	-0.623612	0.516301	-12435.4	-0.0338506	0.564006	-12434.8	ex0002_r000019	knn	3
intensity_mean	12-month	2	46245	3	13998.6	12971.2	776.115	-1027.34	1.43223	0.833755	0.452127	-0.59848	0.515423	0	-0.916812	-0.145314	0.31363	-13998.7	-0.700235	0.995994	-13999.3	ex0002_r000019	knn	3
intensity_mean	12-month	2	46249	3	13411.1	13146.5	352.672	-264.542	1.08999	0.935882	0.20545	-0.154109	0.0267584	0	-1.06323	0.010221	0.88744	-13411.1	-0.356509	0.568938	-13411.4	ex0002_r000019	knn	3
intensity_mean	12-month	2	46333	3	12403	13253.2	228.777	850.225	0.50272	0.99802	0.133274	0.4953	-0.366951	0	-0.86967	-0.698648	0.479084	-12403.7	-0.0167002	1.07353	-12403	ex0002_r000019	knn	3
intensity_mean	12-month	2	46524	3	10741.9	11501	2968.61	759.126	-0.464945	-0.022715	1.72937	0.44223	-0.318872	0	0.146073	1.23287	0.930158	-10740.7	-0.357937	0.939721	-10742.3	ex0002_r000019	knn	3
intensity_mean	12-month	2	46561	3	11859.9	10839	453.239	-1020.87	0.186351	-0.408357	0.264035	-0.594708	-0.614961	0	-0.801311	-0.231462	1.07506	-11860.1	-0.0218863	1.16825	-11859.9	ex0002_r000019	knn	3
intensity_mean	12-month	2	46696	3	15208.4	13576	842.326	-1632.31	2.137	1.18609	0.490699	-0.950907	0.359047	0	-1.77795	0.102081	1.21241	-15208.3	-0.356976	0.493726	-15208.7	ex0002_r000019	knn	3
intensity_mean	12-month	2	46724	3	12531.4	12947.4	943.669	416.031	0.577524	0.819884	0.549736	0.24236	-0.47669	0	-1.05421	0.184427	0.234044	-12531.2	0.532524	1.65552	-12530.9	ex0002_r000019	knn	3
intensity_mean	12-month	2	46871	3	13314.2	12342.9	1827.84	-971.361	1.03358	0.467711	1.06481	-0.565868	0.152353	0	-0.881226	-0.0398007	0.321962	-13314.3	-0.382399	0.495994	-13314.6	ex0002_r000019	knn	3
intensity_mean	12-month	2	46951	3	10366.9	10052.1	1361.86	-314.783	-0.683431	-0.866808	0.793356	-0.183377	0.0196901	0	0.703121	0.954717	1.32289	-10365.9	-0.364888	0.751741	-10367.2	ex0002_r000019	knn	3
intensity_mean	12-month	2	47031	3	10760	10455.7	421.084	-304.266	-0.454402	-0.631653	0.245303	-0.177251	0.563296	0	1.0177	0.217044	1.84889	-10759.8	-0.0242524	0.745894	-10760	ex0002_r000019	knn	3
intensity_mean	12-month	2	47068	3	12347.6	11395.4	578.081	-952.203	0.470454	-0.0842532	0.336762	-0.554707	0.232031	0	-0.238423	-0.0161877	1.77845	-12347.6	0.671262	1.33046	-12346.9	ex0002_r000019	knn	3
intensity_mean	12-month	2	47082	3	12179.5	11418.4	1086.23	-761.144	0.372553	-0.0708529	0.632788	-0.443406	-0.0574918	0	-0.430044	-0.964287	1.42463	-12180.5	0.0785816	0.484328	-12179.5	ex0002_r000019	knn	3
intensity_mean	12-month	2	47109	3	12051.5	12140.3	1208.91	88.8611	0.297948	0.349714	0.704254	0.0517662	0.961285	0	0.663338	0.220158	0.854431	-12051.3	-0.305615	1.68877	-12051.8	ex0002_r000019	knn	3
intensity_mean	12-month	2	47129	3	14755.7	14033.6	1163.44	-722.083	1.8733	1.45265	0.677764	-0.42065	1.54841	0	-0.324883	0.0990915	0.801727	-14755.6	-0.280746	0.670614	-14756	ex0002_r000019	knn	3
intensity_mean	12-month	2	47182	3	11515.5	10635.6	1255.91	-879.891	-0.0143124	-0.526894	0.731631	-0.512582	0.0984904	0	0.112803	1.01741	0.830635	-11514.4	0.154159	0.778138	-11515.3	ex0002_r000019	knn	3
intensity_mean	12-month	2	47359	3	10899.7	10225.2	782.958	-674.548	-0.373	-0.765959	0.456114	-0.392959	-0.935322	0	-0.562322	-0.813852	1.12062	-10900.5	0.233777	0.843243	-10899.5	ex0002_r000019	knn	3
intensity_mean	12-month	2	47373	3	11810.2	10596.9	570.082	-1213.36	0.15741	-0.549438	0.332102	-0.706848	0.0465786	0	-0.110831	-0.0612261	0.361649	-11810.3	-0.450955	0.578686	-11810.7	ex0002_r000019	knn	3
intensity_mean	12-month	2	47415	3	14756.9	13813.9	1446.4	-943.028	1.87402	1.32465	0.842604	-0.549362	-0.109632	0	-1.98365	0.119087	0.981247	-14756.8	-0.254288	0.388351	-14757.2	ex0002_r000019	knn	3
intensity_mean	12-month	2	47434	3	15319.3	14713.2	389.733	-606.055	2.20163	1.84857	0.22704	-0.353058	0.0316824	0	-2.16994	-0.799972	1.2932	-15320.1	-0.0865553	0.870155	-15319.4	ex0002_r000019	knn	3
intensity_mean	12-month	2	47543	3	11239.3	11706.4	2840.36	467.067	-0.175195	0.0968962	1.65465	0.272091	0.105317	0	0.280512	-0.0227624	1.24468	-11239.3	-0.753793	0.277613	-11240	ex0002_r000019	knn	3
intensity_mean	12-month	2	47588	3	11082.7	10340.5	497.178	-742.255	-0.266409	-0.69881	0.289632	-0.432402	-0.668105	0	-0.401696	0.0147907	0.775762	-11082.7	-0.157154	0.575822	-11082.9	ex0002_r000019	knn	3
intensity_mean	12-month	2	47592	3	12207.5	10650.7	1055.71	-1556.73	0.388821	-0.518057	0.615007	-0.906878	-0.116769	0	-0.50559	1.05093	0.938205	-12206.4	-0.683553	1.28411	-12208.1	ex0002_r000019	knn	3
intensity_mean	12-month	2	47627	3	11311.9	11380.5	705.929	68.5318	-0.132876	-0.0929522	0.41124	0.0399233	0.375346	0	0.508221	-0.749464	0.599705	-11312.7	0.228142	1.06861	-11311.7	ex0002_r000019	knn	3
intensity_mean	12-month	2	47781	3	13932.5	12116.2	1685.71	-1816.28	1.39374	0.335659	0.982011	-1.05808	0.660816	0	-0.73292	-0.25526	0.498766	-13932.7	-0.303721	1.16491	-13932.8	ex0002_r000019	knn	3
intensity_mean	12-month	2	48008	3	14431.6	12023.6	828.353	-2408.05	1.68452	0.281709	0.482559	-1.40281	-0.986613	0	-2.67113	0.116244	0.868448	-14431.5	-0.0522245	0.199467	-14431.7	ex0002_r000019	knn	3
intensity_mean	12-month	2	48031	3	11731.1	11116.3	1784.28	-614.787	0.111318	-0.246828	1.03944	-0.358145	0.165628	0	0.0543105	-0.4029	1.24264	-11731.5	0.0227974	0.363615	-11731.1	ex0002_r000019	knn	3
intensity_mean	12-month	2	48146	3	11120.3	11881.2	927.25	760.842	-0.244481	0.198749	0.540171	0.44323	0.0112385	0	0.255719	-0.209214	0.818576	-11120.6	0.245118	1.05814	-11120.1	ex0002_r000019	knn	3
intensity_mean	12-month	2	48303	3	10702.2	10700.2	767.234	-1.94186	-0.4881	-0.489231	0.446953	-0.00113123	0.000869286	0	0.488969	0.365729	1.02936	-10701.8	-0.221621	0.857455	-10702.4	ex0002_r000019	knn	3
intensity_mean	12-month	2	48306	3	11841.6	13281.7	1320.33	1440.04	0.175698	1.0146	0.76916	0.838897	-0.982438	0	-1.15814	-0.360239	1.16593	-11842	-0.014778	1.06231	-11841.6	ex0002_r000019	knn	3
intensity_mean	12-month	2	48382	3	15188.8	14198	998.521	-990.751	2.12558	1.54841	0.58169	-0.577164	0.967619	0	-1.15796	0.091741	0.182081	-15188.7	-0.0539247	0.409207	-15188.8	ex0002_r000019	knn	3
intensity_mean	12-month	2	48444	3	13516.7	12882	415.122	-634.756	1.15153	0.78175	0.24183	-0.369778	-0.126652	0	-1.27818	-0.789902	0.402444	-13517.5	0.538379	0.328221	-13516.2	ex0002_r000019	knn	3
intensity_mean	12-month	2	48463	3	11384.7	9715.38	1257.67	-1669.33	-0.0904767	-1.06295	0.73266	-0.972468	-0.207747	0	-0.117271	-0.958999	0.528603	-11385.7	-1.18986	1.2472	-11385.9	ex0002_r000019	knn	3
intensity_mean	12-month	2	48491	3	14010.6	14282	1233.5	271.31	1.43927	1.59732	0.718576	0.158052	-0.98716	0	-2.42643	-0.312426	1.1431	-14011	0.284269	0.55847	-14010.4	ex0002_r000019	knn	3
intensity_mean	12-month	2	48583	3	11453.7	11494.4	583.539	40.6888	-0.0502737	-0.0265704	0.339942	0.0237033	1.00217	0	1.05245	-0.0523178	1.60644	-11453.8	-0.269727	0.491087	-11454	ex0002_r000019	knn	3
intensity_mean	12-month	2	48712	3	12901.7	12628.8	1325.65	-272.909	0.793247	0.634263	0.772261	-0.158984	0.0163123	0	-0.776935	0.100297	1.02479	-12901.6	1.33877	1.226	-12900.4	ex0002_r000019	knn	3
intensity_mean	12-month	2	48849	3	11146.4	11368.9	365.301	222.541	-0.2293	-0.0996581	0.212807	0.129641	-0.315316	0	-0.0860161	-0.125221	0.131686	-11146.5	-1.03008	0.420008	-11147.4	ex0002_r000019	knn	3
intensity_mean	12-month	2	49049	3	10901.3	11453.8	730.891	552.478	-0.372068	-0.050221	0.425782	0.321847	-0.0493816	0	0.322687	0.032453	0.624407	-10901.3	0.482051	1.42809	-10900.9	ex0002_r000019	knn	3
intensity_mean	12-month	2	49138	3	10362.6	9820.02	1101.22	-542.596	-0.685901	-1.00199	0.641516	-0.31609	0.348609	0	1.03451	-0.0975083	0.923012	-10362.7	-0.496468	0.330624	-10363.1	ex0002_r000019	knn	3
intensity_mean	12-month	2	49217	3	12108.9	11412.4	683.236	-696.515	0.331397	-0.0743592	0.39802	-0.405756	-0.327827	0	-0.659224	0.208731	0.836353	-12108.7	1.24553	0.152833	-12107.6	ex0002_r000019	knn	3
intensity_mean	12-month	2	49400	3	10784.3	12838.5	977.378	2054.15	-0.440247	0.756403	0.569373	1.19665	0.536828	0	0.977075	0.0835508	0.235822	-10784.2	0.423247	1.58267	-10783.9	ex0002_r000019	knn	3
intensity_mean	12-month	2	49419	3	11473	11682.3	606.114	209.297	-0.0390529	0.0828735	0.353093	0.121926	-0.830795	0	-0.791742	-0.379039	0.779301	-11473.4	0.0113819	2.15097	-11473	ex0002_r000019	knn	3
intensity_mean	12-month	2	49473	3	9948.61	10668.1	460.158	719.495	-0.927078	-0.507935	0.268066	0.419143	-0.690826	0	0.236252	-0.098271	1.33594	-9948.71	0.0893753	0.968863	-9948.52	ex0002_r000019	knn	3
intensity_mean	12-month	2	49499	3	10731.6	10925.7	921.357	194.145	-0.470947	-0.357847	0.536738	0.1131	0.281061	0	0.752008	-0.275937	0.297551	-10731.9	-0.515429	0.611678	-10732.1	ex0002_r000019	knn	3
intensity_mean	12-month	2	49517	3	10128.4	10647.2	1395.92	518.75	-0.822316	-0.520117	0.813195	0.302198	-0.426721	0	0.395595	0.328178	1.05699	-10128.1	0.518514	0.316446	-10127.9	ex0002_r000019	knn	3
intensity_mean	12-month	2	49621	3	11861.7	11637	1268.04	-224.685	0.187393	0.0565023	0.7387	-0.130891	-0.581343	0	-0.768736	0.0583414	0.913823	-11861.6	0.994134	1.41881	-11860.7	ex0002_r000019	knn	3
intensity_mean	12-month	2	49717	3	12622.5	12071.8	902.423	-550.737	0.630624	0.309791	0.525708	-0.320833	0.22851	0	-0.402114	-0.775959	0.553815	-12623.3	-0.483435	0.234745	-12623	ex0002_r000019	knn	3
intensity_mean	12-month	2	49721	3	13690.8	11789.8	452.471	-1900.97	1.25295	0.145532	0.263588	-1.10741	0.213597	0	-1.03935	-0.0266146	1.45274	-13690.8	-0.0687368	1.8523	-13690.9	ex0002_r000019	knn	3
intensity_mean	12-month	2	49808	3	15079.3	14968	575.781	-111.294	2.06181	1.99698	0.335422	-0.0648348	0.581484	0	-1.48033	0.616278	0.645298	-15078.7	0.209624	0.784106	-15079.1	ex0002_r000019	knn	3
intensity_mean	12-month	2	49990	3	11682.7	11608.7	971.858	-73.9993	0.0831447	0.0400363	0.566157	-0.0431084	-0.351862	0	-0.435006	-0.0528385	0.255909	-11682.8	1.028	1.11034	-11681.7	ex0002_r000019	knn	3
intensity_mean	12-month	2	50009	3	11291.4	10644	1064.09	-647.332	-0.144863	-0.521967	0.619888	-0.377105	0.762441	0	0.907303	0.00236543	1.16345	-11291.3	0.714881	0.694445	-11290.6	ex0002_r000019	knn	3
intensity_mean	12-month	2	50338	3	11619.4	10947.8	1099.36	-671.64	0.0462384	-0.345027	0.640437	-0.391265	-0.114095	0	-0.160333	-1.05535	0.507888	-11620.4	0.462263	1.2329	-11618.9	ex0002_r000019	knn	3
intensity_mean	12-month	2	50586	3	10995.5	10367.4	717.686	-628.101	-0.317196	-0.683097	0.418089	-0.365901	-0.564036	0	-0.246841	0.00717226	0.827773	-10995.5	-0.482102	0.539857	-10996	ex0002_r000019	knn	3
intensity_mean	12-month	2	50588	3	11973.2	11001.3	1176.18	-971.91	0.252332	-0.313856	0.685188	-0.566188	0.265077	0	0.0127445	0.37568	0.971499	-11972.8	0.494673	1.03367	-11972.7	ex0002_r000019	knn	3
intensity_mean	12-month	2	50658	3	10447.5	11131.3	1489.24	683.766	-0.636437	-0.238108	0.867558	0.398329	0.728668	0	1.3651	-0.438012	0.430231	-10448	1.45645	1.11426	-10446.1	ex0002_r000019	knn	3
intensity_mean	12-month	2	50668	3	12881.8	13536	1513.91	654.166	0.781669	1.16275	0.881932	0.381085	-0.276564	0	-1.05823	-0.873998	0.73424	-12882.7	-0.719141	1.39481	-12882.5	ex0002_r000019	knn	3
intensity_mean	12-month	2	50724	3	12213.2	12384.5	1136.81	171.361	0.392141	0.491967	0.662249	0.0998264	0.18301	0	-0.20913	0.805785	0.768753	-12212.4	-0.0628894	0.394977	-12213.2	ex0002_r000019	knn	3
intensity_mean	12-month	2	50736	3	7136.17	8613.46	1488.05	1477.29	-2.56547	-1.70487	0.866867	0.860596	0.682799	0	3.24827	-0.435626	0.456067	-7136.61	0.386342	1.15643	-7135.79	ex0002_r000019	knn	3
intensity_mean	12-month	2	50917	3	10227.6	11428.8	551.59	1201.29	-0.764575	-0.0647625	0.32133	0.699813	0.0572231	0	0.821798	-0.406379	1.60546	-10228	0.899491	0.439879	-10226.7	ex0002_r000019	knn	3
intensity_mean	12-month	2	50971	3	12633.6	11152.6	328.482	-1480.95	0.637062	-0.22567	0.191358	-0.862733	0.759753	0	0.122691	-0.635341	0.530121	-12634.2	-0.116412	1.51337	-12633.7	ex0002_r000019	knn	3
intensity_mean	12-month	2	51022	3	10807.2	10812.1	545.393	4.82706	-0.426877	-0.424065	0.31772	0.00281201	-0.150679	0	0.276198	0.0416719	0.505511	-10807.2	-0.315545	0.893878	-10807.6	ex0002_r000019	knn	3
intensity_mean	12-month	2	51134	3	11496.1	12193.7	573.845	697.663	-0.0256023	0.380822	0.334294	0.406425	0.0926866	0	0.118289	0.300771	1.2228	-11495.8	0.294959	0.220416	-11495.8	ex0002_r000019	knn	3
intensity_mean	12-month	2	51238	3	11419.8	10913.3	1388.19	-506.562	-0.0700133	-0.365112	0.808695	-0.295099	0.643122	0	0.713135	0.19292	1.07903	-11419.6	-0.553876	1.15662	-11420.4	ex0002_r000019	knn	3
intensity_mean	12-month	2	51266	3	7807.17	7753.87	644.889	-53.3056	-2.17458	-2.20563	0.375681	-0.0310533	0.341264	0	2.51584	0.882506	1.6554	-7806.29	-0.893935	1.18464	-7808.07	ex0002_r000019	knn	3
intensity_mean	12-month	2	51330	3	10624	11907.3	176.517	1283.31	-0.533614	0.213978	0.10283	0.747592	0.48075	0	1.01436	0.603048	0.306629	-10623.4	1.24615	0.15287	-10622.8	ex0002_r000019	knn	3
intensity_mean	12-month	2	51539	3	11087.5	11056.1	725.707	-31.3838	-0.263613	-0.281896	0.422762	-0.0182827	-0.735242	0	-0.471629	-0.450965	0.0998842	-11088	-0.552855	0.564936	-11088.1	ex0002_r000019	knn	3
intensity_mean	12-month	2	51712	3	10451.9	10990.1	1326.29	538.12	-0.633861	-0.320378	0.772632	0.313483	-0.723973	0	-0.090112	0.195889	0.993262	-10451.7	0.603483	0.400103	-10451.3	ex0002_r000019	knn	3
intensity_mean	12-month	2	51766	3	14912.4	11972.2	1718.35	-2940.16	1.96458	0.251788	1.00103	-1.71279	0.600704	0	-1.36388	-0.120305	0.527193	-14912.5	0.871618	0.514493	-14911.5	ex0002_r000019	knn	3
intensity_mean	12-month	2	51956	3	15431.6	14527.8	670.068	-903.879	2.26707	1.74051	0.390349	-0.526556	0.624842	0	-1.64223	0.204088	0.375648	-15431.4	0.405012	0.483138	-15431.2	ex0002_r000019	knn	3
intensity_mean	12-month	2	52088	3	12915.5	12293.5	1048.1	-622.03	0.801301	0.438936	0.610574	-0.362364	1.00633	0	0.205024	-0.607507	0.981492	-12916.1	0.165135	0.634084	-12915.4	ex0002_r000019	knn	3
intensity_mean	12-month	2	52126	3	11151.9	11196	603.615	44.1559	-0.226123	-0.2004	0.351637	0.0257231	-0.935163	0	-0.70904	-0.469343	0.566913	-11152.3	0.222262	1.6346	-11151.6	ex0002_r000019	knn	3
intensity_mean	12-month	2	52135	3	11307.3	11169.5	547.996	-137.827	-0.13555	-0.215842	0.319236	-0.0802912	-0.198077	0	-0.0625266	-0.253573	0.735387	-11307.6	0.671075	0.479787	-11306.7	ex0002_r000019	knn	3
intensity_mean	12-month	2	52199	3	13176.1	12875.2	991.509	-300.825	0.95308	0.777834	0.577605	-0.175246	0.739331	0	-0.213749	0.43471	0.926662	-13175.6	-0.214613	0.789246	-13176.3	ex0002_r000019	knn	3
intensity_mean	12-month	2	52444	3	10402.5	11565.2	325.156	1162.7	-0.662645	0.0146872	0.18942	0.677332	0.00942008	0	0.672065	-0.94624	1.5471	-10403.5	0.112847	1.18396	-10402.4	ex0002_r000019	knn	3
intensity_mean	12-month	2	52743	3	11367.6	11966.3	772.848	598.729	-0.10044	0.24835	0.450224	0.34879	-0.601734	0	-0.501294	0.405405	1.22232	-11367.2	-0.0547657	1.46928	-11367.7	ex0002_r000019	knn	3
intensity_mean	12-month	2	52840	3	9072.07	11899.5	2250.3	2827.43	-1.43771	0.209415	1.31091	1.64713	1.16049	0	2.5982	0.580187	0.327674	-9071.49	0.0806226	0.334651	-9071.99	ex0002_r000019	knn	3
intensity_mean	12-month	2	52979	3	11843.4	12073.4	1401.55	230.028	0.176717	0.31072	0.816477	0.134003	-1.24869	0	-1.42541	-0.590506	0.723798	-11844	-1.10629	0.752505	-11844.5	ex0002_r000019	knn	3
intensity_mean	12-month	2	53072	3	10173	11014.9	1221.47	841.924	-0.796353	-0.305889	0.711568	0.490464	-0.169888	0	0.626465	-1.01647	0.553331	-10174	0.765404	1.25851	-10172.2	ex0002_r000019	knn	3
intensity_mean	12-month	2	53256	3	11670.9	11452.1	694.397	-218.891	0.0762722	-0.0512431	0.404522	-0.127515	1.0345	0	0.958231	-0.652967	0.516347	-11671.6	0.305559	1.03358	-11670.6	ex0002_r000019	knn	3
intensity_mean	12-month	2	53329	3	11780.3	11081.7	891.294	-698.573	0.139982	-0.266973	0.519225	-0.406955	-0.181252	0	-0.321234	-0.843038	1.40705	-11781.2	1.04704	0.355049	-11779.3	ex0002_r000019	knn	3
intensity_mean	12-month	2	53740	3	11799.9	11485.2	690.161	-314.773	0.15142	-0.0319515	0.402054	-0.183371	0.135424	0	-0.0159962	-0.0198817	0.603658	-11800	0.297509	1.32607	-11799.6	ex0002_r000019	knn	3
intensity_mean	12-month	2	53746	3	12213.7	12267.4	673.63	53.6608	0.392462	0.423722	0.392424	0.0312602	0.917131	0	0.524669	0.0347475	0.389119	-12213.7	0.193875	2.18309	-12213.5	ex0002_r000019	knn	3
intensity_mean	12-month	2	53785	3	9652.16	10056.8	1123.24	404.678	-1.09978	-0.864032	0.654347	0.235746	0.816395	0	1.91617	-0.577294	0.126941	-9652.73	-0.447918	0.390961	-9652.61	ex0002_r000019	knn	3
intensity_mean	12-month	2	53820	3	9504.51	10689.1	578.358	1184.62	-1.18579	-0.495691	0.336923	0.690102	0.0827701	0	1.26856	0.73557	1.45431	-9503.77	0.825154	0.522834	-9503.68	ex0002_r000019	knn	3
intensity_mean	12-month	2	53867	3	10512.3	12022.9	213.049	1510.62	-0.598702	0.28131	0.124112	0.880013	0.073481	0	0.672183	-0.0783747	0.880693	-10512.4	0.601552	0.990482	-10511.7	ex0002_r000019	knn	3
intensity_mean	12-month	2	53912	3	11832.8	11568.7	820.918	-264.097	0.170555	0.0167049	0.478227	-0.15385	-0.802164	0	-0.972719	0.340573	0.973631	-11832.5	1.1449	0.185538	-11831.6	ex0002_r000019	knn	3
intensity_mean	12-month	2	54016	3	10209.6	11539.1	346.144	1329.55	-0.775067	-0.00053582	0.201647	0.774531	-1.2187	0	-0.443637	-0.837841	0.505221	-10210.4	-0.378665	0.919656	-10209.9	ex0002_r000019	knn	3
intensity_mean	12-month	2	54129	3	8422.88	8122.11	321.296	-300.774	-1.81589	-1.99111	0.187172	-0.175216	0.253404	0	2.0693	0.177608	0.992837	-8422.71	-0.330657	0.290955	-8423.21	ex0002_r000019	knn	3
intensity_mean	12-month	2	54336	3	9181.92	10519.2	866.277	1337.23	-1.37371	-0.594707	0.504651	0.779006	-0.40046	0	0.973253	0.216417	0.668189	-9181.71	0.605107	1.12008	-9181.32	ex0002_r000019	knn	3
intensity_mean	12-month	2	54575	3	7702.55	8424.67	1684.38	722.113	-2.23552	-1.81486	0.98124	0.420668	0.672882	0	2.90841	0.574171	1.95952	-7701.98	0.232168	1.2584	-7702.32	ex0002_r000019	knn	3
intensity_mean	12-month	2	54595	3	8449.41	8434.54	330.786	-14.8657	-1.80044	-1.8091	0.1927	-0.00866006	0.662608	0	2.46305	1.14746	0.976261	-8448.26	-0.768035	1.34062	-8450.18	ex0002_r000019	knn	3
intensity_mean	12-month	2	54668	3	10616	9588.23	204.915	-1027.78	-0.538282	-1.13702	0.119373	-0.598737	0.133914	0	0.672196	-0.220895	0.874043	-10616.2	0.0379479	1.09351	-10616	ex0002_r000019	knn	3
intensity_mean	12-month	2	54897	3	11117.6	11372.9	747.171	255.264	-0.246089	-0.0973841	0.435266	0.148705	0.0467231	0	0.292812	-0.478285	0.555627	-11118.1	0.0833641	1.6566	-11117.5	ex0002_r000019	knn	3
intensity_mean	12-month	2	55378	3	10841.5	11688.6	823.954	847.13	-0.406929	0.0865686	0.479996	0.493497	0.683316	0	1.09024	-0.317661	0.710989	-10841.8	0.178417	0.350436	-10841.3	ex0002_r000019	knn	3
intensity_mean	12-month	2	55482	3	10520.6	11583.3	391.277	1062.68	-0.593867	0.0251972	0.227939	0.619064	0.166887	0	0.760754	-0.891404	0.794636	-10521.5	-0.5856	0.702293	-10521.2	ex0002_r000019	knn	3
intensity_mean	12-month	2	55786	3	9438.81	10470.5	902.493	1031.67	-1.22407	-0.623067	0.525749	0.600999	0.156551	0	1.38062	0.11678	1.69255	-9438.69	0.191315	0.870909	-9438.62	ex0002_r000019	knn	3
intensity_mean	12-month	2	56339	3	11085.3	11823	394.146	737.719	-0.264924	0.164835	0.22961	0.429759	-0.57054	0	-0.305616	-0.103324	1.67052	-11085.4	-1.61182	0.387126	-11086.9	ex0002_r000019	knn	3
intensity_mean	12-month	2	56650	3	11544.6	11907.3	826.07	362.697	0.00268516	0.213975	0.481228	0.21129	-0.0347357	0	-0.0374209	0.0160779	0.674403	-11544.6	-0.0831961	1.46717	-11544.7	ex0002_r000019	knn	3
intensity_mean	12-month	2	56892	3	9971.48	10663	1183.06	691.495	-0.913755	-0.510923	0.689191	0.402832	-0.454604	0	0.459151	0.415983	0.863171	-9971.07	-0.223103	0.984529	-9971.7	ex0002_r000019	knn	3
intensity_mean	12-month	2	56990	3	8482.05	10537.2	326.942	2055.18	-1.78143	-0.584182	0.190461	1.19725	0.406314	0	2.18774	-0.870535	0.384924	-8482.92	0.298381	1.25926	-8481.75	ex0002_r000019	knn	3
intensity_mean	12-month	2	57188	3	11560.3	12485.2	366.217	924.832	0.0118356	0.550598	0.21334	0.538762	-0.846055	0	-0.85789	0.216215	0.669505	-11560.1	0.14021	2.11271	-11560.2	ex0002_r000019	knn	3
intensity_mean	12-month	2	57347	3	15281.2	14577.9	754.909	-703.283	2.17942	1.76973	0.439773	-0.409699	0.803876	0	-1.37555	0.272218	0.324575	-15280.9	0.60489	0.567763	-15280.6	ex0002_r000019	knn	3
intensity_mean	12-month	2	57407	3	12770.2	12614.3	559.277	-155.906	0.716622	0.625798	0.325808	-0.0908234	-0.273426	0	-0.990048	-0.512433	0.0474887	-12770.7	-0.120629	0.399604	-12770.3	ex0002_r000019	knn	3
intensity_mean	12-month	2	57604	3	11554	12250.2	1286.39	696.234	0.00811962	0.413712	0.749391	0.405592	-0.553846	0	-0.561965	0.0918487	1.48264	-11553.9	-0.588867	0.517646	-11554.5	ex0002_r000019	knn	3
intensity_mean	12-month	2	57902	3	14303.5	14465.4	1276.86	161.855	1.60988	1.70416	0.743837	0.0942891	-0.244921	0	-1.8548	-0.40448	1.56954	-14303.9	-0.595727	0.0941246	-14304.1	ex0002_r000019	knn	3
intensity_mean	12-month	2	57923	3	10748.6	11634.1	686.24	885.5	-0.461043	0.0548065	0.39977	0.51585	-0.290099	0	0.170944	-0.741914	0.355893	-10749.3	0.806291	1.15281	-10747.8	ex0002_r000019	knn	3
intensity_mean	12-month	2	57929	3	9447.1	11199.6	1134.15	1752.49	-1.21923	-0.198316	0.660698	1.02092	0.7455	0	1.96473	0.357276	1.31446	-9446.74	-0.941774	0.848449	-9448.04	ex0002_r000019	knn	3
intensity_mean	12-month	2	57958	3	9821.83	10274.1	668.246	452.247	-1.00094	-0.737479	0.389288	0.263458	-0.902474	0	0.0984625	0.232937	1.49476	-9821.59	0.299784	0.687303	-9821.53	ex0002_r000019	knn	3
intensity_mean	12-month	2	58072	3	9504.05	9958.88	600.451	454.828	-1.18606	-0.921095	0.349794	0.264961	-1.42259	0	-0.236534	-0.0267485	1.21027	-9504.08	-0.0713242	0.982698	-9504.13	ex0002_r000019	knn	3
intensity_mean	12-month	2	58303	3	9655.53	11313.5	780.457	1657.99	-1.09781	-0.131947	0.454657	0.965864	0.874637	0	1.97245	0.735397	1.30563	-9654.8	0.34248	0.844825	-9655.19	ex0002_r000019	knn	3
intensity_mean	12-month	2	58611	3	12166.8	13226	688.382	1059.23	0.365105	0.98216	0.401018	0.617055	0.0449317	0	-0.320173	-0.573992	0.224056	-12167.3	-0.408079	0.63094	-12167.2	ex0002_r000019	knn	3
intensity_mean	12-month	2	58777	3	12780	13672.9	667.491	892.894	0.722374	1.24253	0.388848	0.520157	-0.325603	0	-1.04798	-0.160833	0.436856	-12780.2	-0.145239	0.195104	-12780.2	ex0002_r000019	knn	3
intensity_mean	12-month	2	58894	3	10044.5	11935.6	1151.86	1891.18	-0.871246	0.230466	0.671021	1.10171	0.00379381	0	0.87504	0.197347	0.709149	-10044.3	0.0935987	0.475499	-10044.4	ex0002_r000019	knn	3
intensity_mean	12-month	2	58916	3	10978.8	11162	413.641	183.216	-0.326926	-0.220193	0.240967	0.106733	0.638176	0	0.965101	-1.31542	0.872128	-10980.1	-0.359798	0.54254	-10979.2	ex0002_r000019	knn	3
intensity_mean	12-month	2	59056	3	10086.2	10335.5	719.693	249.283	-0.846933	-0.701713	0.419258	0.14522	-0.749813	0	0.0971203	0.770808	1.37127	-10085.4	0.290199	1.22372	-10085.9	ex0002_r000019	knn	3
intensity_mean	12-month	2	59207	3	11216.4	11266.6	762.184	50.2234	-0.188527	-0.15927	0.444012	0.0292577	0.789098	0	0.977625	-0.399478	1.7261	-11216.8	-0.192383	0.0988118	-11216.6	ex0002_r000019	knn	3
intensity_mean	12-month	2	59447	3	9548.4	11859.8	1507.12	2311.35	-1.16022	0.186259	0.877974	1.34648	0.228169	0	1.38839	0.841358	1.43813	-9547.56	0.658905	0.89396	-9547.74	ex0002_r000019	knn	3
intensity_mean	12-month	2	59483	3	9481.57	11093.5	564.717	1611.89	-1.19915	-0.260144	0.328977	0.93901	-0.0566917	0	1.14246	0.172554	1.34679	-9481.4	-0.57304	1.26995	-9482.14	ex0002_r000019	knn	3
intensity_mean	12-month	2	59773	3	8812.37	10336.8	672.057	1524.4	-1.589	-0.700958	0.391508	0.888042	0.905555	0	2.49456	-0.016362	0.848653	-8812.38	-0.239532	0.135933	-8812.6	ex0002_r000019	knn	3
intensity_mean	12-month	2	43606	3	13252.2	13466.7	354.355	214.486	0.741308	0.856039	0.189549	0.114731	0.212391	0	-0.528917	-0.446985	1.49343	-13252.7	0.1974	1.27456	-13252	ex0002_r000181	knn	3
intensity_mean	12-month	2	43719	3	13085	13193.1	1087.6	108.058	0.651891	0.709693	0.581772	0.0578016	-0.321582	0	-0.973473	-1.2964	0.398155	-13086.3	-0.633633	1.11382	-13085.7	ex0002_r000181	knn	3
intensity_mean	12-month	2	43836	3	14513.9	13281.2	1356.49	-1232.74	1.41622	0.756811	0.725602	-0.659407	-0.15317	0	-1.56939	0.502962	0.142583	-14513.4	0.647016	1.13983	-14513.3	ex0002_r000181	knn	3
intensity_mean	12-month	2	44104	3	11306.4	11045.1	944.593	-261.297	-0.299533	-0.439304	0.505275	-0.139771	0.577471	0	0.877004	-0.512277	0.515341	-11306.9	0.517324	1.58711	-11305.9	ex0002_r000181	knn	3
intensity_mean	12-month	2	44155	3	11862.9	12147.6	631.257	284.749	-0.00186645	0.15045	0.337667	0.152316	-0.216409	0	-0.214543	0.445575	0.443415	-11862.4	-0.0631846	0.212434	-11862.9	ex0002_r000181	knn	3
intensity_mean	12-month	2	44160	3	12785.3	12200.3	1560.22	-585.026	0.491543	0.178605	0.834583	-0.312938	-0.0631025	0	-0.554645	-0.298449	0.937163	-12785.6	-0.304319	0.75378	-12785.6	ex0002_r000181	knn	3
intensity_mean	12-month	2	44215	3	16589.9	15433.2	1390.5	-1156.74	2.5267	1.90794	0.743797	-0.618753	-0.148136	0	-2.67483	-0.252574	0.342371	-16590.2	-0.278377	0.48806	-16590.2	ex0002_r000181	knn	3
intensity_mean	12-month	2	44229	3	14075.7	12745.2	665.802	-1330.44	1.18178	0.470108	0.356146	-0.71167	0.741004	0	-0.440773	-0.463174	1.09016	-14076.1	0.66853	0.865719	-14075	ex0002_r000181	knn	3
intensity_mean	12-month	2	44266	3	11978.1	12415.9	2076.8	437.836	0.0597541	0.293958	1.11091	0.234204	0.606009	0	0.546255	-0.130109	1.07842	-11978.2	-0.260065	1.56813	-11978.3	ex0002_r000181	knn	3
intensity_mean	12-month	2	44304	3	12075.5	13136.7	1321.96	1061.25	0.111846	0.679525	0.707133	0.567679	0.177008	0	0.0651625	0.229028	0.368228	-12075.2	-0.817094	0.259652	-12076.3	ex0002_r000181	knn	3
intensity_mean	12-month	2	44416	3	11914.8	12126.4	386.662	211.637	0.0259148	0.139122	0.206831	0.113208	-0.565847	0	-0.591761	0.990427	0.928487	-11913.8	0.0735881	0.222328	-11914.7	ex0002_r000181	knn	3
intensity_mean	12-month	2	44837	3	11878	9856.81	1232.23	-2021.18	0.00621988	-1.07493	0.659138	-1.08115	-1.02384	0	-1.03006	0.128207	1.22962	-11877.9	-0.29212	0.664837	-11878.3	ex0002_r000181	knn	3
intensity_mean	12-month	2	44858	3	13086.6	13045.8	321.702	-40.7605	0.65271	0.630907	0.172083	-0.0218033	-0.287558	0	-0.940268	0.458367	0.900272	-13086.1	0.532275	0.626811	-13086	ex0002_r000181	knn	3
intensity_mean	12-month	2	44954	3	11513.5	11435.7	1000.46	-77.8501	-0.188749	-0.230392	0.535159	-0.041643	-0.475725	0	-0.286975	0.479409	0.571382	-11513	-0.447143	0.57863	-11514	ex0002_r000181	knn	3
intensity_mean	12-month	2	45046	3	12909.9	12158.7	1533.32	-751.152	0.55819	0.156389	0.82019	-0.401801	0.0456995	0	-0.512491	-0.353605	0.935646	-12910.2	-0.238407	0.867045	-12910.1	ex0002_r000181	knn	3
intensity_mean	12-month	2	45073	3	13210.1	12401.1	643.562	-809.035	0.718784	0.286021	0.34425	-0.432763	0.88026	0	0.161476	0.926159	0.483083	-13209.2	0.283762	0.400304	-13209.8	ex0002_r000181	knn	3
intensity_mean	12-month	2	45123	3	14749.9	13202.5	1229.64	-1547.38	1.54245	0.714734	0.657752	-0.827715	-0.413829	0	-1.95628	0.498654	0.149633	-14749.4	0.0968585	1.4567	-14749.8	ex0002_r000181	knn	3
intensity_mean	12-month	2	45190	3	13279.5	12035.5	1407.94	-1244.04	0.755928	0.0904769	0.753123	-0.665451	-0.0405193	0	-0.796447	-0.629131	0.560866	-13280.2	0.226582	0.752134	-13279.3	ex0002_r000181	knn	3
intensity_mean	12-month	2	45412	3	13018.2	12822.5	1468.18	-195.753	0.616138	0.511427	0.785349	-0.104711	0.344054	0	-0.272084	0.260906	0.40949	-13017.9	-0.0577899	1.57444	-13018.3	ex0002_r000181	knn	3
intensity_mean	12-month	2	45608	3	13787.9	13287.6	222.399	-500.29	1.02786	0.760248	0.118964	-0.267612	0.436531	0	-0.591329	-0.0276918	0.732335	-13787.9	0.442673	1.48173	-13787.5	ex0002_r000181	knn	3
intensity_mean	12-month	2	45691	3	13525.6	13375.1	367.18	-150.542	0.887546	0.80702	0.19641	-0.0805268	-0.626773	0	-1.51432	0.664141	0.484824	-13524.9	1.07434	0.446686	-13524.5	ex0002_r000181	knn	3
intensity_mean	12-month	2	45836	3	15156.9	14782.2	2516.76	-374.704	1.76014	1.55971	1.34625	-0.200434	0.694714	0	-1.06543	-0.269503	0.334425	-15157.1	-0.625534	0.497597	-15157.5	ex0002_r000181	knn	3
intensity_mean	12-month	2	45939	3	9974.2	10223.9	1552.66	249.72	-1.01214	-0.878562	0.830536	0.133578	0.824532	0	1.83667	0.196173	1.16593	-9974.01	0.0397853	0.338229	-9974.16	ex0002_r000181	knn	3
intensity_mean	12-month	2	46181	3	11544.2	10409.8	443.979	-1134.36	-0.172342	-0.779128	0.23749	-0.606785	-0.274767	0	-0.102425	0.221128	0.817754	-11544	-0.377242	0.721882	-11544.6	ex0002_r000181	knn	3
intensity_mean	12-month	2	46479	3	13172.5	11441.6	1223.94	-1730.91	0.698678	-0.22721	0.654701	-0.925888	-0.769305	0	-1.46798	0.43751	0.0470121	-13172.1	0.122316	1.00222	-13172.4	ex0002_r000181	knn	3
intensity_mean	12-month	2	46661	3	11946.1	11721.9	959.613	-224.28	0.042672	-0.0772985	0.513309	-0.119971	0.0914297	0	0.0487577	0.329325	0.641457	-11945.8	-0.180699	0.163852	-11946.3	ex0002_r000181	knn	3
intensity_mean	12-month	2	46676	3	12862.2	12246.3	840.497	-615.95	0.532698	0.203218	0.449593	-0.32948	-0.358703	0	-0.891401	0.803289	1.11207	-12861.4	-0.093824	0.0860288	-12862.3	ex0002_r000181	knn	3
intensity_mean	12-month	2	46728	3	10084.7	11083.4	417.202	998.695	-0.953044	-0.418829	0.223167	0.534215	0.344485	0	1.29753	-0.541064	1.28263	-10085.2	-0.466431	0.556503	-10085.1	ex0002_r000181	knn	3
intensity_mean	12-month	2	47017	3	16325.6	15043.6	1160.11	-1281.96	2.38529	1.69956	0.620556	-0.685735	-0.121349	0	-2.50664	-0.18413	0.227688	-16325.8	-0.0197855	0.781382	-16325.6	ex0002_r000181	knn	3
intensity_mean	12-month	2	47061	3	10114.3	10543.3	904.461	428.914	-0.937176	-0.707744	0.483808	0.229431	0.564054	0	1.50123	1.26146	1.83974	-10113.1	-1.06345	0.701794	-10115.4	ex0002_r000181	knn	3
intensity_mean	12-month	2	48027	3	11759.8	12485.9	1961.3	726.038	-0.0569893	0.331378	1.04912	0.388367	-0.725567	0	-0.668578	-0.446828	0.776726	-11760.3	0.24919	0.389695	-11759.6	ex0002_r000181	knn	3
intensity_mean	12-month	2	48060	3	10299.9	10619.7	1090.92	319.722	-0.837895	-0.666872	0.583545	0.171023	-0.652422	0	0.185473	-0.280218	1.18323	-10300.2	-0.0408409	0.510134	-10300	ex0002_r000181	knn	3
intensity_mean	12-month	2	48720	3	11878	13416.8	1578.92	1538.86	0.00621863	0.829374	0.844583	0.823156	-0.0154084	0	-0.021627	0.242316	0.587726	-11877.7	0.653718	1.14035	-11877.3	ex0002_r000181	knn	3
intensity_mean	12-month	2	48998	3	11665.8	12213.3	562.581	547.464	-0.107263	0.185582	0.300932	0.292845	0.040022	0	0.147285	0.779155	0.980559	-11665.1	-0.0983169	0.205835	-11665.9	ex0002_r000181	knn	3
intensity_mean	12-month	2	49340	3	10898.4	10168.2	1193.35	-730.224	-0.517771	-0.908378	0.638337	-0.390606	-0.777789	0	-0.260018	-0.840407	0.602943	-10899.2	-0.329506	0.316539	-10898.7	ex0002_r000181	knn	3
intensity_mean	12-month	2	49504	3	16143	15104.5	1248.09	-1038.45	2.2876	1.73212	0.667621	-0.55548	-0.262868	0	-2.55047	-0.401085	0.256423	-16143.4	0.240516	0.418285	-16142.7	ex0002_r000181	knn	3
intensity_mean	12-month	2	50049	3	9395.52	10471.2	446.666	1075.69	-1.32169	-0.746289	0.238927	0.575399	0.673629	0	1.99532	-0.0541903	0.206345	-9395.57	-0.603716	0.995493	-9396.12	ex0002_r000181	knn	3
intensity_mean	12-month	2	50318	3	12570.3	11380	643.325	-1190.31	0.376561	-0.26015	0.344123	-0.636711	0.258212	0	-0.118349	-0.679614	1.13783	-12571	0.00712742	0.2898	-12570.3	ex0002_r000181	knn	3
intensity_mean	12-month	2	51123	3	10723.5	9963.97	692.054	-759.569	-0.611312	-1.01762	0.370189	-0.406303	-0.288708	0	0.322604	-0.702986	0.762625	-10724.2	-0.225678	1.7813	-10723.8	ex0002_r000181	knn	3
intensity_mean	12-month	2	52132	3	10734.6	9960.28	685.9	-774.313	-0.605397	-1.01959	0.366897	-0.41419	0.45627	0	1.06167	-0.721241	0.74299	-10735.3	-0.843807	1.70674	-10735.4	ex0002_r000181	knn	3
intensity_mean	12-month	2	52561	3	10302	10615.9	784.969	313.834	-0.836776	-0.668902	0.41989	0.167874	-0.395985	0	0.440791	1.39204	1.62315	-10300.6	-1.67255	0.673923	-10303.7	ex0002_r000181	knn	3
intensity_mean	12-month	2	53407	3	10780.1	10473.3	761.421	-306.791	-0.581066	-0.745173	0.407294	-0.164106	-0.00978965	0	0.571277	0.717925	1.94538	-10779.4	-0.876678	0.284204	-10781	ex0002_r000181	knn	3
intensity_mean	12-month	2	54141	3	11401.3	10695.6	672.948	-705.676	-0.248782	-0.626257	0.359969	-0.377475	-0.0516392	0	0.197143	-0.561903	0.601628	-11401.8	0.890128	1.22433	-11400.4	ex0002_r000181	knn	3
intensity_mean	12-month	2	54224	3	9761.79	10586.7	246.605	824.932	-1.12576	-0.684495	0.131912	0.441267	-0.709851	0	0.41591	0.516612	1.19349	-9761.28	-0.638251	1.01879	-9762.43	ex0002_r000181	knn	3
intensity_mean	12-month	2	54293	3	11056.2	11588.1	947.156	531.888	-0.433367	-0.148853	0.506646	0.284514	0.469001	0	0.902368	-0.331594	1.54717	-11056.5	-0.0980694	0.133689	-11056.3	ex0002_r000181	knn	3
intensity_mean	12-month	2	55088	3	12675.1	13053	176.36	377.822	0.432629	0.634731	0.0943372	0.202102	-0.95079	0	-1.38342	-0.52022	1.08933	-12675.7	0.37376	0.714044	-12674.8	ex0002_r000181	knn	3
intensity_mean	12-month	2	55149	3	10031.1	10914.2	622.263	883.098	-0.981717	-0.509336	0.332857	0.47238	0.199086	0	1.1808	-0.0196669	0.820961	-10031.1	-0.164833	0.712258	-10031.2	ex0002_r000181	knn	3
intensity_mean	12-month	2	55614	3	9416.43	10084.8	717.237	668.383	-1.3105	-0.952975	0.383659	0.357527	-0.248175	0	1.06233	-0.471558	1.24194	-9416.9	-0.189278	0.542722	-9416.62	ex0002_r000181	knn	3
intensity_mean	12-month	2	55655	3	10087	12539.5	600.428	2452.5	-0.951793	0.360081	0.321177	1.31187	0.385957	0	1.33775	-0.495355	1.04834	-10087.5	0.318228	0.446316	-10086.7	ex0002_r000181	knn	3
intensity_mean	12-month	2	56018	3	9955.48	10864.1	1739.64	908.574	-1.02216	-0.536149	0.930554	0.486008	-0.27085	0	0.751307	-1.07774	0.613138	-9956.56	0.390831	0.900021	-9955.09	ex0002_r000181	knn	3
intensity_mean	12-month	2	56101	3	10806.2	11084.5	990.64	278.293	-0.567097	-0.418234	0.529906	0.148862	0.445576	0	1.01267	0.146096	0.722069	-10806.1	0.982138	1.16636	-10805.2	ex0002_r000181	knn	3
intensity_mean	12-month	2	56238	3	9812.08	10543.3	904.461	731.186	-1.09887	-0.707744	0.483808	0.391121	-0.206869	0	0.891996	1.26146	1.83974	-9810.81	-1.06345	0.701794	-9813.14	ex0002_r000181	knn	3
intensity_mean	12-month	2	56534	3	11769.8	13157.2	681.667	1387.37	-0.0516451	0.690474	0.364633	0.74212	-0.690862	0	-0.639217	0.0111089	0.339812	-11769.8	0.120849	0.344237	-11769.7	ex0002_r000181	knn	3
intensity_mean	12-month	2	56595	3	7640.13	10024.8	666.722	2384.72	-2.26067	-0.985052	0.356638	1.27562	0.649667	0	2.91034	-0.529875	0.922409	-7640.66	-0.43097	1.29208	-7640.56	ex0002_r000181	knn	3
intensity_mean	12-month	2	57816	3	10680.4	12010	531.3	1329.56	-0.634372	0.076828	0.284199	0.7112	-0.1239	0	0.510472	-0.299347	1.55628	-10680.7	0.0921276	0.201003	-10680.3	ex0002_r000181	knn	3
intensity_mean	12-month	2	58661	3	9543.95	10042.3	767.346	498.354	-1.24229	-0.975713	0.410464	0.266576	-0.251996	0	0.990293	-0.700155	1.38324	-9544.65	-0.238511	0.581267	-9544.19	ex0002_r000181	knn	3
intensity_mean	12-month	2	59055	3	12468	12924.5	1052.77	456.487	0.321809	0.56599	0.563139	0.244181	-0.331299	0	-0.653108	0.0195565	0.354272	-12468	0.25285	0.563532	-12467.7	ex0002_r000181	knn	3
intensity_mean	12-month	2	59130	3	13831	13521.1	2453.69	-309.925	1.05094	0.885153	1.31251	-0.165783	-0.700402	0	-1.75134	0.0611109	0.606803	-13831	0.4407	0.474316	-13830.6	ex0002_r000181	knn	3
intensity_mean	12-month	2	59313	3	10411.4	11883.5	1670.92	1472.19	-0.778303	0.00919208	0.893796	0.787495	-0.614606	0	0.163697	-0.145249	0.295209	-10411.5	0.0973203	0.974524	-10411.3	ex0002_r000181	knn	3
intensity_mean	12-month	2	59455	3	8464.3	11132.1	1016.58	2667.83	-1.81981	-0.392754	0.543784	1.42705	-0.0984956	0	1.72131	0.218212	0.632968	-8464.08	0.976552	1.17313	-8463.32	ex0002_r000181	knn	3
intensity_mean	12-month	2	59808	3	11305.8	10398.8	343.257	-906.93	-0.299878	-0.785006	0.183613	-0.485128	0.720872	0	1.02075	1.79935	1.03274	-11304	-1.18366	0.609272	-11306.9	ex0002_r000181	knn	3
intensity_mean	12-month	2	44141	3	11099.1	9906.36	541.74	-1192.76	1.00607	0.0045681	0.454875	-1.00151	-0.0378725	0	-1.04395	1.14174	0.399798	-11098	0.159231	0.310301	-11099	ex0002_r000347	knn	3
intensity_mean	12-month	2	44275	3	10234.2	10838.7	662.186	604.531	0.279853	0.787451	0.556007	0.507598	0.551018	0	0.271165	0.00585136	0.332911	-10234.2	0.119496	0.372437	-10234.1	ex0002_r000347	knn	3
intensity_mean	12-month	2	44639	3	10440.7	11159.3	635.557	718.558	0.453249	1.05659	0.533648	0.60334	-0.256714	0	-0.709963	0.749447	0.661037	-10440	-0.354288	1.31891	-10441.1	ex0002_r000347	knn	3
intensity_mean	12-month	2	45269	3	11225.9	10700.8	405.947	-525.17	1.11255	0.671591	0.340855	-0.440962	0.0377352	0	-1.07482	1.22742	0.686778	-11224.7	1.25766	0.418869	-11224.7	ex0002_r000347	knn	3
intensity_mean	12-month	2	45899	3	11165.3	9484.41	139.529	-1680.9	1.06165	-0.349723	0.117157	-1.41138	-0.216581	0	-1.27823	0.54884	1.50387	-11164.8	-0.280305	1.07382	-11165.6	ex0002_r000347	knn	3
intensity_mean	12-month	2	45977	3	11965.8	10946.1	1439.01	-1019.7	1.73379	0.877589	1.20827	-0.856197	0.668844	0	-1.06494	1.85257	0.461693	-11963.9	-0.238148	0.418899	-11966	ex0002_r000347	knn	3
intensity_mean	12-month	2	46313	3	12557.8	10879.8	953.004	-1678.05	2.23086	0.821883	0.800194	-1.40898	-0.502903	0	-2.73377	1.28875	1.23603	-12556.5	-0.781917	1.56871	-12558.6	ex0002_r000347	knn	3
intensity_mean	12-month	2	46314	3	11758.9	10520.3	472.448	-1238.59	1.56005	0.520065	0.396693	-1.03999	0.823731	0	-0.73632	0.547179	1.23459	-11758.3	0.164167	0.684199	-11758.7	ex0002_r000347	knn	3
intensity_mean	12-month	2	46775	3	11238.9	10503.9	610.688	-735.022	1.12343	0.50626	0.512767	-0.617165	0.278789	0	-0.844636	0.581065	0.71288	-11238.3	0.455186	0.268665	-11238.4	ex0002_r000347	knn	3
intensity_mean	12-month	2	46907	3	10421.4	10132.3	891.989	-289.086	0.436994	0.194261	0.748963	-0.242732	0.814829	0	0.377835	0.204068	1.28356	-10421.2	-0.263723	0.456345	-10421.6	ex0002_r000347	knn	3
intensity_mean	12-month	2	47577	3	10944.6	9563.11	94.9063	-1381.46	0.876308	-0.283644	0.0796886	-1.15995	0.109233	0	-0.767076	0.659473	1.64372	-10943.9	-0.0964928	1.30875	-10944.7	ex0002_r000347	knn	3
intensity_mean	12-month	2	47681	3	10124.2	9784.55	692.388	-339.665	0.187494	-0.0977074	0.581367	-0.285201	-0.822463	0	-1.00996	0.121694	1.96652	-10124.1	0.015318	0.333827	-10124.2	ex0002_r000347	knn	3
intensity_mean	12-month	2	48191	3	10215.7	9782.85	50.2586	-432.843	0.264307	-0.0991323	0.0421999	-0.363439	-0.263427	0	-0.527734	-0.592512	1.65436	-10216.3	-0.208777	0.475156	-10215.9	ex0002_r000347	knn	3
intensity_mean	12-month	2	48415	3	10023.1	8840.19	684.989	-1182.92	0.102605	-0.890642	0.575155	-0.993247	0.0978512	0	-0.00475342	0.108042	0.556725	-10023	-0.019434	2.05741	-10023.1	ex0002_r000347	knn	3
intensity_mean	12-month	2	48465	3	9840.56	9442.24	963.908	-398.32	-0.050682	-0.385133	0.80935	-0.334451	-0.00334108	0	0.0473409	0.717619	0.956608	-9839.84	0.477549	1.00905	-9840.08	ex0002_r000347	knn	3
intensity_mean	12-month	2	48726	3	9967.52	9238.7	776.378	-728.815	0.0559215	-0.556032	0.65189	-0.611953	0.441528	0	0.385606	-0.514132	0.440918	-9968.03	0.468353	0.659078	-9967.05	ex0002_r000347	knn	3
intensity_mean	12-month	2	48910	3	11203	10880.5	560.841	-322.414	1.09326	0.822546	0.470913	-0.270717	-0.0148378	0	-1.1081	0.516727	0.862906	-11202.4	0.725448	1.00802	-11202.2	ex0002_r000347	knn	3
intensity_mean	12-month	2	48942	3	11027.5	10408	283.631	-619.431	0.945923	0.425816	0.238152	-0.520108	-0.00547595	0	-0.951399	-0.0368824	0.790859	-11027.5	0.298038	0.519135	-11027.2	ex0002_r000347	knn	3
intensity_mean	12-month	2	49150	3	9759.36	10029.5	247.509	270.156	-0.118857	0.107981	0.207822	0.226838	-0.288543	0	-0.169686	0.782554	0.844251	-9758.58	0.314191	0.887153	-9759.05	ex0002_r000347	knn	3
intensity_mean	12-month	2	49309	3	9323.29	9938.14	1089.66	614.845	-0.485003	0.0312549	0.914936	0.516258	0.26055	0	0.745553	-0.101387	2.02378	-9323.4	-0.0738872	1.45965	-9323.37	ex0002_r000347	knn	3
intensity_mean	12-month	2	49325	3	10092.7	11142.9	567.182	1050.19	0.161023	1.04282	0.476237	0.881794	-0.481253	0	-0.642276	-0.500825	0.48822	-10093.2	-0.312391	1.18217	-10093	ex0002_r000347	knn	3
intensity_mean	12-month	2	49647	3	11168.5	10974	416.67	-194.563	1.06436	0.900993	0.349859	-0.163366	0.869388	0	-0.194971	0.850905	0.496083	-11167.7	0.292767	0.891635	-11168.2	ex0002_r000347	knn	3
intensity_mean	12-month	2	50435	3	10489.2	10258.3	1017.09	-230.907	0.493946	0.300064	0.854003	-0.193882	0.154402	0	-0.339544	0.118983	1.53653	-10489.1	0.0622425	0.705264	-10489.1	ex0002_r000347	knn	3
intensity_mean	12-month	2	50946	3	10490.3	11568.9	1236.09	1078.56	0.494914	1.40053	1.03789	0.905619	0.238801	0	-0.256113	1.17847	1.11385	-10489.2	-1.00768	1.45344	-10491.3	ex0002_r000347	knn	3
intensity_mean	12-month	2	51056	3	9445.79	9043.33	948.815	-402.46	-0.382149	-0.720076	0.796678	-0.337928	0.718035	0	1.10018	0.401227	1.03476	-9445.39	-0.427313	0.894777	-9446.22	ex0002_r000347	knn	3
intensity_mean	12-month	2	51431	3	10074.4	10185.7	1078.29	111.278	0.145665	0.2391	0.90539	0.093435	0.439622	0	0.293958	-0.0309788	1.29134	-10074.4	-0.425916	1.22888	-10074.8	ex0002_r000347	knn	3
intensity_mean	12-month	2	51613	3	9564.76	10589	814.511	1024.26	-0.282255	0.577768	0.683909	0.860023	0.351186	0	0.633441	-0.514825	0.793219	-9565.27	0.581288	0.834361	-9564.18	ex0002_r000347	knn	3
intensity_mean	12-month	2	52484	3	10764.1	9695.95	318.143	-1068.19	0.724814	-0.1721	0.26713	-0.896913	0.659141	0	-0.0656731	1.0765	0.304296	-10763.1	0.0101008	0.115143	-10764.1	ex0002_r000347	knn	3
intensity_mean	12-month	2	53426	3	10183.1	10853.8	1554.5	670.657	0.236951	0.800071	1.30525	0.56312	0.471617	0	0.234667	1.35046	1.31119	-10181.8	-0.0879447	0.609466	-10183.2	ex0002_r000347	knn	3
intensity_mean	12-month	2	53811	3	9467.38	10150.9	694.107	683.556	-0.364017	0.209934	0.58281	0.573951	0.187202	0	0.551219	-0.426133	0.647073	-9467.81	0.0707886	0.861573	-9467.31	ex0002_r000347	knn	3
intensity_mean	12-month	2	53948	3	9513.18	10213.7	262.747	700.477	-0.325564	0.262595	0.220617	0.588159	0.150237	0	0.4758	1.07749	1.59439	-9512.1	0.0483316	0.202129	-9513.13	ex0002_r000347	knn	3
intensity_mean	12-month	2	54158	3	8362.37	10007.9	190.806	1645.55	-1.29185	0.0898487	0.160212	1.3817	0.0976637	0	1.38951	-0.143114	1.26553	-8362.51	0.236135	0.669119	-8362.13	ex0002_r000347	knn	3
intensity_mean	12-month	2	54355	3	8096.77	8917.78	1136.64	821.014	-1.51486	-0.825491	0.954388	0.689369	-0.866523	0	0.648337	-0.0671421	1.62431	-8096.84	-0.0906662	0.517194	-8096.86	ex0002_r000347	knn	3
intensity_mean	12-month	2	54616	3	7752.22	9032.63	964.333	1280.41	-1.80416	-0.729058	0.809707	1.0751	-0.000832439	0	1.80333	0.732032	0.869835	-7751.49	0.746924	1.37536	-7751.48	ex0002_r000347	knn	3
intensity_mean	12-month	2	55372	3	10642.3	10536.5	469.184	-105.814	0.622478	0.533631	0.393952	-0.0888472	0.165187	0	-0.457291	0.0864385	0.578357	-10642.2	-0.102586	0.236629	-10642.4	ex0002_r000347	knn	3
intensity_mean	12-month	2	56475	3	8978.02	8624.04	1223.82	-353.981	-0.774917	-1.07214	1.02759	-0.297222	-1.36632	0	-0.591405	0.229921	1.68341	-8977.79	0.814622	1.28653	-8977.2	ex0002_r000347	knn	3
intensity_mean	12-month	2	56599	3	9565.17	9857.51	1138.89	292.342	-0.281909	-0.036443	0.956273	0.245466	0.523608	0	0.805517	-0.8178	0.789228	-9565.99	-0.140568	1.42889	-9565.31	ex0002_r000347	knn	3
intensity_mean	12-month	2	56691	3	9341.35	10492.3	574.668	1150.93	-0.469844	0.496541	0.482523	0.966385	0.536689	0	1.00653	0.346567	1.44959	-9341	-0.133276	0.634554	-9341.48	ex0002_r000347	knn	3
intensity_mean	12-month	2	56720	3	9956.36	10551.1	679.985	594.773	0.0465549	0.545959	0.570953	0.499404	0.923358	0	0.876803	-0.217518	1.38607	-9956.58	0.277229	1.18445	-9956.08	ex0002_r000347	knn	3
intensity_mean	12-month	2	56875	3	9105.1	10719.6	277.362	1614.54	-0.668211	0.687449	0.232888	1.35566	0.373767	0	1.04198	-0.345648	0.743958	-9105.45	0.232137	0.605584	-9104.87	ex0002_r000347	knn	3
intensity_mean	12-month	2	57708	3	9748.64	9938.54	243.435	189.896	-0.127858	0.0315892	0.204402	0.159447	0.516159	0	0.644017	-0.565591	1.69888	-9749.21	0.35524	0.610467	-9748.29	ex0002_r000347	knn	3
intensity_mean	12-month	2	57986	3	9851.08	9882.06	969.824	30.983	-0.0418485	-0.0158334	0.814318	0.0260151	1.11615	0	1.15799	-0.117476	0.232576	-9851.19	0.601878	0.852704	-9850.47	ex0002_r000347	knn	3
intensity_mean	12-month	2	58025	3	9657.17	10087.7	766.488	430.501	-0.204658	0.156814	0.643585	0.361473	-0.0899586	0	0.1147	0.358219	1.89995	-9656.82	-0.230323	0.34174	-9657.41	ex0002_r000347	knn	3
intensity_mean	12-month	2	58120	3	9083.94	9654.29	383.4	570.349	-0.685978	-0.207083	0.321924	0.478896	0.18483	0	0.870808	0.781289	1.25562	-9083.16	0.287146	0.132107	-9083.65	ex0002_r000347	knn	3
intensity_mean	12-month	2	58372	3	9790.14	10895.4	1011.13	1105.29	-0.0930095	0.835052	0.849	0.928061	-0.257704	0	-0.164695	-0.0312522	0.750668	-9790.18	-0.380854	2.08429	-9790.53	ex0002_r000347	knn	3
intensity_mean	12-month	2	59358	3	10493	10945.1	437.713	452.037	0.497165	0.87672	0.367528	0.379555	-0.165106	0	-0.66227	1.09597	0.700414	-10491.9	0.6705	1.22446	-10492.4	ex0002_r000347	knn	3
intensity_mean	12-month	3	77895	3	11881.1	10462.5	389.494	-1418.63	2.30909	1.02573	0.352354	-1.28336	-0.789938	0	-3.09902	-0.503935	0.410835	-11881.6	-0.896566	0.984071	-11882	ex0003_r000085	knn	3
intensity_mean	12-month	3	77955	3	11038	10002.3	410.548	-1035.66	1.54636	0.609461	0.3714	-0.9369	0.104046	0	-1.44232	0.251009	1.57249	-11037.7	-0.85879	0.989894	-11038.8	ex0003_r000085	knn	3
intensity_mean	12-month	3	78234	3	8880.96	8181.44	1248.91	-699.513	-0.404981	-1.03779	1.12982	-0.632811	-0.122128	0	0.282853	-0.167485	1.93233	-8881.12	0.0637187	0.235638	-8880.89	ex0003_r000085	knn	3
intensity_mean	12-month	3	78706	3	10499.1	9200.64	549.507	-1298.46	1.05886	-0.115785	0.497109	-1.17464	0.582598	0	-0.476262	0.926569	0.860142	-10498.2	-0.452735	1.60317	-10499.5	ex0003_r000085	knn	3
intensity_mean	12-month	3	79059	3	9631.12	7843.71	734.239	-1787.4	0.273647	-1.34332	0.664226	-1.61696	-0.865842	0	-1.13949	-0.0575913	0.806663	-9631.17	0.162312	0.143996	-9630.95	ex0003_r000085	knn	3
intensity_mean	12-month	3	79095	3	10103.8	10983.5	849.26	879.736	0.701246	1.49709	0.768279	0.795849	0.85874	0	0.157494	-0.356026	0.525686	-10104.1	0.935991	1.4459	-10102.9	ex0003_r000085	knn	3
intensity_mean	12-month	3	79173	3	11136.5	10244.7	675.801	-891.832	1.63551	0.828715	0.61136	-0.806791	-0.394594	0	-2.0301	0.0923992	1.35535	-11136.4	0.648021	0.551084	-11135.9	ex0003_r000085	knn	3
intensity_mean	12-month	3	79180	3	10513.6	10086.2	798.917	-427.388	1.072	0.685363	0.722737	-0.386634	-0.320379	0	-1.39238	-0.232882	1.0444	-10513.9	-0.706778	0.243182	-10514.3	ex0003_r000085	knn	3
intensity_mean	12-month	3	79337	3	10694.1	9156.29	92.3333	-1537.84	1.23529	-0.155903	0.0835289	-1.39119	-0.636105	0	-1.8714	0.0204754	1.61964	-10694.1	-0.0108511	1.78003	-10694.1	ex0003_r000085	knn	3
intensity_mean	12-month	3	79529	3	9555.82	8419.2	1144.47	-1136.62	0.205527	-0.822709	1.03534	-1.02824	0.577324	0	0.371797	-0.532225	0.844007	-9556.35	0.426478	0.972514	-9555.39	ex0003_r000085	knn	3
intensity_mean	12-month	3	79562	3	10406.8	10609.9	532.136	203.098	0.975402	1.15913	0.481394	0.183732	0.84895	0	-0.126452	-0.413299	0.97521	-10407.3	-0.969623	0.836002	-10407.8	ex0003_r000085	knn	3
intensity_mean	12-month	3	79820	3	9412.79	9257.9	54.9923	-154.898	0.0761421	-0.0639854	0.0497485	-0.140127	0.178788	0	0.102645	0.628213	1.93659	-9412.17	0.0266558	0.531711	-9412.77	ex0003_r000085	knn	3
intensity_mean	12-month	3	80011	3	8558.71	8477.44	852.874	-81.2701	-0.696499	-0.77002	0.771548	-0.0735205	0.974494	0	1.67099	-0.195385	1.24889	-8558.91	-0.412801	1.07476	-8559.12	ex0003_r000085	knn	3
intensity_mean	12-month	3	80274	3	10876.8	10477.7	572.32	-399.131	1.40054	1.03947	0.517746	-0.361072	-0.908779	0	-2.30932	-0.130565	0.758748	-10876.9	-0.230697	1.36426	-10877	ex0003_r000085	knn	3
intensity_mean	12-month	3	80490	3	9356.36	8575.49	480.854	-780.865	0.0250867	-0.681319	0.435002	-0.706406	-0.683843	0	-0.70893	0.151933	0.830916	-9356.21	-0.192022	1.09586	-9356.55	ex0003_r000085	knn	3
intensity_mean	12-month	3	80538	3	9509.65	9238.82	219.502	-270.826	0.163758	-0.0812434	0.198572	-0.245001	-0.599864	0	-0.763622	1.17145	1.3641	-9508.47	-0.0685205	0.468753	-9509.71	ex0003_r000085	knn	3
intensity_mean	12-month	3	80622	3	10192.7	10705.7	537.206	513.028	0.781656	1.24576	0.485981	0.464108	0.152873	0	-0.628783	-0.211034	0.741015	-10192.9	-0.779066	0.787572	-10193.5	ex0003_r000085	knn	3
intensity_mean	12-month	3	80896	3	10264.9	10351	688.498	86.1351	0.846981	0.924903	0.622846	0.0779217	-1.02193	0	-1.86891	-0.119685	1.41155	-10265	0.285512	0.48667	-10264.6	ex0003_r000085	knn	3
intensity_mean	12-month	3	81453	3	9311.46	9374.67	157.532	63.2133	-0.0155301	0.0416555	0.14251	0.0571856	-0.451598	0	-0.436068	-0.424723	0.678263	-9311.88	0.633557	0.201657	-9310.83	ex0003_r000085	knn	3
intensity_mean	12-month	3	81463	3	10777.7	10652.8	337.812	-124.879	1.31089	1.19792	0.3056	-0.112971	0.655561	0	-0.65533	-0.6317	0.351605	-10778.3	-1.21201	1.28747	-10778.9	ex0003_r000085	knn	3
intensity_mean	12-month	3	81471	3	10945	10844.1	314.355	-100.891	1.46224	1.37097	0.28438	-0.0912702	0.0441414	0	-1.4181	-0.307822	0.726503	-10945.3	-0.767111	0.824588	-10945.8	ex0003_r000085	knn	3
intensity_mean	12-month	3	81691	3	9988.48	8539.57	669.576	-1448.91	0.596932	-0.713817	0.605729	-1.31075	0.0447969	0	-0.552135	1.32005	1.19142	-9987.16	0.0843595	0.49598	-9988.39	ex0003_r000085	knn	3
intensity_mean	12-month	3	81794	3	9829.07	8492.28	1299.69	-1336.79	0.452721	-0.756597	1.17576	-1.20932	0.132935	0	-0.319786	-0.051233	0.609673	-9829.12	0.174594	1.47662	-9828.89	ex0003_r000085	knn	3
intensity_mean	12-month	3	81970	3	10269.3	9683.19	721.375	-586.157	0.851016	0.320753	0.652588	-0.530264	-1.76711	0	-2.61813	-0.157611	0.305431	-10269.5	0.422331	0.97412	-10268.9	ex0003_r000085	knn	3
intensity_mean	12-month	3	82146	3	7738.54	8474.57	1238.55	736.028	-1.43846	-0.772616	1.12045	0.665844	0.376186	0	1.81465	-0.390984	1.07513	-7738.94	0.0286245	0.375527	-7738.52	ex0003_r000085	knn	3
intensity_mean	12-month	3	82194	3	8624.87	8290.23	1246.13	-334.634	-0.636651	-0.939376	1.1273	-0.302725	-0.245616	0	0.391035	-0.0146712	1.07655	-8624.88	0.154593	0.518992	-8624.71	ex0003_r000085	knn	3
intensity_mean	12-month	3	82261	3	8992.2	9231.6	240.965	239.39	-0.304342	-0.0877787	0.217988	0.216563	1.28171	0	1.58605	0.237187	0.300338	-8991.97	0.897178	0.144252	-8991.31	ex0003_r000085	knn	3
intensity_mean	12-month	3	82266	3	9324.29	9123.58	1192.24	-200.714	-0.00391967	-0.185494	1.07856	-0.181575	-0.435545	0	-0.431626	-0.558607	0.69764	-9324.85	-0.0376482	1.19289	-9324.33	ex0003_r000085	knn	3
intensity_mean	12-month	3	84181	3	9029.75	8966.11	596.813	-63.6382	-0.270375	-0.327945	0.539903	-0.05757	0.363975	0	0.63435	-0.319769	1.41207	-9030.07	0.371602	1.0674	-9029.38	ex0003_r000085	knn	3
intensity_mean	12-month	3	84207	3	8279.09	9216.33	168.207	937.245	-0.949458	-0.101584	0.152168	0.847874	-0.493339	0	0.456119	0.288961	1.38486	-8278.8	0.166026	1.41495	-8278.92	ex0003_r000085	knn	3
intensity_mean	12-month	3	84306	3	9083.6	9201.13	272.718	117.528	-0.22166	-0.115339	0.246713	0.106321	0.507619	0	0.729279	0.476015	0.470348	-9083.13	0.476621	0.589426	-9083.12	ex0003_r000085	knn	3
intensity_mean	12-month	3	85080	3	8622.65	9636.86	904.62	1014.2	-0.638655	0.278838	0.81836	0.917493	0.512535	0	1.15119	-0.350915	0.32226	-8623	-0.330148	1.52496	-8622.98	ex0003_r000085	knn	3
intensity_mean	12-month	3	85185	3	9262.89	8804.43	456.485	-458.468	-0.0594636	-0.474214	0.412957	-0.414751	0.87578	0	0.935244	-0.638201	1.35899	-9263.53	-1.43656	0.613886	-9264.33	ex0003_r000085	knn	3
intensity_mean	12-month	3	85342	3	9101.54	9195.15	276.168	93.6119	-0.205434	-0.120748	0.249834	0.0846856	-0.285173	0	-0.0797398	0.349235	0.486731	-9101.19	0.569022	0.676457	-9100.97	ex0003_r000085	knn	3
intensity_mean	12-month	3	85390	3	7889.74	8885.58	1647.53	995.837	-1.30168	-0.400802	1.49043	0.900879	0.612204	0	1.91388	-0.674553	0.722126	-7890.42	0.714271	1.44817	-7889.03	ex0003_r000085	knn	3
intensity_mean	12-month	3	85588	3	8825.14	7761.28	705.264	-1063.87	-0.455472	-1.41789	0.638014	-0.962421	0.642472	0	1.09794	0.496677	0.0400499	-8824.65	-0.428334	0.759373	-8825.57	ex0003_r000085	knn	3
intensity_mean	12-month	3	85878	3	8273.03	9011.37	611.613	738.341	-0.954937	-0.287001	0.553292	0.667936	1.01883	0	1.97377	0.393177	0.997664	-8272.64	-0.50776	1.51677	-8273.54	ex0003_r000085	knn	3
intensity_mean	12-month	3	86155	3	9586	10346.9	598.661	760.868	0.232832	0.921148	0.541575	0.688316	-1.86889	0	-2.10173	-0.750292	0.393781	-9586.75	-0.620535	1.16212	-9586.62	ex0003_r000085	knn	3
intensity_mean	12-month	3	86217	3	8071.86	8382.99	1114.18	311.131	-1.13693	-0.855469	1.00794	0.281463	-0.347852	0	0.78908	-0.410967	1.0988	-8072.27	0.397367	0.263186	-8071.46	ex0003_r000085	knn	3
intensity_mean	12-month	3	86263	3	9716.36	9272.28	1063.07	-444.079	0.350765	-0.0509688	0.961698	-0.401734	-0.55714	0	-0.907905	0.180368	1.19111	-9716.18	0.108581	0.874378	-9716.26	ex0003_r000085	knn	3
intensity_mean	12-month	3	86362	3	9104.44	9662.26	901.195	557.819	-0.20281	0.301818	0.815262	0.504628	-1.4451	0	-1.24229	1.26709	0.395525	-9103.17	0.257412	1.4744	-9104.18	ex0003_r000085	knn	3
intensity_mean	12-month	3	86719	3	9260.65	9628.52	229.3	367.87	-0.0614926	0.271299	0.207435	0.332792	0.530825	0	0.592317	0.242062	0.27802	-9260.41	0.178671	1.37947	-9260.47	ex0003_r000085	knn	3
intensity_mean	12-month	3	87159	3	9869.33	9224.8	397.783	-644.533	0.489146	-0.0939274	0.359853	-0.583073	-1.36171	0	-1.85086	0.346374	0.100855	-9868.98	-0.391072	0.81313	-9869.72	ex0003_r000085	knn	3
intensity_mean	12-month	3	87183	3	7219.48	7815.59	895.743	596.111	-1.90803	-1.36876	0.81033	0.539269	0.516009	0	2.42404	-0.737544	1.10016	-7220.22	-0.741831	0.548499	-7220.22	ex0003_r000085	knn	3
intensity_mean	12-month	3	87801	3	9201.58	9531.19	297.186	329.617	-0.114933	0.183253	0.268847	0.298186	-0.383862	0	-0.268929	1.04588	1.41816	-9200.53	0.46593	0.928078	-9201.11	ex0003_r000085	knn	3
intensity_mean	12-month	3	88198	3	9603.44	9653.02	340.394	49.5758	0.24861	0.293458	0.307935	0.0448485	-0.176645	0	-0.425255	0.321107	0.279741	-9603.12	0.0673725	1.27364	-9603.37	ex0003_r000085	knn	3
intensity_mean	12-month	3	88508	3	7505.64	8201.11	860.493	695.47	-1.64915	-1.02	0.77844	0.629153	-0.0358218	0	1.61333	-0.211994	1.23461	-7505.85	-0.2339	0.425014	-7505.88	ex0003_r000085	knn	3
intensity_mean	12-month	3	88526	3	9211.65	9860.71	485.309	649.053	-0.105819	0.481343	0.439033	0.587162	-0.0815316	0	0.0242878	-0.523896	0.744706	-9212.18	0.286024	1.20989	-9211.37	ex0003_r000085	knn	3
intensity_mean	12-month	3	88735	3	8695.11	8870.68	752.954	175.578	-0.573111	-0.414276	0.681156	0.158836	-0.707556	0	-0.134445	0.50028	0.898366	-8694.6	-1.18098	0.687961	-8696.29	ex0003_r000085	knn	3
intensity_mean	12-month	3	88901	3	10014.1	10343.6	728.054	329.465	0.620149	0.918198	0.65863	0.298049	-0.612315	0	-1.23246	0.214715	1.61378	-10013.9	-1.39335	0.973653	-10015.5	ex0003_r000085	knn	3
intensity_mean	12-month	3	89022	3	10884.2	10573.8	344.297	-310.306	1.4072	1.12648	0.311467	-0.280717	0.475135	0	-0.932063	-0.568568	0.681769	-10884.7	0.472252	0.809942	-10883.7	ex0003_r000085	knn	3
intensity_mean	12-month	3	89377	3	7872.53	9244.89	727.546	1372.36	-1.31725	-0.0757555	0.658171	1.2415	-0.0632616	0	1.25399	0.53661	1.24272	-7871.99	0.12367	0.517824	-7872.4	ex0003_r000085	knn	3
intensity_mean	12-month	3	89567	3	10511.7	10698	376.332	186.36	1.07022	1.23881	0.340446	0.16859	0.707393	0	-0.362825	-0.663833	0.703001	-10512.3	0.265211	1.04287	-10511.4	ex0003_r000085	knn	3
intensity_mean	12-month	3	90274	3	9596.41	10531.4	525.33	934.955	0.242245	1.08805	0.475237	0.845803	0.624568	0	0.382323	0.230577	0.247683	-9596.17	0.276681	1.67622	-9596.13	ex0003_r000085	knn	3
intensity_mean	12-month	3	90798	3	7167.73	8775.95	790.533	1608.22	-1.95484	-0.499979	0.715152	1.45486	-0.16917	0	1.78567	-0.54323	0.81965	-7168.27	0.152471	0.518428	-7167.58	ex0003_r000085	knn	3
intensity_mean	12-month	3	90906	3	7063.09	8843.04	970.078	1779.94	-2.0495	-0.439286	0.877576	1.61022	0.51751	0	2.56701	0.0311	0.313149	-7063.06	0.126496	1.22582	-7062.97	ex0003_r000085	knn	3
intensity_mean	12-month	3	90946	3	7115.99	8552.08	1202.39	1436.1	-2.00165	-0.702494	1.08773	1.29916	0.435025	0	2.43668	-0.640206	1.05402	-7116.63	0.550218	0.869875	-7115.44	ex0003_r000085	knn	3
intensity_mean	12-month	3	90985	3	8810.3	9767.28	143.31	956.978	-0.468899	0.396826	0.129644	0.865725	0.176156	0	0.645055	0.254209	0.260079	-8810.05	-0.351214	1.51974	-8810.65	ex0003_r000085	knn	3
intensity_mean	12-month	3	91750	3	8534.52	9149	1123.63	614.477	-0.71838	-0.162496	1.01648	0.555884	0.131132	0	0.849512	1.26282	1.35342	-8533.26	0.104407	0.329884	-8534.42	ex0003_r000085	knn	3
intensity_mean	12-month	3	77709	3	17324.3	15716	870.517	-1608.34	1.92337	1.27831	0.349143	-0.645064	0.678043	0	-1.24533	0.92652	1.09001	-17323.4	-1.30839	0.227154	-17325.6	ex0003_r000160	knn	3
intensity_mean	12-month	3	77730	3	14827.5	11502.7	2997.69	-3324.87	0.921973	-0.411551	1.2023	-1.33352	-0.0609787	0	-0.982951	0.321571	0.690258	-14827.2	0.510886	0.611395	-14827	ex0003_r000160	knn	3
intensity_mean	12-month	3	77771	3	13119.5	11750.7	1818.42	-1368.77	0.236904	-0.312078	0.729323	-0.548982	-0.876053	0	-1.11296	0.1917	1.25354	-13119.3	0.256182	1.23274	-13119.2	ex0003_r000160	knn	3
intensity_mean	12-month	3	77858	3	17924.8	16325.2	391.535	-1599.62	2.1642	1.52263	0.157035	-0.64157	-0.0419434	0	-2.20614	0.911695	1.10629	-17923.9	-1.17589	0.444336	-17926	ex0003_r000160	knn	3
intensity_mean	12-month	3	77994	3	12045.2	10951.6	1239.15	-1093.51	-0.193974	-0.632554	0.496992	-0.43858	0.418517	0	0.612491	0.533126	1.98702	-12044.6	-0.63541	0.934753	-12045.8	ex0003_r000160	knn	3
intensity_mean	12-month	3	78108	3	11644.2	9920.59	1106.93	-1723.61	-0.35479	-1.04609	0.443963	-0.691298	0.0537254	0	0.408516	-0.298534	0.636744	-11644.5	0.501848	1.44387	-11643.7	ex0003_r000160	knn	3
intensity_mean	12-month	3	78189	3	9228.66	12005.4	2453.49	2776.69	-1.3236	-0.209939	0.984036	1.11366	0.155687	0	1.47929	-0.447509	0.578731	-9229.11	0.798712	0.851078	-9227.86	ex0003_r000160	knn	3
intensity_mean	12-month	3	78206	3	16603.5	16236.2	1831.36	-367.31	1.63429	1.48697	0.734515	-0.147319	0.807522	0	-0.826764	0.703042	1.09335	-16602.8	-0.100851	1.3833	-16603.7	ex0003_r000160	knn	3
intensity_mean	12-month	3	78243	3	11899.5	10926.2	1381.39	-973.345	-0.252393	-0.642778	0.554042	-0.390385	0.18064	0	0.433032	-0.844638	0.405493	-11900.3	0.2055	0.843117	-11899.3	ex0003_r000160	knn	3
intensity_mean	12-month	3	78437	3	13441.7	12334	681.475	-1107.63	0.366137	-0.078107	0.273323	-0.444244	0.266357	0	-0.0997803	-0.912712	0.395674	-13442.6	0.669348	0.404924	-13441	ex0003_r000160	knn	3
intensity_mean	12-month	3	78471	3	14899.7	14277.3	608.707	-622.4	0.950921	0.701292	0.244137	-0.249629	0.0223771	0	-0.928544	-0.634626	0.720326	-14900.4	0.224524	0.606704	-14899.5	ex0003_r000160	knn	3
intensity_mean	12-month	3	78557	3	13109	13441	2285.21	332.02	0.232702	0.365867	0.916541	0.133165	-0.172484	0	-0.405186	-0.291355	0.672834	-13109.3	-0.000475875	1.44066	-13109	ex0003_r000160	knn	3
intensity_mean	12-month	3	78559	3	8720.16	10292.7	1193.59	1572.54	-1.52755	-0.896841	0.478721	0.630709	0.0326155	0	1.56017	0.752226	0.679824	-8719.41	0.779801	0.665537	-8719.38	ex0003_r000160	knn	3
intensity_mean	12-month	3	78631	3	10379.6	11621.7	2886.58	1242.05	-0.861972	-0.363815	1.15774	0.498157	-0.165733	0	0.696239	-0.0268993	1.11535	-10379.7	0.821644	0.853223	-10378.8	ex0003_r000160	knn	3
intensity_mean	12-month	3	78642	3	10842.1	11947.3	748.427	1105.26	-0.676505	-0.233213	0.300176	0.443292	0.367248	0	1.04375	0.0475888	2.16512	-10842	1.02286	0.791223	-10841	ex0003_r000160	knn	3
intensity_mean	12-month	3	78791	3	11154.8	10836.9	1210.85	-317.889	-0.551078	-0.678576	0.485641	-0.127498	0.426971	0	0.97805	-1.45033	0.0345993	-11156.2	0.0500056	1.63428	-11154.7	ex0003_r000160	knn	3
intensity_mean	12-month	3	78871	3	10901	11277.7	1306.34	376.691	-0.65288	-0.501799	0.523939	0.151082	0.270846	0	0.923726	0.685742	0.773197	-10900.3	0.635077	0.511463	-10900.3	ex0003_r000160	knn	3
intensity_mean	12-month	3	79038	3	9460.79	12365.8	2088.34	2904.98	-1.2305	-0.0653842	0.837582	1.16512	0.663551	0	1.89405	0.148718	0.28165	-9460.64	-0.466032	0.353692	-9461.26	ex0003_r000160	knn	3
intensity_mean	12-month	3	79195	3	10808.9	10905.8	1992.95	96.8856	-0.689816	-0.650958	0.799322	0.0388584	0.245383	0	0.935199	0.589796	0.657358	-10808.3	1.10572	0.421268	-10807.8	ex0003_r000160	knn	3
intensity_mean	12-month	3	79313	3	12361.6	9686.13	262.908	-2675.44	-0.067067	-1.14012	0.105446	-1.07306	-0.458613	0	-0.391546	0.435448	0.13432	-12361.1	0.341437	1.40898	-12361.2	ex0003_r000160	knn	3
intensity_mean	12-month	3	79326	3	12642	11018.2	1264.53	-1623.82	0.0454137	-0.605859	0.507173	-0.651273	0.0174746	0	-0.0279392	-0.357003	0.997326	-12642.4	0.406535	0.949476	-12641.6	ex0003_r000160	knn	3
intensity_mean	12-month	3	79841	3	9824.48	10310.9	1863.77	486.427	-1.08463	-0.889541	0.747511	0.195094	-0.0397417	0	1.04489	-0.0944145	0.5566	-9824.57	0.489866	0.805143	-9823.99	ex0003_r000160	knn	3
intensity_mean	12-month	3	79878	3	9827.21	12001.2	1109.36	2173.99	-1.08354	-0.211603	0.444936	0.871936	-0.903244	0	0.180294	-0.758239	0.380018	-9827.97	0.518837	0.655046	-9826.69	ex0003_r000160	knn	3
intensity_mean	12-month	3	80006	3	9803.08	11304.9	1881.41	1501.84	-1.09322	-0.490866	0.754587	0.602351	0.912339	0	2.00556	-0.602358	0.304235	-9803.68	0.108963	0.706614	-9802.97	ex0003_r000160	knn	3
intensity_mean	12-month	3	80421	3	12076.7	10941.1	1224.89	-1135.53	-0.181334	-0.636767	0.491275	-0.455433	0.0894813	0	0.270815	-0.109367	2.28917	-12076.8	0.42629	1.5035	-12076.2	ex0003_r000160	knn	3
intensity_mean	12-month	3	80483	3	14381	12661.3	2844.25	-1719.66	0.742865	0.0531521	1.14076	-0.689713	-0.589736	0	-1.3326	-0.940015	0.917575	-14381.9	-0.167501	1.07648	-14381.1	ex0003_r000160	knn	3
intensity_mean	12-month	3	80679	3	10140.6	11268.7	2383.05	1128.05	-0.957834	-0.505401	0.955785	0.452433	0.120934	0	1.07877	0.700208	1.22118	-10139.9	-0.519886	0.60929	-10141.1	ex0003_r000160	knn	3
intensity_mean	12-month	3	80708	3	16494.5	17042.2	1052.42	547.722	1.59054	1.81021	0.422099	0.219678	0.068641	0	-1.52189	2.2135	0.343808	-16492.3	-0.322328	0.887239	-16494.8	ex0003_r000160	knn	3
intensity_mean	12-month	3	80764	3	13623.4	13928.6	1259.8	305.145	0.439037	0.561423	0.505274	0.122386	-0.731697	0	-1.17073	0.0130675	0.173648	-13623.4	-0.243366	0.0967029	-13623.7	ex0003_r000160	knn	3
intensity_mean	12-month	3	81045	3	9850.98	11462.2	1806.13	1611.2	-1.07401	-0.427793	0.724394	0.646213	1.77403	0	2.84804	-0.205196	0.6785	-9851.18	1.00258	0.320732	-9849.97	ex0003_r000160	knn	3
intensity_mean	12-month	3	81516	3	14776	15830.4	1517.98	1054.38	0.901318	1.3242	0.608823	0.422884	0.0167435	0	-0.884574	1.49689	1.53198	-14774.5	0.0923502	1.30085	-14776	ex0003_r000160	knn	3
intensity_mean	12-month	3	81924	3	9623.48	11137.1	917.071	1513.59	-1.16525	-0.558184	0.367815	0.607065	-0.363441	0	0.801809	0.505642	1.97997	-9622.98	0.500145	1.39368	-9622.98	ex0003_r000160	knn	3
intensity_mean	12-month	3	82540	3	9382.94	10310.9	1863.77	927.969	-1.26173	-0.889541	0.747511	0.372186	0.299953	0	1.56168	-0.0944145	0.5566	-9383.03	0.489866	0.805143	-9382.45	ex0003_r000160	knn	3
intensity_mean	12-month	3	82864	3	10211.3	11155.1	2794.89	943.809	-0.9295	-0.550962	1.12096	0.378539	0.152078	0	1.08158	-1.02719	1.07562	-10212.3	-0.831791	0.568085	-10212.1	ex0003_r000160	knn	3
intensity_mean	12-month	3	83493	3	15606.8	14929.6	168.269	-677.225	1.23452	0.962897	0.0674886	-0.271618	-0.0186787	0	-1.25319	-0.0494083	0.641399	-15606.9	-1.04523	0.0758073	-15607.9	ex0003_r000160	knn	3
intensity_mean	12-month	3	83535	3	9363.11	11044.9	1100.56	1681.82	-1.26968	-0.595144	0.441407	0.674535	-0.347202	0	0.922477	-1.30582	0.495646	-9364.41	0.0724044	0.28129	-9363.04	ex0003_r000160	knn	3
intensity_mean	12-month	3	83685	3	14289.5	16675.1	1671.77	2385.58	0.706164	1.66296	0.670505	0.956799	-0.0665681	0	-0.772732	1.53583	1.25855	-14287.9	-0.239129	0.747024	-14289.7	ex0003_r000160	knn	3
intensity_mean	12-month	3	84292	3	14595.5	14264.9	1003.9	-330.639	0.828917	0.696306	0.402641	-0.132611	-0.160308	0	-0.989225	0.480176	0.287711	-14595	-0.195772	1.54699	-14595.7	ex0003_r000160	knn	3
intensity_mean	12-month	3	86548	3	15103.1	15097.5	447.538	-5.56795	1.03248	1.03024	0.179497	-0.00223317	0.705792	0	-0.326684	0.561122	0.425216	-15102.5	-1.03578	0.0921442	-15104.1	ex0003_r000160	knn	3
intensity_mean	12-month	3	87592	3	14918.6	14494.3	1271.05	-424.334	0.958501	0.788311	0.509789	-0.17019	-0.863861	0	-1.82236	0.745235	0.333136	-14917.9	-0.14406	1.50443	-14918.8	ex0003_r000160	knn	3
intensity_mean	12-month	3	88974	3	11432.2	10355.2	1355.35	-1076.96	-0.439822	-0.871763	0.543598	-0.43194	0.197579	0	0.637401	-1.12066	0.738349	-11433.3	-0.22419	0.443464	-11432.4	ex0003_r000160	knn	3
intensity_mean	12-month	3	89609	3	15877.5	17247.9	718.217	1370.4	1.34307	1.8927	0.288059	0.549633	-0.19436	0	-1.53743	1.64749	1.0737	-15875.8	-0.39031	1.00263	-15877.9	ex0003_r000160	knn	3
intensity_mean	12-month	3	89623	3	11983.2	12820.2	813.474	837.037	-0.218832	0.116883	0.326265	0.335715	-0.5668	0	-0.347968	-0.0956186	1.22069	-11983.3	-0.0632273	0.98788	-11983.2	ex0003_r000160	knn	3
intensity_mean	12-month	3	90549	3	12505.1	12738.6	2221.23	233.501	-0.00951768	0.0841339	0.890881	0.0936516	-0.228401	0	-0.218883	-0.128015	0.747866	-12505.2	-0.0404446	0.900279	-12505.1	ex0003_r000160	knn	3
intensity_mean	12-month	3	91856	3	14767.1	15101.8	505.64	334.738	0.897715	1.03197	0.2028	0.134255	-0.549018	0	-1.44673	-0.261503	1.13948	-14767.3	-0.812804	0.227104	-14767.9	ex0003_r000160	knn	3
intensity_mean	12-month	3	78111	3	12314	9934.85	977.445	-2379.15	2.13721	0.559477	0.648195	-1.57774	0.162265	0	-1.97495	-0.275488	0.422222	-12314.3	0.443609	2.03125	-12313.6	ex0003_r000197	knn	3
intensity_mean	12-month	3	78643	3	11614.5	11248.5	247.496	-366.018	1.67336	1.43064	0.164127	-0.242726	-0.488368	0	-2.16173	0.258411	0.885625	-11614.3	-0.386744	1.47009	-11614.9	ex0003_r000197	knn	3
intensity_mean	12-month	3	79431	3	11448.7	10774.4	738.138	-674.254	1.56339	1.11626	0.489498	-0.447133	0.448334	0	-1.11505	-0.178995	0.784483	-11448.9	-0.796273	1.22117	-11449.5	ex0003_r000197	knn	3
intensity_mean	12-month	3	79467	3	9935.7	10614.3	1127.46	678.624	0.560037	1.01007	0.74768	0.450031	0.482089	0	-0.0779476	-0.057162	0.800004	-9935.76	0.545366	2.08027	-9935.15	ex0003_r000197	knn	3
intensity_mean	12-month	3	79657	3	8981.43	9031.82	1361.04	50.3869	-0.0727889	-0.0393747	0.902574	0.0334142	0.635138	0	0.707927	-0.787635	0.660382	-8982.22	-0.178248	0.0913837	-8981.61	ex0003_r000197	knn	3
intensity_mean	12-month	3	79708	3	9410.3	8946.34	176.36	-463.961	0.211617	-0.0960599	0.116953	-0.307677	0.299112	0	0.0874952	0.971614	1.19012	-9409.33	0.440187	1.07476	-9409.86	ex0003_r000197	knn	3
intensity_mean	12-month	3	79942	3	10602.3	9111.06	144.961	-1491.21	1.00207	0.0131728	0.0961313	-0.988897	-0.300464	0	-1.30253	0.187197	0.29453	-10602.1	-0.397149	0.745997	-10602.7	ex0003_r000197	knn	3
intensity_mean	12-month	3	80417	3	11062.6	10527.1	1576.68	-535.474	1.30734	0.952241	1.04558	-0.355101	0.251462	0	-1.05588	-0.00581237	0.648413	-11062.6	1.09311	0.90429	-11061.5	ex0003_r000197	knn	3
intensity_mean	12-month	3	80773	3	9267.58	9478	988.073	210.42	0.116975	0.256515	0.655243	0.13954	-0.653057	0	-0.770032	0.799439	1.32912	-9266.78	0.461203	1.05354	-9267.12	ex0003_r000197	knn	3
intensity_mean	12-month	3	82697	3	8705.81	7780.74	1333.56	-925.066	-0.255569	-0.869028	0.884351	-0.61346	-0.0376544	0	0.217914	-0.685863	1.03903	-8706.49	0.147803	1.34584	-8705.66	ex0003_r000197	knn	3
intensity_mean	12-month	3	83009	3	8747.59	9167.24	213.977	419.648	-0.227859	0.050432	0.141899	0.278291	1.6859	0	1.91376	0.264971	0.1801	-8747.33	0.216423	0.691021	-8747.38	ex0003_r000197	knn	3
intensity_mean	12-month	3	83116	3	9398.44	8286.13	792.088	-1112.31	0.203753	-0.533877	0.525275	-0.73763	0.00959756	0	-0.194156	0.0538747	0.861627	-9398.39	0.308396	0.891028	-9398.13	ex0003_r000197	knn	3
intensity_mean	12-month	3	83199	3	8738.19	8780.61	602.501	42.4258	-0.234097	-0.205962	0.39955	0.0281348	-0.491852	0	-0.257755	-0.472387	0.671751	-8738.66	-0.397661	0.283444	-8738.58	ex0003_r000197	knn	3
intensity_mean	12-month	3	84978	3	11325.1	10999.6	925.129	-325.408	1.48139	1.2656	0.613501	-0.215795	-0.953207	0	-2.4346	0.502404	0.503915	-11324.6	0.546748	0.767324	-11324.5	ex0003_r000197	knn	3
intensity_mean	12-month	3	85645	3	8298.48	8638.11	402.796	339.629	-0.525689	-0.300464	0.267115	0.225225	-0.720419	0	-0.19473	-0.38541	0.520853	-8298.86	0.430437	0.713609	-8298.05	ex0003_r000197	knn	3
intensity_mean	12-month	3	86294	3	7089.88	8027.25	1448.41	937.37	-1.32717	-0.705556	0.960515	0.621619	0.668754	0	1.99593	-0.482752	0.738188	-7090.36	0.502027	0.91948	-7089.38	ex0003_r000197	knn	3
intensity_mean	12-month	3	86737	3	9011.81	7386.6	1198.71	-1625.2	-0.0526424	-1.1304	0.794925	-1.07776	0.0113128	0	0.0639552	-0.000693666	1.03763	-9011.81	0.418393	0.996774	-9011.39	ex0003_r000197	knn	3
intensity_mean	12-month	3	87836	3	7409.36	8245.42	1041.89	836.063	-1.11531	-0.560877	0.69093	0.554437	0.142784	0	1.2581	-0.165161	1.42967	-7409.52	-0.502022	0.664379	-7409.86	ex0003_r000197	knn	3
intensity_mean	12-month	3	88286	3	9331.67	11104.1	1189.7	1772.43	0.159472	1.33486	0.788949	1.17539	-0.236845	0	-0.396317	0.0113053	0.627421	-9331.66	-0.222116	1.37386	-9331.89	ex0003_r000197	knn	3
intensity_mean	12-month	3	88442	3	7966.28	7828.9	759.662	-137.387	-0.745985	-0.837093	0.503771	-0.0911082	0.0382142	0	0.784199	-0.348066	1.16183	-7966.63	-0.198292	0.491336	-7966.48	ex0003_r000197	knn	3
intensity_mean	12-month	3	88745	3	8194.71	8595.12	256.949	400.408	-0.594505	-0.328974	0.170396	0.265532	-0.185794	0	0.408711	-0.715794	0.611259	-8195.42	0.164526	0.949311	-8194.54	ex0003_r000197	knn	3
intensity_mean	12-month	3	89864	3	8748.68	8777.11	602.81	28.4271	-0.227135	-0.208283	0.399755	0.0188515	-0.0964916	0	0.130643	-0.267343	0.652733	-8748.95	0.193277	0.949207	-8748.49	ex0003_r000197	knn	3
intensity_mean	12-month	3	90318	3	6364.13	8269.17	1032.69	1905.04	-1.80846	-0.545129	0.68483	1.26333	-0.0060713	0	1.80239	-0.301714	1.03518	-6364.43	-0.104293	0.133187	-6364.23	ex0003_r000197	knn	3
intensity_mean	12-month	3	90427	3	9084.15	9007.48	259.996	-76.6724	-0.00466716	-0.0555126	0.172417	-0.0508455	-0.537971	0	-0.533304	1.10237	1.06432	-9083.05	0.041149	1.49211	-9084.11	ex0003_r000197	knn	3
intensity_mean	12-month	3	90532	3	9007.27	9080.68	331.367	73.4131	-0.0556537	-0.00696967	0.219747	0.0486841	-0.616949	0	-0.561295	0.886716	1.25172	-9006.38	0.873259	0.871675	-9006.4	ex0003_r000197	knn	3
intensity_mean	12-month	3	91788	3	7371.53	8258.03	1026.13	886.498	-1.1404	-0.552515	0.680483	0.587883	0.0624537	0	1.20285	-0.783033	1.02983	-7372.31	-0.818601	0.26789	-7372.35	ex0003_r000197	knn	3
intensity_mean	12-month	3	81500	3	8677.3	8148.35	753.412	-528.945	1.28096	0.524497	1.07748	-0.756464	0.256115	0	-1.02484	0.381111	0.910341	-8676.91	0.430651	1.14712	-8676.87	ex0003_r001095	knn	3
intensity_mean	12-month	3	81976	3	7405.58	8462.96	294.222	1057.38	-0.537774	0.974428	0.420778	1.5122	-0.42391	0	0.113863	0.250068	0.886682	-7405.33	0.307409	0.382874	-7405.27	ex0003_r001095	knn	3
intensity_mean	12-month	3	82232	3	8584.07	7852.83	390.682	-731.241	1.14763	0.101857	0.558729	-1.04577	0.0670993	0	-1.08053	1.17702	1.43081	-8582.89	0.0566914	0.63637	-8584.01	ex0003_r001095	knn	3
intensity_mean	12-month	3	82786	3	7607.99	7427.67	250.815	-180.318	-0.248299	-0.506179	0.358699	-0.25788	0.0623074	0	0.310607	-0.322862	0.275905	-7608.31	-0.836971	1.23729	-7608.82	ex0003_r001095	knn	3
intensity_mean	12-month	3	83421	3	8911.97	8070.13	637.799	-841.839	1.61657	0.412626	0.91214	-1.20394	-0.651224	0	-2.26779	0.293985	0.962362	-8911.67	-0.139679	0.512464	-8912.11	ex0003_r001095	knn	3
intensity_mean	12-month	3	83953	3	8029.84	7974.92	302.185	-54.9225	0.355012	0.276466	0.432166	-0.0785467	-0.614962	0	-0.969974	0.776503	1.51694	-8029.06	0.642159	0.450231	-8029.2	ex0003_r001095	knn	3
intensity_mean	12-month	3	84720	3	7256.59	7410.08	793.656	153.49	-0.750848	-0.531337	1.13504	0.219511	0.509118	0	1.25997	0.41427	0.57987	-7256.17	-1.13988	1.26102	-7257.73	ex0003_r001095	knn	3
intensity_mean	12-month	3	85006	3	6670.71	7605.37	557.791	934.658	-1.58873	-0.252042	0.797717	1.33669	0.137279	0	1.72601	-0.0278814	0.271388	-6670.74	-0.491971	1.4061	-6671.2	ex0003_r001095	knn	3
intensity_mean	12-month	3	85264	3	8127.51	8331.61	810.51	204.102	0.494693	0.786586	1.15914	0.291893	-0.544778	0	-1.03947	0.443225	0.838839	-8127.07	0.282961	1.19065	-8127.23	ex0003_r001095	knn	3
intensity_mean	12-month	3	85587	3	8248.69	7192.66	493.1	-1056.03	0.667992	-0.842276	0.7052	-1.51027	0.404792	0	-0.2632	0.121431	0.811257	-8248.57	-0.0286957	1.40796	-8248.72	ex0003_r001095	knn	3
intensity_mean	12-month	3	85777	3	8025.39	8088.19	469.425	62.7994	0.348653	0.438465	0.671342	0.0898117	0.618178	0	0.269525	0.25862	0.891093	-8025.14	0.522441	0.709256	-8024.87	ex0003_r001095	knn	3
intensity_mean	12-month	3	85800	3	7650.67	7649.75	854.902	-0.927689	-0.187249	-0.188575	1.22263	-0.00132672	-0.143687	0	0.0435618	0.414779	0.579225	-7650.26	-0.517625	0.965052	-7651.19	ex0003_r001095	knn	3
intensity_mean	12-month	3	86395	3	7310.83	7178.43	473.501	-132.403	-0.673272	-0.862626	0.67717	-0.189354	-0.416451	0	0.25682	-0.312433	1.38745	-7311.14	0.0157473	1.46462	-7310.81	ex0003_r001095	knn	3
intensity_mean	12-month	3	79877	3	9404.33	8315.77	664.341	-1088.56	1.79857	0.367727	0.873232	-1.43084	-0.242138	0	-2.04071	-0.506765	1.32196	-9404.84	-0.48563	1.26587	-9404.82	ex0003_r001096	knn	3
intensity_mean	12-month	3	80180	3	7160.5	7783.02	316.891	622.511	-1.15079	-0.332545	0.416532	0.818249	0.170848	0	1.32164	-0.0891074	0.560309	-7160.59	-0.0663551	0.718068	-7160.57	ex0003_r001096	knn	3
intensity_mean	12-month	3	80191	3	7493.84	8039.42	321.7	545.586	-0.712651	0.00448509	0.422853	0.717136	0.365342	0	1.07799	0.0919861	1.62537	-7493.74	0.141107	1.84716	-7493.69	ex0003_r001096	knn	3
intensity_mean	12-month	3	80224	3	8394.45	7542.55	391.918	-851.896	0.471144	-0.648616	0.51515	-1.11976	-0.110685	0	-0.58183	0.492921	1.96971	-8393.96	-0.0521103	0.680808	-8394.5	ex0003_r001096	knn	3
intensity_mean	12-month	3	80568	3	8018.04	7497.17	379.472	-520.874	-0.0236166	-0.70827	0.49879	-0.684654	-0.599163	0	-0.575546	-0.637843	0.823775	-8018.68	0.224384	0.351925	-8017.82	ex0003_r001096	knn	3
intensity_mean	12-month	3	81022	3	9763.58	8310.91	504.682	-1452.67	2.27077	0.361341	0.663371	-1.90943	0.798719	0	-1.47205	-0.984773	0.109966	-9764.56	-0.536161	0.546632	-9764.11	ex0003_r001096	knn	3
intensity_mean	12-month	3	81835	3	9020.94	8140.49	105.298	-880.449	1.29462	0.137328	0.138408	-1.15729	0.192453	0	-1.10217	-0.909862	0.888302	-9021.85	0.0400699	1.22395	-9020.9	ex0003_r001096	knn	3
intensity_mean	12-month	3	81975	3	8513.54	8608.9	700.113	95.3655	0.627676	0.753028	0.920251	0.125352	0.899308	0	0.271632	0.911046	0.449434	-8512.63	-0.02666	0.599213	-8513.56	ex0003_r001096	knn	3
intensity_mean	12-month	3	82006	3	8866.98	8609.78	1010.56	-257.199	1.09225	0.754182	1.32832	-0.33807	-0.586814	0	-1.67907	-0.207174	1.4357	-8867.19	0.254268	1.78798	-8866.72	ex0003_r001096	knn	3
intensity_mean	12-month	3	82069	3	8336.18	8668.02	672.514	331.837	0.394557	0.830734	0.883975	0.436177	-0.408008	0	-0.802565	0.419922	1.15396	-8335.76	0.143364	0.309639	-8336.04	ex0003_r001096	knn	3
intensity_mean	12-month	3	82290	3	8086.19	7703.68	859.722	-382.508	0.0659569	-0.436824	1.13005	-0.502781	-0.0205092	0	-0.0864662	-0.594988	0.669414	-8086.78	-0.413795	0.296699	-8086.6	ex0003_r001096	knn	3
intensity_mean	12-month	3	82441	3	7908.38	7498.26	486.4	-410.127	-0.167757	-0.706842	0.63934	-0.539084	-0.258906	0	-0.0911486	-0.345647	0.515069	-7908.73	-0.651832	0.570047	-7909.03	ex0003_r001096	knn	3
intensity_mean	12-month	3	82647	3	8969.67	8045.52	1208.55	-924.153	1.22724	0.0124981	1.58856	-1.21474	0.585293	0	-0.641942	-0.129742	0.76463	-8969.8	0.319144	0.600517	-8969.35	ex0003_r001096	knn	3
intensity_mean	12-month	3	82759	3	7795.97	7329.82	568.952	-466.153	-0.315518	-0.928245	0.747849	-0.612727	0.526983	0	0.842501	-0.302875	0.700774	-7796.27	-0.794123	0.502529	-7796.76	ex0003_r001096	knn	3
intensity_mean	12-month	3	82834	3	7054.1	7695.47	256.453	641.37	-1.29065	-0.44761	0.33709	0.843038	-0.527984	0	0.762665	0.40754	1.43731	-7053.7	0.231434	1.11315	-7053.87	ex0003_r001096	knn	3
intensity_mean	12-month	3	83139	3	9053.44	8241.03	1383.57	-812.416	1.33735	0.26948	1.81861	-1.06787	0.599089	0	-0.738258	-0.147067	0.385005	-9053.59	-0.339896	0.891749	-9053.78	ex0003_r001096	knn	3
intensity_mean	12-month	3	83202	3	8704.28	8356.12	1240.32	-348.162	0.878392	0.420757	1.63031	-0.457635	0.045555	0	-0.832837	0.0267936	1.30047	-8704.25	0.592374	1.45418	-8703.68	ex0003_r001096	knn	3
intensity_mean	12-month	3	84405	3	7422.62	7779.07	323.627	356.448	-0.80626	-0.337733	0.425386	0.468527	0.216445	0	1.0227	-0.154792	0.674076	-7422.77	0.304556	0.989642	-7422.32	ex0003_r001096	knn	3
intensity_mean	12-month	3	85615	3	7767.26	7501.5	451.273	-265.767	-0.353248	-0.70258	0.593168	-0.349332	0.0762402	0	0.429488	-0.575657	0.580143	-7767.84	-0.58541	0.692511	-7767.85	ex0003_r001096	knn	3
intensity_mean	12-month	3	85664	3	8020.43	8069.62	890.593	49.1876	-0.0204815	0.0441724	1.17062	0.0646539	-0.399178	0	-0.378697	-0.367552	0.812437	-8020.8	-0.289779	1.33594	-8020.72	ex0003_r001096	knn	3
intensity_mean	12-month	3	86145	3	7410.78	7461.7	428.478	50.9247	-0.821826	-0.754889	0.563206	0.0669371	0.426756	0	1.24858	-0.348136	0.510837	-7411.13	-0.173853	0.888203	-7410.95	ex0003_r001096	knn	3
intensity_mean	12-month	3	86336	3	8183.87	8934.98	874.748	751.112	0.194351	1.18164	1.1498	0.987287	0.0302931	0	-0.164057	-0.540578	1.73846	-8184.41	1.59623	0.581744	-8182.27	ex0003_r001096	knn	3
intensity_mean	12-month	3	88015	3	7956.55	7885.18	461.741	-71.3697	-0.104441	-0.198252	0.606927	-0.0938107	-0.5272	0	-0.422759	0.478168	1.27412	-7956.07	0.479832	1.66664	-7956.07	ex0003_r001096	knn	3
intensity_mean	12-month	3	89076	3	7932.18	7756.29	481.944	-175.895	-0.136475	-0.367677	0.633484	-0.231202	-0.603885	0	-0.46741	0.109636	0.0895634	-7932.07	-0.689091	0.63593	-7932.87	ex0003_r001096	knn	3
intensity_mean	12-month	3	89469	3	7641.46	8488.26	1229.62	846.796	-0.51861	0.594446	1.61626	1.11306	-0.317606	0	0.201004	-0.714379	1.31716	-7642.17	-0.514531	1.02321	-7641.97	ex0003_r001096	knn	3
intensity_mean	12-month	3	89804	3	8217.16	8324.52	604.73	107.352	0.238114	0.379221	0.794877	0.141107	-0.356575	0	-0.59469	-1.01029	0.938493	-8218.17	0.571978	1.19377	-8216.59	ex0003_r001096	knn	3
intensity_mean	12-month	3	90003	3	7881.89	9111.61	570.451	1229.72	-0.202579	1.41381	0.749819	1.61639	0.76231	0	0.964889	-0.128317	1.36625	-7882.02	0.664883	1.3877	-7881.23	ex0003_r001096	knn	3
intensity_mean	12-month	3	91199	3	6801.54	7712.63	421.456	911.091	-1.62263	-0.425063	0.553976	1.19757	-0.421976	0	1.20066	0.584119	0.732267	-6800.95	-0.601847	0.77551	-6802.14	ex0003_r001096	knn	3
intensity_mean	12-month	3	91596	3	7255.73	7916.19	113.081	660.464	-1.02563	-0.157492	0.148637	0.868136	-0.767722	0	0.257906	-0.521947	1.08041	-7256.25	-0.0881034	1.19777	-7255.82	ex0003_r001096	knn	3
intensity_mean	12-month	3	81106	3	5834.72	5635.99	258.667	-198.728	-1.30717	-1.62876	0.418579	-0.321585	0.762707	0	2.06988	0.703146	0.613167	-5834.01	0.118296	0.188945	-5834.6	ex0003_r001097	knn	3
intensity_mean	12-month	3	81407	3	6554.57	7324.12	346.618	769.547	-0.142295	1.103	0.560902	1.24529	-0.428527	0	-0.286232	-0.625284	0.404119	-6555.2	-0.833354	1.26194	-6555.4	ex0003_r001097	knn	3
intensity_mean	12-month	3	82745	3	6786.95	6772.22	354.358	-14.7299	0.233744	0.209908	0.573427	-0.0238361	0.152192	0	-0.0815524	0.366075	1.38626	-6786.58	-0.228829	1.1552	-6787.18	ex0003_r001097	knn	3
intensity_mean	12-month	3	85254	3	5167.65	5883.05	120.328	715.403	-2.38663	-1.22895	0.194717	1.15768	-0.288302	0	2.09833	-0.686837	0.591065	-5168.34	-0.886677	1.0513	-5168.54	ex0003_r001097	knn	3
intensity_mean	12-month	3	85453	3	6684.85	6951.71	63.4065	266.86	0.0685246	0.500361	0.102605	0.431837	0.845728	0	0.777204	0.387164	1.017	-6684.46	-0.437619	1.82631	-6685.29	ex0003_r001097	knn	3
intensity_mean	12-month	3	85602	3	5746.73	5668.15	437.053	-78.5772	-1.44956	-1.57672	0.707246	-0.127155	0.276252	0	1.72581	0.391702	1.8039	-5746.33	0.214469	1.72472	-5746.51	ex0003_r001097	knn	3
intensity_mean	12-month	3	85753	3	7716.04	7169.09	773.554	-546.951	1.73721	0.852122	1.25178	-0.885085	-0.0854629	0	-1.82267	0.0639977	0.592315	-7715.97	0.791674	0.844387	-7715.24	ex0003_r001097	knn	3
intensity_mean	12-month	3	86027	3	7166.05	6930.35	149.446	-235.701	0.847208	0.465793	0.241836	-0.381415	-0.106851	0	-0.954059	-0.417878	1.11625	-7166.47	-0.0135381	0.548975	-7166.06	ex0003_r001097	knn	3
intensity_mean	12-month	3	86269	3	7378.67	7281.54	840.851	-97.1348	1.19128	1.0341	1.36068	-0.157185	-0.674414	0	-1.8657	0.912781	1.17307	-7377.76	0.165173	0.3367	-7378.51	ex0003_r001097	knn	3
intensity_mean	12-month	3	87010	3	7268.14	6501.24	163.681	-766.896	1.01241	-0.228593	0.264871	-1.241	-0.0536234	0	-1.06603	1.63528	0.872061	-7266.5	-0.39589	0.916112	-7268.53	ex0003_r001097	knn	3
intensity_mean	12-month	3	87382	3	7093.16	6630.3	310.763	-462.855	0.729254	-0.0197455	0.502882	-0.748999	-1.07623	0	-1.80548	-0.4608	1.07108	-7093.62	-0.369008	1.25826	-7093.53	ex0003_r001097	knn	3
intensity_mean	12-month	3	87423	3	5862.34	5690.03	452.989	-172.314	-1.26247	-1.54131	0.733034	-0.278841	0.81941	0	2.08188	-0.418873	0.525096	-5862.76	-0.091571	1.53584	-5862.44	ex0003_r001097	knn	3
intensity_mean	12-month	3	88267	3	6585.51	6497.23	170.632	-88.2851	-0.0922266	-0.235091	0.27612	-0.142864	-0.934981	0	-0.842754	0.89549	2.09717	-6584.62	-0.60993	0.6208	-6586.12	ex0003_r001097	knn	3
intensity_mean	12-month	3	88309	3	6391.94	6630.3	310.763	238.366	-0.405473	-0.0197455	0.502882	0.385728	-0.843652	0	-0.438179	-0.4608	1.07108	-6392.4	-0.369008	1.25826	-6392.3	ex0003_r001097	knn	3
intensity_mean	12-month	3	88606	3	6272.39	6772.22	354.358	499.83	-0.598925	0.209908	0.573427	0.808833	-0.950765	0	-0.35184	0.366075	1.38626	-6272.02	-0.228829	1.1552	-6272.62	ex0003_r001097	knn	3
intensity_mean	12-month	3	88999	3	6590.51	6626.92	555.343	36.4082	-0.0841355	-0.0252192	0.898665	0.0589163	-0.469121	0	-0.384985	-0.132699	1.18558	-6590.64	0.289586	0.353693	-6590.22	ex0003_r001097	knn	3
intensity_mean	12-month	3	89132	3	6312.33	7191.56	566.657	879.228	-0.534287	0.888493	0.916972	1.42278	-0.217769	0	0.316518	1.40198	0.941714	-6310.93	-0.329513	0.898795	-6312.66	ex0003_r001097	knn	3
intensity_mean	12-month	3	89564	3	5927.99	5488.52	350.36	-439.465	-1.15624	-1.86739	0.566959	-0.711149	-0.298614	0	0.857628	1.07555	1.3351	-5926.91	0.776043	0.752181	-5927.21	ex0003_r001097	knn	3
intensity_mean	12-month	3	89600	3	6300.29	6592.3	7.8388	292.013	-0.553779	-0.0812399	0.0126849	0.47254	0.236978	0	0.790757	1.03522	1.85999	-6299.25	-0.755475	0.483504	-6301.04	ex0003_r001097	knn	3
intensity_mean	12-month	3	90059	3	5435.57	5769.04	200.044	333.47	-1.95308	-1.41345	0.323715	0.539626	0.423365	0	2.37645	0.496259	0.542217	-5435.07	0.782161	0.968802	-5434.79	ex0003_r001097	knn	3
intensity_mean	12-month	3	90339	3	7816.25	7135.68	732.721	-680.567	1.89937	0.798067	1.1857	-1.1013	-0.19506	0	-2.09443	0.839356	1.27632	-7815.41	0.706629	0.952827	-7815.54	ex0003_r001097	knn	3
intensity_mean	12-month	3	91164	3	6600.88	6532.68	210.994	-68.2018	-0.0673575	-0.177723	0.341434	-0.110365	0.717303	0	0.78466	-0.800944	0.845336	-6601.68	0.237723	1.01651	-6600.64	ex0003_r001097	knn	3
intensity_mean	12-month	3	91208	3	6831.57	6717.5	414.768	-114.068	0.305944	0.121358	0.671184	-0.184587	-0.698612	0	-1.00456	-0.110662	1.61553	-6831.68	0.0861336	0.853968	-6831.48	ex0003_r001097	knn	3
intensity_mean	12-month	3	91690	3	5974.45	5592.24	372.221	-382.211	-1.08105	-1.69955	0.602334	-0.618499	-1.14292	0	-0.0618684	0.379387	1.81832	-5974.07	0.421371	1.36638	-5974.03	ex0003_r001097	knn	3
intensity_mean	12-month	4	96726	3	7861.62	7513.42	288.436	-348.204	0.802923	0.38521	0.346013	-0.417712	-0.523803	0	-1.32673	0.221704	0.507049	-7861.4	0.00877473	1.59632	-7861.61	ex0004_r000152	knn	3
intensity_mean	12-month	4	96784	3	8666.28	6992.25	697.897	-1674.03	1.76821	-0.23999	0.837211	-2.0082	0.776549	0	-0.991657	0.257212	0.438567	-8666.02	0.135335	0.943166	-8666.15	ex0004_r000152	knn	3
intensity_mean	12-month	4	97162	3	6199.32	7244.37	1074.37	1045.04	-1.19121	0.0624506	1.28883	1.25366	-0.0958279	0	1.09538	0.369986	0.410608	-6198.95	0.531285	0.967599	-6198.79	ex0004_r000152	knn	3
intensity_mean	12-month	4	97186	3	8393.26	7219.67	946.714	-1173.6	1.44069	0.0328185	1.1357	-1.40787	0.524776	0	-0.915915	-0.27726	0.377617	-8393.54	-0.427501	0.948692	-8393.69	ex0004_r000152	knn	3
intensity_mean	12-month	4	98073	3	7802.26	7952.32	491.394	150.059	0.731715	0.911729	0.589485	0.180014	0.00535945	0	-0.726355	0.00582304	0.459949	-7802.26	-0.579801	0.847133	-7802.84	ex0004_r000152	knn	3
intensity_mean	12-month	4	98763	3	7779.7	7204.17	1295.49	-575.531	0.704641	0.014224	1.5541	-0.690417	0.120013	0	-0.584629	0.229425	0.421754	-7779.47	0.456691	0.469612	-7779.24	ex0004_r000152	knn	3
intensity_mean	12-month	4	99273	3	8482.75	7942.36	514.324	-540.389	1.54804	0.899776	0.616993	-0.648261	-0.169093	0	-1.71713	0.100217	0.64826	-8482.65	-0.136964	1.66988	-8482.89	ex0004_r000152	knn	3
intensity_mean	12-month	4	99410	3	7496.57	7518.56	1188.52	21.996	0.364996	0.391383	1.42577	0.0263869	0.350351	0	-0.0146449	1.02907	1.88568	-7495.54	-0.811837	0.370012	-7497.38	ex0004_r000152	knn	3
intensity_mean	12-month	4	99619	3	7708.04	7950.89	946.849	242.85	0.618676	0.910004	1.13586	0.291328	0.470845	0	-0.147832	-0.568907	0.20636	-7708.6	-0.632573	0.879317	-7708.67	ex0004_r000152	knn	3
intensity_mean	12-month	4	100047	3	7225.39	7432.77	692.026	207.376	0.03969	0.288462	0.830168	0.248772	-0.460769	0	-0.500459	0.24076	0.719332	-7225.15	0.864783	1.37851	-7224.53	ex0004_r000152	knn	3
intensity_mean	12-month	4	100134	3	6863.05	7069.61	803.337	206.558	-0.394983	-0.147192	0.963698	0.247791	-0.373497	0	0.0214857	-0.518119	0.501329	-6863.57	-0.834049	0.712922	-6863.89	ex0004_r000152	knn	3
intensity_mean	12-month	4	100603	3	6925.2	7527.78	1109.31	602.584	-0.320432	0.40244	1.33075	0.722872	-0.515006	0	-0.194574	0.196808	0.48726	-6925	-0.680599	0.641678	-6925.88	ex0004_r000152	knn	3
intensity_mean	12-month	4	101056	3	8512.22	7682.82	812.822	-829.392	1.58339	0.588433	0.975077	-0.994955	-0.949517	0	-2.53291	-0.475115	0.311633	-8512.69	-0.227098	1.01173	-8512.44	ex0004_r000152	knn	3
intensity_mean	12-month	4	101842	3	7468.14	7148.44	969.327	-319.7	0.330899	-0.0526198	1.16282	-0.383519	-0.571808	0	-0.902707	-0.413039	0.330172	-7468.56	1.4107	0.446148	-7466.73	ex0004_r000152	knn	3
intensity_mean	12-month	4	102964	3	6450.17	7790.39	870.592	1340.22	-0.890282	0.717472	1.04438	1.60775	0.687265	0	1.57755	-0.173185	0.967562	-6450.34	-0.104826	0.523174	-6450.28	ex0004_r000152	knn	3
intensity_mean	12-month	4	103141	3	6746.89	7548.43	1249.63	801.541	-0.53433	0.427214	1.49908	0.961544	0.0340511	0	0.568381	0.453391	0.480279	-6746.44	0.245195	0.178787	-6746.65	ex0004_r000152	knn	3
intensity_mean	12-month	4	104597	3	7466.89	6862.38	667.816	-604.511	0.329394	-0.395788	0.801125	-0.725182	-0.134398	0	-0.463792	-0.655937	0.549703	-7467.55	-0.432773	0.950749	-7467.32	ex0004_r000152	knn	3
intensity_mean	12-month	4	104630	3	7010.62	7127.77	1003.89	117.151	-0.217958	-0.0774215	1.20429	0.140536	0.0906618	0	0.308619	-0.0356711	0.438853	-7010.65	0.722324	0.964827	-7009.9	ex0004_r000152	knn	3
intensity_mean	12-month	4	105017	3	7512.6	8048.88	376.913	536.28	0.384226	1.02756	0.452152	0.643332	-0.263496	0	-0.647722	0.286553	0.642253	-7512.31	0.458568	1.25007	-7512.14	ex0004_r000152	knn	3
intensity_mean	12-month	4	105103	3	7429.9	7008.68	938.181	-421.222	0.285025	-0.220281	1.12546	-0.505306	0.678342	0	0.393317	0.265148	1.17947	-7429.64	1.34424	0.559747	-7428.56	ex0004_r000152	knn	3
intensity_mean	12-month	4	105531	3	6165.38	7962.3	449.358	1796.92	-1.23193	0.923691	0.539058	2.15562	-0.828942	0	0.402987	0.818208	2.09542	-6164.56	-0.194968	0.707859	-6165.57	ex0004_r000152	knn	3
intensity_mean	12-month	4	106880	3	6621.24	7150.21	745.935	528.976	-0.685067	-0.0504972	0.894838	0.63457	-0.335557	0	0.34951	-0.415631	0.543805	-6621.65	-0.98726	0.543602	-6622.22	ex0004_r000152	knn	3
intensity_mean	12-month	4	107029	3	7997.05	7292.52	960.912	-704.535	0.965388	0.120213	1.15273	-0.845174	-0.644605	0	-1.60999	0.853782	2.04316	-7996.2	-0.476626	0.235187	-7997.53	ex0004_r000152	knn	3
intensity_mean	12-month	4	107227	3	7945.89	6816.01	730.893	-1129.88	0.904015	-0.451412	0.876793	-1.35543	1.02267	0	0.118652	0.509332	1.02052	-7945.38	0.429408	0.656988	-7945.46	ex0004_r000152	knn	3
intensity_mean	12-month	4	107821	3	6007.51	7051.94	874.019	1044.43	-1.42131	-0.168382	1.04849	1.25292	-0.457149	0	0.964156	0.738889	0.818043	-6006.77	0.884342	0.62876	-6006.63	ex0004_r000152	knn	3
intensity_mean	12-month	4	108185	3	6590.54	7160.45	734.541	569.91	-0.721896	-0.0382209	0.88117	0.683675	-0.344294	0	0.377602	-0.228011	0.224527	-6590.76	-0.5216	0.262995	-6591.06	ex0004_r000152	knn	3
intensity_mean	12-month	4	108654	3	6857.69	7694.43	824.667	836.744	-0.401414	0.60236	0.989286	1.00377	0.153139	0	0.554553	-0.27506	0.168132	-6857.97	-0.375188	0.6622	-6858.07	ex0004_r000152	knn	3
intensity_mean	12-month	4	109092	3	6069.54	7302.89	253.835	1233.35	-1.3469	0.132655	0.304505	1.47956	0.371975	0	1.71887	0.434846	1.03878	-6069.1	0.0624506	1.28883	-6069.47	ex0004_r000152	knn	3
intensity_mean	12-month	4	109238	3	6498.59	6167.69	408.603	-330.895	-0.8322	-1.22915	0.490168	-0.396948	0.310889	0	1.14309	-1.07673	0.93242	-6499.66	0.606554	0.280719	-6497.98	ex0004_r000152	knn	3
intensity_mean	12-month	4	96484	3	8385.34	6521.86	385.19	-1863.48	2.69834	0.000194521	0.557718	-2.69814	-0.636243	0	-3.33458	-0.0503459	0.756873	-8385.39	-0.600698	0.459202	-8385.95	ex0004_r000940	knn	3
intensity_mean	12-month	4	97639	3	7755.89	7045.51	624.158	-710.38	1.78695	0.758387	0.903721	-1.02856	0.197533	0	-1.58941	-0.12513	0.80439	-7756.02	-0.642684	0.386754	-7756.53	ex0004_r000940	knn	3
intensity_mean	12-month	4	99412	3	7243.98	6438.69	62.0163	-805.299	1.04576	-0.120236	0.0897936	-1.166	0.782329	0	-0.26343	-0.0479598	0.725014	-7244.03	0.119747	0.688819	-7243.87	ex0004_r000940	knn	3
intensity_mean	12-month	4	99547	3	6384.91	6182.11	470.778	-202.806	-0.198092	-0.491735	0.681641	-0.293643	0.341049	0	0.539141	-1.2444	0.539331	-6386.16	-0.0870781	0.0225723	-6385	ex0004_r000940	knn	3
intensity_mean	12-month	4	100542	3	5610.13	5964.58	441.463	354.442	-1.3199	-0.806702	0.639195	0.513198	-0.500638	0	0.819262	-0.0255211	1.1783	-5610.16	0.777889	1.13501	-5609.36	ex0004_r000940	knn	3
intensity_mean	12-month	4	100647	3	7078.31	6940.72	442.113	-137.583	0.805871	0.606663	0.640137	-0.199207	-0.239234	0	-1.0451	0.853352	1.95625	-7077.45	0.0213994	0.926415	-7078.28	ex0004_r000940	knn	3
intensity_mean	12-month	4	100833	3	6433.66	5677.32	72.3592	-756.34	-0.127516	-1.22262	0.104769	-1.09511	0.139668	0	0.267184	0.221066	1.32737	-6433.44	0.496045	1.60791	-6433.16	ex0004_r000940	knn	3
intensity_mean	12-month	4	101684	3	6477.01	6538.34	674.89	61.3228	-0.0647409	0.0240486	0.977175	0.0887895	-0.474982	0	-0.410242	0.396638	0.776313	-6476.62	-0.71455	0.452297	-6477.73	ex0004_r000940	knn	3
intensity_mean	12-month	4	103547	3	5998.4	6108.56	320.089	110.155	-0.757728	-0.598234	0.463458	0.159494	-0.403149	0	0.354578	0.407475	0.652926	-5997.99	-0.344471	1.09296	-5998.74	ex0004_r000940	knn	3
intensity_mean	12-month	4	103657	3	6461.91	6363.63	185.017	-98.2788	-0.0866149	-0.228913	0.267886	-0.142298	0.0343692	0	0.120984	-0.607537	0.283994	-6462.51	-0.336832	0.4262	-6462.24	ex0004_r000940	knn	3
intensity_mean	12-month	4	104192	3	5899.12	6696.05	477.7	796.927	-0.901478	0.252395	0.691663	1.15387	-0.0264577	0	0.87502	0.288374	1.07158	-5898.83	0.133532	0.671171	-5898.98	ex0004_r000940	knn	3
intensity_mean	12-month	4	104210	3	6436.13	7154.78	94.294	718.649	-0.123936	0.916599	0.136529	1.04053	-0.112912	0	0.0110232	-0.31572	1.72304	-6436.45	0.869625	1.0169	-6435.26	ex0004_r000940	knn	3
intensity_mean	12-month	4	104246	3	5638.58	6327.5	155.222	688.922	-1.27871	-0.281219	0.224746	0.997492	-0.753424	0	0.525287	0.00753213	1.06977	-5638.57	-0.239234	0.257429	-5638.82	ex0004_r000940	knn	3
intensity_mean	12-month	4	104423	3	6493.29	7255.93	1004.62	762.64	-0.0411732	1.06306	1.4546	1.10423	0.148491	0	0.189665	0.00655976	1.62479	-6493.28	-0.370676	0.460066	-6493.66	ex0004_r000940	knn	3
intensity_mean	12-month	4	105050	3	7722.7	7056.57	642.198	-666.124	1.73889	0.774406	0.92984	-0.964483	-0.46181	0	-2.2007	0.0333654	0.72775	-7722.66	-0.619159	0.427337	-7723.32	ex0004_r000940	knn	3
intensity_mean	12-month	4	105408	3	7125.9	6924.86	432.904	-201.04	0.87478	0.583694	0.626804	-0.291087	0.630357	0	-0.244423	-0.11745	2.06622	-7126.02	0.69166	1.30877	-7125.21	ex0004_r000940	knn	3
intensity_mean	12-month	4	106618	3	6920.54	7533.78	960.07	613.236	0.577444	1.46535	1.39009	0.887907	0.238677	0	-0.338767	-0.0318952	0.96553	-6920.57	-0.383503	0.387143	-6920.93	ex0004_r000940	knn	3
intensity_mean	12-month	4	106685	3	5667.89	5932.57	439.868	264.681	-1.23627	-0.853038	0.636886	0.383233	-0.326631	0	0.90964	-0.00565444	1.17678	-5667.9	0.408287	1.56767	-5667.48	ex0004_r000940	knn	3
intensity_mean	12-month	4	106862	3	6445.84	6332.86	161.497	-112.982	-0.109878	-0.273465	0.233832	-0.163586	-0.529334	0	-0.419456	-0.323253	1.53093	-6446.16	-0.231479	0.263552	-6446.07	ex0004_r000940	knn	3
intensity_mean	12-month	4	107397	3	6367.14	6540.04	674.645	172.903	-0.223833	0.0265133	0.976821	0.250346	-0.22362	0	0.000212938	0.483938	0.763292	-6366.65	-0.264834	1.06553	-6367.4	ex0004_r000940	knn	3
intensity_mean	12-month	4	107484	3	6151.75	7097.7	1115.16	945.944	-0.535687	0.833948	1.61465	1.36964	-0.363946	0	0.171742	-0.550631	1.49762	-6152.3	-0.10681	0.0188487	-6151.86	ex0004_r000940	knn	3
intensity_mean	12-month	4	108065	3	7260.14	6880.11	385.234	-380.026	1.06915	0.518905	0.557782	-0.550241	0.190973	0	-0.878173	0.899725	1.8769	-7259.24	0.268462	1.34187	-7259.87	ex0004_r000940	knn	3
intensity_mean	12-month	4	109300	3	6471.91	6202.68	904.656	-269.225	-0.0721351	-0.461946	1.30985	-0.389811	-0.873637	0	-0.801502	0.300933	1.40293	-6471.61	-0.00467365	1.57374	-6471.91	ex0004_r000940	knn	3
intensity_mean	12-month	4	109394	3	5753.93	6191.15	453.56	437.224	-1.1117	-0.478641	0.656711	0.633058	-0.526433	0	0.585265	0.519006	0.420824	-5753.41	0.466883	0.825707	-5753.46	ex0004_r000940	knn	3
intensity_mean	12-month	4	95382	3	8689.92	7411.34	992.927	-1278.59	1.42967	-0.137357	1.21692	-1.56702	-0.107544	0	-1.53721	-0.466237	1.00686	-8690.39	0.0421248	0.820916	-8689.88	ex0004_r001458	knn	3
intensity_mean	12-month	4	95459	3	8437.32	7205.52	787.483	-1231.8	1.12008	-0.389607	0.965131	-1.50968	-0.267602	0	-1.38768	-1.02829	0.104784	-8438.34	0.0364287	0.827425	-8437.28	ex0004_r001458	knn	3
intensity_mean	12-month	4	95948	3	8209.54	8139.51	496.609	-70.0389	0.84092	0.755081	0.60864	-0.085839	-0.544131	0	-1.38505	-0.560498	0.766293	-8210.1	-0.283811	1.47519	-8209.83	ex0004_r001458	knn	3
intensity_mean	12-month	4	96355	3	8656.2	8137.25	161.677	-518.956	1.38834	0.752311	0.198149	-0.636028	-0.695695	0	-2.08403	-0.360998	0.704182	-8656.56	-0.585573	1.14662	-8656.79	ex0004_r001458	knn	3
intensity_mean	12-month	4	96963	3	8003.58	8318.98	297.973	315.401	0.588495	0.975048	0.365193	0.386552	1.0982	0	0.509708	-0.0241722	0.957212	-8003.61	-0.10346	0.427714	-8003.69	ex0004_r001458	knn	3
intensity_mean	12-month	4	97048	3	8431.52	7773	488.029	-658.519	1.11297	0.305898	0.598124	-0.807074	0.122406	0	-0.990566	0.734253	1.02349	-8430.79	0.403851	0.532487	-8431.12	ex0004_r001458	knn	3
intensity_mean	12-month	4	97428	3	7873.88	7401.6	316.538	-472.283	0.429535	-0.14929	0.387946	-0.578825	-0.748428	0	-1.17796	-0.0533955	0.817707	-7873.94	-0.671885	0.109133	-7874.55	ex0004_r001458	knn	3
intensity_mean	12-month	4	97564	3	9562.2	7976.17	705.984	-1586.03	2.49872	0.554898	0.865247	-1.94382	0.999125	0	-1.4996	0.453743	1.0722	-9561.75	0.215393	0.839676	-9561.98	ex0004_r001458	knn	3
intensity_mean	12-month	4	97645	3	7373.5	8125.68	434.312	752.176	-0.183728	0.738131	0.532288	0.921859	0.155776	0	0.339504	0.248099	1.2144	-7373.25	0.115316	0.0450206	-7373.38	ex0004_r001458	knn	3
intensity_mean	12-month	4	97668	3	6427.16	6924.74	717.708	497.576	-1.34355	-0.733728	0.879616	0.609824	0.309121	0	1.65267	0.749663	0.823654	-6426.41	0.0353581	0.721743	-6427.13	ex0004_r001458	knn	3
intensity_mean	12-month	4	97748	3	7541.83	7506.95	778.148	-34.8729	0.0225695	-0.0201704	0.953691	-0.0427399	0.32507	0	0.3025	-0.301644	0.879061	-7542.13	-0.311679	1.48345	-7542.14	ex0004_r001458	knn	3
intensity_mean	12-month	4	97816	3	8405.44	7648.56	658.305	-756.877	1.08101	0.153384	0.806813	-0.927622	0.845211	0	-0.235795	-0.996748	0.874857	-8406.44	-0.635665	1.52348	-8406.07	ex0004_r001458	knn	3
intensity_mean	12-month	4	97975	3	7240.7	8139.57	638.837	898.863	-0.346482	0.755156	0.782952	1.10164	-0.819398	0	-0.472916	-0.0274606	0.348083	-7240.73	0.297151	0.829602	-7240.41	ex0004_r001458	knn	3
intensity_mean	12-month	4	98759	3	7576.51	7502.7	423.016	-73.8063	0.0650759	-0.0253804	0.518445	-0.0904563	0.286043	0	0.220967	0.267652	1.30455	-7576.24	0.158973	0.656813	-7576.35	ex0004_r001458	knn	3
intensity_mean	12-month	4	99026	3	7042.14	7198.59	668.118	156.45	-0.589845	-0.398102	0.818839	0.191743	-0.111677	0	0.478168	0.0787003	0.963633	-7042.06	-0.779239	0.173875	-7042.91	ex0004_r001458	knn	3
intensity_mean	12-month	4	99283	3	7306.25	6736.1	469.448	-570.148	-0.266151	-0.96492	0.575351	-0.698768	-0.115368	0	0.150783	-0.0621994	1.97243	-7306.31	0.835511	0.213274	-7305.41	ex0004_r001458	knn	3
intensity_mean	12-month	4	99379	3	8316.95	8153.74	684.983	-163.208	0.972554	0.772528	0.839509	-0.200026	0.5568	0	-0.415754	-0.238411	1.0506	-8317.19	0.472231	0.474699	-8316.48	ex0004_r001458	knn	3
intensity_mean	12-month	4	100007	3	8091.21	8289.78	333.625	198.571	0.695885	0.939251	0.408888	0.243366	-0.172286	0	-0.868171	-0.493583	1.0258	-8091.7	-0.747035	1.08728	-8091.95	ex0004_r001458	knn	3
intensity_mean	12-month	4	100146	3	7036.2	7497.51	421.463	461.305	-0.597116	-0.0317448	0.516541	0.565371	0.178919	0	0.776035	0.721197	0.774649	-7035.48	0.0923061	0.771981	-7036.11	ex0004_r001458	knn	3
intensity_mean	12-month	4	101213	3	7083.64	7140.56	143.693	56.911	-0.538972	-0.469223	0.176109	0.0697496	-0.097157	0	0.441815	-0.721636	0.62543	-7084.37	0.491485	1.58932	-7083.15	ex0004_r001458	knn	3
intensity_mean	12-month	4	101227	3	7592.09	7962.57	437.204	370.482	0.0841692	0.538229	0.535833	0.454059	1.02281	0	0.938641	0.605413	0.908435	-7591.48	-0.609351	1.11587	-7592.7	ex0004_r001458	knn	3
intensity_mean	12-month	4	101383	3	7511.39	8530.49	1182.07	1019.09	-0.0147267	1.23426	1.44873	1.24899	-0.0860761	0	-0.0713494	-0.0507814	0.291147	-7511.44	0.511628	0.571838	-7510.88	ex0004_r001458	knn	3
intensity_mean	12-month	4	101862	3	8353.71	7654.55	701.36	-699.167	1.01761	0.160718	0.85958	-0.856892	0.365573	0	-0.652038	-0.296335	0.811278	-8354.01	-1.40705	0.374167	-8355.12	ex0004_r001458	knn	3
intensity_mean	12-month	4	102158	3	8118.75	7645.64	357.893	-473.11	0.729641	0.149803	0.438631	-0.579839	-0.552144	0	-1.28179	-0.0256461	0.312146	-8118.77	1.34485	1.26929	-8117.4	ex0004_r001458	knn	3
intensity_mean	12-month	4	102319	3	7065.27	7146.68	139.202	81.4069	-0.561489	-0.461717	0.170605	0.0997715	0.515175	0	1.07666	-0.725114	0.630102	-7066	0.260667	1.43692	-7065.01	ex0004_r001458	knn	3
intensity_mean	12-month	4	102957	3	7016.37	7827.7	956.231	811.325	-0.621421	0.372931	1.17195	0.994352	-0.200408	0	0.421013	-0.771779	1.10766	-7017.14	0.324689	1.1379	-7016.05	ex0004_r001458	knn	3
intensity_mean	12-month	4	104421	3	7919.58	7847.61	243.54	-71.972	0.48554	0.397332	0.298481	-0.0882082	0.60588	0	0.12034	0.0764882	0.168752	-7919.5	0.436335	2.00237	-7919.14	ex0004_r001458	knn	3
intensity_mean	12-month	4	104654	3	6299.45	7918.14	454.508	1618.68	-1.50007	0.483774	0.55704	1.98384	-0.478679	0	1.02139	-0.699331	0.468978	-6300.15	-0.414665	1.30559	-6299.87	ex0004_r001458	knn	3
intensity_mean	12-month	4	104770	3	7725.01	7808.9	1313.3	83.8884	0.247079	0.349891	1.60957	0.102813	0.594935	0	0.347856	-0.327446	0.748087	-7725.34	-0.600471	0.899661	-7725.61	ex0004_r001458	knn	3
intensity_mean	12-month	4	104891	3	8788.56	8104.77	1269.41	-683.793	1.55055	0.712504	1.55578	-0.83805	0.345301	0	-1.20525	-0.240596	0.288572	-8788.8	-0.041388	0.484804	-8788.6	ex0004_r001458	knn	3
intensity_mean	12-month	4	104980	3	7647.43	7539.6	539.104	-107.833	0.152004	0.0198445	0.660721	-0.132159	-0.0202162	0	-0.17222	0.840579	1.18858	-7646.59	1.71009	0.722198	-7645.72	ex0004_r001458	knn	3
intensity_mean	12-month	4	106209	3	6202.06	7104.16	192.649	902.099	-1.61943	-0.513827	0.236109	1.1056	-0.378679	0	1.24075	0.0278391	1.90579	-6202.03	1.06885	0.367042	-6200.99	ex0004_r001458	knn	3
intensity_mean	12-month	4	106341	3	7628.56	8455.74	1094.55	827.183	0.128868	1.14266	1.34147	1.01379	-0.230099	0	-0.358967	0.162733	0.731818	-7628.39	0.53305	0.44199	-7628.02	ex0004_r001458	knn	3
intensity_mean	12-month	4	106605	3	7776.63	7496.54	515.338	-280.1	0.31035	-0.0329375	0.631593	-0.343287	-0.514989	0	-0.825339	0.755386	1.27019	-7775.88	0.377164	1.6426	-7776.26	ex0004_r001458	knn	3
intensity_mean	12-month	4	107021	3	7050.15	7230.25	269.99	180.102	-0.580028	-0.359297	0.330898	0.220731	-0.683369	0	-0.103341	-1.24918	0.0630114	-7051.4	0.135936	1.60728	-7050.01	ex0004_r001458	knn	3
intensity_mean	12-month	4	108100	3	6922.59	7576.77	243.024	654.18	-0.736356	0.0654008	0.297848	0.801757	-0.493579	0	0.242777	-0.271022	0.508025	-6922.86	0.80944	2.07029	-6921.78	ex0004_r001458	knn	3
intensity_mean	12-month	4	95924	3	6935.15	6859.81	500.049	-75.3403	-0.822692	-0.910298	0.58146	-0.0876062	-0.0795656	0	0.743126	-0.265504	1.25821	-6935.41	-1.04136	0.262517	-6936.19	ex0004_r001459	knn	3
intensity_mean	12-month	4	98517	3	9018.91	8468.01	610.606	-550.897	1.60032	0.959733	0.710017	-0.640587	0.594692	0	-1.00563	0.166082	1.2835	-9018.74	0.362801	0.937372	-9018.55	ex0004_r001459	knn	3
intensity_mean	12-month	4	100251	3	6386.85	7042.57	301.564	655.716	-1.46025	-0.697779	0.350661	0.762471	0.147308	0	1.60756	-0.603653	0.790551	-6387.46	-0.529769	0.982504	-6387.38	ex0004_r001459	knn	3
intensity_mean	12-month	4	100474	3	9169.54	8417.8	524.149	-751.736	1.77547	0.901349	0.609484	-0.874124	-0.115011	0	-1.89048	0.0471746	1.12421	-9169.49	0.0702781	0.511563	-9169.47	ex0004_r001459	knn	3
intensity_mean	12-month	4	101370	3	8056.13	8594.57	868.691	538.44	0.480799	1.1069	1.01012	0.626101	-0.645195	0	-1.12599	0.458878	1.26468	-8055.67	0.468362	0.896289	-8055.66	ex0004_r001459	knn	3
intensity_mean	12-month	4	101621	3	7595.27	8748.19	604.055	1152.92	-0.0550927	1.28553	0.702399	1.34062	0.207446	0	0.262539	0.390746	1.38161	-7594.88	0.690672	0.591382	-7594.58	ex0004_r001459	knn	3
intensity_mean	12-month	4	103901	3	8810.83	8492.4	586.93	-318.431	1.35837	0.988095	0.682486	-0.370274	-0.198443	0	-1.55681	0.634282	0.631256	-8810.2	-0.201565	1.43325	-8811.03	ex0004_r001459	knn	3
intensity_mean	12-month	4	104294	3	8129.3	7828.64	1196.04	-300.666	0.565883	0.216266	1.39076	-0.349617	-1.09081	0	-1.6567	0.0629752	0.328696	-8129.24	-0.0111667	1.4305	-8129.32	ex0004_r001459	knn	3
intensity_mean	12-month	4	105359	3	7383.14	6845.42	78.2081	-537.716	-0.301765	-0.927024	0.0909409	-0.625259	-0.94928	0	-0.647515	-0.721657	0.751574	-7383.86	0.0777387	1.24042	-7383.06	ex0004_r001459	knn	3
intensity_mean	12-month	4	106136	3	8178.36	8703.22	528.399	524.863	0.622928	1.23324	0.614426	0.610314	-0.0919506	0	-0.714878	0.423036	0.851808	-8177.94	0.49948	1.70148	-8177.86	ex0004_r001459	knn	3
intensity_mean	12-month	4	106854	3	6809.43	6664	274.195	-145.427	-0.968879	-1.13798	0.318836	-0.169103	0.682171	0	1.65105	0.669704	0.577823	-6808.76	0.457492	1.37538	-6808.97	ex0004_r001459	knn	3
intensity_mean	12-month	4	107094	3	6496.72	7202.91	805.304	706.191	-1.3325	-0.511334	0.936413	0.821163	0.140566	0	1.47306	-0.0983817	1.27251	-6496.82	-0.339091	1.83238	-6497.06	ex0004_r001459	knn	3
intensity_mean	12-month	4	107814	3	6670	6564.33	219.25	-105.666	-1.13101	-1.25388	0.254945	-0.122869	0.422551	0	1.55356	-0.105593	1.27893	-6670.11	-1.14413	0.182164	-6671.14	ex0004_r001459	knn	3
intensity_mean	12-month	4	95461	3	9787.94	9436.98	613.967	-350.957	0.94521	0.740089	0.35884	-0.205121	-0.46956	0	-1.41477	-0.627635	0.75447	-9788.57	-0.106441	0.782944	-9788.05	ex0004_r001460	knn	3
intensity_mean	12-month	4	95505	3	10024.7	10454.9	741.611	430.247	1.08358	1.33505	0.433443	0.251463	-0.219061	0	-1.30265	-0.391896	0.383131	-10025.1	0.681096	0.872614	-10024	ex0004_r001460	knn	3
intensity_mean	12-month	4	95521	3	11338.5	9847.16	222.216	-1491.32	1.85144	0.979823	0.129877	-0.871617	0.515617	0	-1.33582	-0.326303	0.382034	-11338.8	0.209119	1.09818	-11338.3	ex0004_r001460	knn	3
intensity_mean	12-month	4	95523	3	10039.5	10280.1	928.267	240.609	1.09226	1.23288	0.542536	0.140626	-0.287946	0	-1.3802	0.276564	1.39408	-10039.3	-0.160317	1.36729	-10039.7	ex0004_r001460	knn	3
intensity_mean	12-month	4	95562	3	9898.03	8980.33	1001.58	-917.698	1.00955	0.473193	0.585384	-0.536359	-0.723519	0	-1.73307	0.318004	1.00397	-9897.71	-0.130829	0.486069	-9898.16	ex0004_r001460	knn	3
intensity_mean	12-month	4	95712	3	7649.82	6134.02	381.51	-1515.8	-0.304441	-1.19037	0.222978	-0.885925	-0.0317249	0	0.272716	0.676101	0.681902	-7649.14	-0.754075	1.13294	-7650.57	ex0004_r001460	knn	3
intensity_mean	12-month	4	95747	3	11483.2	10345.1	867.356	-1138.04	1.93601	1.27087	0.506936	-0.66514	1.49766	0	-0.438352	0.350753	0.967622	-11482.8	0.125759	0.514614	-11483	ex0004_r001460	knn	3
intensity_mean	12-month	4	95770	3	9603.92	10467.6	754.266	863.646	0.837659	1.34243	0.440839	0.504768	-0.158448	0	-0.996107	1.01685	0.908091	-9602.91	0.148506	1.36901	-9603.77	ex0004_r001460	knn	3
intensity_mean	12-month	4	95785	3	10572.6	8858.36	1491.13	-1714.24	1.40381	0.401909	0.871507	-1.0019	-0.0927192	0	-1.49653	0.485753	1.17208	-10572.1	0.241658	1.24396	-10572.4	ex0004_r001460	knn	3
intensity_mean	12-month	4	95831	3	10359.9	8979.16	148.995	-1380.77	1.27952	0.472509	0.087082	-0.807008	0.127461	0	-1.15205	-0.161333	0.701078	-10360.1	0.398268	0.727654	-10359.5	ex0004_r001460	knn	3
intensity_mean	12-month	4	95836	3	8072.68	7113.68	569.03	-959.005	-0.0572914	-0.617793	0.332576	-0.560502	-0.156448	0	-0.0991565	0.663219	1.67616	-8072.02	0.137078	0.731016	-8072.55	ex0004_r001460	knn	3
intensity_mean	12-month	4	95902	3	9757.15	8158.01	1155.68	-1599.14	0.927216	-0.00741875	0.675451	-0.934635	-1.22619	0	-2.1534	-0.0153143	0.217272	-9757.17	-0.0693775	0.99863	-9757.22	ex0004_r001460	knn	3
intensity_mean	12-month	4	95949	3	10270.8	10039	916.906	-231.753	1.2274	1.09195	0.535896	-0.135451	0.497744	0	-0.729654	0.0330939	0.978703	-10270.7	0.390519	1.04509	-10270.4	ex0004_r001460	knn	3
intensity_mean	12-month	4	95967	3	8831.38	10099.9	1018.32	1268.52	0.386135	1.12753	0.59517	0.741399	-0.465287	0	-0.851422	0.702095	1.57099	-8830.67	0.586732	0.784561	-8830.79	ex0004_r001460	knn	3
intensity_mean	12-month	4	96235	3	8771.57	8030.04	619.795	-741.533	0.351184	-0.0822137	0.362246	-0.433397	-0.00395525	0	-0.355139	0.404273	0.326848	-8771.17	0.80864	0.639769	-8770.77	ex0004_r001460	knn	3
intensity_mean	12-month	4	96277	3	8667.43	9926.65	1002.66	1259.22	0.290314	1.02628	0.586015	0.735964	-0.693171	0	-0.983485	0.135309	0.821126	-8667.29	1.25552	0.493715	-8666.17	ex0004_r001460	knn	3
intensity_mean	12-month	4	96303	3	6884.18	6679.79	686.261	-204.385	-0.751928	-0.871383	0.401093	-0.119455	-0.296194	0	0.455734	0.450177	0.928541	-6883.73	-0.220109	1.13742	-6884.4	ex0004_r001460	knn	3
intensity_mean	12-month	4	96334	3	10077	9788.63	30.8692	-288.353	1.11415	0.945615	0.0180418	-0.168531	-0.350969	0	-1.46512	-0.409159	0.763756	-10077.4	-0.121355	1.48647	-10077.1	ex0004_r001460	knn	3
intensity_mean	12-month	4	96630	3	7731.96	7227.25	757.069	-504.714	-0.256428	-0.551414	0.442477	-0.294986	0.555597	0	0.812025	0.493981	1.68214	-7731.47	0.644939	0.232903	-7731.32	ex0004_r001460	knn	3
intensity_mean	12-month	4	96865	3	10863	10587.4	1084.91	-275.538	1.57352	1.41248	0.634091	-0.161041	0.0313909	0	-1.54213	-0.314481	0.976672	-10863.3	-0.155409	1.47648	-10863.1	ex0004_r001460	knn	3
intensity_mean	12-month	4	97006	3	8354.6	7344.8	275.581	-1009.79	0.107477	-0.482709	0.161066	-0.590186	-0.270693	0	-0.37817	-0.82736	1.24212	-8355.42	0.169176	1.05515	-8354.43	ex0004_r001460	knn	3
intensity_mean	12-month	4	97049	3	8974.32	10010.7	765.631	1036.34	0.469682	1.07538	0.447482	0.605701	0.3604	0	-0.109282	-0.940121	0.428052	-8975.26	-0.0160299	0.578925	-8974.34	ex0004_r001460	knn	3
intensity_mean	12-month	4	97083	3	7677.42	8563.85	1033.75	886.43	-0.288305	0.229779	0.604189	0.518084	-0.928414	0	-0.640109	-0.425877	1.00903	-7677.85	0.553227	0.549882	-7676.87	ex0004_r001460	knn	3
intensity_mean	12-month	4	97087	3	9819.84	8363.3	1612.23	-1456.54	0.963856	0.112564	0.942286	-0.851293	0.0393438	0	-0.924513	-0.00342892	0.0717693	-9819.85	0.0717375	1.3841	-9819.77	ex0004_r001460	knn	3
intensity_mean	12-month	4	97246	3	9758.12	10118.7	759.32	360.576	0.92778	1.13852	0.443793	0.210743	-0.367168	0	-1.29495	-0.311042	0.978697	-9758.43	-0.812808	1.12654	-9758.93	ex0004_r001460	knn	3
intensity_mean	12-month	4	97283	3	6451.3	6967.16	705.936	515.863	-1.00493	-0.703425	0.412593	0.301502	0.0783057	0	1.08323	0.448665	1.52596	-6450.85	-0.563719	1.62085	-6451.86	ex0004_r001460	knn	3
intensity_mean	12-month	4	97872	3	8976.76	8462.68	2105.95	-514.085	0.471108	0.170646	1.23084	-0.300463	0.163674	0	-0.307434	1.04469	1.66402	-8975.72	0.343374	0.413734	-8976.42	ex0004_r001460	knn	3
intensity_mean	12-month	4	97927	3	8344.45	7666.53	1517.64	-677.915	0.101545	-0.29467	0.887004	-0.396215	-0.13424	0	-0.235785	0.620355	1.30593	-8343.83	-0.790466	0.472395	-8345.24	ex0004_r001460	knn	3
intensity_mean	12-month	4	97960	3	10963	9808.26	600.701	-1154.72	1.63198	0.957088	0.351087	-0.674888	-1.06576	0	-2.69773	0.259253	0.740636	-10962.7	0.171014	1.29761	-10962.8	ex0004_r001460	knn	3
intensity_mean	12-month	4	98143	3	6550.72	6483.88	347.205	-66.8405	-0.946818	-0.985884	0.202928	-0.0390657	0.137986	0	1.0848	-0.687939	1.1076	-6551.41	-0.137776	1.06815	-6550.86	ex0004_r001460	knn	3
intensity_mean	12-month	4	98194	3	8785.84	9485.66	1233.71	699.817	0.359524	0.76854	0.721054	0.409016	-0.405614	0	-0.765138	-0.62488	1.06714	-8786.47	0.197253	1.52464	-8785.65	ex0004_r001460	knn	3
intensity_mean	12-month	4	98227	3	10898	9988.29	785.304	-909.718	1.594	1.06231	0.45898	-0.531695	-0.927995	0	-2.522	-0.394604	0.65351	-10898.4	0.453472	1.01659	-10897.6	ex0004_r001460	knn	3
intensity_mean	12-month	4	98361	3	8852.88	9244.85	1037.46	391.973	0.398701	0.627794	0.606356	0.229093	0.837845	0	0.439144	-0.0197495	1.25139	-8852.89	-0.698839	0.0503625	-8853.57	ex0004_r001460	knn	3
intensity_mean	12-month	4	98590	3	8136.34	8420.59	1476.96	284.248	-0.0200874	0.146045	0.863227	0.166132	-0.234872	0	-0.214785	-0.230208	0.822871	-8136.57	-0.237611	1.10734	-8136.58	ex0004_r001460	knn	3
intensity_mean	12-month	4	98628	3	7993.22	8245.06	1385.39	251.84	-0.103737	0.0434539	0.809706	0.147191	-0.443657	0	-0.33992	-1.23299	1.18828	-7994.45	0.192916	0.445629	-7993.02	ex0004_r001460	knn	3
intensity_mean	12-month	4	98633	3	10784.2	9730.03	1030.12	-1054.14	1.52747	0.911362	0.602066	-0.616105	0.910857	0	-0.616611	0.604118	0.682799	-10783.6	-0.128939	1.13479	-10784.3	ex0004_r001460	knn	3
intensity_mean	12-month	4	98724	3	6611.96	7451.79	798.726	839.833	-0.911029	-0.420179	0.466825	0.49085	-0.165452	0	0.745577	0.921404	0.709272	-6611.04	0.0160003	0.768815	-6611.94	ex0004_r001460	knn	3
intensity_mean	12-month	4	98881	3	7941.19	7746.25	220.752	-194.945	-0.134141	-0.248079	0.129021	-0.113938	-1.48775	0	-1.35361	-0.574298	0.837112	-7941.77	-0.240344	1.08911	-7941.43	ex0004_r001460	knn	3
intensity_mean	12-month	4	98892	3	6303.12	6760.32	182.512	457.2	-1.09153	-0.824319	0.106671	0.267216	-0.407799	0	0.683736	-0.356141	1.85387	-6303.47	-0.13941	0.517693	-6303.26	ex0004_r001460	knn	3
intensity_mean	12-month	4	99228	3	7519.08	8131.04	1146.9	611.96	-0.380853	-0.023186	0.67032	0.357667	0.677134	0	1.05799	-0.754914	0.523452	-7519.83	-1.32335	0.509763	-7520.4	ex0004_r001460	knn	3
intensity_mean	12-month	4	99250	3	9129.34	10531.2	376.562	1401.89	0.560282	1.37963	0.220086	0.819348	-0.75781	0	-1.31809	0.474176	1.64833	-9128.86	-0.138007	0.893491	-9129.47	ex0004_r001460	knn	3
intensity_mean	12-month	4	99271	3	6264.35	6968.93	466.401	704.578	-1.11419	-0.702391	0.272593	0.411799	0.250455	0	1.36464	0.411608	2.03292	-6263.94	-0.566257	0.419161	-6264.92	ex0004_r001460	knn	3
intensity_mean	12-month	4	99461	3	7471.9	6566.42	310.208	-905.483	-0.408425	-0.937645	0.181305	-0.52922	-1.27369	0	-0.865264	-0.188684	1.81303	-7472.09	0.104835	0.90142	-7471.8	ex0004_r001460	knn	3
intensity_mean	12-month	4	99920	3	6997.11	7063.32	590.77	66.213	-0.685921	-0.647223	0.345282	0.0386989	0.600342	0	1.28626	-0.367617	1.01291	-6997.48	0.0199124	0.611415	-6997.09	ex0004_r001460	knn	3
intensity_mean	12-month	4	100091	3	9165.75	8129.63	1555.27	-1036.12	0.581562	-0.0240075	0.908997	-0.605569	0.949158	0	0.367596	-0.840862	0.874963	-9166.59	0.0401205	0.824926	-9165.71	ex0004_r001460	knn	3
intensity_mean	12-month	4	100237	3	8334.15	7733.56	1335	-600.59	0.0955236	-0.255498	0.780259	-0.351022	0.0234547	0	-0.072069	0.660143	1.29977	-8333.49	-1.38551	0.4564	-8335.53	ex0004_r001460	knn	3
intensity_mean	12-month	4	100537	3	6846.05	7010.73	714.521	164.679	-0.77421	-0.677961	0.41761	0.0962488	-0.0238324	0	0.750378	1.08402	1.07129	-6844.97	-0.268822	0.851689	-6846.32	ex0004_r001460	knn	3
intensity_mean	12-month	4	100569	3	7011.63	6405.79	148.32	-605.84	-0.677437	-1.03153	0.0866873	-0.35409	-0.081688	0	0.595749	0.0380184	0.575467	-7011.59	-0.533725	1.13555	-7012.16	ex0004_r001460	knn	3
intensity_mean	12-month	4	101600	3	6196.73	6973.19	528.299	776.459	-1.15371	-0.699903	0.30877	0.45381	0.732798	0	1.88651	0.289005	0.980415	-6196.44	-0.911857	0.747032	-6197.64	ex0004_r001460	knn	3
intensity_mean	12-month	4	101876	3	10844.9	10394.2	387.751	-450.761	1.56299	1.29954	0.226625	-0.263452	-0.844806	0	-2.40779	1.13829	1.1858	-10843.8	1.11429	0.418849	-10843.8	ex0004_r001460	knn	3
intensity_mean	12-month	4	102098	3	8329.02	9175.73	394.969	846.705	0.0925292	0.587395	0.230844	0.494866	0.201708	0	0.109179	0.116092	0.356367	-8328.91	-0.894869	1.19124	-8329.92	ex0004_r001460	knn	3
intensity_mean	12-month	4	102367	3	6896.15	6150.75	1313.26	-745.401	-0.744931	-1.18059	0.767553	-0.435658	0.248796	0	0.993727	-0.430867	0.558068	-6896.58	0.236957	1.33254	-6895.91	ex0004_r001460	knn	3
intensity_mean	12-month	4	102667	3	9162.81	7315.5	927.809	-1847.32	0.579849	-0.499836	0.542268	-1.07968	-0.21296	0	-0.792809	0.450035	1.4618	-9162.36	-1.03997	0.1009	-9163.85	ex0004_r001460	knn	3
intensity_mean	12-month	4	102672	3	9381.09	9506.79	461.374	125.707	0.70742	0.780891	0.269655	0.0734708	-0.274634	0	-0.982054	-0.221561	1.08789	-9381.31	0.168233	1.21696	-9380.92	ex0004_r001460	knn	3
intensity_mean	12-month	4	102725	3	7017.48	9023.45	635.35	2005.97	-0.674017	0.498397	0.371337	1.17241	1.03068	0	1.70469	-0.648658	0.973598	-7018.13	-0.719287	1.10705	-7018.2	ex0004_r001460	knn	3
intensity_mean	12-month	4	103221	3	8048.58	9512.95	574.283	1464.37	-0.0713794	0.784488	0.335646	0.855867	0.987546	0	1.05893	-0.672892	0.126919	-8049.25	-0.381163	0.582855	-8048.96	ex0004_r001460	knn	3
intensity_mean	12-month	4	103292	3	6240.05	7037.58	599.679	797.536	-1.1284	-0.662268	0.350489	0.466129	-1.12224	0	0.0061614	0.647606	1.4811	-6239.4	0.181648	1.26669	-6239.86	ex0004_r001460	knn	3
intensity_mean	12-month	4	103327	3	6032.64	6080.71	1046.62	48.0709	-1.24962	-1.22152	0.611708	0.0280956	0.0667058	0	1.31632	-0.935898	0.367709	-6033.58	0.205072	1.31709	-6032.44	ex0004_r001460	knn	3
intensity_mean	12-month	4	103409	3	7568.11	7606.97	676.58	38.8565	-0.352195	-0.329485	0.395435	0.0227101	-0.613923	0	-0.261728	-0.707014	1.30669	-7568.82	0.0460897	1.22325	-7568.06	ex0004_r001460	knn	3
intensity_mean	12-month	4	103449	3	9575.59	9426.31	1248.14	-149.279	0.821101	0.733853	0.72949	-0.087248	-0.698116	0	-1.51922	-0.78487	0.867523	-9576.38	-0.230988	1.91955	-9575.82	ex0004_r001460	knn	3
intensity_mean	12-month	4	104358	3	7576.78	6513.17	284.53	-1063.61	-0.347126	-0.968766	0.166297	-0.62164	0.538744	0	0.88587	0.89367	1.09569	-7575.89	-0.28973	0.371846	-7577.07	ex0004_r001460	knn	3
intensity_mean	12-month	4	104916	3	8562.33	8745.99	1442.94	183.665	0.228887	0.336232	0.843341	0.107345	-0.0934513	0	-0.322338	-0.617748	0.844563	-8562.94	-0.170088	0.837682	-8562.5	ex0004_r001460	knn	3
intensity_mean	12-month	4	105107	3	8565.34	8427.89	1715.77	-137.445	0.230646	0.150314	1.0028	-0.0803316	-0.162142	0	-0.392788	-0.0681449	0.0473444	-8565.4	0.0922442	1.36035	-8565.24	ex0004_r001460	knn	3
intensity_mean	12-month	4	105272	3	6445.46	5988.76	1066.98	-456.698	-1.00834	-1.27526	0.623608	-0.266923	-0.005449	0	1.00289	-0.974001	0.394074	-6446.44	1.11264	0.765586	-6444.35	ex0004_r001460	knn	3
intensity_mean	12-month	4	105353	3	6367.64	7784.06	498.936	1416.42	-1.05382	-0.225979	0.291609	0.827846	-0.737405	0	0.31642	-0.136728	0.352278	-6367.77	-0.178427	1.31404	-6367.82	ex0004_r001460	knn	3
intensity_mean	12-month	4	105465	3	10797.9	9811.66	1154.64	-986.265	1.53551	0.959073	0.674842	-0.576434	-1.01338	0	-2.54888	-0.1277	1.14231	-10798.1	0.595761	1.21138	-10797.3	ex0004_r001460	knn	3
intensity_mean	12-month	4	106331	3	4900.52	6458.08	431.892	1557.56	-1.9113	-1.00096	0.252424	0.910333	0.40342	0	2.31472	-0.88767	0.398205	-4901.41	-0.243138	0.705235	-4900.77	ex0004_r001460	knn	3
intensity_mean	12-month	4	106534	3	6747.91	7583.42	1390.03	835.51	-0.831567	-0.343244	0.812418	0.488323	0.00390002	0	0.835467	0.670807	0.911538	-6747.24	-0.141343	1.50862	-6748.06	ex0004_r001460	knn	3
intensity_mean	12-month	4	106869	3	10828.6	10537	1090.89	-291.602	1.55346	1.38303	0.637583	-0.17043	0.100845	0	-1.45262	-0.0124892	0.397297	-10828.7	0.822215	1.19095	-10827.8	ex0004_r001460	knn	3
intensity_mean	12-month	4	107295	3	9343.79	11069.9	359.544	1726.15	0.685623	1.69449	0.21014	1.00887	-0.00230244	0	-0.687925	0.601506	0.649409	-9343.19	-0.0950268	1.51371	-9343.89	ex0004_r001460	knn	3
intensity_mean	12-month	4	107408	3	6876.58	8840.51	874.835	1963.93	-0.756368	0.391472	0.511307	1.14784	-0.713572	0	0.0427963	-0.243316	0.818234	-6876.82	0.442523	1.50513	-6876.14	ex0004_r001460	knn	3
intensity_mean	12-month	4	107723	3	7036.82	7784.06	498.936	747.242	-0.662713	-0.225979	0.291609	0.436734	-1.0597	0	-0.396986	-0.136728	0.352278	-7036.96	-0.178427	1.31404	-7037	ex0004_r001460	knn	3
intensity_mean	12-month	4	107929	3	7093.58	8083.49	1451.93	989.914	-0.629541	-0.0509744	0.848598	0.578566	1.1825	0	1.81204	0.496	1.43595	-7093.08	-0.160975	1.04374	-7093.74	ex0004_r001460	knn	3
intensity_mean	12-month	4	107932	3	6526.02	6685.93	291.052	159.913	-0.961256	-0.867793	0.170109	0.0934631	0.422342	0	1.3836	-0.18824	0.736313	-6526.21	0.467357	0.813324	-6525.55	ex0004_r001460	knn	3
intensity_mean	12-month	4	107976	3	6594.87	6766.51	720.773	171.642	-0.921017	-0.820699	0.421264	0.100318	0.552179	0	1.4732	0.305462	1.16032	-6594.56	-0.651956	0.980521	-6595.52	ex0004_r001460	knn	3
intensity_mean	12-month	4	108055	3	7429.48	7430.11	1000.64	0.635173	-0.433219	-0.432848	0.584837	0.000371234	-0.136872	0	0.296347	-0.0902102	0.423485	-7429.57	-0.737105	0.381057	-7430.22	ex0004_r001460	knn	3
intensity_mean	12-month	4	108424	3	9387.25	8471.02	1334.13	-916.229	0.711021	0.175521	0.779749	-0.535501	0.45433	0	-0.256692	-0.874069	0.690368	-9388.12	0.109242	0.929212	-9387.14	ex0004_r001460	knn	3
intensity_mean	12-month	4	108584	3	6484.28	8175.97	1074.52	1691.69	-0.985653	0.00307357	0.628013	0.988726	-0.248309	0	0.737344	-1.11092	0.858647	-6485.39	-0.364488	1.69418	-6484.64	ex0004_r001460	knn	3
intensity_mean	12-month	4	109605	3	6518.78	8196.85	1041.43	1678.07	-0.96549	0.0152772	0.608675	0.980767	0.585926	0	1.55142	-0.37624	0.177979	-6519.15	-1.29249	0.536343	-6520.07	ex0004_r001460	knn	3
intensity_mean	12-month	4	97129	3	8019.14	6815.29	960.096	-1203.85	1.53692	0.143973	1.1109	-1.39295	0.796895	0	-0.740024	-1.11337	0.151267	-8020.25	0.111511	1.4982	-8019.02	ex0004_r001461	knn	3
intensity_mean	12-month	4	97584	3	7099.57	6543.04	1279.73	-556.526	0.472909	-0.171034	1.48075	-0.643943	0.0339183	0	-0.438991	-0.267988	0.731421	-7099.84	0.26641	1.39739	-7099.3	ex0004_r001461	knn	3
intensity_mean	12-month	4	97653	3	6625.27	6699.41	388.265	74.1422	-0.0758868	0.00990125	0.449252	0.0857881	0.189069	0	0.264956	0.0942996	0.778603	-6625.18	-0.00710664	0.256426	-6625.28	ex0004_r001461	knn	3
intensity_mean	12-month	4	98562	3	6562.58	6704.7	888.513	142.117	-0.148426	0.016015	1.02808	0.164441	0.496956	0	0.645381	1.03157	0.725002	-6561.55	0.222703	1.96864	-6562.36	ex0004_r001461	knn	3
intensity_mean	12-month	4	98588	3	7784.71	6893.43	1080.45	-891.281	1.26567	0.23439	1.25016	-1.03128	0.0441611	0	-1.22151	-0.530953	0.860239	-7785.24	0.380641	1.26497	-7784.33	ex0004_r001461	knn	3
intensity_mean	12-month	4	99058	3	6903.65	6182.2	177.142	-721.453	0.246216	-0.58856	0.204967	-0.834776	-0.328521	0	-0.574737	-0.421741	0.727718	-6904.07	-0.360414	1.28276	-6904.01	ex0004_r001461	knn	3
intensity_mean	12-month	4	99357	3	6999.77	6229.91	806.662	-769.866	0.357441	-0.533352	0.933369	-0.890793	0.531121	0	0.17368	0.374195	0.787943	-6999.4	-1.08099	0.364546	-7000.86	ex0004_r001461	knn	3
intensity_mean	12-month	4	99527	3	8684.12	7542.91	813.392	-1141.21	2.30636	0.985892	0.941156	-1.32046	0.162784	0	-2.14357	0.220007	1.42717	-8683.9	0.578396	1.70096	-8683.54	ex0004_r001461	knn	3
intensity_mean	12-month	4	100154	3	7698.21	7871.55	1067.11	173.342	1.16558	1.36615	1.23473	0.20057	-0.554144	0	-1.71972	0.330778	1.61511	-7697.88	-0.032753	0.919586	-7698.24	ex0004_r001461	knn	3
intensity_mean	12-month	4	100796	3	7118.51	6293.11	442.761	-825.4	0.494829	-0.46022	0.512308	-0.95505	-1.09306	0	-1.58789	-1.12428	0.989058	-7119.64	0.5407	0.652922	-7117.97	ex0004_r001461	knn	3
intensity_mean	12-month	4	100958	3	6796.35	7035.55	1505.18	239.194	0.122066	0.398831	1.74161	0.276766	0.321917	0	0.199851	0.229235	1.41269	-6796.12	-0.498789	0.414128	-6796.85	ex0004_r001461	knn	3
intensity_mean	12-month	4	101002	3	7142.89	6182.2	725.857	-960.688	0.523038	-0.588551	0.839871	-1.11159	-0.228	0	-0.751037	0.230212	0.901975	-7142.66	0.0503182	1.63498	-7142.84	ex0004_r001461	knn	3
intensity_mean	12-month	4	101047	3	7557	8216.6	494.921	659.596	1.00219	1.7654	0.572661	0.763202	-0.355786	0	-1.35798	1.03387	1.67463	-7555.97	1.10077	1.04437	-7555.9	ex0004_r001461	knn	3
intensity_mean	12-month	4	101140	3	6229.43	6484.15	463.715	254.716	-0.533901	-0.239175	0.536553	0.294726	-0.148894	0	0.385007	0.129459	0.301874	-6229.3	-1.11954	0.425755	-6230.55	ex0004_r001461	knn	3
intensity_mean	12-month	4	102035	3	8267.46	7604	1130.18	-663.463	1.82425	1.05657	1.3077	-0.767677	0.542031	0	-1.28222	1.6143	0.681586	-8265.85	0.915704	1.23053	-8266.54	ex0004_r001461	knn	3
intensity_mean	12-month	4	102062	3	5745.19	7077.27	1201.49	1332.08	-1.09421	0.447114	1.39021	1.54132	0.178409	0	1.27261	0.0819986	1.78073	-5745.11	0.758096	0.97022	-5744.43	ex0004_r001461	knn	3
intensity_mean	12-month	4	102451	3	5880.88	6155.9	654.525	275.021	-0.937207	-0.618987	0.757335	0.31822	-0.224928	0	0.712279	-0.102087	0.975407	-5880.98	-0.434168	0.755055	-5881.31	ex0004_r001461	knn	3
intensity_mean	12-month	4	102568	3	5986.22	6565.22	337.115	578.999	-0.815315	-0.14537	0.390067	0.669945	-1.12405	0	-0.308731	-0.262891	0.467046	-5986.49	-0.728042	0.263857	-5986.95	ex0004_r001461	knn	3
intensity_mean	12-month	4	103175	3	5425.75	6286.04	376.55	860.287	-1.46382	-0.468407	0.435697	0.995417	0.0594872	0	1.52331	0.440509	1.22758	-5425.31	0.277315	0.709839	-5425.47	ex0004_r001461	knn	3
intensity_mean	12-month	4	104065	3	5864.8	6954.63	1143.88	1089.84	-0.955814	0.305207	1.32355	1.26102	1.07852	0	2.03433	0.778062	1.23188	-5864.02	-0.366006	0.443787	-5865.16	ex0004_r001461	knn	3
intensity_mean	12-month	4	104690	3	6663.07	8216.6	494.921	1553.53	-0.032154	1.7654	0.572661	1.79755	-0.688402	0	-0.656248	1.03387	1.67463	-6662.03	1.10077	1.04437	-6661.97	ex0004_r001461	knn	3
intensity_mean	12-month	4	106707	3	6460.51	6790.52	284.055	330.005	-0.266527	0.115315	0.328673	0.381841	-0.258983	0	0.00754352	0.212908	0.978691	-6460.3	-0.228	0.21039	-6460.74	ex0004_r001461	knn	3
intensity_mean	12-month	4	106797	3	6627.77	6511.61	670.986	-116.154	-0.072999	-0.207397	0.776381	-0.134398	0.0151231	0	0.0881221	-0.109383	1.27014	-6627.88	-0.108516	0.410436	-6627.88	ex0004_r001461	knn	3
intensity_mean	12-month	4	107010	3	6351.96	6226.26	693.266	-125.699	-0.392127	-0.53757	0.802161	-0.145443	0.0724732	0	0.4646	0.0756403	1.15052	-6351.89	-0.554658	0.634141	-6352.52	ex0004_r001461	knn	3
intensity_mean	12-month	4	107109	3	5933.26	6585.41	844.675	652.15	-0.876594	-0.122007	0.977353	0.754587	0.189859	0	1.06645	-0.168604	0.220163	-5933.43	-0.0905781	1.78719	-5933.35	ex0004_r001461	knn	3
intensity_mean	12-month	4	107856	3	5613.57	6691.98	660.95	1078.4	-1.2465	0.00129483	0.764769	1.2478	-0.487157	0	0.759344	0.32688	0.843577	-5613.24	-0.191621	1.84958	-5613.76	ex0004_r001461	knn	3
intensity_mean	12-month	4	108980	3	6429.66	7509.42	867.978	1079.75	-0.30222	0.947134	1.00432	1.24935	0.715383	0	1.0176	0.367074	1.37161	-6429.3	0.67136	1.56611	-6428.99	ex0004_r001461	knn	3
intensity_mean	12-month	4	109180	3	5791.06	6735.6	341.996	944.539	-1.04113	0.0517679	0.395716	1.0929	-0.494504	0	0.546631	-0.933862	1.04663	-5791.99	0.332711	0.8188	-5790.73	ex0004_r001461	knn	3
intensity_mean	12-month	6	118387	3	8685.1	8667	611.672	-18.0968	1.05167	1.03446	0.581712	-0.0172104	0.145593	0	-0.906081	1.2576	1.71474	-8683.84	-0.414281	0.941221	-8685.51	ex0006_r000025	knn	3
intensity_mean	12-month	6	118692	3	9556.42	7421.46	244.474	-2134.95	1.88031	-0.150066	0.232499	-2.03038	0.302173	0	-1.57814	-0.294623	0.287885	-9556.71	-0.0604301	1.0397	-9556.48	ex0006_r000025	knn	3
intensity_mean	12-month	6	118985	3	7660.36	8547.69	982.855	887.325	0.0771332	0.920996	0.934713	0.843863	0.471372	0	0.394239	0.155888	0.872755	-7660.21	0.619223	0.831677	-7659.74	ex0006_r000025	knn	3
intensity_mean	12-month	6	119232	3	7956.14	8284.85	479.72	328.708	0.358419	0.671027	0.456223	0.312608	0.888778	0	0.530359	-0.235764	0.612459	-7956.37	-0.179536	0.293973	-7956.32	ex0006_r000025	knn	3
intensity_mean	12-month	6	119572	3	7731.81	7558.25	480.297	-173.554	0.145078	-0.0199748	0.456771	-0.165053	0.293647	0	0.148569	1.12142	1.45968	-7730.69	-0.473121	1.14508	-7732.28	ex0006_r000025	knn	3
intensity_mean	12-month	6	119647	3	8704.33	8381.34	425.259	-322.995	1.06997	0.762791	0.404429	-0.307174	-0.554851	0	-1.62482	0.159416	0.895647	-8704.17	0.86328	0.164673	-8703.47	ex0006_r000025	knn	3
intensity_mean	12-month	6	119660	3	8876.39	8716.25	845.098	-160.14	1.23359	1.0813	0.803703	-0.152296	-0.713273	0	-1.94687	-0.681989	0.556768	-8877.07	0.487574	1.63636	-8875.9	ex0006_r000025	knn	3
intensity_mean	12-month	6	119861	3	6343.65	6489.28	484.029	145.628	-1.17508	-1.03659	0.46032	0.138495	0.352468	0	1.52755	0.0491257	0.959135	-6343.6	-0.631177	1.35005	-6344.28	ex0006_r000025	knn	3
intensity_mean	12-month	6	120034	3	8775.51	8209.9	232.092	-565.609	1.13766	0.599753	0.220724	-0.537904	0.288766	0	-0.848891	-0.724661	0.189843	-8776.23	0.771911	0.980613	-8774.74	ex0006_r000025	knn	3
intensity_mean	12-month	6	120113	3	6937.03	7278.11	991.843	341.078	-0.61077	-0.286398	0.943261	0.324371	0.783209	0	1.39398	0.050035	1.14627	-6936.98	-0.0107082	0.338914	-6937.04	ex0006_r000025	knn	3
intensity_mean	12-month	6	120191	3	7295.24	8236.77	1149.81	941.528	-0.270107	0.625303	1.09349	0.89541	-0.920569	0	-0.650462	-0.169205	0.554698	-7295.41	-0.60792	0.998875	-7295.85	ex0006_r000025	knn	3
intensity_mean	12-month	6	120229	3	7703.25	8289.73	1164.41	586.477	0.117917	0.675668	1.10738	0.55775	0.0304064	0	-0.0875109	0.131806	0.708312	-7703.12	0.743933	0.356012	-7702.5	ex0006_r000025	knn	3
intensity_mean	12-month	6	120272	3	9373.23	8724.84	423.693	-648.39	1.7061	1.08947	0.402939	-0.616631	-0.962608	0	-2.66871	1.00523	2.10807	-9372.23	-0.287222	0.227031	-9373.52	ex0006_r000025	knn	3
intensity_mean	12-month	6	120638	3	9167	9088.95	671.175	-78.0533	1.50998	1.43575	0.6383	-0.0742301	0.365614	0	-1.14436	1.06542	2.01595	-9165.94	0.106456	1.68628	-9166.9	ex0006_r000025	knn	3
intensity_mean	12-month	6	120660	3	7913.74	7953.31	764.814	39.5711	0.318101	0.355734	0.727352	0.0376328	0.32906	0	0.0109589	0.206705	0.919089	-7913.54	0.0663436	0.928226	-7913.68	ex0006_r000025	knn	3
intensity_mean	12-month	6	121035	3	8358.13	7500.22	579.454	-857.909	0.740719	-0.0751685	0.551071	-0.815887	-0.432455	0	-1.17317	-0.351433	1.82206	-8358.48	-1.00586	0.502725	-8359.13	ex0006_r000025	knn	3
intensity_mean	12-month	6	121123	3	8069.1	7445.82	310.331	-623.271	0.465845	-0.126897	0.295131	-0.592742	-0.191364	0	-0.657209	0.229176	2.02228	-8068.87	0.0756694	1.66406	-8069.02	ex0006_r000025	knn	3
intensity_mean	12-month	6	121200	3	8262.15	8215.13	485.766	-47.022	0.649445	0.604726	0.461972	-0.0447188	-0.302052	0	-0.951497	-0.29473	0.659332	-8262.45	0.491349	1.21823	-8261.66	ex0006_r000025	knn	3
intensity_mean	12-month	6	121299	3	8018.13	6917.74	757.172	-1100.39	0.417375	-0.629113	0.720084	-1.04649	0.527828	0	0.110454	0.582209	0.653605	-8017.55	0.0593804	0.259082	-8018.07	ex0006_r000025	knn	3
intensity_mean	12-month	6	121475	3	7949.53	7849.81	652.568	-99.7208	0.352136	0.257299	0.620604	-0.0948363	0.189581	0	-0.162555	0.207062	0.934321	-7949.32	-0.602692	0.998296	-7950.13	ex0006_r000025	knn	3
intensity_mean	12-month	6	121722	3	7123.56	6929.29	805.296	-194.264	-0.433381	-0.618129	0.765851	-0.184748	-0.325376	0	0.108005	-0.0519525	1.58115	-7123.61	0.732125	0.843705	-7122.82	ex0006_r000025	knn	3
intensity_mean	12-month	6	121737	3	8783.84	8221.99	420.068	-561.851	1.14558	0.611247	0.399492	-0.534331	0.0456571	0	-1.09992	0.755106	0.919832	-8783.08	-0.178199	1.15765	-8784.02	ex0006_r000025	knn	3
intensity_mean	12-month	6	121854	3	8411.41	8531.34	500.025	119.921	0.791396	0.905443	0.475533	0.114047	0.750322	0	-0.0410734	0.025184	0.506059	-8411.39	0.160876	1.61068	-8411.25	ex0006_r000025	knn	3
intensity_mean	12-month	6	122043	3	9358.93	8899.74	598.197	-459.191	1.6925	1.2558	0.568896	-0.436699	-1.00872	0	-2.70122	-0.0786863	1.30722	-9359.01	0.460133	1.58308	-9358.47	ex0006_r000025	knn	3
intensity_mean	12-month	6	122149	3	7265.9	8131.39	569.078	865.484	-0.298007	0.525083	0.541204	0.823091	0.715698	0	1.01371	-0.0522779	1.1402	-7265.95	-0.488201	0.217852	-7266.39	ex0006_r000025	knn	3
intensity_mean	12-month	6	122379	3	8305.35	8623.29	275.224	317.94	0.690529	0.992895	0.261743	0.302367	0.136996	0	-0.553533	0.612063	2.12477	-8304.74	-0.539419	0.654357	-8305.89	ex0006_r000025	knn	3
intensity_mean	12-month	6	122462	3	8109.17	8223.45	729.657	114.277	0.503959	0.612639	0.693917	0.10868	-0.987598	0	-1.49156	0.0575677	1.39078	-8109.12	-0.0422724	1.57604	-8109.22	ex0006_r000025	knn	3
intensity_mean	12-month	6	122603	3	9681.44	8187.3	624.018	-1494.14	1.99921	0.578257	0.593452	-1.42095	0.0339703	0	-1.96524	-0.443188	0.568401	-9681.88	-0.168423	1.3115	-9681.61	ex0006_r000025	knn	3
intensity_mean	12-month	6	122641	3	7936.49	8382.84	626.948	446.356	0.339733	0.764225	0.596239	0.424493	0.294639	0	-0.0450941	0.0696157	1.24681	-7936.42	0.254987	1.31805	-7936.23	ex0006_r000025	knn	3
intensity_mean	12-month	6	122736	3	7816.88	8245.92	464.859	429.047	0.225978	0.63401	0.442089	0.408031	0.617135	0	0.391157	0.468382	1.11027	-7816.41	-0.0297599	0.592521	-7816.9	ex0006_r000025	knn	3
intensity_mean	12-month	6	123492	3	7665.09	7604.11	583.286	-60.9768	0.0816242	0.0236341	0.554715	-0.0579901	0.542038	0	0.460414	0.382312	1.3403	-7664.7	0.433563	1.10705	-7664.65	ex0006_r000025	knn	3
intensity_mean	12-month	6	123494	3	7322.92	6170.36	47.1943	-1152.56	-0.243778	-1.33989	0.0448827	-1.09611	0.437085	0	0.680862	0.464604	0.947519	-7322.46	-0.480792	1.22678	-7323.41	ex0006_r000025	knn	3
intensity_mean	12-month	6	123522	3	7857.17	7102.26	573.767	-754.906	0.264297	-0.453632	0.545663	-0.717929	-0.772315	0	-1.03661	-0.965337	0.790433	-7858.13	0.0961171	0.16006	-7857.07	ex0006_r000025	knn	3
intensity_mean	12-month	6	123544	3	8777.16	7709.88	401.322	-1067.29	1.13923	0.124223	0.381665	-1.01501	0.275122	0	-0.864109	0.102019	0.739468	-8777.06	0.429731	0.839628	-8776.73	ex0006_r000025	knn	3
intensity_mean	12-month	6	123741	3	8046.86	8099.1	589.966	52.2372	0.444697	0.494376	0.561069	0.0496785	0.0462092	0	-0.398488	0.0704587	1.03423	-8046.79	-0.554835	0.150863	-8047.41	ex0006_r000025	knn	3
intensity_mean	12-month	6	123771	3	8862.36	8497.43	246.598	-364.933	1.22025	0.873194	0.234519	-0.347058	0.34441	0	-0.875842	-0.320804	0.699744	-8862.68	0.178504	0.260747	-8862.18	ex0006_r000025	knn	3
intensity_mean	12-month	6	123866	3	7255.56	6293.96	729.034	-961.601	-0.307839	-1.22234	0.693324	-0.9145	0.185181	0	0.493021	0.362487	1.33871	-7255.2	-0.842599	1.3672	-7256.41	ex0006_r000025	knn	3
intensity_mean	12-month	6	125924	3	7222.18	6720.63	374.033	-501.554	-0.339584	-0.816571	0.355712	-0.476987	-0.709662	0	-0.370078	-0.164193	1.00996	-7222.35	-0.722229	1.21921	-7222.91	ex0006_r000025	knn	3
intensity_mean	12-month	6	127276	3	7450.64	8184.97	1205.1	734.332	-0.122321	0.576041	1.14607	0.698363	0.0816184	0	0.20394	-0.339914	0.277793	-7450.98	-0.291417	0.640943	-7450.93	ex0006_r000025	knn	3
intensity_mean	12-month	6	127603	3	6121.94	6130.72	338.519	8.78409	-1.38594	-1.37758	0.321938	0.00835383	0.534365	0	1.9203	0.482979	1.71624	-6121.46	-0.476804	0.935045	-6122.42	ex0006_r000025	knn	3
intensity_mean	12-month	6	127606	3	7055.7	6798.6	728.56	-257.1	-0.49791	-0.742416	0.692874	-0.244507	-0.358498	0	0.139412	-0.533945	1.8455	-7056.24	-0.430032	0.780498	-7056.13	ex0006_r000025	knn	3
intensity_mean	12-month	6	127919	3	6412.56	6597.6	491.068	185.041	-1.10955	-0.933571	0.467014	0.175977	0.587632	0	1.69718	-0.529807	1.5419	-6413.09	0.243158	0.107703	-6412.32	ex0006_r000025	knn	3
intensity_mean	12-month	6	128078	3	6973.4	6790.63	260.73	-182.776	-0.576177	-0.75	0.247959	-0.173823	-0.242447	0	0.33373	-0.356744	1.2561	-6973.76	-0.454844	1.34837	-6973.86	ex0006_r000025	knn	3
intensity_mean	12-month	6	128738	3	6955.64	6831.96	741.519	-123.686	-0.593069	-0.710697	0.705198	-0.117628	-0.479954	0	0.113115	0.398854	1.18021	-6955.24	0.208505	0.583483	-6955.43	ex0006_r000025	knn	3
intensity_mean	12-month	6	129062	3	6268.36	6135.12	99.475	-133.24	-1.24669	-1.3734	0.0946025	-0.126713	0.244806	0	1.49149	0.697456	0.821283	-6267.66	-0.953768	0.431466	-6269.32	ex0006_r000025	knn	3
intensity_mean	12-month	6	129277	3	8025.14	8630.05	1013.01	604.913	0.424044	0.999327	0.963391	0.575283	0.0179466	0	-0.406097	-0.757549	0.339477	-8025.9	1.05695	0.221348	-8024.08	ex0006_r000025	knn	3
intensity_mean	12-month	6	129310	3	8423.68	8666.58	711.971	242.902	0.803062	1.03407	0.677098	0.231004	0.236548	0	-0.566514	1.23184	0.147488	-8422.45	0.346194	1.38247	-8423.34	ex0006_r000025	knn	3
intensity_mean	12-month	6	129895	3	6815.99	7077.78	129.13	261.787	-0.725879	-0.476915	0.122805	0.248964	-0.51275	0	0.213129	0.184257	0.825485	-6815.81	-0.250245	1.60553	-6816.24	ex0006_r000025	knn	3
intensity_mean	12-month	6	129960	3	6223.42	6581.96	644.208	358.544	-1.28943	-0.948446	0.612654	0.340982	-1.01976	0	0.269672	-0.284152	1.55797	-6223.7	-0.183314	1.1035	-6223.6	ex0006_r000025	knn	3
intensity_mean	12-month	6	130363	3	5740.37	5872.42	353.449	132.043	-1.74881	-1.62324	0.336136	0.125575	0.830191	0	2.579	0.856055	0.898193	-5739.52	-0.305436	0.915246	-5740.68	ex0006_r000025	knn	3
intensity_mean	12-month	6	130689	3	7489.82	7638.92	483.369	149.091	-0.0850526	0.0567353	0.459692	0.141788	-0.708479	0	-0.623427	-0.174982	1.35399	-7490	-0.125078	1.62942	-7489.95	ex0006_r000025	knn	3
intensity_mean	12-month	6	131326	3	6027.35	5825.56	406.946	-201.785	-1.47589	-1.66779	0.387013	-0.191901	-1.24227	0	0.233626	1.00246	0.937642	-6026.35	-0.465925	1.33592	-6027.82	ex0006_r000025	knn	3
intensity_mean	12-month	6	131426	3	6151.11	7122.57	818.707	971.463	-1.35819	-0.434314	0.778605	0.923879	-0.712355	0	0.645838	-0.248373	0.798416	-6151.36	-0.0470384	0.289397	-6151.16	ex0006_r000025	knn	3
intensity_mean	12-month	6	131666	3	7476.66	8129.52	936.815	652.86	-0.0975734	0.523308	0.890928	0.620882	-0.510009	0	-0.412435	0.15295	1.12236	-7476.51	0.360478	0.758203	-7476.3	ex0006_r000025	knn	3
intensity_mean	12-month	6	131769	3	5957.23	5603.7	136.209	-353.531	-1.54258	-1.87879	0.129538	-0.336214	0.342766	0	1.88534	0.25466	1.48448	-5956.97	-1.44914	0.393039	-5958.68	ex0006_r000025	knn	3
intensity_mean	12-month	6	131903	3	8548.36	8455.65	1077.12	-92.7161	0.921637	0.833463	1.02436	-0.0881747	-0.722896	0	-1.64453	-0.588164	0.420257	-8548.95	0.675415	0.879808	-8547.69	ex0006_r000025	knn	3
intensity_mean	12-month	6	132894	3	7115.84	7763.58	290.94	647.734	-0.440717	0.17529	0.276689	0.616007	0.179157	0	0.619874	0.793724	1.99001	-7115.05	0.613142	0.833011	-7115.23	ex0006_r000025	knn	3
intensity_mean	12-month	6	133337	3	5602.76	6478.74	685.79	875.973	-1.87968	-1.04662	0.652199	0.833066	-0.0763512	0	1.80333	1.27562	0.463505	-5601.49	-0.0425898	1.15216	-5602.81	ex0006_r000025	knn	3
intensity_mean	12-month	6	135213	3	7037.75	6782.11	457.96	-255.642	-0.514984	-0.758104	0.435528	-0.24312	-0.516313	0	-0.00132899	-0.409204	0.600146	-7038.16	-0.0136284	0.509671	-7037.76	ex0006_r000025	knn	3
intensity_mean	12-month	6	135374	3	6133.06	6516.89	706.589	383.828	-1.37536	-1.01033	0.671979	0.365027	-0.0594698	0	1.31589	-0.416722	1.79124	-6133.48	-0.537836	0.855839	-6133.6	ex0006_r000025	knn	3
intensity_mean	12-month	6	135922	3	7435.84	7456.49	782.441	20.6539	-0.136396	-0.116753	0.744115	0.0196422	0.316405	0	0.452801	-0.965792	1.4331	-7436.8	0.396804	1.4753	-7435.44	ex0006_r000025	knn	3
intensity_mean	12-month	6	136020	3	6004.33	7149.06	253.344	1144.73	-1.49778	-0.409125	0.240935	1.08866	-0.210734	0	1.28705	-0.0386696	1.90716	-6004.37	-0.311823	0.963573	-6004.64	ex0006_r000025	knn	3
intensity_mean	12-month	6	136108	3	6154.6	6604.9	622.232	450.302	-1.35488	-0.92663	0.591754	0.428245	-0.00097229	0	1.3539	0.261073	1.91257	-6154.34	-0.29856	1.2422	-6154.9	ex0006_r000025	knn	3
intensity_mean	12-month	6	137049	3	6308.15	6501.11	477.779	192.967	-1.20885	-1.02533	0.454377	0.183515	0.349494	0	1.55834	1.15822	1.15256	-6306.99	-0.271132	1.50696	-6308.42	ex0006_r000025	knn	3
intensity_mean	12-month	6	137113	3	5467.96	5908.32	149.61	440.358	-2.00788	-1.58909	0.142282	0.418789	0.521729	0	2.52961	0.449156	0.397727	-5467.51	-0.477147	0.891289	-5468.44	ex0006_r000025	knn	3
intensity_mean	12-month	6	137208	3	6518.14	7131.1	722.332	612.951	-1.00914	-0.426211	0.686951	0.582927	-0.101807	0	0.907331	0.0124383	1.49328	-6518.13	0.705159	0.868888	-6517.44	ex0006_r000025	knn	3
intensity_mean	12-month	6	137581	3	8322.42	8787.89	541.31	465.474	0.70676	1.14943	0.514795	0.442674	0.960546	0	0.253785	-0.134547	1.33534	-8322.55	-0.46719	0.917626	-8322.89	ex0006_r000025	knn	3
intensity_mean	12-month	6	118427	3	6999.89	6781.56	294.046	-218.324	0.629827	0.330884	0.402627	-0.298943	-0.145818	0	-0.775644	-0.457882	0.493677	-7000.34	-0.733534	0.133444	-7000.62	ex0006_r000033	knn	3
intensity_mean	12-month	6	118991	3	8476.47	7514.93	193.733	-961.541	2.65166	1.33505	0.265271	-1.3166	0.170958	0	-2.4807	-0.302555	0.206379	-8476.77	1.54174	0.031325	-8474.93	ex0006_r000033	knn	3
intensity_mean	12-month	6	119668	3	7563.29	7549.47	720.84	-13.8203	1.40127	1.38234	0.987019	-0.0189236	0.348179	0	-1.05309	-0.106655	0.357839	-7563.39	1.61609	0.12559	-7561.67	ex0006_r000033	knn	3
intensity_mean	12-month	6	119749	3	7639.48	6817.41	400.719	-822.067	1.5056	0.379969	0.54869	-1.12563	-0.786339	0	-2.29193	-0.0284526	0.979037	-7639.51	0.390541	0.86328	-7639.09	ex0006_r000033	knn	3
intensity_mean	12-month	6	119905	3	6890.46	6606.6	287.109	-283.855	0.479988	0.0913159	0.393127	-0.388672	1.72923	0	1.24924	-0.624611	1.1784	-6891.08	-0.832482	0.681948	-6891.29	ex0006_r000033	knn	3
intensity_mean	12-month	6	120078	3	7679.9	7176.07	1127.06	-503.834	1.56095	0.871065	1.54324	-0.689881	-0.449694	0	-2.01064	0.18124	1.17472	-7679.72	-1.04067	0.547654	-7680.94	ex0006_r000033	knn	3
intensity_mean	12-month	6	120462	3	5808.53	5519.42	61.6452	-289.107	-1.00145	-1.39732	0.0844084	-0.395864	0.0979953	0	1.09945	-0.274674	0.47305	-5808.81	-0.281701	1.2926	-5808.81	ex0006_r000033	knn	3
intensity_mean	12-month	6	120479	3	6366.62	5996.22	436.243	-370.409	-0.237274	-0.744461	0.597331	-0.507186	0.673952	0	0.911226	-0.00559724	0.902643	-6366.63	0.198619	1.16128	-6366.43	ex0006_r000033	knn	3
intensity_mean	12-month	6	120622	3	7727.07	7594.05	217.43	-133.019	1.62553	1.44339	0.297719	-0.182138	-0.536541	0	-2.16207	-0.662365	0.945315	-7727.73	1.53902	1.24749	-7725.53	ex0006_r000033	knn	3
intensity_mean	12-month	6	120850	3	6976.01	6680.33	855.759	-295.676	0.59713	0.192272	1.17176	-0.404858	1.24712	0	0.649989	0.489392	0.854519	-6975.52	0.901085	0.487276	-6975.11	ex0006_r000033	knn	3
intensity_mean	12-month	6	120967	3	7609.55	6323.34	1207.27	-1286.21	1.46462	-0.29654	1.65307	-1.76116	-0.0472194	0	-1.51184	-0.357829	0.586415	-7609.91	-0.86933	0.260735	-7610.42	ex0006_r000033	knn	3
intensity_mean	12-month	6	121202	3	7388.58	7293.06	430.796	-95.5231	1.16206	1.03126	0.589873	-0.130796	0.00838679	0	-1.15367	0.236737	1.47074	-7388.35	-0.133507	1.6611	-7388.72	ex0006_r000033	knn	3
intensity_mean	12-month	6	121234	3	6895.16	7414.24	623.985	519.083	0.486423	1.19718	0.854399	0.71076	-0.0393436	0	-0.525766	1.53529	0.0664305	-6893.62	-0.663666	0.447834	-6895.82	ex0006_r000033	knn	3
intensity_mean	12-month	6	121404	3	6499.89	6114.98	332.444	-384.911	-0.0547933	-0.581837	0.455203	-0.527044	-0.130742	0	-0.0759485	-0.779072	0.394434	-6500.67	0.05081	1.0887	-6499.84	ex0006_r000033	knn	3
intensity_mean	12-month	6	121536	3	7027.09	6711.66	338.23	-315.424	0.667072	0.235174	0.463125	-0.431898	0.234597	0	-0.432475	-0.195698	1.92678	-7027.28	-0.595466	0.285173	-7027.68	ex0006_r000033	knn	3
intensity_mean	12-month	6	122235	3	7415.63	7652.82	106.915	237.189	1.19909	1.52387	0.146394	0.324773	0.533482	0	-0.665612	0.0984817	1.17875	-7415.54	0.146898	1.48841	-7415.49	ex0006_r000033	knn	3
intensity_mean	12-month	6	122774	3	7819.93	7413.98	821.839	-405.942	1.75268	1.19684	1.12531	-0.55584	-0.567344	0	-2.32002	0.800951	1.32505	-7819.13	1.02267	1.12647	-7818.9	ex0006_r000033	knn	3
intensity_mean	12-month	6	122961	3	7424.2	7455.49	405.802	31.2887	1.21082	1.25367	0.555649	0.0428424	0.958726	0	-0.252097	-0.141103	0.37454	-7424.34	0.0885266	1.38804	-7424.11	ex0006_r000033	knn	3
intensity_mean	12-month	6	123007	3	8361.54	7368.93	421.385	-992.606	2.49428	1.13514	0.576987	-1.35914	-0.150506	0	-2.64479	0.319332	1.08305	-8361.22	0.671626	1.51816	-8360.86	ex0006_r000033	knn	3
intensity_mean	12-month	6	123044	3	5893.81	6064.04	193.508	170.226	-0.88468	-0.651596	0.264963	0.233084	1.4635	0	2.34818	-0.188931	1.34358	-5894	0.138162	0.451251	-5893.67	ex0006_r000033	knn	3
intensity_mean	12-month	6	123072	3	5750.64	6100.99	325.344	350.346	-1.08072	-0.601	0.445482	0.479716	0.11943	0	1.20015	-0.371073	0.837672	-5751.01	0.239688	1.10366	-5750.4	ex0006_r000033	knn	3
intensity_mean	12-month	6	123132	3	5831.37	5894.15	237.319	62.7742	-0.970177	-0.884223	0.324951	0.0859543	1.25583	0	2.22601	0.747253	0.607754	-5830.62	-0.231085	1.41456	-5831.6	ex0006_r000033	knn	3
intensity_mean	12-month	6	123168	3	5357.36	6020.62	716.311	663.261	-1.61923	-0.71105	0.980817	0.908178	-0.360901	0	1.25833	0.190952	0.67066	-5357.16	0.101678	0.59338	-5357.25	ex0006_r000033	knn	3
intensity_mean	12-month	6	123213	3	7114.56	6777.72	746.454	-336.841	0.786842	0.325619	1.02209	-0.461223	-0.894262	0	-1.6811	-0.319074	0.0480315	-7114.88	0.271085	1.05388	-7114.29	ex0006_r000033	knn	3
intensity_mean	12-month	6	123427	3	6537.13	6550.51	270.05	13.3815	-0.00380759	0.0145152	0.369769	0.0183228	-0.759685	0	-0.755878	-0.155436	0.965118	-6537.29	-0.0204094	0.259251	-6537.15	ex0006_r000033	knn	3
intensity_mean	12-month	6	123531	3	6910.09	6668.81	192.349	-241.28	0.506876	0.1765	0.263377	-0.330376	-0.182287	0	-0.689163	-0.911745	0.791783	-6911	0.0667017	0.459732	-6910.03	ex0006_r000033	knn	3
intensity_mean	12-month	6	123646	3	6678.96	6006.52	598.756	-672.437	0.190394	-0.730349	0.819854	-0.920743	-0.105377	0	-0.295771	-0.033114	0.435097	-6678.99	0.169643	0.817796	-6678.79	ex0006_r000033	knn	3
intensity_mean	12-month	6	123763	3	7702.67	6603.09	1081.97	-1099.58	1.59213	0.0865118	1.4815	-1.50562	0.800669	0	-0.791459	-0.0146757	0.405421	-7702.69	-0.543884	0.431091	-7703.22	ex0006_r000033	knn	3
intensity_mean	12-month	6	123935	3	7678.25	7370.8	359.994	-307.447	1.55869	1.13771	0.492926	-0.420975	-0.418647	0	-1.97733	0.136727	0.707736	-7678.11	-0.796907	0.533498	-7679.05	ex0006_r000033	knn	3
intensity_mean	12-month	6	124248	3	6987.1	7264.33	512.903	277.231	0.612312	0.991914	0.702298	0.379602	-0.637948	0	-1.25026	0.0873334	0.725872	-6987.01	0.32295	1.33207	-6986.77	ex0006_r000033	knn	3
intensity_mean	12-month	6	124370	3	6282.6	5902.75	88.0839	-379.855	-0.35232	-0.872442	0.12061	-0.520122	0.247396	0	0.599716	-0.632539	1.79378	-6283.24	-0.266434	0.817191	-6282.87	ex0006_r000033	knn	3
intensity_mean	12-month	6	124532	3	6615.57	7561.6	259.169	946.035	0.103594	1.39896	0.35487	1.29537	-0.39001	0	-0.493604	0.360733	1.05597	-6615.21	0.661189	1.50877	-6614.91	ex0006_r000033	knn	3
intensity_mean	12-month	6	124544	3	6240.21	6323.46	520.078	83.2431	-0.410365	-0.296383	0.712123	0.113982	-1.02695	0	-0.616583	-0.576187	0.149806	-6240.79	0.217713	1.16194	-6240	ex0006_r000033	knn	3
intensity_mean	12-month	6	124761	3	6073.89	6138.62	218.993	64.7254	-0.638104	-0.549478	0.299859	0.0886261	0.884728	0	1.52283	-0.0291557	1.31084	-6073.92	0.748918	0.615315	-6073.14	ex0006_r000033	knn	3
intensity_mean	12-month	6	124839	3	5624.55	5894.74	81.2973	270.186	-1.25337	-0.883412	0.111317	0.369955	-0.16483	0	1.08854	-0.216467	0.498843	-5624.77	0.721567	1.7461	-5623.83	ex0006_r000033	knn	3
intensity_mean	12-month	6	124864	3	6071.48	5957.83	182.508	-113.649	-0.641402	-0.797018	0.249902	-0.155615	1.11744	0	1.75884	0.183634	0.162918	-6071.3	-0.0475831	1.32375	-6071.53	ex0006_r000033	knn	3
intensity_mean	12-month	6	125056	3	5704.46	5632.83	147.53	-71.6327	-1.14395	-1.24203	0.202007	-0.0980839	-0.821773	0	0.322174	-0.152711	0.545828	-5704.62	-0.0307404	1.13608	-5704.49	ex0006_r000033	knn	3
intensity_mean	12-month	6	125138	3	7608.83	6475.93	72.4984	-1132.89	1.46362	-0.0876036	0.0992693	-1.55123	-0.424144	0	-1.88777	0.303492	1.06431	-7608.52	-0.680895	0.753969	-7609.51	ex0006_r000033	knn	3
intensity_mean	12-month	6	125194	3	6400.89	6878.58	633.227	477.693	-0.190362	0.463725	0.867054	0.654088	-0.359254	0	-0.168891	0.890794	1.0531	-6399.99	-0.228064	1.0464	-6401.11	ex0006_r000033	knn	3
intensity_mean	12-month	6	125201	3	6658.2	6255.04	135.649	-403.163	0.161967	-0.390068	0.185739	-0.552035	0.151857	0	-0.0101101	-0.509251	0.48889	-6658.71	0.211088	0.454026	-6657.99	ex0006_r000033	knn	3
intensity_mean	12-month	6	125570	3	5799.04	5673.73	80.81	-125.313	-1.01445	-1.18603	0.11065	-0.171587	0.563261	0	1.57771	-0.559804	0.434892	-5799.6	0.184134	1.94412	-5798.86	ex0006_r000033	knn	3
intensity_mean	12-month	6	125965	3	6732.36	6425.75	161.751	-306.617	0.263517	-0.156322	0.22148	-0.419839	-1.30201	0	-1.56553	-0.303717	0.671355	-6732.67	0.172655	1.07943	-6732.19	ex0006_r000033	knn	3
intensity_mean	12-month	6	126233	3	6102.89	6101.44	482.292	-1.44494	-0.5984	-0.600379	0.660384	-0.0019785	-0.576636	0	0.0217638	0.0730938	1.55445	-6102.81	-0.771927	0.89916	-6103.66	ex0006_r000033	knn	3
intensity_mean	12-month	6	126264	3	7553.11	7078.72	395.214	-474.386	1.38733	0.737775	0.541151	-0.649559	-0.0710442	0	-1.45838	0.626513	1.26755	-7552.48	-0.255461	1.79264	-7553.36	ex0006_r000033	knn	3
intensity_mean	12-month	6	126448	3	5866.44	5657.77	159.605	-208.668	-0.92216	-1.20788	0.21854	-0.285721	0.231536	0	1.1537	0.125463	0.382886	-5866.31	1.70212	0.692605	-5864.74	ex0006_r000033	knn	3
intensity_mean	12-month	6	126509	3	5819.47	6362.21	285.392	542.74	-0.986466	-0.243313	0.390777	0.743153	0.432083	0	1.41855	-0.0790546	0.952469	-5819.55	0.0950724	0.599123	-5819.38	ex0006_r000033	knn	3
intensity_mean	12-month	6	126973	3	6125.08	5951.93	670.684	-173.15	-0.568012	-0.8051	0.918343	-0.237088	0.205578	0	0.77359	-0.481098	1.54598	-6125.56	-0.0744994	0.492022	-6125.15	ex0006_r000033	knn	3
intensity_mean	12-month	6	126992	3	6777.46	6235.09	215.453	-542.372	0.325263	-0.417387	0.295012	-0.74265	0.0783922	0	-0.246871	-0.00713472	0.427426	-6777.46	0.197866	0.272388	-6777.26	ex0006_r000033	knn	3
intensity_mean	12-month	6	127381	3	6690.53	7204.05	411.165	513.521	0.206234	0.909379	0.562993	0.703145	0.522678	0	0.316444	0.386319	0.546782	-6690.14	1.01169	1.03442	-6689.52	ex0006_r000033	knn	3
intensity_mean	12-month	6	127656	3	7701.12	7506.03	149.211	-195.091	1.59	1.32287	0.204309	-0.26713	0.588846	0	-1.00115	-0.259424	1.26551	-7701.38	0.23945	1.32883	-7700.88	ex0006_r000033	knn	3
intensity_mean	12-month	6	127936	3	6204.73	6820.94	644.519	616.211	-0.458952	0.384802	0.882516	0.843754	0.50363	0	0.962582	-1.01439	0.694293	-6205.74	-0.710528	0.47099	-6205.44	ex0006_r000033	knn	3
intensity_mean	12-month	6	128006	3	6481.33	6851.76	659.614	370.433	-0.0802113	0.427008	0.903185	0.50722	-0.752174	0	-0.671963	0.280915	1.02521	-6481.05	-0.0100912	0.686344	-6481.34	ex0006_r000033	knn	3
intensity_mean	12-month	6	128100	3	6014.14	6175.83	135.31	161.69	-0.719921	-0.498525	0.185274	0.221396	-0.0295445	0	0.690376	0.484445	0.897766	-6013.65	-0.547154	0.549496	-6014.69	ex0006_r000033	knn	3
intensity_mean	12-month	6	128518	3	6570.4	6713.29	324.023	142.884	0.0417492	0.237395	0.443672	0.195646	0.322167	0	0.280418	-1.02923	1.35939	-6571.43	-0.526735	1.06427	-6570.93	ex0006_r000033	knn	3
intensity_mean	12-month	6	128528	3	5986.4	5842.47	223.672	-143.934	-0.757899	-0.954982	0.306265	-0.197083	0.107351	0	0.86525	0.554748	0.857153	-5985.85	0.932559	1.84137	-5985.47	ex0006_r000033	knn	3
intensity_mean	12-month	6	128699	3	6466.59	6231.45	209.613	-235.135	-0.100397	-0.422359	0.287016	-0.321961	-0.61549	0	-0.515093	0.017247	0.412509	-6466.57	0.00545966	0.575408	-6466.58	ex0006_r000033	knn	3
intensity_mean	12-month	6	128765	3	6339.31	6790.32	190.705	451.008	-0.274678	0.342871	0.261125	0.617549	-0.161377	0	0.113301	-0.623395	1.17655	-6339.93	-0.507572	1.06638	-6339.82	ex0006_r000033	knn	3
intensity_mean	12-month	6	128768	3	6093.89	6159.69	181.705	65.7964	-0.610719	-0.520626	0.248802	0.0900924	-0.362439	0	0.24828	0.28656	1.24771	-6093.6	-0.663969	0.41047	-6094.55	ex0006_r000033	knn	3
intensity_mean	12-month	6	128861	3	6332.01	6496.79	562.516	164.781	-0.284675	-0.0590475	0.770231	0.225628	0.200991	0	0.485666	-0.255585	0.603862	-6332.26	0.223946	1.03628	-6331.78	ex0006_r000033	knn	3
intensity_mean	12-month	6	128934	3	5517.39	5695.19	108.788	177.797	-1.4001	-1.15665	0.148959	0.243451	0.0717374	0	1.47184	-0.482953	0.567798	-5517.87	0.374672	1.81488	-5517.02	ex0006_r000033	knn	3
intensity_mean	12-month	6	129359	3	7836.23	7414.2	384.283	-422.029	1.775	1.19714	0.526185	-0.577869	0.133923	0	-1.64108	0.22505	1.08828	-7836.01	1.05821	1.08525	-7835.18	ex0006_r000033	knn	3
intensity_mean	12-month	6	129438	3	5782.16	6111.35	261.764	329.184	-1.03756	-0.586818	0.358424	0.450738	0.0320401	0	1.0696	0.542741	1.00451	-5781.62	0.624992	0.829213	-5781.54	ex0006_r000033	knn	3
intensity_mean	12-month	6	129570	3	5601.2	5899.71	196.118	298.514	-1.28535	-0.876601	0.268537	0.408744	-0.665665	0	0.61968	-0.490765	1.06823	-5601.69	-0.300544	1.63233	-5601.5	ex0006_r000033	knn	3
intensity_mean	12-month	6	129827	3	5832.73	6060.88	260.756	228.143	-0.96831	-0.655922	0.357043	0.312388	-0.535816	0	0.432494	0.300176	1.04052	-5832.43	-0.471813	0.728311	-5833.21	ex0006_r000033	knn	3
intensity_mean	12-month	6	129916	3	6861.9	6498.67	481.166	-363.231	0.440894	-0.0564655	0.658843	-0.497359	0.674234	0	0.233341	-0.379151	0.295917	-6862.28	-0.28881	0.407774	-6862.19	ex0006_r000033	knn	3
intensity_mean	12-month	6	129988	3	6298.89	6197.51	421.009	-101.379	-0.330028	-0.468842	0.576472	-0.138814	0.378075	0	0.708102	1.00811	0.414775	-6297.88	-0.474955	0.569192	-6299.36	ex0006_r000033	knn	3
intensity_mean	12-month	6	130140	3	6149.15	6113.53	221.48	-35.62	-0.535054	-0.583828	0.303264	-0.0487731	0.260321	0	0.795375	-0.415511	0.664624	-6149.57	0.0387955	1.00563	-6149.11	ex0006_r000033	knn	3
intensity_mean	12-month	6	130895	3	6545.58	7000.08	569.109	454.503	0.00776296	0.630096	0.779259	0.622333	0.0380193	0	0.0302563	1.17914	0.554151	-6544.4	-0.802338	1.23001	-6546.38	ex0006_r000033	knn	3
intensity_mean	12-month	6	130941	3	6795.8	7322.93	269.087	527.132	0.350373	1.07215	0.368451	0.721781	0.541543	0	0.191171	-0.582899	0.343874	-6796.38	-0.85956	0.341709	-6796.66	ex0006_r000033	knn	3
intensity_mean	12-month	6	131071	3	7301.6	7636.69	691.066	335.098	1.04295	1.50178	0.946251	0.458837	-0.214094	0	-1.25704	0.0107243	0.245535	-7301.59	1.63379	0.104145	-7299.96	ex0006_r000033	knn	3
intensity_mean	12-month	6	131138	3	6198.23	6085.89	360.131	-112.339	-0.467852	-0.621674	0.493114	-0.153822	-0.319041	0	0.148811	0.174452	0.740725	-6198.05	0.104469	0.13969	-6198.12	ex0006_r000033	knn	3
intensity_mean	12-month	6	131268	3	6328.76	7243.35	349.984	914.592	-0.289127	0.963189	0.479219	1.25232	-0.404012	0	-0.114885	-0.0282379	0.978932	-6328.78	0.916853	0.88179	-6327.84	ex0006_r000033	knn	3
intensity_mean	12-month	6	131473	3	6363.34	6198.39	420.273	-164.945	-0.241776	-0.467629	0.575464	-0.225853	-0.522342	0	-0.280566	0.634395	0.59054	-6362.7	0.0122935	0.582584	-6363.32	ex0006_r000033	knn	3
intensity_mean	12-month	6	131832	3	6695.72	7384.17	434.777	688.448	0.213343	1.15601	0.595324	0.942666	-0.405721	0	-0.619064	1.05668	1.49243	-6694.66	0.436655	1.15981	-6695.28	ex0006_r000033	knn	3
intensity_mean	12-month	6	132190	3	5762.72	5932.35	288.004	169.626	-1.06417	-0.83191	0.394353	0.232262	-0.557132	0	0.507039	1.05562	0.702507	-5761.67	-1.06296	0.435839	-5763.79	ex0006_r000033	knn	3
intensity_mean	12-month	6	132749	3	6124.37	5814.09	242.683	-310.284	-0.568982	-0.993843	0.332297	-0.42486	0.23006	0	0.799043	-0.00656247	1.49074	-6124.38	-0.433674	1.64686	-6124.81	ex0006_r000033	knn	3
intensity_mean	12-month	6	132856	3	5994.96	6384.14	548.196	389.18	-0.746179	-0.21329	0.750624	0.532889	-0.182496	0	0.563684	-0.329161	1.21735	-5995.29	-0.442555	0.463602	-5995.4	ex0006_r000033	knn	3
[truncated: 5,556 more rows]
