# Supplementary material for: SynAPSeg: A novel dataset and image analysis framework for deep learning-based synapse detection and quantification
Source: PLoS Comput Biol. 2026 Jul 29;22(7):e1014571. doi: 10.1371/journal.pcbi.1014571 (PMC13432752; doi:10.1371/journal.pcbi.1014571)
Supplement: S10 Data — (XLSX) [file pcbi.1014571.s021.xlsx]

## Sheet: model_summary
formula	Dependent Variable:	Model:	Method:	Date:	Time:	No. Observations:	Df Residuals:	Df Model:	Covariance Type:	R-squared:	Adj. R-squared:	F-statistic:	Prob (F-statistic):	Log-Likelihood:	AIC:	BIC:
count_per_dist ~ C(age) * roi_intensity_mean	count_per_dist	OLS	Least Squares	Thu, 02 Jul 2026	13:45:08	17	13	3	nonrobust	0.659	0.581	8.387	0.00233	0.88332	6.233	9.566

## Sheet: coefficients
Comparison	coef	std err	t	P>|t|	[0.025	0.975]	Dependent Variable:
Intercept	0.6133	0.413	1.486	0.161	-0.279	1.505	count_per_dist
C(age)[T.3-month]	2.8495	0.904	3.152	0.008	0.896	4.802	count_per_dist
roi_intensity_mean	0.0002	7.46e-05	2.507	0.026	2.58e-05	0	count_per_dist
C(age)[T.3-month]:roi_intensity_mean	-0.0004	0	-2.676	0.019	-0.001	-7.68e-05	count_per_dist

## Sheet: residuals
metric	value
Omnibus:	2.525
Prob(Omnibus):	0.283
Skew:	-0.603
Kurtosis:	3.318
Durbin-Watson:	2.884
Jarque-Bera (JB):	1.103
Prob(JB):	0.576
Cond. No.	109000

## Sheet: Source_Data
age	sex	area	area_um3	axis_area_ratio	axis_major_length	count	count_per_dist	count_per_um	intensity_max	intensity_mean	intensity_min	roi_area_mm	roi_area_px	roi_area_um	roi_axis_major_length	roi_intensity_max	roi_intensity_mean	roi_intensity_mean_PV	roi_intensity_min	roi_longest_skeleton_path
12-month	F	119.994	0.399384	4.1966	7.87702	104.8	1.99674	170.662	20992.4	10879.3	3583.17	0.000201229	60459	0.669762	596.496	33310.4	7941.62	5382.15	40.6	46.4563
12-month	F	125.677	0.418298	2.82362	7.99327	38.6667	1.78167	120.955	18082.7	8901.45	2468.26	0.000105005	31548.7	0.349495	298.46	26720	6152.12	5915.44	0.5	23.7446
12-month	F	138.208	0.460005	3.5262	8.29034	41.5	1.5133	121.121	15546.1	7290.28	1764.05	0.000104641	31439.2	0.348282	351.348	24729.8	5137.51	5503.71	4	27.9051
12-month	F	146.743	0.488412	4.70204	8.38574	66.4	1.90095	179.427	14616	6914.91	1614.22	0.000123307	37047.4	0.41041	467.404	23252.2	5294.35	4436.16	0.8	34.6995
12-month	F	155.77	0.518457	4.25828	8.45631	49.6	1.29603	125.491	12167.4	5217.59	807.999	0.000123503	37106.4	0.411063	512.874	19453	3913.42	3382.77	0	38.6649
12-month	M	164.399	0.547179	4.01975	8.6211	86.8333	1.18737	103.83	12073.4	5158.06	800.383	0.000298277	89616.8	0.992772	940.81	24606.2	3635.98	4105.34	0	69.498
3-month	F	133.544	0.444483	3.23833	8.36834	65.75	1.82443	132.094	24492.2	12298.5	4007.55	0.000160449	48206.6	0.534031	511.062	39418.8	7731.88	8338.75	10.625	38.3804
3-month	F	142.127	0.473048	3.26848	8.52845	75.8571	2.28707	171.771	18248	8754.27	2402.36	0.000145237	43636.1	0.483399	431.42	28624.6	6460.52	7190.67	24.7143	33.5731
3-month	F	151.906	0.505599	2.39095	8.72954	119.167	2.22735	118.836	19420.7	9188.11	2526.79	0.00029751	89386.5	0.99022	661.738	30071.2	6324.67	9521.64	1.16667	51.2917
3-month	F	157.232	0.523324	2.79242	8.73919	76.25	2.19409	139.659	17273.5	7970.86	1952.73	0.000177359	53287.1	0.590313	418.833	31746.4	5630.92	7985.99	2	33.2991
3-month	F	148.499	0.494257	3.29245	8.58284	68.4	2.31765	178.879	17567.4	8436.66	2257.82	0.000128228	38525.8	0.426787	341.143	26147	6156.29	5429.27	6	29.1572
3-month	M	150.347	0.500408	3.45466	8.73992	62.3333	2.23148	159.91	18192	8428.89	2141.56	0.000131011	39362.2	0.436052	369.505	36245.5	6191.03	6145.45	1	27.2269
3-month	M	138.409	0.460674	5.32405	8.46045	49.2222	1.7714	214.216	19330.8	9427.22	2749.86	7.13385e-05	21433.6	0.23744	367.601	29695.1	6867.61	4133.16	124.111	28.5991
3-month	M	153.975	0.512485	2.65235	8.61865	74.8333	1.98497	120.535	18547.8	8513.7	2045.58	0.000199203	59850.2	0.663018	480.843	29199.3	5593.57	7428.97	0	38.6814
3-month	M	146.804	0.488618	2.62194	8.67452	104.333	2.62692	144.836	16625.5	7712.16	1857.4	0.000239662	72006	0.797679	494.284	27389.2	5585.76	9568.44	8.16667	38.1027
3-month	M	156.626	0.521307	3.44572	8.66896	48	1.64339	126.405	17717.1	8435.46	2195.11	0.000119175	35806	0.396657	387.453	25948	5864.13	5271.19	4.5	29.0506
3-month	M	136.724	0.455067	3.17274	8.27971	71.9091	2.53003	181.384	16868.8	8107.91	2115.4	0.000145558	43732.7	0.484469	360.222	25674.8	5892.28	5599.86	12.6364	28.2557
