# Supplementary material for: SynAPSeg: A novel dataset and image analysis framework for deep learning-based synapse detection and quantification
Source: PLoS Comput Biol. 2026 Jul 29;22(7):e1014571. doi: 10.1371/journal.pcbi.1014571 (PMC13432752; doi:10.1371/journal.pcbi.1014571)
Supplement: S11 Data — (XLSX) [file pcbi.1014571.s022.xlsx]

## Sheet: model_summary
test	formula	Dependent Variable:	Model:	Method:	No. Observations:	Df Residuals:	Df Model:	Covariance Type:	R-squared:	Adj. R-squared:	F-statistic:	Prob (F-statistic):	Log-Likelihood:	AIC:	BIC:
WITHIN-3mo sex comparison	count_per_dist ~ sex	count_per_dist	OLS	Least Squares	11	9	1	nonrobust	0.004	-0.106	0.0383	0.849	-2.2094	8.419	9.215
WITHIN-Females age comparison	count_per_dist ~ age	count_per_dist	OLS	Least Squares	10	8	1	nonrobust	0.531	0.473	9.072	0.0168	0.87072	2.259	2.864
WITHIN-3mo sex comparison	area_um3 ~ sex	area_um3	OLS	Least Squares	11	9	1	nonrobust	0.001	-0.11	0.008691	0.928	24.572	-45.14	-44.35
WITHIN-Females age comparison	area_um3 ~ age	area_um3	OLS	Least Squares	10	8	1	nonrobust	0.155	0.049	1.466	0.26	18.922	-33.84	-33.24
WITHIN-3mo sex comparison	intensity_mean ~ sex	intensity_mean	OLS	Least Squares	11	9	1	nonrobust	0.139	0.043	1.455	0.259	-92.691	189.4	190.2
WITHIN-Females age comparison	intensity_mean ~ age	intensity_mean	OLS	Least Squares	10	8	1	nonrobust	0.155	0.049	1.468	0.26	-88.795	181.6	182.2
WITHIN-3mo sex comparison	roi_intensity_mean_PV ~ sex	roi_intensity_mean_PV	OLS	Least Squares	11	9	1	nonrobust	0.151	0.056	1.596	0.238	-96.619	197.2	198
WITHIN-Females age comparison	roi_intensity_mean_PV ~ age	roi_intensity_mean_PV	OLS	Least Squares	10	8	1	nonrobust	0.589	0.538	11.47	0.00954	-84.718	173.4	174

## Sheet: coefficients
test	Comparison	Dependent Variable:	coef	std err	t	P>|t|	[0.025	0.975]
WITHIN-3mo sex comparison	Intercept	count_per_dist	2.1701	0.146	14.839		1.839	2.501
WITHIN-3mo sex comparison	sex[T.M]	count_per_dist	-0.0388	0.198	-0.196	0.849	-0.487	0.409
WITHIN-Females age comparison	Intercept	count_per_dist	1.6977	0.111	15.309		1.442	1.953
WITHIN-3mo sex comparison	sex[T.M]	area_um3	0.0016	0.017	0.093	0.928	-0.038	0.041
WITHIN-3mo sex comparison	Intercept	area_um3	0.4881	0.013	38.092		0.459	0.517
WITHIN-3mo sex comparison	sex[T.M]	intensity_mean	-892.1200	739.664	-1.206	0.259	-2565.357	781.117
WITHIN-Females age comparison	Intercept	area_um3	0.4569	0.018	25.054		0.415	0.499
WITHIN-3mo sex comparison	sex[T.M]	roi_intensity_mean_PV	-1335.4164	1057.099	-1.263	0.238	-3726.740	1055.907
WITHIN-3mo sex comparison	Intercept	intensity_mean	9329.6753	546.278	17.079		8093.908	1.06e+04
WITHIN-Females age comparison	age[T.3-month]	count_per_dist	0.4724	0.157	3.012	0.017	0.111	0.834
WITHIN-Females age comparison	Intercept	intensity_mean	7840.7128	869.023	9.022		5836.743	9844.682
WITHIN-Females age comparison	age[T.3-month]	area_um3	0.0312	0.026	1.211	0.26	-0.028	0.091
WITHIN-3mo sex comparison	Intercept	roi_intensity_mean_PV	7693.2636	780.719	9.854		5927.154	9459.373
WITHIN-Females age comparison	age[T.3-month]	intensity_mean	1488.9625	1228.983	1.212	0.26	-1345.078	4323.003
WITHIN-Females age comparison	Intercept	roi_intensity_mean_PV	4924.0463	578.054	8.518		3591.052	6257.041
WITHIN-Females age comparison	age[T.3-month]	roi_intensity_mean_PV	2769.2173	817.492	3.387	0.01	884.078	4654.357

## Sheet: residuals
Dependent Variable:	Omnibus:	0.233	Durbin-Watson:	1.441	1.417	1.772	1.557	1.463	0.506	1.346	12.409	1.378	1.235	1.829	0.519	1.406	0.872	1.731
count_per_dist	Prob(Omnibus):	0.89	Jarque-Bera (JB):	0.4
count_per_dist	Skew:	-0.057	Prob(JB):	0.819
count_per_dist	Kurtosis:	2.073	Cond. No.	2.74
count_per_dist	Prob(Omnibus):		Jarque-Bera (JB):		0.492	1.024
count_per_dist	Skew:		Prob(JB):		-0.657	0.599
count_per_dist	Kurtosis:		Cond. No.		2.145	2.62
area_um3	Prob(Omnibus):		Jarque-Bera (JB):				0.459	0.88
area_um3	Skew:		Prob(JB):				-0.311	0.644
area_um3	Kurtosis:		Cond. No.				1.762	2.74
area_um3	Prob(Omnibus):		Jarque-Bera (JB):						0.776	0.498
area_um3	Skew:		Prob(JB):						-0.043	0.78
area_um3	Kurtosis:		Cond. No.						1.911	2.62
intensity_mean	Prob(Omnibus):		Jarque-Bera (JB):								0.002	6.483
intensity_mean	Skew:		Prob(JB):								1.571	0.0391
intensity_mean	Kurtosis:		Cond. No.								5.068	2.74
intensity_mean	Prob(Omnibus):		Jarque-Bera (JB):										0.539	0.822
intensity_mean	Skew:		Prob(JB):										0.628	0.663
intensity_mean	Kurtosis:		Cond. No.										2.373	2.62
roi_intensity_mean_PV	Prob(Omnibus):		Jarque-Bera (JB):												0.771	0.37
roi_intensity_mean_PV	Skew:		Prob(JB):												0.375	0.831
roi_intensity_mean_PV	Kurtosis:		Cond. No.												2.507	2.74
roi_intensity_mean_PV	Prob(Omnibus):		Jarque-Bera (JB):														0.647	0.536
roi_intensity_mean_PV	Skew:		Prob(JB):														-0.507	0.765
roi_intensity_mean_PV	Kurtosis:		Cond. No.														2.492	2.62

## Sheet: Source_Data
ex_i	sex	age	area	area_um3	axis_area_ratio	axis_major_length	count	count_per_dist	count_per_um	intensity_max	intensity_mean	intensity_min	roi_area_mm	roi_area_px	roi_area_um	roi_axis_major_length	roi_intensity_max	roi_intensity_mean	roi_intensity_mean_PV	roi_intensity_min	roi_longest_skeleton_path
0	M	3-month	150.347	0.500408	3.45466	8.73992	62.3333	2.23148	159.91	18192	8428.89	2141.56	0.000131011	39362.2	0.436052	369.505	36245.5	6191.03	6145.45	1	27.2269
1	M	3-month	138.409	0.460674	5.32405	8.46045	49.2222	1.7714	214.216	19330.8	9427.22	2749.86	7.13385e-05	21433.6	0.23744	367.601	29695.1	6867.61	4133.16	124.111	28.5991
2	F	12-month	119.994	0.399384	4.1966	7.87702	104.8	1.99674	170.662	20992.4	10879.3	3583.17	0.000201229	60459	0.669762	596.496	33310.4	7941.62	5382.15	40.6	46.4563
3	F	12-month	125.677	0.418298	2.82362	7.99327	38.6667	1.78167	120.955	18082.7	8901.45	2468.26	0.000105005	31548.7	0.349495	298.46	26720	6152.12	5915.44	0.5	23.7446
4	F	12-month	138.208	0.460005	3.5262	8.29034	41.5	1.5133	121.121	15546.1	7290.28	1764.05	0.000104641	31439.2	0.348282	351.348	24729.8	5137.51	5503.71	4	27.9051
6	F	12-month	146.743	0.488412	4.70204	8.38574	66.4	1.90095	179.427	14616	6914.91	1614.22	0.000123307	37047.4	0.41041	467.404	23252.2	5294.35	4436.16	0.8	34.6995
7	F	12-month	155.77	0.518457	4.25828	8.45631	49.6	1.29603	125.491	12167.4	5217.59	807.999	0.000123503	37106.4	0.411063	512.874	19453	3913.42	3382.77	0	38.6649
8	M	12-month	164.399	0.547179	4.01975	8.6211	86.8333	1.18737	103.83	12073.4	5158.06	800.383	0.000298277	89616.8	0.992772	940.81	24606.2	3635.98	4105.34	0	69.498
9	F	3-month	133.544	0.444483	3.23833	8.36834	65.75	1.82443	132.094	24492.2	12298.5	4007.55	0.000160449	48206.6	0.534031	511.062	39418.8	7731.88	8338.75	10.625	38.3804
10	M	3-month	153.975	0.512485	2.65235	8.61865	74.8333	1.98497	120.535	18547.8	8513.7	2045.58	0.000199203	59850.2	0.663018	480.843	29199.3	5593.57	7428.97	0	38.6814
11	F	3-month	142.127	0.473048	3.26848	8.52845	75.8571	2.28707	171.771	18248	8754.27	2402.36	0.000145237	43636.1	0.483399	431.42	28624.6	6460.52	7190.67	24.7143	33.5731
12	M	3-month	146.804	0.488618	2.62194	8.67452	104.333	2.62692	144.836	16625.5	7712.16	1857.4	0.000239662	72006	0.797679	494.284	27389.2	5585.76	9568.44	8.16667	38.1027
13	F	3-month	151.906	0.505599	2.39095	8.72954	119.167	2.22735	118.836	19420.7	9188.11	2526.79	0.00029751	89386.5	0.99022	661.738	30071.2	6324.67	9521.64	1.16667	51.2917
14	F	3-month	157.232	0.523324	2.79242	8.73919	76.25	2.19409	139.659	17273.5	7970.86	1952.73	0.000177359	53287.1	0.590313	418.833	31746.4	5630.92	7985.99	2	33.2991
15	M	3-month	156.626	0.521307	3.44572	8.66896	48	1.64339	126.405	17717.1	8435.46	2195.11	0.000119175	35806	0.396657	387.453	25948	5864.13	5271.19	4.5	29.0506
16	F	3-month	148.499	0.494257	3.29245	8.58284	68.4	2.31765	178.879	17567.4	8436.66	2257.82	0.000128228	38525.8	0.426787	341.143	26147	6156.29	5429.27	6	29.1572
17	M	3-month	136.724	0.455067	3.17274	8.27971	71.9091	2.53003	181.384	16868.8	8107.91	2115.4	0.000145558	43732.7	0.484469	360.222	25674.8	5892.28	5599.86	12.6364	28.2557
