# Supplementary material for: SynAPSeg: A novel dataset and image analysis framework for deep learning-based synapse detection and quantification
Source: PLoS Comput Biol. 2026 Jul 29;22(7):e1014571. doi: 10.1371/journal.pcbi.1014571 (PMC13432752; doi:10.1371/journal.pcbi.1014571)
Supplement: S12 Data — (XLSX) [file pcbi.1014571.s023.xlsx]

## Sheet: corr_density_vs_dist
age	N	pear_corr_stat	pear_corr_p
12-month	492	0.249691	1.98295e-08
3-month	859	0.00330246	0.923004

## Sheet: density_bins
distance_bin	variable	mwu_statistic	mwu_pvalue	shapiro_group1_W	shapiro_group1_p-value	shapiro_group2_W	shapiro_group2_p-value	levene_W	levene_p-value	group1	N1	group2	N2
proximal (< 40 um)	binned_density	8	0.0103426	0.888541	0.310614	0.936908	0.48486	0.373962	0.550009	12-month	6	3-month	11
intermediate (> 40 um, < 68 um)	binned_density	7	0.00711054	0.907088	0.417521	0.917941	0.30186	0.0578053	0.813254	12-month	6	3-month	11
distal (> 68 um)	binned_density	11	0.573427	0.903929	0.398121	0.925464	0.404787	0.0419436	0.841468	12-month	3	3-month	10

## Sheet: dend_extent
age	uid	ex_i	dend_id	dend_boundary_point	distance_from_soma
3-month	0_33	0	33	origin	11.7822
3-month	0_38	0	38	origin	7.0257
3-month	0_41	0	41	origin	28.4511
3-month	0_43	0	43	origin	9.61518
3-month	0_208	0	208	origin	40.8629
3-month	0_209	0	209	origin	34.1059
3-month	1_26	1	26	origin	27.5564
3-month	1_100	1	100	origin	23.0964
3-month	1_624	1	624	origin	57.6574
3-month	1_875	1	875	origin	26.3777
3-month	1_876	1	876	origin	50.6693
3-month	1_877	1	877	origin	19.3198
3-month	1_878	1	878	origin	18.9916
12-month	2_18	2	18	origin	56.1979
12-month	2_19	2	19	origin	35.4675
12-month	2_181	2	181	origin	86.6869
12-month	3_85	3	85	origin	15.6882
12-month	3_197	3	197	origin	48.5442
12-month	3_1095	3	1095	origin	29.2588
12-month	3_1096	3	1096	origin	23.0473
12-month	3_1097	3	1097	origin	26.6421
12-month	4_152	4	152	origin	17.9623
12-month	4_940	4	940	origin	38.4791
12-month	4_1458	4	1458	origin	33.3034
12-month	4_1459	4	1459	origin	36.4797
12-month	4_1460	4	1460	origin	21.8399
12-month	4_1461	4	1461	origin	19.2496
12-month	6_25	6	25	origin	17.802
12-month	6_33	6	33	origin	12.1799
12-month	6_177	6	177	origin	27.7363
12-month	7_1	7	1	origin	54.5152
12-month	7_31	7	31	origin	10.6588
12-month	7_190	7	190	origin	8.57301
12-month	7_215	7	215	origin	37.8253
12-month	7_337	7	337	origin	15.6737
12-month	8_11	8	11	origin	11.3401
12-month	8_13	8	13	origin	31.8197
12-month	8_746	8	746	origin	47.9808
12-month	8_747	8	747	origin	8.9926
12-month	8_748	8	748	origin	8.59342
12-month	8_749	8	749	origin	21.9928
3-month	9_7	9	7	origin	26.1847
3-month	9_587	9	587	origin	37.915
3-month	9_588	9	588	origin	37.6686
3-month	9_591	9	591	origin	11.447
3-month	9_592	9	592	origin	13.0653
3-month	9_593	9	593	origin	13.3227
3-month	10_2	10	2	origin	106.511
3-month	10_25	10	25	origin	22.5288
3-month	10_479	10	479	origin	48.745
3-month	10_480	10	480	origin	86.9017
3-month	10_481	10	481	origin	81.1011
3-month	10_482	10	482	origin	33.5644
3-month	11_293	11	293	origin	40.2588
3-month	11_440	11	440	origin	34.6769
3-month	11_473	11	473	origin	50.4909
3-month	11_474	11	474	origin	34.6278
3-month	11_475	11	475	origin	12.7109
3-month	11_477	11	477	origin	40.6081
3-month	12_32	12	32	origin	4.49788
3-month	12_490	12	490	origin	19.1229
3-month	12_492	12	492	origin	70.7813
3-month	12_493	12	493	origin	50.6551
3-month	12_494	12	494	origin	43.591
3-month	13_7	13	7	origin	24.6651
3-month	13_79	13	79	origin	10.2554
3-month	13_295	13	295	origin	13.2896
3-month	13_492	13	492	origin	40.0508
3-month	14_20	14	20	origin	28.1158
3-month	14_39	14	39	origin	7.88221
3-month	14_93	14	93	origin	46.1613
3-month	14_132	14	132	origin	62.7981
3-month	14_212	14	212	origin	21.8459
3-month	15_2	15	2	origin	43.3502
3-month	15_347	15	347	origin	77.6641
3-month	15_348	15	348	origin	30.53
3-month	15_350	15	350	origin	59.2638
3-month	16_445	16	445	origin	37.5497
3-month	17_4	17	4	origin	35.461
3-month	17_34	17	34	origin	41.1107
3-month	17_184	17	184	origin	48.9366
3-month	17_325	17	325	origin	17.3841
3-month	17_534	17	534	origin	24.3798
3-month	17_535	17	535	origin	27.9146
3-month	17_536	17	536	origin	37.9666
3-month	17_538	17	538	origin	57.6516
3-month	17_539	17	539	origin	61.7014
3-month	0_33	0	33	end	53.7822
3-month	0_38	0	38	end	29.0257
3-month	0_41	0	41	end	48.4511
3-month	0_43	0	43	end	23.6152
3-month	0_208	0	208	end	64.8629
3-month	0_209	0	209	end	50.1059
3-month	1_26	1	26	end	47.5564
3-month	1_100	1	100	end	47.0964
3-month	1_624	1	624	end	75.6574
3-month	1_875	1	875	end	82.3777
3-month	1_876	1	876	end	84.6693
3-month	1_877	1	877	end	27.3198
3-month	1_878	1	878	end	28.9916
12-month	2_18	2	18	end	128.198
12-month	2_19	2	19	end	83.4675
12-month	2_181	2	181	end	110.687
12-month	3_85	3	85	end	31.6882
12-month	3_197	3	197	end	64.5442
12-month	3_1095	3	1095	end	41.2588
12-month	3_1096	3	1096	end	43.0473
12-month	3_1097	3	1097	end	60.6421
12-month	4_152	4	152	end	35.9623
12-month	4_940	4	940	end	54.4791
12-month	4_1458	4	1458	end	53.3034
12-month	4_1459	4	1459	end	44.4797
12-month	4_1460	4	1460	end	63.8399
12-month	4_1461	4	1461	end	45.2496
12-month	6_25	6	25	end	51.802
12-month	6_33	6	33	end	40.1799
12-month	6_177	6	177	end	45.7363
12-month	7_1	7	1	end	74.5152
12-month	7_31	7	31	end	42.6588
12-month	7_190	7	190	end	40.573
12-month	7_215	7	215	end	75.8253
12-month	7_337	7	337	end	43.6737
12-month	8_11	8	11	end	31.3401
12-month	8_13	8	13	end	89.8197
12-month	8_746	8	746	end	131.981
12-month	8_747	8	747	end	70.9926
12-month	8_748	8	748	end	78.5934
12-month	8_749	8	749	end	53.9928
3-month	9_7	9	7	end	86.1847
3-month	9_587	9	587	end	59.915
3-month	9_588	9	588	end	53.6686
3-month	9_591	9	591	end	29.447
3-month	9_592	9	592	end	43.0653
3-month	9_593	9	593	end	23.3227
3-month	10_2	10	2	end	132.511
3-month	10_25	10	25	end	58.5288
3-month	10_479	10	479	end	78.745
3-month	10_480	10	480	end	108.902
3-month	10_481	10	481	end	107.101
3-month	10_482	10	482	end	73.5644
3-month	11_293	11	293	end	58.2588
3-month	11_440	11	440	end	46.6769
3-month	11_473	11	473	end	92.4909
3-month	11_474	11	474	end	66.6278
3-month	11_475	11	475	end	54.7109
3-month	11_477	11	477	end	56.6081
3-month	12_32	12	32	end	24.4979
3-month	12_490	12	490	end	39.1229
3-month	12_492	12	492	end	120.781
3-month	12_493	12	493	end	94.6551
3-month	12_494	12	494	end	67.591
3-month	13_7	13	7	end	94.6651
3-month	13_79	13	79	end	26.2554
3-month	13_295	13	295	end	61.2896
3-month	13_492	13	492	end	80.0508
3-month	14_20	14	20	end	72.1158
3-month	14_39	14	39	end	35.8822
3-month	14_93	14	93	end	64.1613
3-month	14_132	14	132	end	82.7981
3-month	14_212	14	212	end	37.8459
3-month	15_2	15	2	end	59.3502
3-month	15_347	15	347	end	95.6641
3-month	15_348	15	348	end	66.53
3-month	15_350	15	350	end	83.2638
3-month	16_445	16	445	end	75.5497
3-month	17_4	17	4	end	51.461
3-month	17_34	17	34	end	69.1107
3-month	17_184	17	184	end	72.9366
3-month	17_325	17	325	end	41.3841
3-month	17_534	17	534	end	42.3798
3-month	17_535	17	535	end	39.9146
3-month	17_536	17	536	end	49.9666
3-month	17_538	17	538	end	87.6516
3-month	17_539	17	539	end	101.701
