# Supplementary material for: SynAPSeg: A novel dataset and image analysis framework for deep learning-based synapse detection and quantification
Source: PLoS Comput Biol. 2026 Jul 29;22(7):e1014571. doi: 10.1371/journal.pcbi.1014571 (PMC13432752; doi:10.1371/journal.pcbi.1014571)
Supplement: S13 Data — (XLSX) [file pcbi.1014571.s024.xlsx]

## Sheet: summary_data
ex_i	dend_id	age	sex	soma_centroid_id	dend_length	soma_raw_index	soma_raw_z	soma_raw_y	soma_raw_x	soma_raw_z_um	soma_raw_y_um	soma_raw_x_um	soma_centroid	voxel_offset	distance_from_soma	bin_size_um	num_bins	mean_binned_psd95	mean_smoothed_psd95	mean_binned_pv	mean_smoothed_pv	mean_binned_density	mean_continuous_density	mean_smoothed_continuous_density	binned_feature_mean_intensity_mean	pearson_r_binned_feature_mean_intensity_mean	pearson_p_binned_feature_mean_intensity_mean	binned_feature_mean_area	pearson_r_binned_feature_mean_area	pearson_p_binned_feature_mean_area	binned_feature_total_intensity_mean	pearson_r_binned_feature_total_intensity_mean	pearson_p_binned_feature_total_intensity_mean	binned_feature_total_area	pearson_r_binned_feature_total_area	pearson_p_binned_feature_total_area	cont_feature_mean_intensity_mean	pearson_r_cont_feature_mean_intensity_mean	pearson_p_cont_feature_mean_intensity_mean	cont_feature_mean_area	pearson_r_cont_feature_mean_area	pearson_p_cont_feature_mean_area	cont_feature_total_intensity_mean	pearson_r_cont_feature_total_intensity_mean	pearson_p_cont_feature_total_intensity_mean	cont_feature_total_area	pearson_r_cont_feature_total_area	pearson_p_cont_feature_total_area	smoothed_feature_mean_intensity_mean
0	33	3-month	M	0	42.1082	0	11	1136.52	929.872	5.06	80.693	66.0209	[48.74303802393032, 13.125907835635715]	[31.949999999999996, 52.894999999999996]	11.7822	2	22	9644	9655.83	8436.92	8573.43	3.15909	3.26724	3.26724	7930.2	0.654524	0.000949633	135.018	0.425785	0.0481853	52166.2	0.974438	1.93481e-14	881	0.966483	2.81133e-13	7957.05	0.653366	7.41301e-65	135.949	0.322014	4.65235e-14	53858.5	0.973422	0	908.073	0.955374	1.4966e-277	7957.05
0	38	3-month	M	1	23.2121	1	0	841.623	1185.42	0	59.7552	84.165	[0.7542183817154964, -6.714977630455095]	[59.001, 90.88]	7.0257	2	12	9415.85	9428.45	13134.8	13080.3	2.04167	2.03846	2.03846	8020.39	0.646179	0.0231937	130.527	0.229139	0.47376	34389.9	0.89385	8.85988e-05	539.917	0.938421	6.28516e-06	8076.61	0.574087	3.40835e-24	130.936	0.146117	0.0184047	34354.8	0.872818	2.38193e-82	537.481	0.93055	1.42975e-114	8076.61
0	41	3-month	M	3	20.8451	3	9	1418.17	2221.19	4.14	100.69	157.704	[46.091179850202586, 10.166246313446322]	[54.599, 147.53799999999998]	28.4511	2	11	10722.9	10830.3	9047.94	9135.14	2.5	2.55512	2.55512	8754.53	0.563509	0.0710294	184.027	0.0118601	0.972392	45479.7	0.987642	1.49099e-08	921.818	0.951817	6.45965e-06	8794.06	0.570965	2.24776e-23	183.083	0.0878876	0.162566	46589.9	0.981697	1.63566e-183	946.232	0.939157	5.98764e-119	8794.06
0	43	3-month	M	2	15.6978	2	0	1076.27	1667.02	0	76.4153	118.358	[9.60429683698267, -8.944876813395481]	[66.81099999999999, 127.30299999999998]	9.61518	2	8	9469.19	9514.34	14821.8	15138.5	1.75	1.72959	1.72959	7779.45	0.508653	0.198011	138.312	-0.465333	0.24527	27722.2	0.984823	8.63991e-06	459.625	0.767151	0.0263067	7810.01	0.536188	5.53494e-16	137.289	-0.301352	1.76954e-05	27574.4	0.986297	8.78283e-154	460.056	0.850684	4.43143e-56	7810.01
0	208	3-month	M	3	24.4061	3	9	1418.17	2221.19	4.14	100.69	157.704	[57.948179850202585, 25.36024631344631]	[42.742, 132.344]	40.8629	2	13	9412.52	9504.69	7782.57	7799.2	2.46154	2.59549	2.59549	8133.51	0.0320841	0.91713	139.674	-0.344294	0.249343	40093.9	0.980734	3.77905e-09	664.692	0.881041	6.93497e-05	8172.14	-0.0683168	0.247811	140.49	-0.394948	3.44475e-12	42311.5	0.978093	5.63311e-197	702.757	0.870255	6.12507e-90	8172.14
0	209	3-month	M	3	16.7212	3	9	1418.17	2221.19	4.14	100.69	157.704	[47.51117985020259, -9.429753686553681]	[53.178999999999995, 167.134]	34.1059	2	9	10159	9994.63	5780.96	5443.14	2.16667	2.1619	2.1619	8654.95	0.165539	0.670374	185.706	-0.315407	0.408369	37848	0.95649	5.42087e-05	778.778	0.869014	0.00235063	8593.94	0.300486	9.36622e-06	180.67	0.024797	0.720903	37751.7	0.972576	1.00721e-133	782.81	0.931263	3.70052e-93	8593.94
1	100	3-month	M	1	24.0326	1	4	1313.94	873.063	1.84	93.2897	61.9875	[-14.772276882780133, 34.01347603968584]	[108.06199999999998, 27.973999999999997]	23.0964	2	13	9807.68	9870.65	4741.81	4831.58	1.07692	1.1236	1.1236	6926.3	0.819975	0.000598586	83.8077	0.688801	0.00922172	18058	0.985335	8.50191e-10	216.769	0.903751	2.26273e-05	7626.16	0.593394	8.65006e-27	92.5253	0.462857	1.39595e-15	18848.7	0.984473	2.85115e-202	227.408	0.922314	2.00526e-111	7626.16
1	875	3-month	M	1	56.1797	1	4	1313.94	873.063	1.84	93.2897	61.9875	[-21.304276882780144, 38.344476039685844]	[114.594, 23.642999999999997]	26.3777	2	29	11670.2	11861.6	5894.23	5995.97	2.08621	2.16018	2.16018	8811.59	0.765001	1.34573e-06	130.107	0.722397	9.65267e-06	42349.8	0.970955	2.65267e-18	625.172	0.95113	2.6507e-15	9230.05	0.680293	6.19839e-92	138.791	0.476655	3.43512e-39	44133.2	0.964507	0	648.778	0.927627	4.73039e-287	9230.05
1	876	3-month	M	2	35.1018	2	17	839.48	608.249	7.82	59.6031	43.1857	[-50.37593623187858, 6.833685548974437]	[109.97899999999998, 36.352]	50.6693	2	18	10551.9	10513.5	5695.55	5681.65	2.02778	2.05122	2.05122	7916.6	0.555905	0.0165981	120.61	0.340051	0.16737	34118.5	0.975118	6.83226e-12	511.667	0.924666	4.11012e-08	7940.11	0.504416	2.35188e-30	122.74	0.193896	3.52712e-05	34540.7	0.98253	0	519.169	0.937131	1.71998e-206	7940.11
1	877	3-month	M	1	9.61823	1	4	1313.94	873.063	1.84	93.2897	61.9875	[-0.21727688278014057, 27.62347603968584]	[93.50699999999999, 34.364]	19.3198	2	5	13743.6	13750.2	7960.62	7902.49	2.6	2.58547	2.58547	11228.1	0.793376	0.109185	157.44	-0.342562	0.572524	58967.8	0.996816	0.000215525	810.8	0.940645	0.0172035	11246.1	0.66983	1.48355e-16	156.014	-0.206759	0.0253088	58834	0.993016	1.34976e-108	801.983	0.95472	2.19942e-62	11246.1
1	878	3-month	M	1	10.0695	1	4	1313.94	873.063	1.84	93.2897	61.9875	[-0.9272768827801343, 25.351476039685842]	[94.21699999999998, 36.635999999999996]	18.9916	2	6	10824.4	11181.9	7938.59	8348.78	1.66667	1.85841	1.85841	7750.65	0.770126	0.0731897	105.997	0.677666	0.139104	31339.4	0.968869	0.00143866	422.333	0.91313	0.0109919	9335.81	0.20506	0.029347	126.854	0.137537	0.146309	34996.1	0.928798	1.13861e-49	476.027	0.831008	4.81739e-30	9335.81
1	624	3-month	M	1	19.0802	1	4	1313.94	873.063	1.84	93.2897	61.9875	[56.93772311721985, -31.16452396031415]	[36.352, 93.15199999999999]	57.6574	2	10	9503.09	9455.81	6723.87	6785.35	1.45	1.49333	1.49333	7773.53	0.507031	0.134715	102.758	0.583672	0.0764859	25051.6	0.954736	1.73863e-05	333.8	0.963563	7.37947e-06	7878.08	0.552971	2.02979e-19	107.607	0.449509	1.3709e-12	25715.3	0.937163	5.95599e-104	344.716	0.936545	1.71421e-103	7878.08
1	26	3-month	M	0	20.2985	0	12	1050.15	1368.62	5.52	74.5606	97.1723	[38.20856383375119, -18.55773355765959]	[36.352, 115.72999999999999]	27.5564	2	11	12301.4	12515.3	8281.11	8449.82	2.59091	2.7549	2.7549	10510	0.392824	0.232053	161.103	0.167781	0.621931	55244.7	0.980567	1.13163e-07	841.909	0.941917	1.47607e-05	10596	0.290949	2.29104e-06	163.582	-0.129362	0.0389912	58889.1	0.974835	6.26474e-167	896.098	0.920156	5.14894e-105	10596
2	18	12-month	F	1	73.9868	1	17	2239.49	1931.29	7.82	159.003	137.121	[122.72249572647198, 1.5824097072596999]	[36.281, 135.539]	56.1979	2	37	12779.2	12766.2	12844.5	12833.7	3.13514	3.13163	3.13163	10977.5	0.43817	0.00667825	115.55	0.268127	0.108602	70838.7	0.968313	1.1276e-22	741.297	0.932992	4.182e-17	10914	0.432828	2.71717e-44	115.379	0.252118	3.99838e-15	70721.3	0.968743	0	740.655	0.943149	0	10914
2	19	12-month	F	0	48.4944	0	5	1729.93	273.865	2.3	122.825	19.4444	[78.30811473479274, 13.125417771958872]	[44.516999999999996, 6.318999999999999]	35.4675	2	25	13081	12913	11947.8	12020.5	3.24	3.29556	3.29556	11262.6	0.494184	0.0120407	127.891	0.289706	0.160108	74779.3	0.977174	5.65089e-17	842.24	0.948705	5.43515e-13	11151.5	0.596478	4.62941e-62	128.648	0.160606	5.06287e-05	75754	0.980157	0	856.376	0.945836	0	11151.5
2	181	12-month	F	0	25.3774	0	5	1729.93	273.865	2.3	122.825	19.4444	[104.64911473479273, -0.293582228041128]	[18.176, 19.738]	86.6869	2	13	13355.4	13315.5	6362.74	6363.46	2.34615	2.31159	2.31159	11951.9	-0.2393	0.431038	118.147	-0.578382	0.0383854	55680.6	0.866855	0.000125266	541.846	0.772059	0.00198541	11852.9	-0.0417223	0.490007	118.287	-0.480605	2.33958e-17	54706.4	0.922957	1.26862e-115	532.083	0.862428	5.3196e-83	11852.9
3	197	12-month	F	0	16.9271	0	9	1014.91	13.6086	4.14	72.0587	0.966212	[61.83467689162989, -11.529787573253657]	[10.223999999999998, 12.495999999999999]	48.5442	2	9	10413	10464.5	7082.52	7217.15	1.77778	1.81667	1.81667	8934.03	0.408127	0.275502	141.519	-0.209905	0.587775	32324.2	0.916402	0.000512143	496.889	0.718146	0.0293236	8975.12	0.164168	0.0172661	142.475	-0.506784	4.21666e-15	32793.4	0.906972	4.74412e-80	504.067	0.653872	5.35768e-27	8975.12
3	1095	12-month	F	3	12.6103	3	12	1442.28	2027.17	5.52	102.402	143.929	[35.73283514271573, -14.82683042871463]	[66.669, 158.75599999999997]	29.2588	2	7	9262.26	9330.31	10769.7	11140.1	1.14286	1.20323	1.20323	5599.84	0.841258	0.0176691	86.3571	0.792365	0.0336207	17786.5	0.995726	2.28827e-06	273.857	0.933855	0.00208513	6527.87	0.727839	7.54313e-27	101.996	0.559327	3.88919e-14	18778	0.993865	3.19607e-148	286.529	0.914731	4.30343e-62	6527.87
3	1096	12-month	F	0	21.8412	0	9	1014.91	13.6086	4.14	72.0587	0.966212	[22.85567689162989, -16.854787573253656]	[49.202999999999996, 17.820999999999998]	23.0473	2	11	9462.14	9445.08	9723.99	9768.99	1.63636	1.60073	1.60073	8101.47	-0.212463	0.530525	117.926	-0.564247	0.0705795	26299.7	0.992908	1.23474e-09	363.273	0.96142	2.40933e-06	8029.26	0.0379146	0.532758	115.925	-0.428687	1.2489e-13	25734.6	0.993952	5.06053e-262	357.297	0.940752	2.68024e-129	8029.26
3	1097	12-month	F	2	35.0635	2	9	2201.13	1890.19	4.14	156.28	134.204	[4.837391780861736, 59.866798336963]	[151.44299999999998, 74.33699999999999]	26.6421	2	18	8612.72	8635.52	7512.49	7580.63	1.19444	1.20213	1.20213	6320.37	0.377051	0.12297	100.526	0.194441	0.439438	15868.2	0.987037	3.84937e-14	247.5	0.943783	4.20181e-09	6598.63	0.109246	0.0178277	106.327	-0.224079	9.22358e-07	15969.3	0.985392	0	249.674	0.944964	3.21702e-229	6598.63
3	85	12-month	F	1	17.7484	1	22	1392.97	1062.85	10.12	98.9007	75.4626	[25.13170149835969, -3.7734439183442134]	[73.76899999999999, 79.23599999999999]	15.6882	2	9	11245.4	11194.7	12722.4	12717.2	3.33333	3.31707	3.31707	9520.35	-0.561784	0.115449	118.739	0.0767772	0.844357	62190.8	0.986741	8.72431e-07	796.778	0.902769	0.000857163	9465.56	-0.473808	7.20957e-13	118.892	0.0245773	0.726493	61797.2	0.975783	5.80654e-136	790.278	0.861521	1.13151e-61	9465.56
4	940	12-month	F	1	16.8359	1	18	1357.45	1698.93	8.28	96.379	120.624	[53.566022270579445, -2.773865103875636]	[42.812999999999995, 123.39799999999998]	38.4791	2	9	7454.15	7536.67	7252.39	7439.9	1.55556	1.60829	1.60829	5823.02	0.523178	0.148357	98.0537	0.537504	0.135575	20289.8	0.988421	5.43811e-07	349.444	0.977034	5.91035e-06	5980.64	0.505949	1.66175e-15	102.969	0.456116	1.51126e-12	20875.9	0.990204	8.10447e-186	359.442	0.975671	1.1052e-143	5980.64
4	1458	12-month	F	1	21.2236	1	18	1357.45	1698.93	8.28	96.379	120.624	[52.572022270579446, 2.764134896124361]	[43.806999999999995, 117.85999999999999]	33.3034	2	11	9125.7	9128.11	8662.81	8812.57	1.95455	1.97436	1.97436	7576.94	-0.227772	0.500571	159.471	-0.149087	0.661747	29409.7	0.979163	1.54582e-07	615.364	0.863365	0.000616943	7626.54	-0.29545	6.67296e-07	160.876	-0.135435	0.0252333	29875.5	0.97981	1.7098e-191	629.176	0.860309	2.81239e-81	7626.54
4	1459	12-month	F	1	9.309	1	18	1357.45	1698.93	8.28	96.379	120.624	[44.83302227057945, 6.811134896124358]	[51.54599999999999, 113.81299999999999]	36.4797	2	5	9005.4	9049.91	7834.58	7830.27	1.9	1.97967	1.97967	7358.49	0.928906	0.022511	128.45	0.750972	0.143476	29042.1	0.998729	5.43703e-05	508.8	0.998245	8.82382e-05	7550.6	0.565747	9.20308e-12	133.477	0.12534	0.167172	30381.9	0.984107	1.10277e-92	531.35	0.952989	1.36712e-64	7550.6
4	1460	12-month	F	0	43.6584	0	17	1407.95	167.06	7.82	99.9644	11.8613	[62.4054023996903, 3.6252607846172538]	[37.559, 8.235999999999999]	21.8399	2	22	9279.73	9245.07	7244.07	7221.15	1.97727	1.95892	1.95892	6853.62	0.743417	7.34915e-05	124.446	0.443134	0.0388744	32311.4	0.981512	7.80199e-16	563.136	0.94593	3.08117e-11	6804.03	0.737936	2.0464e-99	122.672	0.464612	5.69522e-32	31981.9	0.980014	0	555.476	0.955337	5.98645e-304	6804.03
4	1461	12-month	F	1	26.5856	1	18	1357.45	1698.93	8.28	96.379	120.624	[32.621022270579445, 28.111134896124355]	[63.757999999999996, 92.51299999999999]	19.2496	2	14	7875.02	7964.56	12146.1	12332.5	1.35714	1.43387	1.43387	5629.42	0.65548	0.0109311	123.125	0.542672	0.0449516	18160.9	0.990033	1.38526e-11	396.857	0.916039	4.21228e-06	5938.9	0.60991	5.70881e-33	131.111	0.44226	2.81363e-16	19221.8	0.989185	7.87834e-259	422.548	0.893956	2.21618e-109	5938.9
4	152	12-month	F	1	18.6617	1	18	1357.45	1698.93	8.28	96.379	120.624	[-17.149977729420556, 6.030134896124352]	[113.529, 114.594]	17.9623	2	10	8900.76	8956.53	8929.8	9098.28	1.7	1.8008	1.8008	6586.66	0.386543	0.269853	147.843	-0.186979	0.604986	24453.8	0.993732	6.70392e-09	465.8	0.857554	0.00151128	7197.95	0.079338	0.210333	148.332	-0.607546	1.02562e-26	25984.3	0.990382	6.5772e-216	493.171	0.711663	4.65115e-40	7197.95
6	25	12-month	F	0	34.8549	0	22	1209.51	1680.64	10.12	85.8751	119.326	[38.5891442605572, 30.078773866219564]	[47.285999999999994, 89.24699999999999]	17.802	2	18	9589.46	9489.67	8265.73	8364.18	2.02778	2.04914	2.04914	7736.95	-0.459234	0.0552171	159.537	-0.611957	0.00695195	30738.1	0.942564	4.96911e-09	613.056	0.780482	0.000132551	7673.77	-0.359673	7.11204e-14	157.689	-0.510092	2.4191e-28	30910.1	0.946687	2.43915e-201	618.41	0.836498	7.44111e-108	7673.77
6	177	12-month	F	1	19.7195	1	3	1166.73	2225.26	1.38	82.8377	157.993	[-27.496250948037314, 2.929358444866182]	[110.33399999999999, 155.064]	27.7363	2	10	7832.35	7845.2	5622.31	5610.83	1.55	1.52471	1.52471	6238.32	-0.151309	0.676486	137.773	-0.664927	0.035922	19251.3	0.957411	1.36706e-05	401.2	0.504025	0.137428	6090.02	0.190739	0.00188923	137.805	-0.354405	3.35644e-09	18906.9	0.983541	5.72377e-196	394.916	0.869749	5.0134e-82	6090.02
6	33	12-month	F	1	29.0151	1	3	1166.73	2225.26	1.38	82.8377	157.993	[37.32674905196268, 6.337358444866197]	[45.510999999999996, 151.65599999999998]	12.1799	2	15	9105.09	9074.3	9165.17	9146.4	3.33333	3.40327	3.40327	6444.9	0.318537	0.247224	164.182	-0.700807	0.00361028	43599.4	0.9894	2.79729e-12	1033.47	0.953261	3.95713e-08	6405.78	0.471931	9.39994e-22	163.621	-0.628323	1.04348e-41	44424.3	0.991966	0	1052.71	0.94284	2.85214e-176	6405.78
7	1	12-month	F	0	21.747	0	10	1092.44	279.275	4.6	77.563	19.8285	[71.74104097730653, -16.52347933221828]	[5.821999999999999, 36.352]	54.5152	2	11	6657.34	6657.46	6395.07	6348.46	1.59091	1.58885	1.58885	4679.27	0.365632	0.268818	183.702	-0.439969	0.175685	15054.9	0.985562	2.99352e-08	563.545	0.768763	0.00569288	4682.58	0.325371	1.67743e-08	184.457	-0.320982	2.66837e-08	15076.3	0.987283	1.13764e-229	569.61	0.806982	3.8024e-67	4682.58
7	337	12-month	F	3	29.1752	3	22	1130.79	1561.4	10.12	80.2861	110.859	[39.4610618176852, 13.518179423516443]	[40.824999999999996, 97.341]	15.6737	2	15	7733.49	7701.18	5327.88	5313.43	2	2.06461	2.06461	5229.12	0.681066	0.0051842	132.898	0.710577	0.00298712	23761.3	0.989635	2.41933e-12	629.467	0.967955	3.52714e-09	5113.06	0.739036	1.06349e-62	132.37	0.741693	2.2701e-63	24627.9	0.98905	2.9342e-296	654.722	0.961742	3.82555e-201	5113.06
7	215	12-month	F	1	38.628	1	4	1123.58	627.628	1.84	79.7741	44.5616	[-29.920888616251005, 38.739598228776515]	[109.695, 5.821999999999999]	37.8253	2	20	6784.11	6788.61	4814.15	4856.24	1.375	1.43092	1.43092	4470.22	0.649082	0.00195799	126.587	0.519353	0.0189378	13797.3	0.991026	3.47034e-17	388.8	0.936029	1.34901e-09	4885.51	0.447709	7.33169e-24	136.839	0.313383	7.54735e-12	14360.3	0.988178	0	405.195	0.941376	2.25978e-216	4885.51
7	190	12-month	F	2	33.7907	2	2	1379.55	1444.23	0.92	97.9484	102.54	[-3.5816482115153434, -7.226015127947036]	[101.52999999999999, 109.76599999999999]	8.57301	2	17	7353.76	7356.94	7534.23	7576.02	1.79412	1.77237	1.77237	5864.49	-0.0429825	0.869891	150.051	-0.234758	0.364422	21020.1	0.992859	2.87651e-15	528	0.91531	2.60501e-07	5760.34	0.337572	1.39712e-11	146.443	0.0661977	0.197888	20771.9	0.991009	0	522.061	0.896499	1.04184e-135	5760.34
7	31	12-month	F	0	32.2832	0	10	1092.44	279.275	4.6	77.563	19.8285	[38.72604097730653, -3.3884793322182816]	[38.836999999999996, 23.217]	10.6588	2	17	5993.17	6043.28	5410.52	5500.58	1.08824	1.13995	1.13995	4199.03	0.542804	0.0243551	149.822	0.15677	0.54792	9882.86	0.981501	3.50708e-12	339.176	0.900611	8.28086e-07	4152.16	0.639603	1.82298e-49	146.713	0.283495	3.63097e-09	10363.2	0.981645	1.73858e-301	355.715	0.857625	3.28154e-122	4152.16
8	746	12-month	M	1	85.4782	1	0	1854.72	1341.78	0	131.685	95.2662	[125.86338719092794, 18.87017104241714]	[5.821999999999999, 76.39599999999999]	47.9808	2	43	7026.06	7027.51	7600.56	7621.32	2.0814	2.08573	2.08573	4903.61	0.737625	1.67487e-08	150.66	0.527977	0.000274015	23108	0.945577	1.33351e-21	692.093	0.90065	1.97443e-16	5040.92	0.650653	2.76618e-139	157.624	0.299482	3.0705e-25	23217	0.94706	0	694.14	0.883448	0	5040.92
8	11	12-month	M	0	20.4485	0	10	1112.04	709.05	4.6	78.9545	50.3425	[26.55649249549775, 13.493520464514226]	[52.397999999999996, 36.849]	11.3401	2	11	6549.86	6537.47	7275.58	7304.01	1	1.03226	1.03226	4713.38	0.701789	0.0160797	173.788	0.130114	0.702975	9572.49	0.995452	1.67834e-10	352.273	0.888976	0.000251932	4582.49	0.471252	4.09241e-15	162.788	0.545829	1.17421e-20	9882.1	0.992747	2.43341e-228	362	0.912194	2.67769e-97	4582.49
8	748	12-month	M	0	71.277	0	10	1112.04	709.05	4.6	78.9545	50.3425	[73.13249249549774, -4.7534795354857735]	[5.821999999999999, 55.096]	8.59342	2	36	6826.24	6825.23	6472.05	6449.4	1.54167	1.53058	1.53058	5070.06	0.408236	0.0134463	164.877	-0.210978	0.216774	15923.6	0.959916	2.33462e-20	499.472	0.765812	5.26488e-08	5085.32	0.298467	1.24675e-20	166.536	-0.28336	1.14041e-18	15780.2	0.9563	0	496.835	0.752231	1.10264e-170	5085.32
8	13	12-month	M	2	58.7549	2	9	1418.48	1451.74	4.14	100.712	103.073	[82.53638593778689, 17.51841515994444]	[18.176, 85.55499999999999]	31.8197	2	30	5931.49	5892.11	7128.46	7149.7	1.35	1.36825	1.36825	3826.52	0.696049	1.94505e-05	155.526	0.512415	0.00379108	12678.7	0.988993	8.77723e-25	500.3	0.944317	4.79129e-15	3958.84	0.684492	1.27894e-108	160.522	0.473439	1.03436e-44	12821.7	0.988886	0	504.368	0.943102	0	3958.84
8	747	12-month	M	0	63.1407	0	10	1112.04	709.05	4.6	78.9545	50.3425	[59.57149249549775, -6.528479535485772]	[19.383, 56.870999999999995]	8.9926	2	32	6235.6	6206.62	6549.18	6477.3	1.1875	1.19697	1.19697	4214.56	0.591492	0.000363437	140.929	0.426048	0.0150429	11055.8	0.987614	1.08075e-25	369.594	0.858005	3.47808e-10	4275.83	0.546557	2.46665e-60	144.236	0.331576	6.19271e-21	11097.9	0.988669	0	370.976	0.86463	1.68057e-228	4275.83
8	749	12-month	M	0	32.5081	0	10	1112.04	709.05	4.6	78.9545	50.3425	[-20.16150750450224, -7.238479535485773]	[99.11599999999999, 57.580999999999996]	21.9928	2	17	7494.49	7588.82	7326.16	7395.49	1.52941	1.58779	1.58779	5614.14	0.767871	0.000319021	139.106	0.0955088	0.715385	18645.8	0.967717	2.19404e-10	431.588	0.929604	6.79268e-08	5692.1	0.755826	6.5712e-74	141.989	-0.00406408	0.93599	19480	0.974353	2.18845e-255	450.565	0.93479	7.407e-178	5692.1
9	7	3-month	F	2	61.575	2	13	1095	1689.95	5.98	77.7448	119.986	[70.14775805717687, 42.17041341792475]	[7.5969999999999995, 77.81599999999999]	26.1847	2	31	12751.1	12747.9	17326	17343.8	1.8871	1.88047	1.88047	11491	0.156849	0.399428	143.87	-0.245353	0.183397	43624.5	0.9659	1.45405e-18	532.806	0.863797	3.91206e-10	11506.8	0.153039	5.70338e-05	144.427	-0.205243	5.83797e-08	43554	0.961331	0	532.889	0.869242	1.93278e-211	11506.8
9	587	3-month	F	1	23.5401	1	16	1372.6	1524.11	7.36	97.4548	108.212	[-37.16115023627883, -6.524446562608219]	[134.61599999999999, 114.73599999999999]	37.915	2	12	13831.9	13834.8	15861.5	15821.5	2.08333	2.07191	2.07191	12023.7	0.1431	0.65728	159.164	-0.469725	0.123368	50276.8	0.946317	3.20762e-06	643.167	0.494763	0.101989	12035.6	0.0641186	0.269069	156.591	-0.267345	2.74415e-06	49952.8	0.946799	2.83249e-148	637.706	0.644395	1.77669e-36	12035.6
9	588	3-month	F	1	17.438	1	16	1372.6	1524.11	7.36	97.4548	108.212	[-35.954150236278835, -9.080446562608216]	[133.409, 117.29199999999999]	37.6686	2	9	13756.8	13742.5	14651.4	14623.4	2.11111	2.13144	2.13144	12394.6	0.540251	0.133202	117.891	-0.222919	0.564261	52681	0.987257	7.59579e-07	494.889	0.922125	0.000401866	12429	0.410637	2.73183e-09	117.268	-0.0759322	0.292663	53299.5	0.984047	6.37056e-146	498.361	0.848443	6.01138e-55	12429
9	591	3-month	F	0	19.3717	0	15	1691.67	1421.36	6.9	120.109	100.916	[3.24265646539871, -11.263740246199262]	[116.86599999999999, 112.17999999999999]	11.447	2	10	12613.3	12593	13531.9	13508.3	2.4	2.32759	2.32759	11206.4	0.557659	0.0939393	123.053	-0.0671358	0.853801	54793.3	0.939148	5.57195e-05	588.7	0.800176	0.00543805	11236.2	0.317003	1.67385e-07	122.262	-0.0452466	0.466709	52862.3	0.934897	1.61253e-118	567.793	0.811672	2.0298e-62	11236.2
9	592	3-month	F	1	31.7359	1	16	1372.6	1524.11	7.36	97.4548	108.212	[32.27684976372116, 24.360553437391772]	[65.178, 83.851]	13.0653	2	16	17676.3	17705.1	15132.8	15150.5	3.0625	3.09141	3.09141	15328.3	-0.0208633	0.938869	145.777	-0.312985	0.237868	93848.1	0.989951	2.70178e-13	880	0.95843	5.15209e-09	15269.1	0.272174	1.49753e-07	144.755	-0.166607	0.00148918	94839.3	0.987606	8.17494e-291	888.235	0.919885	5.30245e-148	15269.1
9	593	3-month	F	1	11.3424	1	16	1372.6	1524.11	7.36	97.4548	108.212	[16.94084976372116, 15.059553437391784]	[80.514, 93.15199999999999]	13.3227	2	6	14614.8	14513.5	19946.2	19951.2	2.5	2.49248	2.49248	12430	-0.375522	0.463194	118.631	-0.412316	0.416574	61346.8	0.864141	0.0264329	578.333	0.692959	0.126938	12376.1	0.0204775	0.815022	117.849	-0.137899	0.113445	61734.8	0.893395	2.34057e-47	583.383	0.742615	1.44882e-24	12376.1
10	480	3-month	M	0	23.3936	0	20	1953.47	1285.54	9.2	138.696	91.2731	[102.34420008332273, 32.20108043990218]	[36.352, 59.071999999999996]	86.9017	2	12	11059.8	11033	10733.9	10693.9	3.20833	3.18798	3.18798	9117.62	-0.388346	0.212214	150.288	0.0459755	0.887175	58032.5	0.990545	5.85799e-10	967.417	0.913475	3.29822e-05	9039.97	-0.114453	0.0664324	148.306	0.227596	0.000227379	57513.6	0.988833	1.13918e-213	957.5	0.926724	7.98421e-111	9039.97
10	481	3-month	M	0	27.4846	0	20	1953.47	1285.54	9.2	138.696	91.2731	[101.13720008332274, 32.62708043990218]	[37.559, 58.645999999999994]	81.1011	2	14	9494.36	9447.19	15145.9	15125.4	1.5	1.51857	1.51857	7839.48	0.440062	0.115336	137.985	0.210841	0.469349	24023.2	0.975573	2.9096e-09	424.071	0.934509	9.88186e-07	7776.27	0.456987	1.83922e-19	134.915	0.430523	3.16588e-17	24281.1	0.982658	9.16821e-257	431.02	0.945895	3.50759e-172	7776.27
10	2	3-month	M	0	26.3923	0	20	1953.47	1285.54	9.2	138.696	91.2731	[128.75620008332274, 24.320080439902185]	[9.94, 66.95299999999999]	106.511	2	14	10228.1	10359.5	9739.78	10000.5	2.5	2.625	2.625	7871.92	0.476986	0.0846017	163.281	0.0709365	0.809573	42204.7	0.977554	1.75909e-09	827.571	0.9224	2.6628e-06	8173.7	0.307753	6.8312e-09	165.193	-0.0830297	0.126514	44073.7	0.977682	4.15472e-231	858.112	0.921824	3.54314e-141	8173.7
10	482	3-month	M	1	40.2382	1	13	1191.48	1651.5	5.98	84.5949	117.256	[70.46585484033791, 0.24831068064506212]	[14.129, 117.008]	33.5644	2	21	9847.02	9961.71	11342.2	11334.3	2.42857	2.53537	2.53537	8395.6	0.383393	0.0862329	162.061	0.103552	0.655104	41621.5	0.98868	4.06719e-17	798.81	0.899437	2.93915e-08	8505.35	0.260344	1.50193e-09	167.146	-0.0490636	0.262699	43631.1	0.987866	0	842.461	0.888887	9.28351e-179	8505.35
10	25	3-month	M	1	37.4831	1	13	1191.48	1651.5	5.98	84.5949	117.256	[46.04185484033792, 26.376310680645062]	[38.553, 90.88]	22.5288	2	19	9414.8	9411.96	12670.3	12642.3	1.42105	1.43059	1.43059	7807.17	0.55436	0.0137743	151.439	0.438849	0.0601508	23805.3	0.97172	4.31746e-12	466.526	0.881114	6.31039e-07	7978.47	0.515631	1.12229e-32	153.873	0.369288	2.42338e-16	23951.4	0.965478	2.68845e-270	465.924	0.844929	8.18357e-127	7978.47
10	479	3-month	M	0	30.6125	0	20	1953.47	1285.54	9.2	138.696	91.2731	[74.08620008332274, 14.096080439902181]	[64.61, 77.17699999999999]	48.745	2	16	9469.94	9580.83	15984.5	16327.1	3.25	3.372	3.372	7964.61	0.670988	0.00443474	123.162	0.739997	0.00104779	56188.7	0.993113	1.93582e-14	894.438	0.941627	5.30255e-08	8169.87	0.632696	2.49482e-43	127.295	0.673769	5.99176e-51	58350.4	0.992873	0	927.784	0.943077	2.02125e-180	8169.87
11	293	3-month	F	0	19.4263	0	10	1239.32	966.058	4.6	87.9919	68.5902	[-39.24010834854275, -6.385848718680194]	[127.23199999999999, 74.976]	40.2588	2	10	8945.58	9015.64	7222.29	7326.92	2.2	2.20518	2.20518	7201.68	0.688245	0.027785	128.51	-0.130482	0.71938	33465.7	0.967278	4.8213e-06	559.1	0.898401	0.000411691	7291.77	0.576745	1.18104e-23	129.458	-0.113318	0.073116	33569.4	0.958438	1.23583e-137	565.076	0.857005	1.18678e-73	7291.77
11	440	3-month	F	0	13.2859	0	10	1239.32	966.058	4.6	87.9919	68.5902	[-34.554108348542755, 6.891151281319814]	[122.54599999999999, 61.69899999999999]	34.6769	2	7	9450.19	9430.09	7253.76	7259.06	2.92857	2.99102	2.99102	7839.5	0.321585	0.481846	143.115	-0.653497	0.111417	46127	0.995976	1.9688e-06	797.286	0.884962	0.00809573	7829.54	0.421928	1.35501e-08	140.206	-0.319549	2.56083e-05	47260.5	0.994285	3.04638e-162	816.539	0.892077	8.33069e-59	7829.54
11	473	3-month	F	1	42.7548	1	8	1126.47	1567.53	3.68	79.9795	111.294	[48.10054382514081, 75.93647167009777]	[31.878999999999998, 35.358]	50.4909	2	22	11552.7	11564.5	10192.1	10321.8	2.63636	2.71704	2.71704	9461.55	0.278692	0.209137	145.496	-0.113428	0.615248	50556.5	0.957483	2.92202e-12	761.545	0.898105	1.42155e-08	9348.5	0.458956	4.70067e-27	143.516	0.14654	0.00110201	52118.5	0.955932	1.71776e-263	787.481	0.907458	4.85234e-187	9348.5
11	474	3-month	F	2	32.6227	2	13	1388.22	2267.95	5.98	98.5634	161.025	[59.08744424785549, 23.568573918591284]	[39.476, 137.456]	34.6278	2	17	11253.5	11254.6	10760.9	10988.5	2.58824	2.6475	2.6475	9319.26	-0.26483	0.304306	172.126	-0.628912	0.00684131	47652.1	0.990571	2.29723e-14	841.824	0.944741	1.15552e-08	9279.03	-0.243644	8.13281e-07	172.703	-0.615055	5.42905e-43	48647.3	0.98977	0	861.54	0.935035	2.54086e-181	9279.03
11	475	3-month	F	1	43.4657	1	8	1126.47	1567.53	3.68	79.9795	111.294	[21.120543825140814, 35.67947167009777]	[58.858999999999995, 75.615]	12.7109	2	22	11304.4	11287.9	19635.7	19945.4	2.52273	2.47352	2.47352	9254.23	0.0850837	0.70657	145.017	0.00805111	0.971634	46921.6	0.937151	1.33693e-10	732.091	0.931724	2.99153e-10	9271.75	0.0699714	0.121524	144.646	-0.0069681	0.877601	46037.1	0.93489	4.08048e-222	715.238	0.915606	1.267e-195	9271.75
11	477	3-month	F	0	16.0326	0	10	1239.32	966.058	4.6	87.9919	68.5902	[-40.518108348542754, 3.34115128131981]	[128.51, 65.249]	40.6081	2	9	8559.13	8702.07	5669.63	5786.88	1.61111	1.73923	1.73923	6953.55	0.0553101	0.88761	136.739	-0.51902	0.152194	22461.9	0.95487	6.15125e-05	423.667	0.831061	0.00550828	7104.65	-0.375355	2.14345e-08	135.975	-0.514947	1.50104e-15	24380.6	0.948284	4.03377e-105	457.914	0.861383	8.19567e-63	7104.65
12	32	3-month	M	1	20.8938	1	19	1035.35	1462.54	8.74	73.51	103.841	[22.4610172898049, 9.055599157842039]	[51.04899999999999, 94.785]	4.49788	2	11	12000.1	11966.7	29679.1	30133	4.45455	4.47093	4.47093	9524.86	-0.511029	0.108165	138.886	-0.315134	0.3452	82929.3	0.953906	5.30757e-06	1220.09	0.946656	1.01344e-05	9486.61	-0.363407	1.79047e-09	140.284	-0.360472	2.46727e-09	83842.6	0.919494	8.46241e-106	1237.91	0.902248	1.67531e-95	9486.61
12	490	3-month	M	1	20.5644	1	19	1035.35	1462.54	8.74	73.51	103.841	[13.728017289804896, 34.331599157842035]	[59.782, 69.509]	19.1229	2	11	9313.63	9372.99	10477.9	9847.59	1.86364	1.875	1.875	7561.35	0.744352	0.0086057	146.436	0.445161	0.170048	29486.6	0.988704	9.96561e-09	564.636	0.918749	6.4615e-05	7527.05	0.679535	3.40992e-38	146.864	0.273888	4.55651e-06	29651	0.98944	1.64007e-228	563.283	0.951682	1.84965e-140	7527.05
12	492	3-month	M	0	51.9805	0	4	1716.98	1064.86	1.84	121.906	75.6051	[116.08366490945188, 19.373052428125426]	[5.821999999999999, 56.23199999999999]	70.7813	2	26	9305.88	9310.99	9054.59	9064.28	4.07692	4.04173	4.04173	7480.19	-0.255862	0.20709	135.244	-0.335544	0.0937801	60644.7	0.979344	3.58521e-18	1084.35	0.91106	1.02064e-10	7493.22	-0.275218	2.45611e-13	135.975	-0.369491	1.61065e-23	60147.4	0.98206	0	1076.12	0.921498	6.4004e-282	7493.22
12	493	3-month	M	0	44.3096	0	4	1716.98	1064.86	1.84	121.906	75.6051	[91.37566490945188, 9.078052428125417]	[30.529999999999998, 66.527]	50.6551	2	23	9564.46	9517.14	10292.8	10163.9	3.3913	3.47165	3.47165	7297.88	-0.213239	0.328606	156.553	-0.520021	0.0109743	48736.6	0.957924	7.39357e-13	972.478	0.785526	8.96187e-06	7257.17	-0.164403	6.75411e-05	156.16	-0.525864	1.06833e-42	49807.5	0.950654	5.47627e-297	994.284	0.754619	3.22712e-108	7257.17
12	494	3-month	M	1	25.5109	1	19	1035.35	1462.54	8.74	73.51	103.841	[-41.012982710195104, 18.42759915784204]	[114.523, 85.413]	43.591	2	13	7645.92	7664.59	12962.1	12914.6	2.42308	2.42988	2.42988	5750.2	0.718644	0.00564697	121.278	0.115093	0.7081	28428.2	0.986096	6.35136e-10	594.385	0.721369	0.00538388	5614.85	0.6215	1.95261e-36	120.447	0.107609	0.0515227	28528.8	0.988064	6.67817e-267	593.683	0.760326	4.7095e-63	5614.85
13	492	3-month	F	0	40.2719	0	19	1546.52	1082.64	8.74	109.803	76.8671	[-17.215923892982644, -35.38391282777836]	[127.01899999999999, 112.25099999999999]	40.0508	2	21	11205.5	11286.8	15232	15254.8	2.88095	3.0054	3.0054	9326.88	0.557288	0.00867665	162.089	-0.156317	0.498629	55847.3	0.983399	1.5143e-15	914.667	0.955073	1.7365e-11	9357.73	0.571735	1.53427e-41	156.982	0.104845	0.0240627	58381.7	0.9785	0	952.641	0.941414	9.62027e-220	9357.73
13	295	3-month	F	3	48.9331	3	22	843.116	2524.56	10.12	59.8612	179.244	[54.03921967566603, 22.2630322732887]	[5.821999999999999, 156.981]	13.2896	2	25	10223.9	10221.4	18646.5	18719	3.1	3.1742	3.1742	8421.28	-0.0544034	0.796189	142.467	-0.218496	0.294043	52145.2	0.918393	9.7449e-11	875.76	0.786935	3.07198e-06	8410.21	0.0666742	0.103634	143.31	-0.30138	5.31255e-14	53476.4	0.927323	3.86377e-256	898.338	0.770963	1.1001e-118	8410.21
13	79	3-month	F	1	17.7161	1	21	1166.05	2034.78	9.66	82.7894	144.469	[-5.889647229092645, -7.399872606756446]	[88.67899999999999, 151.869]	10.2554	2	9	10118.1	10129.3	22232.3	22358.9	3	2.95755	2.95755	8052.47	0.910791	0.000639279	121.661	0.453695	0.219963	50696.2	0.999153	5.82452e-11	756.889	0.986461	9.38318e-07	8141.43	0.752668	5.56022e-40	122.14	0.414647	3.23751e-10	50042.7	0.992555	5.36912e-194	749.311	0.969854	9.74222e-131	8141.43
13	7	3-month	F	2	71.1049	2	6	1342.25	1934.35	2.76	95.2995	137.339	[74.42550586131166, 43.33510535890545]	[20.874, 94.00399999999999]	24.6651	2	36	12177.5	12195.3	18882.6	18876.6	3.23611	3.2672	3.2672	9842.59	0.563119	0.000349462	148.342	-0.0101827	0.952999	65593.6	0.966016	1.47817e-21	959.556	0.922164	1.38235e-15	9858.24	0.508616	1.4936e-58	149.558	-0.115672	0.000620826	66154.5	0.957408	0	970.602	0.929284	0	9858.24
14	132	3-month	F	2	21.8866	2	9	1661.44	1664.18	4.14	117.962	118.157	[80.68742911763155, 9.881935800331064]	[37.275, 108.27499999999999]	62.7981	2	11	11018	10986.3	15331.3	15179.5	2.59091	2.49804	2.49804	8414.63	0.180975	0.594361	165.141	-0.35342	0.286333	43814.7	0.925721	4.35991e-05	843.182	0.829372	0.00159229	8345.29	0.365676	1.73902e-09	165.827	-0.367937	1.35667e-09	42217.1	0.953271	1.60337e-133	814.102	0.845162	8.81294e-71	8345.29
14	39	3-month	F	1	28.1191	1	8	1154.63	1042.31	3.68	81.9786	74.0038	[-5.706444449361257, 20.327750396507447]	[87.68499999999999, 53.675999999999995]	7.88221	2	15	9461.93	9553.14	17375.1	17322	2.6	2.71875	2.71875	6852.74	0.595351	0.0192044	130.492	0.381668	0.160387	38609	0.963968	7.48573e-09	715.333	0.964945	6.27595e-09	7351.32	0.172983	0.00189801	139.015	-0.129402	0.0205856	40326.2	0.935285	1.66707e-145	751.234	0.951699	3.94605e-165	7351.32
14	212	3-month	F	0	17.8857	0	15	1056	469.742	6.9	74.9763	33.3517	[37.84328826192662, 6.868698637039877]	[37.132999999999996, 26.482999999999997]	21.8459	2	9	9929.63	9927.55	8802.4	8799.12	2.05556	1.98529	1.98529	7673.67	-0.20769	0.591812	179.857	-0.610482	0.0807967	31358.1	0.929055	0.000292028	721.111	0.866317	0.00251745	7724.83	-0.347126	3.82064e-08	182.927	-0.709649	9.33601e-38	30333.5	0.937388	4.36328e-110	692.429	0.772619	1.81758e-48	7724.83
14	20	3-month	F	2	45.2851	2	9	1661.44	1664.18	4.14	117.962	118.157	[68.83042911763155, -2.472064199668935]	[49.132, 120.62899999999999]	28.1158	2	23	10458.7	10328.2	24829.8	24651.7	3.86957	3.86121	3.86121	7773.93	0.58151	0.00360971	141.236	0.468895	0.0240098	62495.4	0.859677	1.4751e-07	1107.43	0.957448	8.30409e-13	7699.57	0.544482	4.46061e-46	142.348	0.168802	4.3909e-05	61489.4	0.888621	8.02156e-198	1106.02	0.92747	4.01812e-249	7699.57
14	93	3-month	F	2	18.4765	2	9	1661.44	1664.18	4.14	117.962	118.157	[-36.81757088236843, 41.05093580033106]	[154.77999999999997, 77.106]	46.1613	2	10	9625.48	9555.4	14011.2	14496.9	2.8	2.94802	2.94802	7543.08	0.400687	0.251182	140.939	0.338505	0.338694	43290.3	0.989774	4.72501e-08	829.3	0.970208	3.32479e-06	7516.44	0.494672	7.27906e-14	142.266	0.427051	2.32695e-10	45694.2	0.983953	1.1245e-151	882.005	0.976439	3.7067e-135	7516.44
15	2	3-month	M	1	16.9229	1	11	1168.33	2028.54	5.06	82.9511	144.026	[53.91209267407096, 24.036426251576373]	[29.038999999999998, 119.99]	43.3502	2	9	11977.5	12085.5	11642.3	11931.8	2.38889	2.5025	2.5025	9355.13	0.490675	0.179869	152.542	-0.441297	0.234409	46068.9	0.995007	2.88202e-08	703.778	0.976963	5.97417e-06	9519.8	0.490519	1.66671e-13	157.355	-0.511922	9.37074e-15	48742.3	0.992524	7.76684e-183	743.775	0.947947	2.35814e-100	9519.8
15	347	3-month	M	0	19.3806	0	17	1450.5	1390.23	7.82	102.985	98.7062	[-61.237642583224925, -47.69580370036593]	[164.22299999999998, 146.402]	77.6641	2	10	9108.13	9174.14	8287.81	8379.27	1.75	1.74375	1.74375	7571.02	-0.0831999	0.819255	125.556	-0.318459	0.369826	26425.7	0.981612	4.89169e-07	428.5	0.84645	0.00201201	7692.96	-0.307781	1.16344e-06	129.254	-0.411637	3.12653e-11	26543.1	0.985022	1.07761e-183	433.363	0.882689	5.21041e-80	7692.96
15	348	3-month	M	1	36.9134	1	11	1168.33	2028.54	5.06	82.9511	144.026	[-28.73190732592903, -8.836573748423632]	[111.68299999999999, 152.863]	30.53	2	19	10226.3	10228.4	9782.21	9816.3	2.44737	2.48742	2.48742	8273.17	0.468746	0.0429294	175.947	-0.406436	0.0842047	43006.2	0.993321	2.18595e-17	779.263	0.973022	2.90514e-12	8242.76	0.55264	1.69544e-39	172.804	-0.400864	7.71002e-20	44010.1	0.995109	0	793.168	0.971738	5.78086e-300	8242.76
15	350	3-month	M	1	25.7248	1	11	1168.33	2028.54	5.06	82.9511	144.026	[77.12909267407096, 31.349426251576375]	[5.821999999999999, 112.67699999999999]	59.2638	2	13	11508.5	11517.9	9313.03	9295.27	1.96154	1.89969	1.89969	9027.83	0.330602	0.269902	184.917	-0.273333	0.36621	35811.7	0.978326	7.19018e-09	717.154	0.969713	4.45383e-08	8973.78	0.484428	3.56016e-20	184.358	-0.0432586	0.441329	34745.2	0.979258	7.50139e-222	698.762	0.95443	1.58171e-168	8973.78
16	445	3-month	F	0	38.5939	0	-286.225	2560.07	1463.23	-131.663	181.765	103.889	[36.35666070360742, 56.31913251071704]	[145.408, 47.56999999999999]	37.5497	2	20	9723.91	9828.28	9002.99	9174.9	2.95	3.05339	3.05339	7740.47	0.779222	5.14204e-05	148.649	0.370731	0.107583	48628.6	0.979433	5.80512e-14	904.25	0.958566	2.94045e-11	7816.29	0.750227	3.4533e-89	151.281	0.160395	0.000380062	50632.1	0.976665	0	933.924	0.963843	1.03225e-280	7816.29
17	34	3-month	M	1	28.0636	1	12	1295.97	1761.37	5.52	92.0136	125.057	[60.418588356944696, 27.857981032142376]	[31.595, 97.199]	41.1107	2	15	11343.7	11458.7	13450.4	13752.2	3.56667	3.73684	3.73684	8984.06	0.344878	0.208069	138.858	-0.166614	0.552858	65771.8	0.92764	6.36897e-07	979.933	0.959661	1.54324e-08	9094.06	0.381934	2.54414e-13	141.243	-0.387866	1.00757e-13	69489.1	0.916263	3.86515e-137	1034.01	0.923519	1.48058e-143	9094.06
17	4	3-month	M	1	16.6695	1	12	1295.97	1761.37	5.52	92.0136	125.057	[47.2835883569447, 13.018981032142378]	[44.73, 112.038]	35.461	2	9	9130.52	9272.21	9143.32	9464.63	3.05556	3.20657	3.20657	7635.82	0.685646	0.0414721	126.289	0.308659	0.419011	47967.8	0.955716	5.76158e-05	783.333	0.922867	0.000388917	7769.32	0.639804	6.39292e-26	128.169	0.167019	0.0146717	50748.6	0.957239	1.2636e-115	826.465	0.915893	1.37052e-85	7769.32
17	325	3-month	M	0	25.5911	0	8	1339.8	1331.26	3.68	95.1257	94.5193	[40.597707151927864, 6.408315356370096]	[54.52799999999999, 88.11099999999999]	17.3841	2	13	10229	10226.3	11200.2	11231.6	2.76923	2.76113	2.76113	8307.98	-0.243002	0.423725	136.78	-0.669787	0.0122624	45551.4	0.962972	1.32784e-07	729.692	0.925276	5.86683e-06	8218.53	0.0222409	0.684139	133.812	-0.451306	2.58315e-18	45419.6	0.936053	5.02223e-154	724.73	0.882696	6.73322e-112	8218.53
17	536	3-month	M	1	12.7057	1	12	1295.97	1761.37	5.52	92.0136	125.057	[-33.72741164305529, -16.51701896785761]	[125.74099999999999, 141.57399999999998]	37.9666	2	7	11541.8	10797.3	7395.31	6980.28	2.71429	2.68038	2.68038	8983.93	0.921836	0.00314445	144.179	-0.68282	0.0909147	52692.2	0.98788	3.08587e-05	751.714	0.935747	0.00194118	8562.77	0.901348	1.43279e-58	146.811	-0.540985	2.16699e-13	50727.9	0.991901	1.01574e-141	749.981	0.976503	6.82366e-106	8562.77
17	534	3-month	M	1	18.0841	1	12	1295.97	1761.37	5.52	92.0136	125.057	[-24.0714116430553, 11.172981032142388]	[116.085, 113.88399999999999]	24.3798	2	10	9957.39	9965.15	8238.27	8728.51	2.15	2.27427	2.27427	8192.34	0.304147	0.392884	171.198	0.0939125	0.796369	35655.7	0.947107	3.21178e-05	741.7	0.864906	0.00123403	8218.67	0.533215	1.57023e-16	177.583	-0.15027	0.0310909	37990	0.966275	3.6669e-122	799.961	0.791107	1.98461e-45	8218.67
17	535	3-month	M	1	13.6569	1	12	1295.97	1761.37	5.52	92.0136	125.057	[-24.85241164305529, -11.476018967857613]	[116.86599999999999, 136.533]	27.9146	2	7	9307.11	9362.06	8705.1	8730.26	2.92857	2.8539	2.8539	7456.13	-0.614035	0.14242	148.523	-0.525292	0.225994	42896.2	0.973878	0.000208858	849	0.886205	0.00788432	7474.44	-0.461952	1.63371e-09	149.465	-0.456218	2.74463e-09	41929.4	0.981025	3.33672e-110	830.961	0.948402	1.02007e-77	7474.44
17	184	3-month	M	0	24.5501	0	8	1339.8	1331.26	3.68	95.1257	94.5193	[-38.14129284807214, 39.991315356370094]	[133.267, 54.52799999999999]	48.9366	2	13	9727.85	9524.72	7318.91	7454.8	2.38462	2.49322	2.49322	7656.96	-0.0475448	0.877422	126.253	0.0333319	0.913917	36454.8	0.976571	1.09968e-08	603.385	0.927767	4.89238e-06	7543.9	0.254079	9.95505e-06	124.907	0.130596	0.0248867	37943.2	0.974752	7.92423e-193	627.058	0.946337	9.11561e-146	7543.9
17	538	3-month	M	1	31.343	1	12	1295.97	1761.37	5.52	92.0136	125.057	[86.19158835694469, 6.2739810321423874]	[5.821999999999999, 118.78299999999999]	57.6516	2	16	10495.2	10459.1	9335.62	9322.78	3.6875	3.7303	3.7303	8465.46	0.512441	0.0424038	133.79	-0.0852008	0.753727	63371	0.962394	2.58184e-09	983.125	0.877688	7.90022e-06	8416.83	0.674897	2.76598e-55	132.508	0.0801024	0.107042	64116.2	0.973995	1.29289e-262	991.463	0.949078	9.16628e-205	8416.83
17	539	3-month	M	1	41.2588	1	12	1295.97	1761.37	5.52	92.0136	125.057	[86.19158835694469, 49.93898103214238]	[5.821999999999999, 75.118]	61.7014	2	21	9240.4	9259.7	8614.78	8615.23	2.88095	2.92194	2.92194	7238.42	0.528699	0.0137361	146.617	0.143605	0.53459	42927.3	0.968816	5.70881e-13	853.667	0.91878	4.17305e-09	7236.3	0.643985	7.12813e-57	144.805	0.3776	1.64376e-17	43670.9	0.970852	5.80057e-295	869.776	0.90904	1.46897e-181	7236.3
[truncated: 20 more columns]

## Sheet: bands_data
ex_i	dend_id	age	sex	channel	peak_idx	peak	cumulative_distance	distance_to_next_band	pv_intensity	smoothed_intensity	uid
0	33	3-month	M	pv	0	42	3.15845	8.4965	10650.1	10058.6	0_33
0	33	3-month	M	pv	1	148	11.655	6.27323	13445.9	12939.4	0_33
0	33	3-month	M	pv	2	226	17.9282	4.39277	12773	10645.5	0_33
0	33	3-month	M	pv	3	280	22.321	10.0858	19564.1	16869.1	0_33
0	33	3-month	M	pv	4	403	32.4068		14534.7	13814.1	0_33
0	38	3-month	M	pv	0	36	3.14418	3.81764	16867.1	15242.9	0_38
0	38	3-month	M	pv	1	79	6.96182	2.919	14456	16754.1	0_38
0	38	3-month	M	pv	2	111	9.88082	4.33691	20641.2	15670.4	0_38
0	38	3-month	M	pv	3	158	14.2177	5.46578	19559.9	21905.5	0_38
0	38	3-month	M	pv	4	218	19.6835		12617.9	12082.7	0_38
0	41	3-month	M	pv	0	52	4.28018		19007	19464.6	0_41
0	43	3-month	M	pv	0	26	2.11068		31495.6	29586.2	0_43
0	208	3-month	M	pv	0	42	3.74664	6.6505	11616.4	10703.5	0_208
0	208	3-month	M	pv	1	122	10.3971	8.58264	14344.6	12795.7	0_208
0	208	3-month	M	pv	2	223	18.9798	4.15541	9325.78	9261.06	0_208
0	208	3-month	M	pv	3	272	23.1352		13919.4	10167.9	0_208
0	209	3-month	M	pv	0	29	2.20605	2.72027	7088.6	6042.57	0_209
0	209	3-month	M	pv	1	64	4.92632	5.03177	4841.29	6465	0_209
0	209	3-month	M	pv	2	127	9.95809		6569.25	5931.32	0_209
1	26	3-month	M	pv	0	55	4.52259	2.28209	9311.86	10584.5	1_26
1	26	3-month	M	pv	1	83	6.80468	6.08964	13575.5	9529.88	1_26
1	26	3-month	M	pv	2	158	12.8943	4.98514	11044.3	10902.5	1_26
1	26	3-month	M	pv	3	222	17.8795		11455.1	10335	1_26
1	100	3-month	M	pv	0	40	3.1635	2.635	4867.33	5481.84	1_100
1	100	3-month	M	pv	1	68	5.7985	6.82991	6738.62	5915.31	1_100
1	100	3-month	M	pv	2	141	12.6284	4.59655	6801.75	5753.13	1_100
1	100	3-month	M	pv	3	190	17.225	4.5915	5311.86	5560.19	1_100
1	100	3-month	M	pv	4	241	21.8165		5908.45	5437.25	1_100
1	624	3-month	M	pv	0	91	7.49032	4.18482	13868.2	12239	1_624
1	624	3-month	M	pv	1	140	11.6751		17052.8	13849	1_624
1	875	3-month	M	pv	0	14	1.05282	4.41209	11029.9	9937.29	1_875
1	875	3-month	M	pv	1	72	5.46491	2.2405	9603	8165.66	1_875
1	875	3-month	M	pv	2	99	7.70541	5.52877	10355.4	7765.23	1_875
1	875	3-month	M	pv	3	169	13.2342	3.24668	9677	7519.25	1_875
1	875	3-month	M	pv	4	211	16.4809	1.35405	11637.4	8735.7	1_875
1	875	3-month	M	pv	5	228	17.8349	7.89405	6685	8889.67	1_875
1	875	3-month	M	pv	6	328	25.729	5.67582	6705.36	8284.98	1_875
1	875	3-month	M	pv	7	398	31.4048	1.7435	7904.08	7464.12	1_875
1	875	3-month	M	pv	8	418	33.1483	9.27123	8599.6	7175.56	1_875
1	875	3-month	M	pv	9	520	42.4195	4.41296	7429.5	7402.09	1_875
1	875	3-month	M	pv	10	566	46.8325		7910.92	8161.88	1_875
1	876	3-month	M	pv	0	136	10.4206	5.60691	7220	7463.54	1_876
1	876	3-month	M	pv	1	210	16.0275	2.19386	7429.56	6315.99	1_876
1	876	3-month	M	pv	2	238	18.2214	4.41714	9154.71	7866.95	1_876
1	876	3-month	M	pv	3	294	22.6385	2.11068	9270	8494.17	1_876
1	876	3-month	M	pv	4	320	24.7492	4.23355	8318.88	7531.18	1_876
1	876	3-month	M	pv	5	373	28.9828	2.34091	8437.94	7392.99	1_876
1	876	3-month	M	pv	6	401	31.3237	2.47073	7466.3	6242.22	1_876
1	876	3-month	M	pv	7	430	33.7944		7339.89	6902.66	1_876
1	877	3-month	M	pv	0	32	2.68373	5.24982	7533.11	8342.31	1_877
1	877	3-month	M	pv	1	96	7.93355		12184.4	11579.3	1_877
1	878	3-month	M	pv	0	46	4.14827	4.04787	12859.6	11673.6	1_878
1	878	3-month	M	pv	1	91	8.19614		8317.06	8553.62	1_878
2	18	12-month	F	pv	0	60	4.5835	2.51232	31280.4	24447	2_18
2	18	12-month	F	pv	1	90	7.09582	17.7274	23009.2	18016.3	2_18
2	18	12-month	F	pv	2	314	24.8232	14.8672	13827.5	15380.1	2_18
2	18	12-month	F	pv	3	506	39.6904	3.31768	18015.8	18007.8	2_18
2	18	12-month	F	pv	4	549	43.0081	14.7668	14589.8	14418	2_18
2	18	12-month	F	pv	5	740	57.7748	8.74396	22313.2	18942.2	2_18
2	18	12-month	F	pv	6	847	66.5188		19800.6	19519.9	2_18
2	19	12-month	F	pv	0	37	2.74464	5.05614	16107	16336.3	2_19
2	19	12-month	F	pv	1	102	7.80077	5.52373	26133	23013.4	2_19
2	19	12-month	F	pv	2	174	13.3245	2.72741	20328.6	17434.2	2_19
2	19	12-month	F	pv	3	212	16.0519	5.34014	19725.8	17448.7	2_19
2	19	12-month	F	pv	4	281	21.392	6.35136	19349.4	16909.7	2_19
2	19	12-month	F	pv	5	363	27.7434	2.23545	15171.6	14893.5	2_19
2	19	12-month	F	pv	6	392	29.9789	6.05014	15853.2	14884.1	2_19
2	19	12-month	F	pv	7	471	36.029	10.9399	10407.9	11986.2	2_19
2	19	12-month	F	pv	8	611	46.9689		14376.3	14461.3	2_19
2	181	12-month	F	pv	0	18	1.51327	6.81773	8400.14	8140.87	2_181
2	181	12-month	F	pv	1	90	8.331	4.65537	8407.95	7691.7	2_181
2	181	12-month	F	pv	2	139	12.9864	3.90587	9752.67	7931.39	2_181
2	181	12-month	F	pv	3	182	16.8922	2.16236	8910	8151.78	2_181
2	181	12-month	F	pv	4	205	19.0546		8681.64	8210.82	2_181
3	85	12-month	F	pv	0	24	1.85105	4.40287	15384.4	15122.4	3_85
3	85	12-month	F	pv	1	74	6.25391	5.49014	16441.6	15182.8	3_85
3	85	12-month	F	pv	2	136	11.7441	4.43732	12393.7	13992.1	3_85
3	85	12-month	F	pv	3	184	16.1814		15296	13398.7	3_85
3	197	12-month	F	pv	0	41	3.49918	11.2218	11772.6	9508.93	3_197
3	197	12-month	F	pv	1	180	14.721		9327.87	8043.78	3_197
3	1095	12-month	F	pv	0	65	5.55609	3.67773	12467.3	13649.2	3_1095
3	1095	12-month	F	pv	1	111	9.23382		18022.1	14689.5	3_1095
3	1096	12-month	F	pv	0	78	5.77327	9.62032	16537	13480.7	3_1096
3	1096	12-month	F	pv	1	199	15.3936		17075.4	13637.9	3_1096
3	1097	12-month	F	pv	0	93	6.9265	4.77927	13435.5	11802.6	3_1097
3	1097	12-month	F	pv	1	157	11.7058	5.31073	9298	9650.83	3_1097
3	1097	12-month	F	pv	2	226	17.0165	4.22345	7676.95	8373.93	3_1097
3	1097	12-month	F	pv	3	283	21.24	4.26505	8330.61	9228.72	3_1097
3	1097	12-month	F	pv	4	341	25.505		12906.5	11050.8	3_1097
4	152	12-month	F	pv	0	47	3.68991	4.79145	9984.75	10383.8	4_152
4	152	12-month	F	pv	1	112	8.48136	2.40182	8685.16	9943.56	4_152
4	152	12-month	F	pv	2	145	10.8832	4.92127	11102.9	11320.4	4_152
4	152	12-month	F	pv	3	211	15.8045		14413.3	12742.1	4_152
4	940	12-month	F	pv	0	21	1.66745	6.69923	15279	9967.6	4_940
4	940	12-month	F	pv	1	105	8.36668	5.28132	9187.36	9078.82	4_940
4	940	12-month	F	pv	2	174	13.648		10424.9	9781.08	4_940
4	1458	12-month	F	pv	0	28	2.3115	4.5835	12810.9	10752.4	4_1458
4	1458	12-month	F	pv	1	88	6.895	1.66241	11333.2	11261.2	4_1458
4	1458	12-month	F	pv	2	111	8.55741	4.11086	14474.5	11071.4	4_1458
4	1458	12-month	F	pv	3	166	12.6683	3.40086	14205.1	12255.4	4_1458
4	1458	12-month	F	pv	4	211	16.0691		10459.8	9387.59	4_1458
4	1459	12-month	F	pv	0	38	2.78623	4.38268	8398.06	8718.73	4_1459
4	1459	12-month	F	pv	1	96	7.16891		10777.4	11670.6	4_1459
4	1460	12-month	F	pv	0	141	10.4521	9.56864	8568.2	7932.5	4_1460
4	1460	12-month	F	pv	1	265	20.0208	15.7608	11399.6	11025.3	4_1460
4	1460	12-month	F	pv	2	470	35.7816	3.66555	11442.1	10953.9	4_1460
4	1460	12-month	F	pv	3	515	39.4471		8957.86	9257.81	4_1460
4	1461	12-month	F	pv	0	42	3.74664	3.69287	17749.3	16200	4_1461
4	1461	12-month	F	pv	1	82	7.4395	8.35241	12414.9	12090.2	4_1461
4	1461	12-month	F	pv	2	181	15.7919	8.54105	15592.4	15141.6	4_1461
4	1461	12-month	F	pv	3	281	24.333		20615.9	16313.9	4_1461
6	25	12-month	F	pv	0	90	6.91936	2.29932	11826.6	10930.6	6_25
6	25	12-month	F	pv	1	117	9.21868	5.32082	11398.9	11867.9	6_25
6	25	12-month	F	pv	2	182	14.5395	7.95373	10359.5	9710.99	6_25
6	25	12-month	F	pv	3	270	22.4932	5.0885	8710.07	8196.29	6_25
6	25	12-month	F	pv	4	328	27.5817	4.78518	10849.8	9182.5	6_25
6	25	12-month	F	pv	5	378	32.3669		9952.33	9182.7	6_25
6	33	12-month	F	pv	0	143	11.8881	4.52468	14190.9	12779.8	6_33
6	33	12-month	F	pv	1	203	16.4128	4.38773	8054.11	8617.39	6_33
6	33	12-month	F	pv	2	259	20.8006	4.7965	10127.4	9729.81	6_33
6	33	12-month	F	pv	3	322	25.5971		12600.7	13170.5	6_33
6	177	12-month	F	pv	0	18	1.45445	3.79241	9400.77	7978.81	6_177
6	177	12-month	F	pv	1	71	5.24686	3.09964	5624	6153.22	6_177
6	177	12-month	F	pv	2	113	8.3465	5.37668	6673.17	6322.22	6_177
6	177	12-month	F	pv	3	185	13.7232	4.28227	7849.3	7387.62	6_177
6	177	12-month	F	pv	4	242	18.0055		8456.2	6993.82	6_177
7	1	12-month	F	pv	0	48	3.64327	8.54732	9042.23	8306.83	7_1
7	1	12-month	F	pv	1	163	12.1906	8.77041	10091.8	7329.34	7_1
7	1	12-month	F	pv	2	277	20.961		11973.2	9637.95	7_1
7	31	12-month	F	pv	0	56	4.41714	3.80755	6808.78	7581.44	7_31
7	31	12-month	F	pv	1	103	8.22468	10.7168	6873.89	6601.9	7_31
7	31	12-month	F	pv	2	244	18.9415	7.889	11016.7	10269.6	7_31
7	31	12-month	F	pv	3	346	26.8305		7981.6	6241.99	7_31
7	190	12-month	F	pv	0	17	1.47168	7.73569	13679.8	16555	7_190
7	190	12-month	F	pv	1	104	9.20737	8.49232	9454.14	9825.35	7_190
7	190	12-month	F	pv	2	200	17.6997		9553.33	9046.07	7_190
7	215	12-month	F	pv	0	21	1.78509	2.57114	6932.14	7116.32	7_215
7	215	12-month	F	pv	1	51	4.35623	6.31778	7447.08	6290.98	7_215
7	215	12-month	F	pv	2	123	10.674	3.78318	6990.3	7791.05	7_215
7	215	12-month	F	pv	3	168	14.4572	4.95364	5475.65	5247.54	7_215
7	215	12-month	F	pv	4	227	19.4108	4.23859	5463.08	5229.12	7_215
7	215	12-month	F	pv	5	278	23.6494		5916.06	5277.46	7_215
7	337	12-month	F	pv	0	48	3.55505	3.85418	7259.5	6449.98	7_337
7	337	12-month	F	pv	1	94	7.40923	6.81982	6468.8	6198.51	7_337
7	337	12-month	F	pv	2	171	14.2291	8.51164	6445.45	6156.89	7_337
7	337	12-month	F	pv	3	271	22.7407		6806.9	6521.1	7_337
8	11	12-month	M	pv	0	21	1.72627	3.42818	10551.5	8435.05	8_11
8	11	12-month	M	pv	1	61	5.15446	4.23146	9374.43	9170.8	8_11
8	11	12-month	M	pv	2	109	9.38591	2.14723	8631.83	9006.78	8_11
8	11	12-month	M	pv	3	138	11.5331	2.46568	11298.1	10127.8	8_11
8	11	12-month	M	pv	4	169	13.9988	4.36841	7877.71	8072.44	8_11
8	11	12-month	M	pv	5	221	18.3672		9841.38	8439.26	8_11
8	13	12-month	M	pv	0	72	5.78841	4.77927	12263	15454.3	8_13
8	13	12-month	M	pv	1	136	10.5677	12.0465	9460.82	11489.5	8_13
8	13	12-month	M	pv	2	292	22.6142	11.8255	9125.5	8433.17	8_13
8	13	12-month	M	pv	3	454	34.4397	7.69532	9028.2	9189.08	8_13
8	13	12-month	M	pv	4	557	42.135	11.8234	10579.5	10684.7	8_13
8	13	12-month	M	pv	5	714	53.9584		11716.8	9230.98	8_13
8	746	12-month	M	pv	0	84	6.40514	4.90405	14277.9	12352.9	8_746
8	746	12-month	M	pv	1	151	11.3092	7.07355	15677.1	13812.8	8_746
8	746	12-month	M	pv	2	244	18.3827	14.6462	12507.3	11925.8	8_746
8	746	12-month	M	pv	3	442	33.0289	6.2875	6318.62	7040.46	8_746
8	746	12-month	M	pv	4	526	39.3164	13.1258	11551.6	9267.16	8_746
8	746	12-month	M	pv	5	703	52.4422	5.51364	9381.57	9096.65	8_746
8	746	12-month	M	pv	6	779	57.9558	9.36486	9879.05	10054.8	8_746
8	746	12-month	M	pv	7	908	67.3207	8.14568	8552.82	8248.9	8_746
8	746	12-month	M	pv	8	1019	75.4664		9807.63	9799.55	8_746
8	747	12-month	M	pv	0	112	10.2459	4.38059	13908.3	12459.3	8_747
8	747	12-month	M	pv	1	165	14.6265	9.39305	9759.92	7924.11	8_747
8	747	12-month	M	pv	2	277	24.0196	4.03064	8228.36	7530.89	8_747
8	747	12-month	M	pv	3	323	28.0502	5.91823	9288.83	7889.2	8_747
8	747	12-month	M	pv	4	396	33.9684	14.6765	7572.52	7458.89	8_747
8	747	12-month	M	pv	5	582	48.6449	6.65764	7151.93	6244.63	8_747
8	747	12-month	M	pv	6	665	55.3025		7672.8	6429.4	8_747
8	748	12-month	M	pv	0	39	3.15132	5.34309	8535.6	8947.84	8_748
8	748	12-month	M	pv	1	101	8.49441	8.33223	11204.9	10342	8_748
8	748	12-month	M	pv	2	208	16.8266	8.69941	10167.8	10169.1	8_748
8	748	12-month	M	pv	3	321	25.5261	5.70732	8293.03	9168.52	8_748
8	748	12-month	M	pv	4	396	31.2334	5.44768	8313.5	7428.99	8_748
8	748	12-month	M	pv	5	469	36.6811	9.81314	9955.12	8308.07	8_748
8	748	12-month	M	pv	6	601	46.4942	8.33432	11934.2	9588.17	8_748
8	748	12-month	M	pv	7	713	54.8285	9.01996	7783.08	8895.06	8_748
8	748	12-month	M	pv	8	833	63.8485	5.39391	10762.6	9684.92	8_748
8	748	12-month	M	pv	9	904	69.2424		7441	6626.75	8_748
8	749	12-month	M	pv	0	68	5.88673	7.12523	9943	10180.8	8_749
8	749	12-month	M	pv	1	158	13.012	5.43846	8265.5	9361.48	8_749
8	749	12-month	M	pv	2	223	18.4504	7.42437	15002.4	11414.3	8_749
8	749	12-month	M	pv	3	311	25.8748		7204.78	7805.95	8_749
9	7	3-month	F	pv	0	67	6.13923	20.3986	39526.6	34380.3	9_7
9	7	3-month	F	pv	1	293	26.5378	9.02882	31379.8	19195.2	9_7
9	7	3-month	F	pv	2	392	35.5666	11.4336	20436.6	18009.4	9_7
9	7	3-month	F	pv	3	517	47.0002	3.95964	24029.7	23766.2	9_7
9	7	3-month	F	pv	4	562	50.9598	3.62187	18636.4	19558.9	9_7
9	7	3-month	F	pv	5	601	54.5817		33405.8	28262.9	9_7
9	587	3-month	F	pv	0	93	7.39705	4.29236	19005.7	23725.4	9_587
9	587	3-month	F	pv	1	146	11.6894		25578.8	24377	9_587
9	588	3-month	F	pv	0	27	2.44636	2.28209	23029.5	17880.7	9_588
9	588	3-month	F	pv	1	55	4.72846	3.66346	16584.1	14531.6	9_588
9	588	3-month	F	pv	2	95	8.39191	5.97287	19705.9	17793.9	9_588
9	588	3-month	F	pv	3	158	14.3648	2.54677	19234.3	16766.7	9_588
9	588	3-month	F	pv	4	186	16.9116		18130	17217.7	9_588
9	591	3-month	F	pv	0	101	7.58273	2.59045	19959.1	22391.9	9_591
9	591	3-month	F	pv	1	135	10.1732	5.75605	21415.5	18612	9_591
9	591	3-month	F	pv	2	214	15.9292	2.13505	16014.2	13983.8	9_591
9	591	3-month	F	pv	3	242	18.0643		17452.5	15779.9	9_591
9	592	3-month	F	pv	0	15	1.30027	2.78918	25713	23402.2	9_592
9	592	3-month	F	pv	1	46	4.08946	5.29646	20272.1	19180.4	9_592
9	592	3-month	F	pv	2	109	9.38591	3.85209	21727.4	20776.7	9_592
9	592	3-month	F	pv	3	150	13.238	5.29646	26741.3	22363.7	9_592
9	592	3-month	F	pv	4	213	18.5345	5.0175	13741.2	15203.7	9_592
9	592	3-month	F	pv	5	270	23.552	5.27	17486.3	17089.9	9_592
9	592	3-month	F	pv	6	326	28.822		19566.1	16637.8	9_592
9	593	3-month	F	pv	0	78	6.92023	3.60673	41414.4	33632.9	9_593
9	593	3-month	F	pv	1	123	10.527		32141.8	26519.6	9_593
10	2	3-month	M	pv	0	36	2.82068	1.97373	15413.2	12275.1	10_2
10	2	3-month	M	pv	1	58	4.79441	2.19386	11442.7	9341.64	10_2
10	2	3-month	M	pv	2	86	6.98827	16.5834	14730.8	13643.5	10_2
10	2	3-month	M	pv	3	303	23.5716		11771.6	13787.2	10_2
10	25	3-month	M	pv	0	39	3.0925	4.96791	15490.5	13429.6	10_25
10	25	3-month	M	pv	1	104	8.06041	1.99809	19535.6	16097.9	10_25
10	25	3-month	M	pv	2	128	10.0585	10.7076	14590.4	14639.3	10_25
10	25	3-month	M	pv	3	261	20.7661	2.41191	17281	18136.7	10_25
10	25	3-month	M	pv	4	290	23.178	7.60082	25982.9	21976.4	10_25
10	25	3-month	M	pv	5	378	30.7788	2.60768	20660	14738.9	10_25
10	25	3-month	M	pv	6	411	33.3865		16424.9	17978.4	10_25
10	479	3-month	M	pv	0	9	0.697818	4.53982	35332.6	29851.4	10_479
10	479	3-month	M	pv	1	63	5.23764	7.34327	21145.2	20768.9	10_479
10	479	3-month	M	pv	2	154	12.5809	9.19937	16173.5	20217.8	10_479
10	479	3-month	M	pv	3	267	21.7803		19824.5	19615	10_479
10	480	3-month	M	pv	0	67	6.25687	2.30436	12137.5	12296	10_480
10	480	3-month	M	pv	1	92	8.56123	14.2056	11272.9	12346.5	10_480
10	480	3-month	M	pv	2	249	22.7668		12972.7	13732	10_480
10	481	3-month	M	pv	0	43	3.40591	5.56532	18986.9	19778.5	10_481
10	481	3-month	M	pv	1	116	8.97123	7.73482	26192.4	22553.3	10_481
10	481	3-month	M	pv	2	215	16.706	4.46377	24411.6	18958.3	10_481
10	481	3-month	M	pv	3	270	21.1698		29031	29228.8	10_481
10	482	3-month	M	pv	0	63	4.97296	3.09964	18933.1	19417	10_482
10	482	3-month	M	pv	1	105	8.07259	8.30073	18771	14596.1	10_482
10	482	3-month	M	pv	2	207	16.3733	2.01532	18242.5	16833.1	10_482
10	482	3-month	M	pv	3	230	18.3886	7.15673	17539.1	14832.8	10_482
10	482	3-month	M	pv	4	325	25.5454	4.37764	11818.6	10890.9	10_482
10	482	3-month	M	pv	5	385	29.923	5.61909	13558.1	12554	10_482
10	482	3-month	M	pv	6	460	35.5421		15569	12666.2	10_482
11	293	3-month	F	pv	0	99	7.55836		12909.2	14942.1	11_293
11	440	3-month	F	pv	0	52	4.10373	3.23955	11962.1	11065	11_440
11	440	3-month	F	pv	1	91	7.34327	3.62396	11191.5	9052.36	11_440
11	440	3-month	F	pv	2	135	10.9672		9693.15	8214.46	11_440
11	473	3-month	F	pv	0	76	6.10182	11.4449	12903.9	13157.8	11_473
11	473	3-month	F	pv	1	214	17.5467	12.8171	18517	18946.8	11_473
11	473	3-month	F	pv	2	356	30.3638	6.55809	9644.94	10396.2	11_473
11	473	3-month	F	pv	3	426	36.9219		11033.5	12284.5	11_473
11	474	3-month	F	pv	0	68	5.94555	2.96268	26218.9	23919.8	11_474
11	474	3-month	F	pv	1	106	8.90823	5.84932	16104	17178.5	11_474
11	474	3-month	F	pv	2	183	14.7575	5.47709	17788.7	16093.4	11_474
11	474	3-month	F	pv	3	256	20.2346		11911.9	11290.8	11_474
11	475	3-month	F	pv	0	9	0.727227	8.05118	40710.6	47855.5	11_475
11	475	3-month	F	pv	1	105	8.77841	16.2675	45041.1	44923.3	11_475
11	475	3-month	F	pv	2	284	25.0459	16.0251	26784.8	24463.8	11_475
11	475	3-month	F	pv	3	460	41.071		22798.8	18642.3	11_475
11	477	3-month	F	pv	0	79	5.99132	8.36164	6911.5	7635.35	11_477
11	477	3-month	F	pv	1	186	14.353		10023.7	9201.15	11_477
12	32	3-month	M	pv	0	36	2.79127	12.515	54135.8	47816.2	12_32
12	32	3-month	M	pv	1	187	15.3062		35270.4	33353.1	12_32
12	490	3-month	M	pv	0	141	10.7462	4.02768	19044	16866.3	12_490
12	490	3-month	M	pv	1	194	14.7739		16188.8	13588.1	12_490
12	492	3-month	M	pv	0	8	0.626818	5.12209	12251.3	11679.5	12_492
12	492	3-month	M	pv	1	76	5.74891	11.6276	10902.5	11832.5	12_492
12	492	3-month	M	pv	2	229	17.3765	3.86132	11778.4	12185.4	12_492
12	492	3-month	M	pv	3	278	21.2379	4.53686	11657.7	10913.7	12_492
12	492	3-month	M	pv	4	339	25.7747	5.10991	9456.25	10187.7	12_492
12	492	3-month	M	pv	5	406	30.8846	11.5272	11022.2	13094.1	12_492
12	492	3-month	M	pv	6	558	42.4119	1.633	10151.6	9940.74	12_492
12	492	3-month	M	pv	7	581	44.0449	4.65955	11222.1	10053	12_492
12	492	3-month	M	pv	8	640	48.7044		16911.9	13161.6	12_492
12	493	3-month	M	pv	0	49	3.89073	9.24305	14931.1	13538.6	12_493
12	493	3-month	M	pv	1	168	13.1338	2.40182	17412.7	17441.1	12_493
12	493	3-month	M	pv	2	201	15.5356	5.15655	18544.3	16636.1	12_493
12	493	3-month	M	pv	3	267	20.6921	6.41732	11284.9	11371.3	12_493
12	493	3-month	M	pv	4	352	27.1095	11.2625	10057.7	11045.1	12_493
12	493	3-month	M	pv	5	504	38.372		14639	14683.5	12_493
12	494	3-month	M	pv	0	13	1.07005	5.58255	14056.1	12289.9	12_494
12	494	3-month	M	pv	1	85	6.65259	10.2249	23183.9	18777.2	12_494
12	494	3-month	M	pv	2	217	16.8775		21204.9	19628.7	12_494
13	7	3-month	F	pv	0	20	1.59645	9.77537	32517.4	35810.7	13_7
13	7	3-month	F	pv	1	132	11.3718	3.96173	38342.7	37441.7	13_7
13	7	3-month	F	pv	2	182	15.3336	16.1927	22136.8	24264.8	13_7
13	7	3-month	F	pv	3	379	31.5262	9.82618	24053.9	26343.7	13_7
13	7	3-month	F	pv	4	500	41.3524	11.166	19580.2	23098.2	13_7
13	7	3-month	F	pv	5	632	52.5184		29364.1	22709.9	13_7
13	79	3-month	F	pv	0	20	1.62586	6.59168	20027.2	25991.2	13_79
13	79	3-month	F	pv	1	100	8.21755	7.18196	26557.2	31550.5	13_79
13	79	3-month	F	pv	2	185	15.3995		30296.9	29865.6	13_79
13	295	3-month	F	pv	0	86	7.28237	6.30768	25106.8	21511.3	13_295
13	295	3-month	F	pv	1	162	13.5901	10.0594	29037.6	24249.2	13_295
13	295	3-month	F	pv	2	278	23.6494	4.44655	24047.3	26173.3	13_295
13	295	3-month	F	pv	3	334	28.096	11.3659	28315.9	26783.7	13_295
13	295	3-month	F	pv	4	480	39.4619		28335.2	23167.1	13_295
13	492	3-month	F	pv	0	77	7.11391	9.41532	20981.7	28146.2	13_492
13	492	3-month	F	pv	1	186	16.5292	12.4986	17447.7	16444.5	13_492
13	492	3-month	F	pv	2	326	29.0278	5.83505	20642.3	17020.3	13_492
13	492	3-month	F	pv	3	397	34.8629	2.48796	20631.6	19593.2	13_492
13	492	3-month	F	pv	4	425	37.3508		18219.3	19577.4	13_492
14	20	3-month	F	pv	0	44	3.65336	4.77214	32200.6	40559	14_20
14	20	3-month	F	pv	1	105	8.4255	8.7805	39678.2	44471.9	14_20
14	20	3-month	F	pv	2	215	17.206	8.78468	31231.2	30855.3	14_20
14	20	3-month	F	pv	3	335	25.9907		28968.3	28110.5	14_20
14	39	3-month	F	pv	0	55	4.8755	15.7482	37088.1	32920.4	14_39
14	39	3-month	F	pv	1	230	20.6237		17035.8	15708.7	14_39
14	93	3-month	F	pv	0	98	8.69314		23502.6	26166.6	14_93
14	132	3-month	F	pv	0	77	7.26096	6.25391	20226.2	22269	14_132
14	132	3-month	F	pv	1	151	13.5149	5.80564	19314.6	16924.4	14_132
14	132	3-month	F	pv	2	222	19.3205		14495.3	15570.3	14_132
14	212	3-month	F	pv	0	65	4.87968	9.877	10174.8	9531.55	14_212
14	212	3-month	F	pv	1	195	14.7567		14418.9	14521.4	14_212
15	2	3-month	M	pv	0	20	1.89055	6.12914	16844.9	15184.9	15_2
15	2	3-month	M	pv	1	91	8.01969	2.60055	15215.6	14992.1	15_2
15	2	3-month	M	pv	2	121	10.6202	3.4475	15497	13998	15_2
15	2	3-month	M	pv	3	165	14.0677		11472.1	12796.6	15_2
15	347	3-month	M	pv	0	15	1.3885	9.743	10539.4	11117.9	15_347
15	347	3-month	M	pv	1	134	11.1315	2.00523	9826.75	10128	15_347
15	347	3-month	M	pv	2	161	13.1367		15359	13242.3	15_347
15	348	3-month	M	pv	0	45	3.60673	11.1063	9090.5	9950.76	15_348
15	348	3-month	M	pv	1	189	14.713	5.87368	16378	21386.2	15_348
15	348	3-month	M	pv	2	268	20.5867	4.52973	13352.3	12689.8	15_348
15	348	3-month	M	pv	3	326	25.1164	2.99209	15300.5	13636.9	15_348
15	348	3-month	M	pv	4	364	28.1085	7.53905	13470.6	12925.5	15_348
15	348	3-month	M	pv	5	459	35.6476		13197.8	11571.1	15_348
15	350	3-month	M	pv	0	32	2.97782	3.71218	10288	11860.5	15_350
15	350	3-month	M	pv	1	76	6.69	5.74177	15182.8	11555.6	15_350
15	350	3-month	M	pv	2	149	12.4318	7.74491	11500.1	10648.7	15_350
15	350	3-month	M	pv	3	244	20.1767		12517.5	11904.1	15_350
16	445	3-month	F	pv	0	39	3.32777	5.59768	12205.9	9009.72	16_445
16	445	3-month	F	pv	1	105	8.92546	9.2065	12403.4	12957.8	16_445
16	445	3-month	F	pv	2	221	18.132	5.00236	10858.6	10538.5	16_445
16	445	3-month	F	pv	3	284	23.1343	5.80773	10758.9	12864.5	16_445
16	445	3-month	F	pv	4	360	28.9421	3.97391	9750.81	11739	16_445
16	445	3-month	F	pv	5	411	32.916	2.98705	10899.4	12615.1	16_445
16	445	3-month	F	pv	6	451	35.903		9404.97	11576.9	16_445
17	4	3-month	M	pv	0	128	10.2644		16764.9	15042.1	17_4
17	34	3-month	M	pv	0	120	10.1081	7.35546	20857.2	23118.7	17_34
17	34	3-month	M	pv	1	212	17.4636		15471.9	14741.1	17_34
17	184	3-month	M	pv	0	63	4.94355	3.19291	13214.1	11445.1	17_184
17	184	3-month	M	pv	1	103	8.13646	8.82	9252.3	9100.91	17_184
17	184	3-month	M	pv	2	209	16.9565		13871.9	11455	17_184
17	325	3-month	M	pv	0	26	2.08127	2.34805	16285.4	15860.4	17_325
17	325	3-month	M	pv	1	57	4.42932	2.77405	13123.8	14420	17_325
17	325	3-month	M	pv	2	94	7.20336	4.8675	16417.6	16626.5	17_325
17	325	3-month	M	pv	3	158	12.0709	9.54636	12384.9	12045.5	17_325
17	325	3-month	M	pv	4	285	21.6172		13605	15175.6	17_325
17	534	3-month	M	pv	0	68	5.50441	8.59064	12246.2	15024.2	17_534
17	534	3-month	M	pv	1	160	14.0951		13464.2	10972.5	17_534
17	535	3-month	M	pv	0	95	8.33309		14272.6	12591.2	17_535
17	536	3-month	M	pv	0	56	4.24068		8029	7676.27	17_536
17	538	3-month	M	pv	0	63	4.91414	3.06309	14707.5	11932.1	17_538
17	538	3-month	M	pv	1	102	7.97723	2.93327	11085.7	10510	17_538
17	538	3-month	M	pv	2	140	10.9105	5.16159	14343.6	10883.3	17_538
17	538	3-month	M	pv	3	204	16.0721	10.937	12284.3	14029.7	17_538
17	538	3-month	M	pv	4	351	27.0091		13262.8	12287.8	17_538
17	539	3-month	M	pv	0	46	4.08946	9.09982	9245.67	9286.13	17_539
17	539	3-month	M	pv	1	146	13.1893	14.8639	11922.3	12545.3	17_539
17	539	3-month	M	pv	2	316	28.0532	5.42627	10151.9	10254.9	17_539
17	539	3-month	M	pv	3	380	33.4794		11137.5	10647.2	17_539

## Sheet: binned_data
ex_i	dend_id	age	sex	bin_i	bin_start	bin_end	relative_distance	binned_pv	binned_psd95	binned_density	binned_feature_mean_intensity_mean	binned_feature_mean_area	binned_feature_total_intensity_mean	binned_feature_total_area	uid
0	33	3-month	M	0	0	2	0	7606.91	8658.69	1	6698.35	92.5	13396.7	185	0_33
0	33	3-month	M	1	2	4	0.047619	8425.56	8352.92	2.5	6827.72	100.6	34138.6	503	0_33
0	33	3-month	M	2	4	6	0.0952381	7248.63	8662.04	1.5	6706.85	105.333	20120.5	316	0_33
0	33	3-month	M	3	6	8	0.142857	8399.29	8879.31	4.5	7855.58	166.111	70700.3	1495	0_33
0	33	3-month	M	4	8	10	0.190476	7046.58	7983.66	1.5	6946.88	125	20840.6	375	0_33
0	33	3-month	M	5	10	12	0.238095	10490.6	8785.35	3.5	7351.96	140.714	51463.7	985	0_33
0	33	3-month	M	6	12	14	0.285714	11731.7	8849.6	3	7059.36	123	42356.2	738	0_33
0	33	3-month	M	7	14	16	0.333333	7273.35	8339.21	2.5	7126.81	116	35634	580	0_33
0	33	3-month	M	8	16	18	0.380952	7503.93	8792.56	3	7516.97	116.667	45101.8	700	0_33
0	33	3-month	M	9	18	20	0.428571	8927.64	8644.13	2.5	7544.37	131	37721.9	655	0_33
0	33	3-month	M	10	20	22	0.47619	8096.33	10068.7	3.5	8773.15	143.714	61412.1	1006	0_33
0	33	3-month	M	11	22	24	0.52381	12966.5	11237.9	2.5	9128.75	150.6	45643.7	753	0_33
0	33	3-month	M	12	24	26	0.571429	7193.37	9557.59	4	7569.46	125.875	60555.7	1007	0_33
0	33	3-month	M	13	26	28	0.619048	8493.7	10725.6	3	9187.16	192	55123	1152	0_33
0	33	3-month	M	14	28	30	0.666667	10899.2	11981.8	3.5	10436.7	170.429	73057.1	1193	0_33
0	33	3-month	M	15	30	32	0.714286	10758.8	11851.7	6	9353.8	149.417	112246	1793	0_33
0	33	3-month	M	16	32	34	0.761905	12405.5	12798.1	5.5	9954.19	153	109496	1683	0_33
0	33	3-month	M	17	34	36	0.809524	6488.87	11588.4	6	9335.01	144.5	112020	1734	0_33
0	33	3-month	M	18	36	38	0.857143	5424.61	9085.36	3	7693.15	125.5	46158.9	753	0_33
0	33	3-month	M	19	38	40	0.904762	5328.96	8870.92	3	7198.89	119	43193.3	714	0_33
0	33	3-month	M	20	40	42	0.952381	7637.62	9758.28	3.5	7179.69	130.429	50257.8	913	0_33
0	33	3-month	M	21	42	44	1	5264.73	8696.2	0.5	7019.54	149	7019.54	149	0_33
0	38	3-month	M	0	0	2	0	12578.1	8418.99	2.5	7226.17	124.8	36130.9	624	0_38
0	38	3-month	M	1	2	4	0.0909091	13078.1	8013.21	2	7329.76	116	29319	464	0_38
0	38	3-month	M	2	4	6	0.181818	12213.4	9633.24	2.5	8040.99	134.8	40205	674	0_38
0	38	3-month	M	3	6	8	0.272727	15798.3	15908.2	3.5	13848.7	161.857	96941.2	1133	0_38
0	38	3-month	M	4	8	10	0.363636	12410.7	9462.06	1	7623.8	95.5	15247.6	191	0_38
0	38	3-month	M	5	10	12	0.454545	12402	8169.09	1	7788.62	160.5	15577.2	321	0_38
0	38	3-month	M	6	12	14	0.545455	18285.9	9593.33	2.5	7744.79	143	38723.9	715	0_38
0	38	3-month	M	7	14	16	0.636364	17549.8	9935.02	2.5	8316.66	124.2	41583.3	621	0_38
0	38	3-month	M	8	16	18	0.727273	9254.62	8337.73	2	7199.31	122.25	28797.2	489	0_38
0	38	3-month	M	9	18	20	0.818182	11072.3	9537.21	1.5	8002.86	161.333	24008.6	484	0_38
0	38	3-month	M	10	20	22	0.909091	9488.99	7810.31	2	6776.42	96.75	27105.7	387	0_38
0	38	3-month	M	11	22	24	1	13485.1	8171.81	1.5	6346.61	125.333	19039.8	376	0_38
0	41	3-month	M	0	0	2	0	10599.3	12470.7	4	9686.37	161.375	77491	1291	0_41
0	41	3-month	M	1	2	4	0.1	16579.4	11186.8	3.5	9901.72	203.571	69312	1425	0_41
0	41	3-month	M	2	4	6	0.2	17240.6	13204.6	5.5	10344.7	201.727	113792	2219	0_41
0	41	3-month	M	3	6	8	0.3	8019.55	11730.4	1	9640.61	280.5	19281.2	561	0_41
0	41	3-month	M	4	8	10	0.4	8790.46	11988.8	2	9802.65	275.5	39210.6	1102	0_41
0	41	3-month	M	5	10	12	0.5	6584.16	9804.99	2	7717.63	146.75	30870.5	587	0_41
0	41	3-month	M	6	12	14	0.6	6524.74	11042.3	4	8189.01	171.875	65512.1	1375	0_41
0	41	3-month	M	7	14	16	0.7	6055.8	9475.13	1	8244.29	169	16488.6	338	0_41
0	41	3-month	M	8	16	18	0.8	5396.25	9373.38	1.5	7701.21	143.667	23103.6	431	0_41
0	41	3-month	M	9	18	20	0.9	6405.48	9123.39	1.5	7484.95	133.667	22454.8	401	0_41
0	41	3-month	M	10	20	22	1	7331.48	8550.94	1.5	7586.69	136.667	22760.1	410	0_41
0	43	3-month	M	0	0	2	0	24773.6	10182.4	3	8641.58	102.167	51849.5	613	0_43
0	43	3-month	M	1	2	4	0.142857	20855.5	10239.2	1.5	8563.4	160	25690.2	480	0_43
0	43	3-month	M	2	4	6	0.285714	13915.5	9282.07	1	8032.1	225	16064.2	450	0_43
0	43	3-month	M	3	6	8	0.428571	15513.6	9537.1	1.5	7938.23	147	23814.7	441	0_43
0	43	3-month	M	4	8	10	0.571429	15863.4	10201.1	2.5	8407.45	144	42037.2	720	0_43
0	43	3-month	M	5	10	12	0.714286	11835.1	8758.21	2	7042.38	114	28169.5	456	0_43
0	43	3-month	M	6	12	14	0.857143	9309.47	8809.73	1.5	6931.67	88.3333	20795	265	0_43
0	43	3-month	M	7	14	16	1	6508.17	8743.7	1	6678.81	126	13357.6	252	0_43
0	208	3-month	M	0	0	2	0	6005.28	9036.33	2	7587.09	112.5	30348.3	450	0_208
0	208	3-month	M	1	2	4	0.0833333	9159.94	9955.13	4	7844.28	102.25	62754.2	818	0_208
0	208	3-month	M	2	4	6	0.166667	8303.37	9595.02	4	8284.66	130.25	66277.3	1042	0_208
0	208	3-month	M	3	6	8	0.25	8373.24	10645.3	3	8983.78	129	53902.7	774	0_208
0	208	3-month	M	4	8	10	0.333333	9356.96	10153.3	3	8083.89	124.833	48503.4	749	0_208
0	208	3-month	M	5	10	12	0.416667	9921.11	9198.34	2.5	7969.21	150.8	39846	754	0_208
0	208	3-month	M	6	12	14	0.5	6710.07	9731.12	2.5	8905.85	163.8	44529.3	819	0_208
0	208	3-month	M	7	14	16	0.583333	5840.02	10544.9	2	9297.35	185.75	37189.4	743	0_208
0	208	3-month	M	8	16	18	0.666667	6106.55	11047.6	1	9714.95	227	19429.9	454	0_208
0	208	3-month	M	9	18	20	0.75	8313.13	9705.7	3	7793.46	116.333	46760.8	698	0_208
0	208	3-month	M	10	20	22	0.833333	6816.92	7465.44	2.5	7203.32	141	36016.6	705	0_208
0	208	3-month	M	11	22	24	0.916667	8507.72	7585.63	2	7198.15	134.25	28792.6	537	0_208
0	208	3-month	M	12	24	26	1	7759.07	7699.11	0.5	6869.61	98	6869.61	98	0_208
0	209	3-month	M	0	0	2	0	3893.83	7754.6	1.5	7047.29	122.333	21141.9	367	0_209
0	209	3-month	M	1	2	4	0.125	5012.03	8996.17	3	7681.62	133.833	46089.7	803	0_209
0	209	3-month	M	2	4	6	0.25	6148.64	11712.4	1.5	10131	248.333	30393.1	745	0_209
0	209	3-month	M	3	6	8	0.375	5362.46	11198.7	3.5	9332.27	185.857	65325.9	1301	0_209
0	209	3-month	M	4	8	10	0.5	4548.06	8986.35	1.5	7497.92	159.667	22493.8	479	0_209
0	209	3-month	M	5	10	12	0.625	4959	9057.94	1.5	7909.06	180.667	23727.2	542	0_209
0	209	3-month	M	6	12	14	0.75	5071.63	10417.6	1	9577.87	268	19155.7	536	0_209
0	209	3-month	M	7	14	16	0.875	7322.08	12063.9	3	10483.5	213.5	62900.9	1281	0_209
0	209	3-month	M	8	16	18	1	9710.88	11243.6	3	8234	159.167	49404	955	0_209
1	26	3-month	M	0	0	2	0	8106.41	9392.46	1.5	9259.07	172	27777.2	516	1_26
1	26	3-month	M	1	2	4	0.1	5967.24	11299.6	2.5	9657.11	132.2	48285.6	661	1_26
1	26	3-month	M	2	4	6	0.2	9413.03	13847.1	3	11411.4	146.5	68468.3	879	1_26
1	26	3-month	M	3	6	8	0.3	7518.14	13457.6	2.5	12759.6	152.2	63797.9	761	1_26
1	26	3-month	M	4	8	10	0.4	7141.56	12529.6	2.5	9869.59	148.8	49348	744	1_26
1	26	3-month	M	5	10	12	0.5	8880.08	12880.4	4.5	10193.3	144.778	91739.5	1303	1_26
1	26	3-month	M	6	12	14	0.6	10028.1	11831.9	2	10367.7	175	41470.9	700	1_26
1	26	3-month	M	7	14	16	0.7	9359.16	13045.7	2.5	10877.9	192.8	54389.7	964	1_26
1	26	3-month	M	8	16	18	0.8	10003.5	13451.9	3.5	10867.7	177.571	76074	1243	1_26
1	26	3-month	M	9	18	20	0.9	8217.36	13666.9	3.5	10998.9	193.286	76992	1353	1_26
1	26	3-month	M	10	20	22	1	6457.58	9912.47	0.5	9348.25	137	9348.25	137	1_26
1	100	3-month	M	0	0	2	0	5508.29	10280.9	0.5	7392.06	71	7392.06	71	1_100
1	100	3-month	M	1	2	4	0.0833333	5151.46	8785.92	1	6767.57	71	13535.1	142	1_100
1	100	3-month	M	2	4	6	0.166667	5213.37	9711.94	1.5	8203.82	104.667	24611.5	314	1_100
1	100	3-month	M	3	6	8	0.25	4425.22	9191.69	0	0	0	0	0	1_100
1	100	3-month	M	4	8	10	0.333333	3389.66	8285.52	0.5	6323.42	98	6323.42	98	1_100
1	100	3-month	M	5	10	12	0.416667	4680.48	10118.1	1.5	8654.71	117.667	25964.1	353	1_100
1	100	3-month	M	6	12	14	0.5	5515.71	10048.6	1.5	8059.58	91.6667	24178.7	275	1_100
1	100	3-month	M	7	14	16	0.583333	4510.14	10031.9	2	8871.78	97	35487.1	388	1_100
1	100	3-month	M	8	16	18	0.666667	5288.24	11306.9	1	10044.9	138.5	20089.8	277	1_100
1	100	3-month	M	9	18	20	0.75	4339.25	9610.85	1.5	8341.04	73.3333	25023.1	220	1_100
1	100	3-month	M	10	20	22	0.833333	4920.13	11573.7	1.5	9595.16	149	28785.5	447	1_100
1	100	3-month	M	11	22	24	0.916667	4922.29	9540.75	1.5	7787.82	77.6667	23363.5	233	1_100
1	100	3-month	M	12	24	26	1	3779.33	9013	0	0	0	0	0	1_100
1	624	3-month	M	0	0	2	0	5662.7	8548.3	1.5	7019.6	88.3333	21058.8	265	1_624
1	624	3-month	M	1	2	4	0.111111	4518.85	7844.19	1	6565.02	117.5	13130	235	1_624
1	624	3-month	M	2	4	6	0.222222	4796.7	8307.98	0	0	0	0	0	1_624
1	624	3-month	M	3	6	8	0.333333	9326.84	8415.75	1	7227.13	121.5	14454.3	243	1_624
1	624	3-month	M	4	8	10	0.444444	7635.43	8032.86	2.5	7066.44	97	35332.2	485	1_624
1	624	3-month	M	5	10	12	0.555556	10870.6	10974.8	3	9597.27	132.5	57583.6	795	1_624
1	624	3-month	M	6	12	14	0.666667	7788.72	11753.7	1	11657.2	131.5	23314.5	263	1_624
1	624	3-month	M	7	14	16	0.777778	5544.57	10260.3	1.5	9559.18	113	28677.5	339	1_624
1	624	3-month	M	8	16	18	0.888889	6134.16	11283.4	2	9438.86	130.25	37755.4	521	1_624
1	624	3-month	M	9	18	20	1	4960.14	9609.66	1	9604.58	96	19209.2	192	1_624
1	875	3-month	M	0	0	2	0	8361.69	11401.2	2.5	9117.36	144.4	45586.8	722	1_875
1	875	3-month	M	1	2	4	0.0357143	5603.08	12532.7	2	10731.3	173	42925.2	692	1_875
1	875	3-month	M	2	4	6	0.0714286	6762.8	13185.1	2	10815	205.25	43260	821	1_875
1	875	3-month	M	3	6	8	0.107143	6782.91	11517.3	2	10015.3	131.75	40061.1	527	1_875
1	875	3-month	M	4	8	10	0.142857	5331.67	10847.5	1.5	9234.88	126	27704.7	378	1_875
1	875	3-month	M	5	10	12	0.178571	4340.55	9420.66	1	8174.81	167	16349.6	334	1_875
1	875	3-month	M	6	12	14	0.214286	6643.82	11152.7	2.5	9140.81	135.6	45704.1	678	1_875
1	875	3-month	M	7	14	16	0.25	6377.55	12973	3	10930.7	131.667	65584.1	790	1_875
1	875	3-month	M	8	16	18	0.285714	8084.92	15201.5	2.5	13505.1	150.4	67525.4	752	1_875
1	875	3-month	M	9	18	20	0.321429	6774.22	12670.7	2.5	11177	160.4	55884.9	802	1_875
1	875	3-month	M	10	20	22	0.357143	6263.48	12975.4	3	10900.7	170	65404.3	1020	1_875
1	875	3-month	M	11	22	24	0.392857	5720.53	13546.9	4	11085.4	136.75	88683.4	1094	1_875
1	875	3-month	M	12	24	26	0.428571	6581.27	15015.3	2.5	12465.3	180.6	62326.5	903	1_875
1	875	3-month	M	13	26	28	0.464286	5385.26	14486.9	2.5	11623.2	182.2	58115.9	911	1_875
1	875	3-month	M	14	28	30	0.5	5052.16	14674.8	3.5	11463.4	184.714	80244.1	1293	1_875
1	875	3-month	M	15	30	32	0.535714	6301.67	12248.2	2.5	9153.02	142.8	45765.1	714	1_875
1	875	3-month	M	16	32	34	0.571429	6295.85	11502.9	2.5	9119.13	104.8	45595.6	524	1_875
1	875	3-month	M	17	34	36	0.607143	5581.65	9520.61	1.5	7250.87	90	21752.6	270	1_875
1	875	3-month	M	18	36	38	0.642857	5571.51	11870.9	2	9690.78	138.5	38763.1	554	1_875
1	875	3-month	M	19	38	40	0.678571	4409.59	9485.7	0.5	8689.46	98	8689.46	98	1_875
1	875	3-month	M	20	40	42	0.714286	5880.77	10520.1	1.5	8426.65	110.333	25280	331	1_875
1	875	3-month	M	21	42	44	0.75	6703.63	11027.5	2.5	8745.04	120.2	43725.2	601	1_875
1	875	3-month	M	22	44	46	0.785714	7142.77	14122.4	4.5	10476.1	169.333	94284.7	1524	1_875
1	875	3-month	M	23	46	48	0.821429	7508.33	12298	3	9065.01	177.167	54390.1	1063	1_875
1	875	3-month	M	24	48	50	0.857143	5961.56	10305.9	2	7729.45	124.75	30917.8	499	1_875
1	875	3-month	M	25	50	52	0.892857	4750.25	8819.23	1	6810.4	117.5	13620.8	235	1_875
1	875	3-month	M	26	52	54	0.928571	3924.06	9057.91	0	0	0	0	0	1_875
1	875	3-month	M	27	54	56	0.964286	3438.61	7854.79	0	0	0	0	0	1_875
1	875	3-month	M	28	56	58	1	3396.48	8199.38	0	0	0	0	0	1_875
1	876	3-month	M	0	0	2	0	4405.84	8918.1	0	0	0	0	0	1_876
1	876	3-month	M	1	2	4	0.0588235	4581.38	10707	1.5	8768.82	186.333	26306.4	559	1_876
1	876	3-month	M	2	4	6	0.117647	4283.26	10431.5	3	8023.9	116.833	48143.4	701	1_876
1	876	3-month	M	3	6	8	0.176471	5162.29	12235.3	4	9611.02	143.375	76888.1	1147	1_876
1	876	3-month	M	4	8	10	0.235294	5828.01	10088.1	1.5	7861.06	110.667	23583.2	332	1_876
1	876	3-month	M	5	10	12	0.294118	6301.49	10579.4	1.5	8601.64	129.667	25804.9	389	1_876
1	876	3-month	M	6	12	14	0.352941	5171.67	8798.43	1	7390.41	99	14780.8	198	1_876
1	876	3-month	M	7	14	16	0.411765	5510.76	9656.57	2.5	7015.42	103.6	35077.1	518	1_876
1	876	3-month	M	8	16	18	0.470588	5867.86	9818.85	3	7795.12	103.5	46770.7	621	1_876
1	876	3-month	M	9	18	20	0.529412	6067.96	10921.1	2	8614.15	151.25	34456.6	605	1_876
1	876	3-month	M	10	20	22	0.588235	5835.58	10122.5	3	7644.9	108.5	45869.4	651	1_876
1	876	3-month	M	11	22	24	0.647059	7181.5	11107.2	2.5	9073.81	132	45369.1	660	1_876
1	876	3-month	M	12	24	26	0.705882	6663.26	10960.5	2	9211.2	152.5	36844.8	610	1_876
1	876	3-month	M	13	26	28	0.764706	5473.84	11000.6	2	8524.36	105.25	34097.5	421	1_876
1	876	3-month	M	14	28	30	0.823529	6961.28	11623.4	2	9185.62	133.5	36742.5	534	1_876
1	876	3-month	M	15	30	32	0.882353	5584.41	9842.38	2	7839.13	106.25	31356.5	425	1_876
1	876	3-month	M	16	32	34	0.941176	5730.97	11187.9	2	8682.44	130.75	34729.8	523	1_876
1	876	3-month	M	17	34	36	1	5908.53	11934.8	1	8655.81	158	17311.6	316	1_876
1	877	3-month	M	0	0	2	0	5790.57	11789.4	2	10934.3	145	43737.2	580	1_877
1	877	3-month	M	1	2	4	0.25	7005.34	13586.4	2.5	10726.4	143.4	53631.9	717	1_877
1	877	3-month	M	2	4	6	0.5	8024.95	14182.9	2.5	11678.7	178.8	58393.7	894	1_877
1	877	3-month	M	3	6	8	0.75	9560.04	15646.9	4	11968.1	145.75	95745.1	1166	1_877
1	877	3-month	M	4	8	10	1	9422.22	13512.4	2	10832.7	174.25	43331	697	1_877
1	878	3-month	M	0	0	2	0	8736.67	12869.4	2	10584.2	140.25	42336.6	561	1_878
1	878	3-month	M	1	2	4	0.2	9858.27	12762.1	2.5	10840.5	161.4	54202.7	807	1_878
1	878	3-month	M	2	4	6	0.4	8809.62	9984.52	1	8523.05	125.5	17046.1	251	1_878
1	878	3-month	M	3	6	8	0.6	6900.01	10172.7	1.5	8295.38	112.667	24886.1	338	1_878
1	878	3-month	M	4	8	10	0.8	7622.58	10316	3	8260.79	96.1667	49564.7	577	1_878
1	878	3-month	M	5	10	12	1	5704.42	8841.58	0	0	0	0	0	1_878
2	18	12-month	F	0	0	2	0	13512.6	11753.7	1.5	11285.5	107	33856.4	321	2_18
2	18	12-month	F	1	2	4	0.0277778	18494.9	12662.2	3	10779.4	116	64676.4	696	2_18
2	18	12-month	F	2	4	6	0.0555556	19326.9	11678	2.5	10993.6	106.8	54967.8	534	2_18
2	18	12-month	F	3	6	8	0.0833333	15778.8	12080.7	3	10289.2	111.667	61735.2	670	2_18
2	18	12-month	F	4	8	10	0.111111	13643.5	10893.6	0.5	9398.76	95	9398.76	95	2_18
2	18	12-month	F	5	10	12	0.138889	10213.1	10095.6	0.5	7213.36	85	7213.36	85	2_18
2	18	12-month	F	6	12	14	0.166667	10049.6	10498	1.5	8422.48	105	25267.4	315	2_18
2	18	12-month	F	7	14	16	0.194444	10448.6	10041.2	2	8257.64	101.5	33030.6	406	2_18
2	18	12-month	F	8	16	18	0.222222	11426.4	10878.6	3	9593.89	74.3333	57563.3	446	2_18
2	18	12-month	F	9	18	20	0.25	12239.5	13030	4	10680	106.875	85440	855	2_18
2	18	12-month	F	10	20	22	0.277778	12173	13493.6	5.5	11082	125.182	121902	1377	2_18
2	18	12-month	F	11	22	24	0.305556	12603.9	11442.2	5	10325.5	115.6	103255	1156	2_18
2	18	12-month	F	12	24	26	0.333333	14032.5	13218.5	5.5	10866.4	110.818	119531	1219	2_18
2	18	12-month	F	13	26	28	0.361111	14625	14343.8	3.5	12153.9	127.429	85077.6	892	2_18
2	18	12-month	F	14	28	30	0.388889	13004.7	13036	4.5	10968.4	113.222	98715.8	1019	2_18
2	18	12-month	F	15	30	32	0.416667	9982.6	12811.5	4	10220.5	109	81764	872	2_18
2	18	12-month	F	16	32	34	0.444444	11690.1	12384.3	3.5	10634.7	129.714	74443	908	2_18
2	18	12-month	F	17	34	36	0.472222	11720.9	12951	3	12435.6	138.333	74613.4	830	2_18
2	18	12-month	F	18	36	38	0.5	13283.6	14079.4	4	12847.1	110.625	102777	885	2_18
2	18	12-month	F	19	38	40	0.527778	16384	14887.6	6	13382.6	141.667	160591	1700	2_18
2	18	12-month	F	20	40	42	0.555556	10877.5	13309.1	5	11385.9	112	113859	1120	2_18
2	18	12-month	F	21	42	44	0.583333	13011.8	14044.1	6	11984.6	100.583	143815	1207	2_18
2	18	12-month	F	22	44	46	0.611111	10783.9	12554.4	4	10873.6	116.625	86988.5	933	2_18
2	18	12-month	F	23	46	48	0.638889	11072.5	11746.1	2.5	9805.64	109.4	49028.2	547	2_18
2	18	12-month	F	24	48	50	0.666667	10386.4	10933.7	3	9756.21	104.5	58537.3	627	2_18
2	18	12-month	F	25	50	52	0.694444	9078.57	10991.5	2.5	9550.63	97.8	47753.2	489	2_18
2	18	12-month	F	26	52	54	0.722222	11244.7	12208.6	1.5	10458.3	129.667	31374.8	389	2_18
2	18	12-month	F	27	54	56	0.75	15234	12915.5	2	11333.2	122.5	45332.8	490	2_18
2	18	12-month	F	28	56	58	0.777778	18066.1	10843.7	2.5	9006.93	101.8	45034.6	509	2_18
2	18	12-month	F	29	58	60	0.805556	17880.5	11527.8	2	10043.9	116.5	40175.7	466	2_18
2	18	12-month	F	30	60	62	0.833333	12490.3	15997.2	3.5	13182.2	152.143	92275.6	1065	2_18
2	18	12-month	F	31	62	64	0.861111	9949.67	16958.4	3	14996.2	125	89977.1	750	2_18
2	18	12-month	F	32	64	66	0.888889	12020.5	15981.3	4	13727.8	148	109822	1184	2_18
2	18	12-month	F	33	66	68	0.916667	18659.8	16407.3	3.5	13804.5	190	96631.4	1330	2_18
2	18	12-month	F	34	68	70	0.944444	13567.2	15052.6	1.5	11907.9	151.333	35723.7	454	2_18
2	18	12-month	F	35	70	72	0.972222	7120.98	12222.5	2	11330.8	86.75	45323.4	347	2_18
2	18	12-month	F	36	72	74	1	9168.15	12876.1	1.5	11187.3	80	33562	240	2_18
2	19	12-month	F	0	0	2	0	10671.8	7938.98	1	9438.54	135	18877.1	270	2_19
2	19	12-month	F	1	2	4	0.0416667	14318.1	8587.12	1.5	8327.35	115.333	24982	346	2_19
2	19	12-month	F	2	4	6	0.0833333	12448.8	8244.46	2	7854.23	99.5	31416.9	398	2_19
2	19	12-month	F	3	6	8	0.125	18957.5	10900.2	2.5	10170.7	117.4	50853.7	587	2_19
2	19	12-month	F	4	8	10	0.166667	14310.4	12337.5	3	11765.6	154.833	70593.8	929	2_19
2	19	12-month	F	5	10	12	0.208333	12470.1	12648.5	3	9940.35	125.167	59642.1	751	2_19
2	19	12-month	F	6	12	14	0.25	14788.1	12604.9	3	10859.1	119.833	65154.8	719	2_19
2	19	12-month	F	7	14	16	0.291667	15101.9	13115.7	3.5	11400.5	121.429	79803.3	850	2_19
2	19	12-month	F	8	16	18	0.333333	12964.1	13074.6	4	11735.4	155	93883.5	1240	2_19
2	19	12-month	F	9	18	20	0.375	11848.6	12639.2	5.5	11455.4	120	126009	1320	2_19
2	19	12-month	F	10	20	22	0.416667	14812.2	14184.5	4.5	11582.5	133.333	104243	1200	2_19
2	19	12-month	F	11	22	24	0.458333	13773.2	11952.8	2	10559.8	106	42239.1	424	2_19
2	19	12-month	F	12	24	26	0.5	9063.15	12667	4	10427.9	94.625	83423.5	757	2_19
2	19	12-month	F	13	26	28	0.541667	13346	12450.2	2.5	11200.3	117.2	56001.3	586	2_19
2	19	12-month	F	14	28	30	0.583333	12006.6	15961.1	3	13929	141.167	83574	847	2_19
2	19	12-month	F	15	30	32	0.625	13098.4	14480.2	2.5	12097.8	169.8	60488.8	849	2_19
2	19	12-month	F	16	32	34	0.666667	9005.15	13861.5	2	10997.5	122.5	43989.8	490	2_19
2	19	12-month	F	17	34	36	0.708333	10133.9	13902.9	3.5	11307.2	135.857	79150.2	951	2_19
2	19	12-month	F	18	36	38	0.75	9332.09	14372.6	4	11731.6	126.5	93852.6	1012	2_19
2	19	12-month	F	19	38	40	0.791667	7031.34	12765.1	2.5	10615.5	113.2	53077.7	566	2_19
2	19	12-month	F	20	40	42	0.833333	7896.45	13560	3.5	11478.5	127.857	80349.8	895	2_19
2	19	12-month	F	21	42	44	0.875	8165.55	15240.7	5.5	12303.3	146.091	135337	1607	2_19
2	19	12-month	F	22	44	46	0.916667	10456.3	14620.6	4	12442.1	159.5	99537	1276	2_19
2	19	12-month	F	23	46	48	0.958333	12920.7	16926.7	6	13325.9	140.75	159910	1689	2_19
2	19	12-month	F	24	48	50	1	9775.42	17987.1	2.5	14618.6	99.4	73093.1	497	2_19
2	181	12-month	F	0	0	2	0	7610.41	13095.1	2.5	11181	112.2	55905.1	561	2_181
2	181	12-month	F	1	2	4	0.0833333	6502.36	15065.8	2.5	12050.4	128.2	60251.9	641	2_181
2	181	12-month	F	2	4	6	0.166667	4880.38	14320.5	2	13056	134.5	52224	538	2_181
2	181	12-month	F	3	6	8	0.25	5880.5	14595.1	2	13094.2	144.25	52376.6	577	2_181
2	181	12-month	F	4	8	10	0.333333	7192.58	15468.5	3.5	13142	105.714	91994	740	2_181
2	181	12-month	F	5	10	12	0.416667	6231.09	16331.9	2.5	14315.8	126.8	71578.9	634	2_181
2	181	12-month	F	6	12	14	0.5	6847.21	12808.4	1.5	14094	144	42282.1	432	2_181
2	181	12-month	F	7	14	16	0.583333	4820.33	11938.6	1.5	11489.2	133.333	34467.5	400	2_181
2	181	12-month	F	8	16	18	0.666667	7784.46	10433.3	2	10280.7	87.5	41122.7	350	2_181
2	181	12-month	F	9	18	20	0.75	7564.28	11293.2	3	10289	106	61734	636	2_181
2	181	12-month	F	10	20	22	0.833333	5576.81	12521.3	3	10346	96.1667	62076.1	577	2_181
2	181	12-month	F	11	22	24	0.916667	5503.66	12146.7	2.5	9689.85	89	48449.3	445	2_181
2	181	12-month	F	12	24	26	1	6321.63	13601.3	2	12346.5	128.25	49386.1	513	2_181
3	85	12-month	F	0	0	2	0	12362.8	9437.04	3	8431.75	104.5	50590.5	627	3_85
3	85	12-month	F	1	2	4	0.125	13648.7	11404.9	2.5	9235.05	110.2	46175.3	551	3_85
3	85	12-month	F	2	4	6	0.25	14009.1	10929.7	6	8773.97	124.167	105288	1490	3_85
3	85	12-month	F	3	6	8	0.375	14523.7	11428.9	4	8973.53	148.75	71788.2	1190	3_85
3	85	12-month	F	4	8	10	0.5	12294.7	11300.4	3	9009.37	101.667	54056.2	610	3_85
3	85	12-month	F	5	10	12	0.625	13107.9	11610.8	5	9422.82	92.8	94228.2	928	3_85
3	85	12-month	F	6	12	14	0.75	12297.1	12972.6	2.5	10636.7	168.4	53183.6	842	3_85
3	85	12-month	F	7	14	16	0.875	11737.8	11746.1	3	10502	124.167	63012.3	745	3_85
3	85	12-month	F	8	16	18	1	10519.9	10378.4	1	10697.9	94	21395.8	188	3_85
3	197	12-month	F	0	0	2	0	9192.99	14138.5	2	11340	180.75	45360.1	723	3_197
3	197	12-month	F	1	2	4	0.125	8482.06	12177.4	2	10661	151	42644	604	3_197
3	197	12-month	F	2	4	6	0.25	8479.8	10362	2.5	8889.13	95	44445.7	475	3_197
3	197	12-month	F	3	6	8	0.375	6586.48	11081.6	1.5	9617.09	143.667	28851.3	431	3_197
3	197	12-month	F	4	8	10	0.5	6010.42	10041	2	8495.01	98.75	33980.1	395	3_197
3	197	12-month	F	5	10	12	0.625	6116.54	9584.02	2	8036.4	158.25	32145.6	633	3_197
3	197	12-month	F	6	12	14	0.75	7207.04	9857.8	2	7792.91	138.25	31171.6	553	3_197
3	197	12-month	F	7	14	16	0.875	7436.84	8003.8	1.5	8372.59	175	25117.8	525	3_197
3	197	12-month	F	8	16	18	1	4230.52	8470.96	0.5	7202.08	133	7202.08	133	3_197
3	1095	12-month	F	0	0	2	0	10137.9	9578.5	2	7401.63	149	29606.5	596	3_1095
3	1095	12-month	F	1	2	4	0.166667	10803.1	9136.36	2	7371.7	80.5	29486.8	322	3_1095
3	1095	12-month	F	2	4	6	0.333333	13008.9	9816.17	1	7840.26	117	15680.5	234	3_1095
3	1095	12-month	F	3	6	8	0.5	10820.5	9239.96	1	8304.73	133.5	16609.5	267	3_1095
3	1095	12-month	F	4	8	10	0.666667	13704.9	9729.54	2	8280.59	124.5	33122.3	498	3_1095
3	1095	12-month	F	5	10	12	0.833333	9848.07	8786.64	0	0	0	0	0	3_1095
3	1095	12-month	F	6	12	14	1	7064.32	8548.66	0	0	0	0	0	3_1095
3	1096	12-month	F	0	0	2	0	8078.18	8837.33	1.5	7602.99	95.6667	22809	287	3_1096
3	1096	12-month	F	1	2	4	0.1	10253.1	9210.04	2.5	7584.07	105.6	37920.3	528	3_1096
3	1096	12-month	F	2	4	6	0.2	12501.3	9490.5	3	8180.97	109	49085.8	654	3_1096
3	1096	12-month	F	3	6	8	0.3	11581.2	9033.94	1	7785.86	127.5	15571.7	255	3_1096
3	1096	12-month	F	4	8	10	0.4	9844.8	9586.52	1.5	7900.63	129	23701.9	387	3_1096
3	1096	12-month	F	5	10	12	0.5	8881.76	9466.5	0.5	9404.33	180	9404.33	180	3_1096
3	1096	12-month	F	6	12	14	0.6	8851.87	9353.65	1.5	8311.97	108	24935.9	324	3_1096
3	1096	12-month	F	7	14	16	0.7	11658.6	9709.73	3	7670.5	90.1667	46023	541	3_1096
3	1096	12-month	F	8	16	18	0.8	12071.1	10497.5	2	8958.84	128.75	35835.4	515	3_1096
3	1096	12-month	F	9	18	20	0.9	6475.52	9947.78	1	8293.08	101.5	16586.2	203	3_1096
3	1096	12-month	F	10	20	22	1	6766.54	8950.09	0.5	7422.88	122	7422.88	122	3_1096
3	1097	12-month	F	0	0	2	0	7846.64	8093.13	1	6402.75	83	12805.5	166	3_1097
3	1097	12-month	F	1	2	4	0.0588235	8360.59	8395.59	1	6748.73	94.5	13497.5	189	3_1097
3	1097	12-month	F	2	4	6	0.117647	9486.66	8748.91	0	0	0	0	0	3_1097
3	1097	12-month	F	3	6	8	0.176471	10344.9	8863.04	1.5	7078.88	88.6667	21236.7	266	3_1097
3	1097	12-month	F	4	8	10	0.235294	7334.19	8698.49	1	6846.49	107	13693	214	3_1097
3	1097	12-month	F	5	10	12	0.294118	8672.1	8989.93	2.5	6669.07	92.8	33345.3	464	3_1097
3	1097	12-month	F	6	12	14	0.352941	8736.55	9762.39	2.5	7143.46	91	35717.3	455	3_1097
3	1097	12-month	F	7	14	16	0.411765	6500.62	8658.51	0.5	7716.04	110	7716.04	110	3_1097
3	1097	12-month	F	8	16	18	0.470588	7966.25	8368.78	1	6328.95	124.5	12657.9	249	3_1097
3	1097	12-month	F	9	18	20	0.529412	6857.72	8667.27	0.5	7402.03	105	7402.03	105	3_1097
3	1097	12-month	F	10	20	22	0.588235	7954.39	9742.89	1.5	7041.63	118.667	21124.9	356	3_1097
3	1097	12-month	F	11	22	24	0.647059	7095.25	9338.08	1.5	6864.93	129	20594.8	387	3_1097
3	1097	12-month	F	12	24	26	0.705882	8315.42	8925.79	1	6940.05	140	13880.1	280	3_1097
3	1097	12-month	F	13	26	28	0.764706	7140.71	8363.81	1.5	6498.63	110.333	19495.9	331	3_1097
3	1097	12-month	F	14	28	30	0.823529	6650.5	8384.65	0.5	6966.92	139	6966.92	139	3_1097
3	1097	12-month	F	15	30	32	0.882353	5995.24	7939.37	1.5	5604.9	109	16814.7	327	3_1097
3	1097	12-month	F	16	32	34	0.941176	5022.86	7517.77	1.5	5652.66	83	16958	249	3_1097
3	1097	12-month	F	17	34	36	1	4944.31	7570.57	1	5860.59	84	11721.2	168	3_1097
4	152	12-month	F	0	0	2	0	8255.04	7923.79	2	6250.42	116.25	25001.7	465	4_152
4	152	12-month	F	1	2	4	0.111111	10109	9175.88	0.5	8646.67	354	8646.67	354	4_152
4	152	12-month	F	2	4	6	0.222222	8345.85	9176.77	1.5	7240.48	162.667	21721.4	488	4_152
4	152	12-month	F	3	6	8	0.333333	7765.97	9319.4	2	8077.46	152	32309.8	608	4_152
4	152	12-month	F	4	8	10	0.444444	8346.02	9099.24	1.5	7052.09	121	21156.3	363	4_152
4	152	12-month	F	5	10	12	0.555556	10334	9693.47	2.5	7474.23	150.4	37371.2	752	4_152
4	152	12-month	F	6	12	14	0.666667	9485.33	8363.8	1	6816.13	153	13632.3	306	4_152
4	152	12-month	F	7	14	16	0.777778	10516.7	8982.2	1.5	7347.22	183.333	22041.6	550	4_152
4	152	12-month	F	8	16	18	0.888889	9729.35	9084.2	4.5	6961.95	85.7778	62657.5	772	4_152
4	152	12-month	F	9	18	20	1	6410.74	8188.81	0	0	0	0	0	4_152
4	940	12-month	F	0	0	2	0	8054.11	8500	2.5	7455.55	128	37277.8	640	4_940
4	940	12-month	F	1	2	4	0.125	8030.25	7908.84	2.5	6216.6	101.4	31083	507	4_940
4	940	12-month	F	2	4	6	0.25	6473.45	7951.7	1.5	6940.72	94.6667	20822.2	284	4_940
4	940	12-month	F	3	6	8	0.375	7135.78	7546.13	0.5	7078.31	154	7078.31	154	4_940
4	940	12-month	F	4	8	10	0.5	7890.62	7621.99	1.5	6098.55	89.6667	18295.7	269	4_940
4	940	12-month	F	5	10	12	0.625	6992.68	8224.59	2	6269.99	126.25	25080	505	4_940
4	940	12-month	F	6	12	14	0.75	9425.8	7561.56	3	6124.81	119.5	36748.9	717	4_940
4	940	12-month	F	7	14	16	0.875	6876.47	5799.06	0.5	6222.67	69	6222.67	69	4_940
4	940	12-month	F	8	16	18	1	4392.35	5973.46	0	0	0	0	0	4_940
4	1458	12-month	F	0	0	2	0	9240.1	8692.67	2.5	6986.7	146.8	34933.5	734	4_1458
4	1458	12-month	F	1	2	4	0.1	9649.48	9183.07	1	7973.63	152.5	15947.3	305	4_1458
4	1458	12-month	F	2	4	6	0.2	8343.81	8450.46	3	6825.65	119.5	40953.9	717	4_1458
4	1458	12-month	F	3	6	8	0.3	9971.42	10008.7	3	7480.67	174.833	44884	1049	4_1458
4	1458	12-month	F	4	8	10	0.4	9864.19	9082.57	1.5	7623.62	137	22870.8	411	4_1458
4	1458	12-month	F	5	10	12	0.5	9798.72	9918.03	2	8338.2	192.75	33352.8	771	4_1458
4	1458	12-month	F	6	12	14	0.6	9716.56	8920.11	1	8374.23	240	16748.5	480	4_1458
4	1458	12-month	F	7	14	16	0.7	7830.39	8435.6	2	8240.13	190.5	32960.5	762	4_1458
4	1458	12-month	F	8	16	18	0.8	8656.86	9424.92	2	7787.93	164.5	31151.7	658	4_1458
4	1458	12-month	F	9	18	20	0.9	6235.56	9071.05	2.5	7424.16	136.8	37120.8	684	4_1458
4	1458	12-month	F	10	20	22	1	5983.81	9195.5	1	6291.36	99	12582.7	198	4_1458
4	1459	12-month	F	0	0	2	0	6053.86	9378.05	2	7690.91	139.75	30763.7	559	4_1459
4	1459	12-month	F	1	2	4	0.25	7716.71	10171.4	3.5	8431.38	144	59019.7	1008	4_1459
4	1459	12-month	F	2	4	6	0.5	7695.59	8074.65	1	6583.36	98.5	13166.7	197	4_1459
4	1459	12-month	F	3	6	8	0.75	10018.7	8464.83	1.5	6710.48	127.667	20131.4	383	4_1459
4	1459	12-month	F	4	8	10	1	7688.06	8938.07	1.5	7376.3	132.333	22128.9	397	4_1459
4	1460	12-month	F	0	0	2	0	6291.05	7313.42	0	0	0	0	0	4_1460
4	1460	12-month	F	1	2	4	0.047619	6559.54	7492.48	0	0	0	0	0	4_1460
4	1460	12-month	F	2	4	6	0.0952381	5584.31	6982.4	1	5635.76	66	11271.5	132	4_1460
4	1460	12-month	F	3	6	8	0.142857	5369.21	6320.72	1	5095.05	57.5	10190.1	115	4_1460
4	1460	12-month	F	4	8	10	0.190476	6260.2	6230.44	0.5	5231.35	89	5231.35	89	4_1460
4	1460	12-month	F	5	10	12	0.238095	7154.59	8150.47	1	6680.26	130	13360.5	260	4_1460
4	1460	12-month	F	6	12	14	0.285714	6323.47	8669.52	2	6557.25	113.5	26229	454	4_1460
4	1460	12-month	F	7	14	16	0.333333	6833.94	9074.59	1.5	6789.46	119.333	20368.4	358	4_1460
4	1460	12-month	F	8	16	18	0.380952	6466.29	9746.06	2	8729	148.25	34916	593	4_1460
4	1460	12-month	F	9	18	20	0.428571	9015.06	11888.3	3.5	10085.1	132.714	70596	929	4_1460
4	1460	12-month	F	10	20	22	0.47619	9854.55	11516	5.5	9316.28	154.909	102479	1704	4_1460
4	1460	12-month	F	11	22	24	0.52381	8414.74	12624.3	4	10191.3	123.75	81530.1	990	4_1460
4	1460	12-month	F	12	24	26	0.571429	7460.25	11916.8	3	8942.98	154.333	53657.9	926	4_1460
4	1460	12-month	F	13	26	28	0.619048	6986.81	8586.03	1	6758.7	147	13517.4	294	4_1460
4	1460	12-month	F	14	28	30	0.666667	5274.99	7941.92	1.5	5792.88	91.3333	17378.6	274	4_1460
4	1460	12-month	F	15	30	32	0.714286	6222.97	8807.56	1	7207.61	169.5	14415.2	339	4_1460
4	1460	12-month	F	16	32	34	0.761905	9468.71	10813.8	3	8002.68	134.667	48016.1	808	4_1460
4	1460	12-month	F	17	34	36	0.809524	10769.4	10840.5	3.5	8194.45	175.571	57361.2	1229	4_1460
4	1460	12-month	F	18	36	38	0.857143	8789.57	9126.03	2	7730.82	181.25	30923.3	725	4_1460
4	1460	12-month	F	19	38	40	0.904762	8051.45	11661.2	1.5	9891.93	288	29675.8	864	4_1460
4	1460	12-month	F	20	40	42	0.952381	6465.23	9596.03	2.5	6694.85	127.8	33474.3	639	4_1460
4	1460	12-month	F	21	42	44	1	5753.33	8855.59	2.5	7251.95	133.4	36259.8	667	4_1460
4	1461	12-month	F	0	0	2	0	12566.2	7453.96	0	0	0	0	0	4_1461
4	1461	12-month	F	1	2	4	0.0769231	13400.8	8090.53	2	6422.37	90	25689.5	360	4_1461
4	1461	12-month	F	2	4	6	0.153846	12593.9	8516.86	0	0	0	0	0	4_1461
4	1461	12-month	F	3	6	8	0.230769	10861.2	9131.6	2	7087.65	141.5	28350.6	566	4_1461
4	1461	12-month	F	4	8	10	0.307692	9114.73	8126.01	1	6617.29	174	13234.6	348	4_1461
4	1461	12-month	F	5	10	12	0.384615	10259.5	8133.8	1.5	6259.41	127.667	18778.2	383	4_1461
4	1461	12-month	F	6	12	14	0.461538	13318.8	9348.55	3	7549.92	150	45299.5	900	4_1461
4	1461	12-month	F	7	14	16	0.538462	14171.9	7885.42	1	6422.38	185	12844.8	370	4_1461
4	1461	12-month	F	8	16	18	0.615385	14165.2	8997.53	2	7116.25	233.25	28465	933	4_1461
4	1461	12-month	F	9	18	20	0.692308	12639.3	6678.52	0.5	5302.79	82	5302.79	82	4_1461
4	1461	12-month	F	10	20	22	0.769231	10971.9	6754.39	1	6785.25	146.5	13570.5	293	4_1461
4	1461	12-month	F	11	22	24	0.846154	13063.6	7134.02	1.5	6441.47	132.333	19324.4	397	4_1461
4	1461	12-month	F	12	24	26	0.923077	13462.3	7862.74	3	6117.11	132.5	36702.7	795	4_1461
4	1461	12-month	F	13	26	28	1	9455.5	6136.41	0.5	6689.98	129	6689.98	129	4_1461
6	25	12-month	F	0	0	2	0	9681.14	9104.8	1	7722.36	191.5	15444.7	383	6_25
6	25	12-month	F	1	2	4	0.0588235	9565.46	9413.84	1	8157.01	227	16314	454	6_25
6	25	12-month	F	2	4	6	0.117647	9301.44	9580.96	2	7601.64	157.25	30406.6	629	6_25
6	25	12-month	F	3	6	8	0.176471	10093.2	8908.25	3	7173.51	139.833	43041.1	839	6_25
6	25	12-month	F	4	8	10	0.235294	10578.2	9010.86	3	6948.51	113	41691	678	6_25
6	25	12-month	F	5	10	12	0.294118	9132.53	8139.81	1.5	6257.91	126.667	18773.7	380	6_25
6	25	12-month	F	6	12	14	0.352941	7984.45	7125.68	2.5	5759.13	102	28795.7	510	6_25
6	25	12-month	F	7	14	16	0.411765	9195.7	7807.7	3	6559.66	129.167	39357.9	775	6_25
6	25	12-month	F	8	16	18	0.470588	6785.21	8118.16	2	6862.88	100.75	27451.5	403	6_25
6	25	12-month	F	9	18	20	0.529412	5811.51	10295.7	1.5	8447.9	197.333	25343.7	592	6_25
6	25	12-month	F	10	20	22	0.588235	7141.69	11078.4	3	8074.72	150.5	48448.3	903	6_25
6	25	12-month	F	11	22	24	0.647059	7543.59	10621.9	2	8462.08	150.5	33848.3	602	6_25
6	25	12-month	F	12	24	26	0.705882	6391.42	10121	1	9465.07	187.5	18930.1	375	6_25
6	25	12-month	F	13	26	28	0.764706	7788.32	10597.3	1.5	8954.22	172	26862.7	516	6_25
6	25	12-month	F	14	28	30	0.823529	7856.05	10948	1.5	8617.6	224.333	25852.8	673	6_25
6	25	12-month	F	15	30	32	0.882353	7858.84	10825.1	2.5	8179.5	199	40897.5	995	6_25
6	25	12-month	F	16	32	34	0.941176	8953.8	9858.95	3	7920.63	139.333	47523.8	836	6_25
6	25	12-month	F	17	34	36	1	7120.63	11053.9	1.5	8100.76	164	24302.3	492	6_25
6	33	12-month	F	0	0	2	0	10471.2	8134.75	2.5	7164.88	177.2	35824.4	886	6_33
6	33	12-month	F	1	2	4	0.0714286	10478.3	8148.93	3	5691.02	154.5	34146.1	927	6_33
6	33	12-month	F	2	4	6	0.142857	8977.01	7974.1	2.5	5876.05	174.8	29380.2	874	6_33
6	33	12-month	F	3	6	8	0.214286	7864.93	8808.86	2	5891.66	170.75	23566.6	683	6_33
6	33	12-month	F	4	8	10	0.285714	10177.3	8645.21	3	6094.45	147.167	36566.7	883	6_33
6	33	12-month	F	5	10	12	0.357143	11560.4	8813.89	4.5	6117.55	109.333	55058	984	6_33
6	33	12-month	F	6	12	14	0.428571	9989.07	9319.24	5.5	6429.95	123.455	70729.4	1358	6_33
6	33	12-month	F	7	14	16	0.5	6927.12	8677.56	1.5	6117.04	184.667	18351.1	554	6_33
6	33	12-month	F	8	16	18	0.571429	7933.64	8926.3	2	5957.81	183.75	23831.3	735	6_33
6	33	12-month	F	9	18	20	0.642857	6501.09	9889.72	1.5	6490.82	215.333	19472.5	646	6_33
6	33	12-month	F	10	20	22	0.714286	8536.33	9393.26	2.5	6232.7	184.8	31163.5	924	6_33
6	33	12-month	F	11	22	24	0.785714	6220.66	9197.44	3.5	6691.23	165.714	46838.6	1160	6_33
6	33	12-month	F	12	24	26	0.857143	12101.8	10080.2	5	7160.02	167.3	71600.2	1673	6_33
6	33	12-month	F	13	26	28	0.928571	10798.8	9888.75	8	6891.23	139.125	110260	2226	6_33
6	33	12-month	F	14	28	30	1	8940.04	10678.1	3	7867.12	164.833	47202.7	989	6_33
6	177	12-month	F	0	0	2	0	6748.88	8487.25	1	7367.08	245.5	14734.2	491	6_177
6	177	12-month	F	1	2	4	0.111111	4571.93	7750.86	1	5974.73	162	11949.5	324	6_177
6	177	12-month	F	2	4	6	0.222222	5510.75	7714.3	1.5	6350.19	121.333	19050.6	364	6_177
6	177	12-month	F	3	6	8	0.333333	4985.95	8078.65	2	6462.7	98.25	25850.8	393	6_177
6	177	12-month	F	4	8	10	0.444444	4893.2	7634.3	1.5	5706.82	130	17120.5	390	6_177
6	177	12-month	F	5	10	12	0.555556	5135.16	7251.57	1.5	5410.26	110	16230.8	330	6_177
6	177	12-month	F	6	12	14	0.666667	6195.57	7144.92	1	5738.24	132.5	11476.5	265	6_177
6	177	12-month	F	7	14	16	0.777778	6254.06	8754.69	1.5	7211.83	151	21635.5	453	6_177
6	177	12-month	F	8	16	18	0.888889	6384.54	8419.66	2	6342.16	133.75	25368.6	535	6_177
6	177	12-month	F	9	18	20	1	5543.07	7087.29	2.5	5819.17	93.4	29095.9	467	6_177
7	1	12-month	F	0	0	2	0	5634.12	5457.47	0.5	3876.95	206	3876.95	206	7_1
7	1	12-month	F	1	2	4	0.1	7401.26	6203.75	1.5	4128.44	164.333	12385.3	493	7_1
7	1	12-month	F	2	4	6	0.2	7849.81	6657.04	2	4808.75	184.5	19235	738	7_1
7	1	12-month	F	3	6	8	0.3	5685.36	7134.14	1.5	5192.19	146.333	15576.6	439	7_1
7	1	12-month	F	4	8	10	0.4	5368.01	7512.2	2	5253.03	262.25	21012.1	1049	7_1
7	1	12-month	F	5	10	12	0.5	5965.27	7156.62	2	4710.4	142.5	18841.6	570	7_1
7	1	12-month	F	6	12	14	0.6	6040.35	6479.28	1.5	4761.38	224.667	14284.1	674	7_1
7	1	12-month	F	7	14	16	0.7	5548.02	6693.69	1.5	4746.82	185.333	14240.5	556	7_1
7	1	12-month	F	8	16	18	0.8	5841.63	6751.4	2	4574.19	154	18296.7	616	7_1
7	1	12-month	F	9	18	20	0.9	6553.8	6503.6	0.5	4810.95	224	4810.95	224	7_1
7	1	12-month	F	10	20	22	1	8458.16	6681.58	2.5	4608.91	126.8	23044.6	634	7_1
7	31	12-month	F	0	0	2	0	4181.99	5721.75	1	4658.29	113.5	9316.59	227	7_31
7	31	12-month	F	1	2	4	0.0625	5284.74	6486.32	1.5	5693.89	121	17081.7	363	7_31
7	31	12-month	F	2	4	6	0.125	6650.1	6278.54	2	4265.04	116.5	17060.2	466	7_31
7	31	12-month	F	3	6	8	0.1875	5360.87	5769.94	0.5	4247.71	111	4247.71	111	7_31
7	31	12-month	F	4	8	10	0.25	5765.79	6361.97	1.5	4582.03	157.333	13746.1	472	7_31
7	31	12-month	F	5	10	12	0.3125	6369.72	6302.33	1	4998.37	198	9996.73	396	7_31
7	31	12-month	F	6	12	14	0.375	4991.44	6264.73	0	0	0	0	0	7_31
7	31	12-month	F	7	14	16	0.4375	3631.69	5671.89	1	4141.83	170	8283.66	340	7_31
7	31	12-month	F	8	16	18	0.5	5031.12	5579.75	0.5	3904.96	97	3904.96	97	7_31
7	31	12-month	F	9	18	20	0.5625	9377.95	6465.91	1.5	4501.92	155.333	13505.7	466	7_31
7	31	12-month	F	10	20	22	0.625	6336.03	6568.69	2.5	4986.07	193.8	24930.4	969	7_31
7	31	12-month	F	11	22	24	0.6875	5331.12	6161.54	0.5	4696.25	365	4696.25	365	7_31
7	31	12-month	F	12	24	26	0.75	5299.78	5954.82	1	4024.52	135.5	8049.04	271	7_31
7	31	12-month	F	13	26	28	0.8125	5746.48	6231.17	1.5	4277.24	158	12831.7	474	7_31
7	31	12-month	F	14	28	30	0.875	4938.22	5670.45	1	4144.98	168.5	8289.96	337	7_31
7	31	12-month	F	15	30	32	0.9375	3877.05	5348.28	1	3807.55	125.5	7615.1	251	7_31
7	31	12-month	F	16	32	34	1	3804.71	5045.72	0.5	4452.94	161	4452.94	161	7_31
7	190	12-month	F	0	0	2	0	14069.4	8059.88	1.5	6192.23	139	18576.7	417	7_190
7	190	12-month	F	1	2	4	0.0625	12067.7	7990.75	1	6286.17	165	12572.3	330	7_190
7	190	12-month	F	2	4	6	0.125	8557.77	6845.2	2	5738.19	126	22952.8	504	7_190
7	190	12-month	F	3	6	8	0.1875	7875.93	7519.95	1.5	5723.63	155.333	17170.9	466	7_190
7	190	12-month	F	4	8	10	0.25	9157.17	7615.95	1.5	6053.13	94.6667	18159.4	284	7_190
7	190	12-month	F	5	10	12	0.3125	7323.98	7687.99	2.5	5980.03	116.6	29900.1	583	7_190
7	190	12-month	F	6	12	14	0.375	6833.52	6444.24	1.5	5256.47	148.667	15769.4	446	7_190
7	190	12-month	F	7	14	16	0.4375	7081.37	6118.3	0.5	5308.29	117	5308.29	117	7_190
7	190	12-month	F	8	16	18	0.5	8544.76	6664.69	1.5	5261.96	135.667	15785.9	407	7_190
7	190	12-month	F	9	18	20	0.5625	6292.8	7894.35	2.5	5814.74	139.6	29073.7	698	7_190
7	190	12-month	F	10	20	22	0.625	6756.07	7089.24	1	6127.45	205	12254.9	410	7_190
7	190	12-month	F	11	22	24	0.6875	6835.12	7871.54	2	6162.64	181.25	24650.6	725	7_190
7	190	12-month	F	12	24	26	0.75	5461.24	7393.64	1	6610.97	219.5	13221.9	439	7_190
7	190	12-month	F	13	26	28	0.8125	5566.92	6988.69	2.5	5503.35	154.4	27516.8	772	7_190
7	190	12-month	F	14	28	30	0.875	4052.2	7555.68	2	5759.35	158.5	23037.4	634	7_190
7	190	12-month	F	15	30	32	0.9375	5558.16	7792.2	2.5	6016.21	159.4	30081.1	797	7_190
7	190	12-month	F	16	32	34	1	6047.93	7481.64	3.5	5901.44	135.286	41310.1	947	7_190
7	215	12-month	F	0	0	2	0	5856.61	6304.3	1	4736.44	111	9472.88	222	7_215
7	215	12-month	F	1	2	4	0.0526316	5771.13	6375.1	1.5	4939.35	110	14818	330	7_215
7	215	12-month	F	2	4	6	0.105263	5417.68	5810.36	1	4756.07	91	9512.15	182	7_215
7	215	12-month	F	3	6	8	0.157895	5007.3	6013.68	0	0	0	0	0	7_215
7	215	12-month	F	4	8	10	0.210526	5926.82	7176.22	1.5	5025.62	185.667	15076.9	557	7_215
7	215	12-month	F	5	10	12	0.263158	6658.36	7013.86	1.5	5138.8	127	15416.4	381	7_215
7	215	12-month	F	6	12	14	0.315789	4513.5	6914.97	1	5362.19	174.5	10724.4	349	7_215
7	215	12-month	F	7	14	16	0.368421	4850.22	6143.18	1	4158.63	112.5	8317.25	225	7_215
7	215	12-month	F	8	16	18	0.421053	4520.71	6619.2	1.5	4152.73	129.333	12458.2	388	7_215
7	215	12-month	F	9	18	20	0.473684	4644.91	6863.47	2	4785.6	140	19142.4	560	7_215
7	215	12-month	F	10	20	22	0.526316	4168.07	7082.99	1.5	5153.84	175.667	15461.5	527	7_215
7	215	12-month	F	11	22	24	0.578947	4791.6	7397.19	2	4954	124.75	19816	499	7_215
7	215	12-month	F	12	24	26	0.631579	4581.15	7714.14	1.5	5726.86	200.667	17180.6	602	7_215
7	215	12-month	F	13	26	28	0.684211	4607.71	7105.46	2.5	5004.43	154.8	25022.2	774	7_215
7	215	12-month	F	14	28	30	0.736842	4665.15	6546.38	1.5	4973.38	141	14920.1	423	7_215
7	215	12-month	F	15	30	32	0.789474	4594.79	6454.06	1	5025.89	114	10051.8	228	7_215
7	215	12-month	F	16	32	34	0.842105	4160.35	6308.45	1	5024.36	193.5	10048.7	387	7_215
7	215	12-month	F	17	34	36	0.894737	4442.58	7420.81	1	4979.29	116.5	9958.57	233	7_215
7	215	12-month	F	18	36	38	0.947368	3670.16	7863.22	3.5	5506.88	129.857	38548.2	909	7_215
7	215	12-month	F	19	38	40	1	3434.14	6555.06	0	0	0	0	0	7_215
7	337	12-month	F	0	0	2	0	4507.94	6062.52	0	0	0	0	0	7_337
7	337	12-month	F	1	2	4	0.0714286	5677.13	6532.27	1	5335.31	137.5	10670.6	275	7_337
7	337	12-month	F	2	4	6	0.142857	5045.32	6520.29	0.5	4685.19	47	4685.19	47	7_337
7	337	12-month	F	3	6	8	0.214286	5635.16	6709.14	2	4352.55	114	17410.2	456	7_337
7	337	12-month	F	4	8	10	0.285714	4512.41	6912.33	1	5088.42	109.5	10176.8	219	7_337
7	337	12-month	F	5	10	12	0.357143	4841.75	6944.96	1	5042.72	135.5	10085.4	271	7_337
7	337	12-month	F	6	12	14	0.428571	5175.12	7069.56	1	4680.6	139.5	9361.21	279	7_337
7	337	12-month	F	7	14	16	0.5	5519.58	8346.39	4	5973.73	140.625	47789.8	1125	7_337
7	337	12-month	F	8	16	18	0.571429	5106.45	8458.55	1.5	5818.84	142.333	17456.5	427	7_337
7	337	12-month	F	9	18	20	0.642857	5073.71	7673.49	2	5207.13	107.25	20828.5	429	7_337
7	337	12-month	F	10	20	22	0.714286	5300.53	8048.82	2.5	5818.26	164.2	29091.3	821	7_337
7	337	12-month	F	11	22	24	0.785714	6184.34	8636.58	3	6812.31	206.167	40873.8	1237	7_337
7	337	12-month	F	12	24	26	0.857143	5973.84	9581.66	5	6703.62	182.3	67036.2	1823	7_337
7	337	12-month	F	13	26	28	0.928571	5206.83	9010.28	3	6364.14	195	38184.9	1170	7_337
7	337	12-month	F	14	28	30	1	6158.1	9495.52	2.5	6553.93	172.6	32769.6	863	7_337
8	11	12-month	M	0	0	2	0	6604.33	6512.8	1	5088.94	168.5	10177.9	337	8_11
8	11	12-month	M	1	2	4	0.1	7234.42	6384.25	0.5	4526.94	90	4526.94	90	8_11
8	11	12-month	M	2	4	6	0.2	8572.51	6628.48	1.5	5056.75	132.333	15170.3	397	8_11
8	11	12-month	M	3	6	8	0.3	6100.61	6096.81	0.5	4418.95	177	4418.95	177	8_11
8	11	12-month	M	4	8	10	0.4	7742.16	6140.66	0.5	4571.37	151	4571.37	151	8_11
8	11	12-month	M	5	10	12	0.5	8289.4	7298.19	1.5	5086.36	162.333	15259.1	487	8_11
8	11	12-month	M	6	12	14	0.6	7083.3	6536.33	1	4516.72	177	9033.44	354	8_11
8	11	12-month	M	7	14	16	0.7	7312.91	6833.67	1.5	4818.21	177.333	14454.6	532	8_11
8	11	12-month	M	8	16	18	0.8	5917.49	6047.56	1	4544.62	186.5	9089.24	373	8_11
8	11	12-month	M	9	18	20	0.9	7926.91	6638.84	1.5	4688.64	243.667	14065.9	731	8_11
8	11	12-month	M	10	20	22	1	7247.34	6930.9	0.5	4529.7	246	4529.7	246	8_11
8	13	12-month	M	0	0	2	0	7700.92	5407.74	0	0	0	0	0	8_13
8	13	12-month	M	1	2	4	0.0344828	6317.45	6124.95	0	0	0	0	0	8_13
8	13	12-month	M	2	4	6	0.0689655	11543.7	7038.91	3	5073.21	186.167	30439.3	1117	8_13
8	13	12-month	M	3	6	8	0.103448	12186.9	6697.12	3	4866.36	193.333	29198.2	1160	8_13
8	13	12-month	M	4	8	10	0.137931	9780.38	5208.03	1	3958.49	195.5	7916.99	391	8_13
8	13	12-month	M	5	10	12	0.172414	9788.66	5058.92	0.5	3536.04	230	3536.04	230	8_13
8	13	12-month	M	6	12	14	0.206897	6026.18	4603.42	0.5	3304.9	63	3304.9	63	8_13
8	13	12-month	M	7	14	16	0.241379	5702.02	4729.28	0	0	0	0	0	8_13
8	13	12-month	M	8	16	18	0.275862	4942.8	4861.43	1	3362.81	161.5	6725.63	323	8_13
8	13	12-month	M	9	18	20	0.310345	6514.73	4664.09	0	0	0	0	0	8_13
8	13	12-month	M	10	20	22	0.344828	8090.31	4819.22	0.5	3791.43	77	3791.43	77	8_13
8	13	12-month	M	11	22	24	0.37931	7165.33	5805.12	2	4111.22	160.5	16444.9	642	8_13
8	13	12-month	M	12	24	26	0.413793	5500.27	5573.47	2	4248.48	216	16993.9	864	8_13
8	13	12-month	M	13	26	28	0.448276	5194.24	5053.63	0	0	0	0	0	8_13
8	13	12-month	M	14	28	30	0.482759	5844.12	5773.8	1.5	4127.01	151.667	12381	455	8_13
8	13	12-month	M	15	30	32	0.517241	6594.14	6928.43	1	6012.2	284.5	12024.4	569	8_13
8	13	12-month	M	16	32	34	0.551724	7708.5	6622.01	2.5	4817.83	147.4	24089.2	737	8_13
8	13	12-month	M	17	34	36	0.586207	8099.06	7170.31	2.5	5238.05	187.8	26190.3	939	8_13
8	13	12-month	M	18	36	38	0.62069	4736.11	5567.29	1	4650.92	174.5	9301.84	349	8_13
8	13	12-month	M	19	38	40	0.655172	5609.53	6113.47	2	4833.48	219.5	19333.9	878	8_13
8	13	12-month	M	20	40	42	0.689655	9091.09	6877.61	1	5073.89	286.5	10147.8	573	8_13
8	13	12-month	M	21	42	44	0.724138	9019.83	6164.27	3	4345.54	138.167	26073.3	829	8_13
8	13	12-month	M	22	44	46	0.758621	6132.46	5738.43	1	4882.34	184	9764.68	368	8_13
8	13	12-month	M	23	46	48	0.793103	5597.69	5650.95	1.5	4825.95	228.667	14477.8	686	8_13
8	13	12-month	M	24	48	50	0.827586	5453.66	6039.68	1.5	4791.33	179.333	14374	538	8_13
8	13	12-month	M	25	50	52	0.862069	6031.65	6618.26	1.5	5059.54	211	15178.6	633	8_13
8	13	12-month	M	26	52	54	0.896552	8398.9	6277.35	1.5	4834.31	200	14502.9	600	8_13
8	13	12-month	M	27	54	56	0.931034	7580.04	6130.33	2.5	4676.98	136	23384.9	680	8_13
8	13	12-month	M	28	56	58	0.965517	6298.58	6689.54	2	5019.45	200.25	20077.8	801	8_13
8	13	12-month	M	29	58	60	1	5204.56	7937.66	1	5353.8	253.5	10707.6	507	8_13
8	746	12-month	M	0	0	2	0	12067.1	6208.35	1.5	4527.68	150	13583.1	450	8_746
8	746	12-month	M	1	2	4	0.0238095	8724.81	5579.19	0	0	0	0	0	8_746
8	746	12-month	M	2	4	6	0.047619	10338.2	6640.48	1.5	4861.11	227	14583.3	681	8_746
8	746	12-month	M	3	6	8	0.0714286	10672.6	8861.11	1.5	6961.47	244	20884.4	732	8_746
8	746	12-month	M	4	8	10	0.0952381	9123.39	9707.09	3.5	7909.76	179.286	55368.3	1255	8_746
8	746	12-month	M	5	10	12	0.119048	12426.7	8916.13	3.5	7594.73	159.571	53163.1	1117	8_746
8	746	12-month	M	6	12	14	0.142857	9675.77	7831.37	2	6435.31	136.75	25741.3	547	8_746
8	746	12-month	M	7	14	16	0.166667	9142.34	8138.46	3	6146.98	217.667	36881.9	1306	8_746
8	746	12-month	M	8	16	18	0.190476	10492.1	7941.39	2	5748.59	172.5	22994.4	690	8_746
8	746	12-month	M	9	18	20	0.214286	10970	7739.69	3.5	5300.78	167.286	37105.5	1171	8_746
8	746	12-month	M	10	20	22	0.238095	8951.89	7112.35	2	5230.65	234.5	20922.6	938	8_746
8	746	12-month	M	11	22	24	0.261905	7450.23	5571.08	1.5	4459.49	211	13378.5	633	8_746
8	746	12-month	M	12	24	26	0.285714	7428.41	5051.4	1	3976.6	131	7953.2	262	8_746
8	746	12-month	M	13	26	28	0.309524	7193.79	5746.69	2	3797.63	175.5	15190.5	702	8_746
8	746	12-month	M	14	28	30	0.333333	4974.29	5496	1.5	4579.82	164.333	13739.5	493	8_746
8	746	12-month	M	15	30	32	0.357143	5675.76	6215.73	2.5	4471.47	160.8	22357.3	804	8_746
8	746	12-month	M	16	32	34	0.380952	6716.02	7256.56	3.5	4636.57	186.571	32456	1306	8_746
8	746	12-month	M	17	34	36	0.404762	5158.97	6636.95	1	5097.28	167	10194.6	334	8_746
8	746	12-month	M	18	36	38	0.428571	7119.19	7618.28	3.5	5652.15	173.571	39565	1215	8_746
8	746	12-month	M	19	38	40	0.452381	8905.37	7349.38	2.5	5705.99	158.8	28530	794	8_746
8	746	12-month	M	20	40	42	0.47619	7985.97	7829.78	2.5	5850.63	127.8	29253.2	639	8_746
8	746	12-month	M	21	42	44	0.5	7092.19	7967.4	2.5	6081.51	193	30407.5	965	8_746
8	746	12-month	M	22	44	46	0.52381	7309.79	7927.93	2	5775.76	182.25	23103	729	8_746
8	746	12-month	M	23	46	48	0.547619	6517.04	7609.29	2.5	5695.02	192	28475.1	960	8_746
8	746	12-month	M	24	48	50	0.571429	6179.99	7178.3	1	5000.45	133.5	10000.9	267	8_746
8	746	12-month	M	25	50	52	0.595238	5888.71	7550.96	2	5404.47	185	21617.9	740	8_746
8	746	12-month	M	26	52	54	0.619048	7947.9	8211.69	2	6496.53	248.5	25986.1	994	8_746
8	746	12-month	M	27	54	56	0.642857	6946.33	7769.22	3	5749.67	159.5	34498	957	8_746
8	746	12-month	M	28	56	58	0.666667	8457.85	7866.35	2.5	6122.21	166.2	30611	831	8_746
8	746	12-month	M	29	58	60	0.690476	8376.85	7880.1	2.5	6175.92	221.2	30879.6	1106	8_746
8	746	12-month	M	30	60	62	0.714286	8163.65	6489.61	2	4466.15	135	17864.6	540	8_746
8	746	12-month	M	31	62	64	0.738095	5964.54	5498.91	0	0	0	0	0	8_746
8	746	12-month	M	32	64	66	0.761905	6219.97	5240.8	0	0	0	0	0	8_746
8	746	12-month	M	33	66	68	0.785714	7087.37	5172.44	0.5	3640.1	91	3640.1	91	8_746
8	746	12-month	M	34	68	70	0.809524	5353.76	5492.54	0	0	0	0	0	8_746
8	746	12-month	M	35	70	72	0.833333	6500.95	7413.65	3.5	5643.49	131.714	39504.5	922	8_746
8	746	12-month	M	36	72	74	0.857143	6922.39	6707.57	2	5304.76	130.5	21219	522	8_746
8	746	12-month	M	37	74	76	0.880952	9206.48	6663.83	2	4910.94	120	19643.8	480	8_746
8	746	12-month	M	38	76	78	0.904762	6198.17	6952.81	3.5	4935.9	107.143	34551.3	750	8_746
8	746	12-month	M	39	78	80	0.928571	4661.42	6272.75	2.5	4716.49	114.6	23582.5	573	8_746
8	746	12-month	M	40	80	82	0.952381	4799.01	7116.52	2.5	5253.2	165.8	26266	829	8_746
8	746	12-month	M	41	82	84	0.97619	4685.97	6709.6	2	5272.8	120.25	21091.2	481	8_746
8	746	12-month	M	42	84	86	1	5150.83	6980.78	3.5	5265.29	136.286	36857	954	8_746
8	747	12-month	M	0	0	2	0	8260.79	6131.39	0	0	0	0	0	8_747
8	747	12-month	M	1	2	4	0.0322581	6995.18	5852.32	0	0	0	0	0	8_747
8	747	12-month	M	2	4	6	0.0645161	8721.45	6089.31	0.5	4815.51	128	4815.51	128	8_747
8	747	12-month	M	3	6	8	0.0967742	8072.79	6094.93	1	4363.16	101.5	8726.32	203	8_747
8	747	12-month	M	4	8	10	0.129032	11197.1	6550.62	1	5266.3	125.5	10532.6	251	8_747
8	747	12-month	M	5	10	12	0.16129	11962.5	6315.07	2	4725.07	98.25	18900.3	393	8_747
8	747	12-month	M	6	12	14	0.193548	6130.51	6124.51	0	0	0	0	0	8_747
8	747	12-month	M	7	14	16	0.225806	7261.83	6664.03	1.5	4711.65	177.667	14135	533	8_747
8	747	12-month	M	8	16	18	0.258065	6874.3	5770.55	1	4084.15	105	8168.3	210	8_747
8	747	12-month	M	9	18	20	0.290323	5842.56	5266.3	0.5	3968.68	133	3968.68	133	8_747
8	747	12-month	M	10	20	22	0.322581	6191.15	5740.44	1.5	4506.52	101	13519.6	303	8_747
8	747	12-month	M	11	22	24	0.354839	6910.22	6217.94	1.5	4528.53	131.667	13585.6	395	8_747
8	747	12-month	M	12	24	26	0.387097	6692.51	6165.33	2	4445.15	152	17780.6	608	8_747
8	747	12-month	M	13	26	28	0.419355	5974.5	6051.55	1.5	4395.01	197.667	13185	593	8_747
8	747	12-month	M	14	28	30	0.451613	6413.72	5114.01	0.5	4235.34	156	4235.34	156	8_747
8	747	12-month	M	15	30	32	0.483871	5475.36	5568.66	1.5	3985.31	108.333	11955.9	325	8_747
8	747	12-month	M	16	32	34	0.516129	5644.35	5958.83	1.5	4514.75	127.333	13544.2	382	8_747
8	747	12-month	M	17	34	36	0.548387	6278.43	5933.81	1	4806.88	149	9613.76	298	8_747
8	747	12-month	M	18	36	38	0.580645	6609.3	6968.49	2.5	4888.41	178.2	24442.1	891	8_747
8	747	12-month	M	19	38	40	0.612903	6163.9	6732.5	1	4690.45	271	9380.91	542	8_747
8	747	12-month	M	20	40	42	0.645161	5932.34	6004.29	1	4351.98	137.5	8703.96	275	8_747
8	747	12-month	M	21	42	44	0.677419	5969.33	6221.45	1	4322.04	179.5	8644.09	359	8_747
8	747	12-month	M	22	44	46	0.709677	4782.15	5987.04	1.5	4665.35	156.333	13996	469	8_747
8	747	12-month	M	23	46	48	0.741935	4998.8	6402.28	1	5123.57	165	10247.1	330	8_747
8	747	12-month	M	24	48	50	0.774194	5969.58	6426.22	1.5	4742.83	197.333	14228.5	592	8_747
8	747	12-month	M	25	50	52	0.806452	5631	6126.95	0.5	4775.39	99	4775.39	99	8_747
8	747	12-month	M	26	52	54	0.83871	4752.97	6259.53	1.5	4498.01	212.667	13494	638	8_747
8	747	12-month	M	27	54	56	0.870968	5715.66	6673.93	2.5	4633.46	142.6	23167.3	713	8_747
8	747	12-month	M	28	56	58	0.903226	5885.33	6879.75	1.5	5021.23	158	15063.7	474	8_747
8	747	12-month	M	29	58	60	0.935484	5460.87	6372.94	1.5	4734.96	150.333	14204.9	451	8_747
8	747	12-month	M	30	60	62	0.967742	4122.56	6467.09	1.5	4637.62	142.333	13912.9	427	8_747
8	747	12-month	M	31	62	64	1	6680.84	8407.25	1	6428.5	328	12857	656	8_747
8	748	12-month	M	0	0	2	0	7052.34	7437.03	2.5	5881.15	150	29405.7	750	8_748
8	748	12-month	M	1	2	4	0.0285714	8279.31	7264.13	2.5	4979.76	98.4	24898.8	492	8_748
8	748	12-month	M	2	4	6	0.0571429	6704.14	7563.99	1.5	5588.29	145.333	16764.9	436	8_748
8	748	12-month	M	3	6	8	0.0857143	7951.82	7681.97	1	5836.93	171	11673.9	342	8_748
8	748	12-month	M	4	8	10	0.114286	9308.03	7885.6	3	5769.96	115.667	34619.7	694	8_748
8	748	12-month	M	5	10	12	0.142857	6915.44	7659.63	1.5	5842.79	127.667	17528.4	383	8_748
8	748	12-month	M	6	12	14	0.171429	6786.39	7619.96	1.5	5660.17	207.333	16980.5	622	8_748
8	748	12-month	M	7	14	16	0.2	5871.78	6517.31	1	4808.75	138	9617.5	276	8_748
8	748	12-month	M	8	16	18	0.228571	9441.7	6088.24	1.5	3941.66	138.333	11825	415	8_748
8	748	12-month	M	9	18	20	0.257143	6068.05	5687.75	1.5	4451.69	166.333	13355.1	499	8_748
8	748	12-month	M	10	20	22	0.285714	5531.38	6055.5	1	4399.01	240	8798.02	480	8_748
8	748	12-month	M	11	22	24	0.314286	5434.1	5579.38	1	4083.5	77.5	8167.01	155	8_748
8	748	12-month	M	12	24	26	0.342857	7593.31	6235.84	1.5	4076.09	102	12228.3	306	8_748
8	748	12-month	M	13	26	28	0.371429	7928.48	7120.15	1.5	5606.77	160	16820.3	480	8_748
8	748	12-month	M	14	28	30	0.4	5565.17	5771.81	0.5	4016.54	150	4016.54	150	8_748
8	748	12-month	M	15	30	32	0.428571	6315.84	6383.84	1	4637.73	188	9275.46	376	8_748
8	748	12-month	M	16	32	34	0.457143	4695.21	5989.69	0.5	4966.88	154	4966.88	154	8_748
8	748	12-month	M	17	34	36	0.485714	6997.31	6774.87	1.5	5168.46	139.333	15505.4	418	8_748
8	748	12-month	M	18	36	38	0.514286	7935.79	7789.48	2	5881.54	150.25	23526.2	601	8_748
8	748	12-month	M	19	38	40	0.542857	6183.05	8388.54	2	6436.27	184.25	25745.1	737	8_748
8	748	12-month	M	20	40	42	0.571429	5563.11	7104.43	1.5	5887.62	148.333	17662.8	445	8_748
8	748	12-month	M	21	42	44	0.6	5843.86	6987.55	1.5	5645.33	187	16936	561	8_748
8	748	12-month	M	22	44	46	0.628571	6157.98	6482.93	2.5	4749.94	157.6	23749.7	788	8_748
8	748	12-month	M	23	46	48	0.657143	8450.52	6875.78	1.5	5323.08	203	15969.2	609	8_748
8	748	12-month	M	24	48	50	0.685714	6768.63	6910.7	1	5213.98	164.5	10428	329	8_748
8	748	12-month	M	25	50	52	0.714286	4891.58	7436.29	2	5912.54	222.25	23650.2	889	8_748
8	748	12-month	M	26	52	54	0.742857	5532.06	7053.41	2	5140.18	129.75	20560.7	519	8_748
8	748	12-month	M	27	54	56	0.771429	8173.42	6607.55	2	5016.52	134	20066.1	536	8_748
8	748	12-month	M	28	56	58	0.8	4603.57	6552.01	1	5027.07	198.5	10054.1	397	8_748
8	748	12-month	M	29	58	60	0.828571	4268.51	6605.76	1.5	4604.25	194.333	13812.7	583	8_748
8	748	12-month	M	30	60	62	0.857143	4446.19	5866.65	1	4449.25	196.5	8898.5	393	8_748
8	748	12-month	M	31	62	64	0.885714	7798.08	6817.48	2	4661.12	161.75	18644.5	647	8_748
8	748	12-month	M	32	64	66	0.914286	6729.28	6965.63	1.5	4795.78	178.667	14387.4	536	8_748
8	748	12-month	M	33	66	68	0.942857	4692.47	7080.97	1.5	5005.55	204	15016.7	612	8_748
8	748	12-month	M	34	68	70	0.971429	6017.63	7034	2	4790.81	233.5	19163.3	934	8_748
8	748	12-month	M	35	70	72	1	4498.14	5868.81	1	4265.35	218.5	8530.71	437	8_748
8	749	12-month	M	0	0	2	0	8489.39	6230.02	1	4515.94	98.5	9031.88	197	8_749
8	749	12-month	M	1	2	4	0.0625	8564.95	6404.51	0.5	4712.21	121	4712.21	121	8_749
8	749	12-month	M	2	4	6	0.125	9170.68	6521	1.5	5034.99	84.6667	15105	254	8_749
8	749	12-month	M	3	6	8	0.1875	9644.72	13854.9	4	8318.07	159.375	66544.5	1275	8_749
8	749	12-month	M	4	8	10	0.25	7390.26	7971.57	2.5	7391.33	108.6	36956.7	543	8_749
8	749	12-month	M	5	10	12	0.3125	8274.48	9064.61	1.5	6033.72	211.667	18101.1	635	8_749
8	749	12-month	M	6	12	14	0.375	8487.45	7425.37	1.5	5646.51	180.333	16939.5	541	8_749
8	749	12-month	M	7	14	16	0.4375	7100.81	7564.46	1	6077.48	193.5	12155	387	8_749
8	749	12-month	M	8	16	18	0.5	7565.56	7417.67	2	5755.7	124	23022.8	496	8_749
8	749	12-month	M	9	18	20	0.5625	9040.61	8312.44	1.5	6731.82	155	20195.5	465	8_749
8	749	12-month	M	10	20	22	0.625	5529.3	7100.47	1.5	5564.03	137.667	16692.1	413	8_749
8	749	12-month	M	11	22	24	0.6875	6764.96	6901.29	1	5534.66	146	11069.3	292	8_749
8	749	12-month	M	12	24	26	0.75	6986.84	7039.36	1	5445.89	181	10891.8	362	8_749
8	749	12-month	M	13	26	28	0.8125	6481	6970.05	3	5336.79	125.833	32020.7	755	8_749
8	749	12-month	M	14	28	30	0.875	4398.49	5936.92	0.5	4254.72	99	4254.72	99	8_749
8	749	12-month	M	15	30	32	0.9375	5027.98	6814.38	1.5	5099.88	131.667	15299.6	395	8_749
8	749	12-month	M	16	32	34	1	5627.18	5877.32	0.5	3986.68	107	3986.68	107	8_749
9	7	3-month	F	0	0	2	0	28142.2	13272.9	2.5	12031.1	131.6	60155.4	658	9_7
9	7	3-month	F	1	2	4	0.0333333	21389.2	12389.8	1.5	10907.8	119.333	32723.5	358	9_7
9	7	3-month	F	2	4	6	0.0666667	28848.7	12540.5	2	11139.5	105.25	44558.1	421	9_7
9	7	3-month	F	3	6	8	0.1	32559.4	13235.3	2.5	12306.4	126	61532.2	630	9_7
9	7	3-month	F	4	8	10	0.133333	30090.6	12136.3	2	10521.3	81.25	42085.2	325	9_7
9	7	3-month	F	5	10	12	0.166667	29536.5	13689.2	1.5	14381.4	188.333	43144.3	565	9_7
9	7	3-month	F	6	12	14	0.2	17864.7	15858.5	2.5	14717.9	172.6	73589.7	863	9_7
9	7	3-month	F	7	14	16	0.233333	13270.5	14857.6	2	11789.4	190.25	47157.7	761	9_7
9	7	3-month	F	8	16	18	0.266667	12403.5	14118.9	2	12687.9	196	50751.5	784	9_7
9	7	3-month	F	9	18	20	0.3	13320.6	14335.5	1.5	12246.7	183.667	36740.1	551	9_7
9	7	3-month	F	10	20	22	0.333333	17420.1	14692.5	2.5	12374	159.2	61869.9	796	9_7
9	7	3-month	F	11	22	24	0.366667	15354.2	15522.8	3.5	12239.6	143	85677.5	1001	9_7
9	7	3-month	F	12	24	26	0.4	13991.3	11543.6	1.5	10155.5	122.333	30466.4	367	9_7
9	7	3-month	F	13	26	28	0.433333	17836.4	11711.5	1.5	10656.5	165.333	31969.4	496	9_7
9	7	3-month	F	14	28	30	0.466667	11567.3	12414.9	2	11524.7	163	46098.8	652	9_7
9	7	3-month	F	15	30	32	0.5	11075.6	10689.9	1	10369.7	159.5	20739.4	319	9_7
9	7	3-month	F	16	32	34	0.533333	16088.5	12883.2	2	11564.1	150.5	46256.6	602	9_7
9	7	3-month	F	17	34	36	0.566667	17287	14822.5	2	11441.8	148.75	45767	595	9_7
9	7	3-month	F	18	36	38	0.6	10681.6	12935.3	1	11871.1	138.5	23742.2	277	9_7
9	7	3-month	F	19	38	40	0.633333	14874.8	13359.2	3	11530.6	123.5	69183.6	741	9_7
9	7	3-month	F	20	40	42	0.666667	13846.3	12295.8	0.5	10915.6	161	10915.6	161	9_7
9	7	3-month	F	21	42	44	0.7	16339.4	11820.5	1	11668.3	173.5	23336.5	347	9_7
9	7	3-month	F	22	44	46	0.733333	18849.3	10875.8	1.5	12173.1	137.333	36519.4	412	9_7
9	7	3-month	F	23	46	48	0.766667	21403.3	11870.3	3	9738.91	110.667	58433.5	664	9_7
9	7	3-month	F	24	48	50	0.8	12054.6	11209.8	2	10277.4	126.25	41109.6	505	9_7
9	7	3-month	F	25	50	52	0.833333	15554.3	12080.1	1.5	9936.39	92.6667	29809.2	278	9_7
9	7	3-month	F	26	52	54	0.866667	14319.2	9941.43	2	11185	120.25	44740.1	481	9_7
9	7	3-month	F	27	54	56	0.9	22468.7	11054.8	3.5	11030	127.571	77209.9	893	9_7
9	7	3-month	F	28	56	58	0.933333	12925.7	11531.9	1	11913.7	175	23827.4	350	9_7
9	7	3-month	F	29	58	60	0.966667	9760.27	11512	1.5	10395.6	128.333	31186.7	385	9_7
9	7	3-month	F	30	60	62	1	5981.84	14083	1	10531.1	139.5	21062.2	279	9_7
9	587	3-month	F	0	0	2	0	18056.7	14005	3	12481.6	118.5	74889.5	711	9_587
9	587	3-month	F	1	2	4	0.0909091	18423.9	11963.8	2	10522.1	116.75	42088.5	467	9_587
9	587	3-month	F	2	4	6	0.181818	14007.4	11787.2	1.5	9903.12	130.667	29709.4	392	9_587
9	587	3-month	F	3	6	8	0.272727	20209.6	13598.1	2	12017.8	149.25	48071.1	597	9_587
9	587	3-month	F	4	8	10	0.363636	20034.6	13563.8	2.5	11721.9	124.6	58609.7	623	9_587
9	587	3-month	F	5	10	12	0.454545	20343.8	16434.9	2.5	14046.6	205.2	70233	1026	9_587
9	587	3-month	F	6	12	14	0.545455	20923.9	14524.3	2	12969.2	197.5	51876.8	790	9_587
9	587	3-month	F	7	14	16	0.636364	18975.7	15888.3	1.5	13777.9	248	41333.7	744	9_587
9	587	3-month	F	8	16	18	0.727273	11269.8	13989	2	12183.7	155.5	48734.8	622	9_587
9	587	3-month	F	9	18	20	0.818182	6174.49	12885.6	1.5	12145.1	174.333	36435.4	523	9_587
9	587	3-month	F	10	20	22	0.909091	9900.36	14039.6	3	11264.9	118	67589.4	708	9_587
9	587	3-month	F	11	22	24	1	12017.1	13303.3	1.5	11250.2	171.667	33750.6	515	9_587
9	588	3-month	F	0	0	2	0	15971	13357.4	2	12124.8	111.75	48499.2	447	9_588
9	588	3-month	F	1	2	4	0.125	15316	14392.7	3	12763.5	106.333	76581.2	638	9_588
9	588	3-month	F	2	4	6	0.25	13662.8	13360.4	2.5	13466.8	116.8	67333.8	584	9_588
9	588	3-month	F	3	6	8	0.375	13139.2	12395.6	1.5	11749.4	101.667	35248.1	305	9_588
9	588	3-month	F	4	8	10	0.5	16308.5	14784.8	2.5	13082.5	128.4	65412.5	642	9_588
9	588	3-month	F	5	10	12	0.625	13954.8	14289.7	1.5	12507.5	139	37522.6	417	9_588
9	588	3-month	F	6	12	14	0.75	13769.1	14198.6	2.5	12336.9	123.4	61684.7	617	9_588
9	588	3-month	F	7	14	16	0.875	14509.9	12705.4	2	11286	103	45144	412	9_588
9	588	3-month	F	8	16	18	1	15231.4	14326.5	1.5	12234.4	130.667	36703.2	392	9_588
9	591	3-month	F	0	0	2	0	13753.1	14362.5	3.5	13904	117.143	97328	820	9_591
9	591	3-month	F	1	2	4	0.111111	13765	14443.8	2.5	12064.4	132.4	60321.9	662	9_591
9	591	3-month	F	2	4	6	0.222222	12203.6	12297.8	2	10744.6	123.25	42978.6	493	9_591
9	591	3-month	F	3	6	8	0.333333	20853.2	12896	2.5	11657.1	132	58285.7	660	9_591
9	591	3-month	F	4	8	10	0.444444	16676.2	14702.2	2.5	13134.7	179.4	65673.3	897	9_591
9	591	3-month	F	5	10	12	0.555556	11499.1	11180.6	1	10011.2	122.5	20022.3	245	9_591
9	591	3-month	F	6	12	14	0.666667	10523.5	10593.5	2	9731.97	101	38927.9	404	9_591
9	591	3-month	F	7	14	16	0.777778	11365.7	10926	2	10249.3	115.5	40997.3	462	9_591
9	591	3-month	F	8	16	18	0.888889	12060.1	12002.7	3	10269.1	95.5	61614.3	573	9_591
9	591	3-month	F	9	18	20	1	12619.7	12728	3	10297.2	111.833	61783.4	671	9_591
9	592	3-month	F	0	0	2	0	19283.5	16440.3	4	15242.1	134.875	121937	1079	9_592
9	592	3-month	F	1	2	4	0.0666667	15672.9	20523.5	4.5	15952.2	134.556	143570	1211	9_592
9	592	3-month	F	2	4	6	0.133333	15698.5	21086.5	3.5	17013.2	166.857	119092	1168	9_592
9	592	3-month	F	3	6	8	0.2	13800.6	18476.1	4.5	14979.2	133.556	134812	1202	9_592
9	592	3-month	F	4	8	10	0.266667	18264	18106.3	3.5	16003.4	166.857	112024	1168	9_592
9	592	3-month	F	5	10	12	0.333333	15875.5	16828.6	2.5	14686.8	137.8	73433.8	689	9_592
9	592	3-month	F	6	12	14	0.4	21028	18098.4	4	14582.2	133.625	116657	1069	9_592
9	592	3-month	F	7	14	16	0.466667	16695	16615.4	1.5	15341.9	134	46025.6	402	9_592
9	592	3-month	F	8	16	18	0.533333	12793.5	15355.7	2.5	13583.7	123.4	67918.3	617	9_592
9	592	3-month	F	9	18	20	0.6	14150.6	17339.8	3	14649.5	139.333	87896.9	836	9_592
9	592	3-month	F	10	20	22	0.666667	10118.9	17761.5	1	16235.5	176	32471	352	9_592
9	592	3-month	F	11	22	24	0.733333	15803.6	18093	5	14941.7	146.8	149417	1468	9_592
9	592	3-month	F	12	24	26	0.8	12258.4	16921.3	2.5	15473.7	115.8	77368.5	579	9_592
9	592	3-month	F	13	26	28	0.866667	11141.8	16479.2	1.5	15079.3	176	45238	528	9_592
9	592	3-month	F	14	28	30	0.933333	15531.8	15559.2	2.5	15223.1	165.8	76115.3	829	9_592
9	592	3-month	F	15	30	32	1	14008.9	19136.6	3	16265.4	147.167	97592.7	883	9_592
9	593	3-month	F	0	0	2	0	23348.8	11667.8	3	9556.32	82.6667	57337.9	496	9_593
9	593	3-month	F	1	2	4	0.2	19519.6	13231.9	2	11337.2	120.25	45348.9	481	9_593
9	593	3-month	F	2	4	6	0.4	13724.7	13280.9	2.5	12226.1	87.8	61130.6	439	9_593
9	593	3-month	F	3	6	8	0.6	26701.2	14954.7	3.5	13114.5	138	91801.3	966	9_593
9	593	3-month	F	4	8	10	0.8	13827.5	16863.4	1.5	14633	163.667	43898.9	491	9_593
9	593	3-month	F	5	10	12	1	22555.3	17690.3	2.5	13712.7	119.4	68563.3	597	9_593
10	2	3-month	M	0	0	2	0	9919.45	11733.4	2.5	9413.74	188	47068.7	940	10_2
10	2	3-month	M	1	2	4	0.0769231	10361.8	12724.3	3	10103.4	203.667	60620.2	1222	10_2
10	2	3-month	M	2	4	6	0.153846	7883.59	11462.1	1	9862.12	214.5	19724.2	429	10_2
10	2	3-month	M	3	6	8	0.230769	11336.3	10305.8	4	8174.94	142	65399.5	1136	10_2
10	2	3-month	M	4	8	10	0.307692	10638.1	10491.7	3	8053.12	129.167	48318.7	775	10_2
10	2	3-month	M	5	10	12	0.384615	10945.4	11357.9	4	8782.82	158.5	70262.5	1268	10_2
10	2	3-month	M	6	12	14	0.461538	10954.4	11560.3	3.5	8846.65	194.286	61926.5	1360	10_2
10	2	3-month	M	7	14	16	0.538462	9761.35	9910.99	4	8030.15	146.875	64241.2	1175	10_2
10	2	3-month	M	8	16	18	0.615385	9798.78	9712.01	3	8156.65	154.333	48939.9	926	10_2
10	2	3-month	M	9	18	20	0.692308	7286.24	7490.79	2	5933.52	92.75	23734.1	371	10_2
10	2	3-month	M	10	20	22	0.769231	9896.77	8994.92	0.5	9068.81	288	9068.81	288	10_2
10	2	3-month	M	11	22	24	0.846154	12584.7	11086.8	2.5	8436.84	200.6	42184.2	1003	10_2
10	2	3-month	M	12	24	26	0.923077	9737.47	9106.42	2	7344.22	173.25	29376.9	693	10_2
10	2	3-month	M	13	26	28	1	5252.44	7255.51	0	0	0	0	0	10_2
10	25	3-month	M	0	0	2	0	6684.87	7699.9	1	6370	70.5	12740	141	10_25
10	25	3-month	M	1	2	4	0.0555556	11473.1	9220.78	2	7503.63	132.75	30014.5	531	10_25
10	25	3-month	M	2	4	6	0.111111	8484.48	8556.58	1.5	7901.68	111.667	23705	335	10_25
10	25	3-month	M	3	6	8	0.166667	14036.4	11163.2	2	9755.84	190.5	39023.4	762	10_25
10	25	3-month	M	4	8	10	0.222222	13449.1	11287	1	10673.2	172	21346.4	344	10_25
10	25	3-month	M	5	10	12	0.277778	13231.7	11788.9	1.5	9961.54	223	29884.6	669	10_25
10	25	3-month	M	6	12	14	0.333333	11902	8768.32	1	7967.37	128	15934.7	256	10_25
10	25	3-month	M	7	14	16	0.388889	11212.8	6658.07	0	0	0	0	0	10_25
10	25	3-month	M	8	16	18	0.444444	14082.5	8214.07	1	6691.42	100.5	13382.8	201	10_25
10	25	3-month	M	9	18	20	0.5	15371	10011.8	1.5	8314.27	237.667	24942.8	713	10_25
10	25	3-month	M	10	20	22	0.555556	16512.2	10623.7	1	8908.78	244	17817.6	488	10_25
10	25	3-month	M	11	22	24	0.611111	19640.7	11359.2	1.5	8960.61	245.667	26881.8	737	10_25
10	25	3-month	M	12	24	26	0.666667	11257.6	8950.54	1.5	8369.62	140.667	25108.9	422	10_25
10	25	3-month	M	13	26	28	0.722222	10589.6	8605.13	2	7111.09	127.5	28444.4	510	10_25
10	25	3-month	M	14	28	30	0.777778	9046.11	7517.98	1	7476.1	110.5	14952.2	221	10_25
10	25	3-month	M	15	30	32	0.833333	11784.6	6885.09	0.5	6453.89	126	6453.89	126	10_25
10	25	3-month	M	16	32	34	0.888889	14784.8	9516.26	2.5	8393.93	168.6	41969.6	843	10_25
10	25	3-month	M	17	34	36	0.944444	13589.1	10695.9	1.5	8480.37	174	25441.1	522	10_25
10	25	3-month	M	18	36	38	1	13602.5	11358.7	3	9043	173.833	54258	1043	10_25
10	479	3-month	M	0	0	2	0	25035.8	10075	2.5	8449.45	137	42247.2	685	10_479
10	479	3-month	M	1	2	4	0.0666667	15274.3	9022.3	3	8856.87	138.833	53141.2	833	10_479
10	479	3-month	M	2	4	6	0.133333	17888.7	9982.29	3.5	8588.41	150.857	60118.9	1056	10_479
10	479	3-month	M	3	6	8	0.2	15449.5	10894.7	6.5	9160.68	167.769	119089	2181	10_479
10	479	3-month	M	4	8	10	0.266667	14640.9	9809.28	4	8940.08	155	71520.6	1240	10_479
10	479	3-month	M	5	10	12	0.333333	18157.2	10233.7	4.5	8858.09	125.778	79722.8	1132	10_479
10	479	3-month	M	6	12	14	0.4	18636.8	10893.6	4	9217.78	182.875	73742.3	1463	10_479
10	479	3-month	M	7	14	16	0.466667	17227.2	9797.85	4.5	8068.74	122.556	72618.6	1103	10_479
10	479	3-month	M	8	16	18	0.533333	16170.3	9747.96	3	8746.21	151	52477.2	906	10_479
10	479	3-month	M	9	18	20	0.6	13443.2	8946.91	4	8066.07	102.875	64528.5	823	10_479
10	479	3-month	M	10	20	22	0.666667	18164.7	9286.06	2	9175.9	118	36703.6	472	10_479
10	479	3-month	M	11	22	24	0.733333	18827.7	10106.4	3.5	8903.65	136	62325.5	952	10_479
10	479	3-month	M	12	24	26	0.8	15388.6	9720.99	4	8462.47	110.25	67699.8	882	10_479
10	479	3-month	M	13	26	28	0.866667	11911.7	8513.2	2.5	7286.22	102.8	36431.1	514	10_479
10	479	3-month	M	14	28	30	0.933333	9596.64	7330.57	0.5	6653.12	69	6653.12	69	10_479
10	479	3-month	M	15	30	32	1	9938.46	7158.3	0	0	0	0	0	10_479
10	480	3-month	M	0	0	2	0	9586.58	10960.3	4	9429.44	138.625	75435.5	1109	10_480
10	480	3-month	M	1	2	4	0.0909091	9118.51	11619.9	3	9350.61	164.667	56103.6	988	10_480
10	480	3-month	M	2	4	6	0.181818	9234.8	11832.8	2	9674.76	191.25	38699.1	765	10_480
10	480	3-month	M	3	6	8	0.272727	11595.3	11906	3	9438.27	194	56629.6	1164	10_480
10	480	3-month	M	4	8	10	0.363636	11672.9	11692	5	8962.35	151.6	89623.5	1516	10_480
10	480	3-month	M	5	10	12	0.454545	11640.9	11131.8	4	8632.99	149.75	69063.9	1198	10_480
10	480	3-month	M	6	12	14	0.545455	11318.1	12200.4	3.5	9578.58	183.143	67050.1	1282	10_480
10	480	3-month	M	7	14	16	0.636364	9839.46	10862.4	3.5	8819.99	117.286	61739.9	821	10_480
10	480	3-month	M	8	16	18	0.727273	10391.4	11805.7	5	8784.12	150.3	87841.2	1503	10_480
10	480	3-month	M	9	18	20	0.818182	10719.5	9268.62	1.5	9089.76	118	27269.3	354	10_480
10	480	3-month	M	10	20	22	0.909091	10530.2	9194.26	3	7908.28	104.833	47449.7	629	10_480
10	480	3-month	M	11	22	24	1	13158.6	10243.6	1	9742.24	140	19484.5	280	10_480
10	481	3-month	M	0	0	2	0	14114.7	8136.15	1	7495.39	83	14990.8	166	10_481
10	481	3-month	M	1	2	4	0.0769231	18873.8	9699.21	2	7874.63	138.75	31498.5	555	10_481
10	481	3-month	M	2	4	6	0.153846	12238.9	9402.71	1.5	6990.84	140.333	20972.5	421	10_481
10	481	3-month	M	3	6	8	0.230769	11372	8054.68	0.5	6160.98	203	6160.98	203	10_481
10	481	3-month	M	4	8	10	0.307692	17926.6	8493.34	2	6573.63	111.75	26294.5	447	10_481
10	481	3-month	M	5	10	12	0.384615	7794.4	8701.43	1	7241.19	95.5	14482.4	191	10_481
10	481	3-month	M	6	12	14	0.461538	7462.39	7747.32	0.5	7012.91	56	7012.91	56	10_481
10	481	3-month	M	7	14	16	0.538462	12277.2	9996.4	1.5	8020.04	161	24060.1	483	10_481
10	481	3-month	M	8	16	18	0.615385	16278.7	10425	2	8727.23	136.75	34908.9	547	10_481
10	481	3-month	M	9	18	20	0.692308	15805.1	9493.21	1.5	8380.41	148.333	25141.2	445	10_481
10	481	3-month	M	10	20	22	0.769231	25000.5	9532.89	1.5	8832.34	174.667	26497	524	10_481
10	481	3-month	M	11	22	24	0.846154	19743.7	10643.7	2.5	8335.99	143	41679.9	715	10_481
10	481	3-month	M	12	24	26	0.923077	16279.8	11828.6	2.5	8803.35	168.2	44016.8	841	10_481
10	481	3-month	M	13	26	28	1	16874.9	10766.2	1	9303.74	171.5	18607.5	343	10_481
10	482	3-month	M	0	0	2	0	12655.7	8396.01	1.5	7573.62	103	22720.9	309	10_482
10	482	3-month	M	1	2	4	0.05	11695.6	9998.78	5	8594.39	140.6	85943.9	1406	10_482
10	482	3-month	M	2	4	6	0.1	16502.7	11774.7	5.5	9582.01	203.273	105402	2236	10_482
10	482	3-month	M	3	6	8	0.15	12395.2	10001.1	3.5	8893.24	146.286	62252.7	1024	10_482
10	482	3-month	M	4	8	10	0.2	13045.9	9258.39	4	8589.01	137.5	68712.1	1100	10_482
10	482	3-month	M	5	10	12	0.25	9884.14	9017.29	3.5	7831.14	120.857	54818	846	10_482
10	482	3-month	M	6	12	14	0.3	9447.44	7673.11	1.5	7645.86	133.667	22937.6	401	10_482
10	482	3-month	M	7	14	16	0.35	13387.4	8827.67	1.5	8193.48	180	24580.4	540	10_482
10	482	3-month	M	8	16	18	0.4	14575.3	7935.39	1	8219.72	98	16439.4	196	10_482
10	482	3-month	M	9	18	20	0.45	13439.4	9306.62	3	8358.07	145.667	50148.4	874	10_482
10	482	3-month	M	10	20	22	0.5	9266.04	11010.5	2	8936.36	222.75	35745.4	891	10_482
10	482	3-month	M	11	22	24	0.55	9757.56	11918.8	2.5	8945.9	220.4	44729.5	1102	10_482
10	482	3-month	M	12	24	26	0.6	10497.3	10771.8	1.5	8842.99	194.667	26529	584	10_482
10	482	3-month	M	13	26	28	0.65	7701.57	10418.8	1.5	9798.27	245.333	29394.8	736	10_482
10	482	3-month	M	14	28	30	0.7	10906.5	13171.3	2.5	9585.11	233	47925.6	1165	10_482
10	482	3-month	M	15	30	32	0.75	11862.2	12182.1	2	9516.08	202.25	38064.3	809	10_482
10	482	3-month	M	16	32	34	0.8	8617.94	8898.84	1	7931.81	116.5	15863.6	233	10_482
10	482	3-month	M	17	34	36	0.85	12014.9	9581.18	3	8057.76	132.333	48346.6	794	10_482
10	482	3-month	M	18	36	38	0.9	10298.4	9524.85	2.5	7940.42	168.2	39702.1	841	10_482
10	482	3-month	M	19	38	40	0.95	9512.98	8769.71	2	6840.83	143	27363.3	572	10_482
10	482	3-month	M	20	40	42	1	10722.9	8350.6	0.5	6431.56	116	6431.56	116	10_482
11	293	3-month	F	0	0	2	0	8693.63	9770.95	3.5	8442.25	135	59095.7	945	11_293
11	293	3-month	F	1	2	4	0.111111	7120.62	9541.16	2.5	7652.56	115	38262.8	575	11_293
11	293	3-month	F	2	4	6	0.222222	7106.52	11724.4	3	9178.63	165	55071.8	990	11_293
11	293	3-month	F	3	6	8	0.333333	11177.2	10983.3	2	9147.78	161.75	36591.1	647	11_293
11	293	3-month	F	4	8	10	0.444444	10885.5	9097.66	3.5	7492.1	105.286	52444.7	737	11_293
11	293	3-month	F	5	10	12	0.555556	7041.98	8811.37	2.5	6871.86	105.4	34359.3	527	11_293
11	293	3-month	F	6	12	14	0.666667	5748.08	7099.54	2	6055.2	100	24220.8	400	11_293
11	293	3-month	F	7	14	16	0.777778	4907.46	7844.27	1	6466.66	165	12933.3	330	11_293
11	293	3-month	F	8	16	18	0.888889	5004.98	7399.5	1.5	5483.61	103.667	16450.8	311	11_293
11	293	3-month	F	9	18	20	1	4536.84	7183.69	0.5	5226.16	129	5226.16	129	11_293
11	440	3-month	F	0	0	2	0	5480.23	8630.68	2.5	7568.79	110	37844	550	11_440
11	440	3-month	F	1	2	4	0.166667	9125.75	9311.56	4.5	8064.41	116.444	72579.7	1048	11_440
11	440	3-month	F	2	4	6	0.333333	9104.99	8898.06	4.5	8026.92	129.778	72242.3	1168	11_440
11	440	3-month	F	3	6	8	0.5	7343.34	9619.51	3	7402.28	118	44413.7	708	11_440
11	440	3-month	F	4	8	10	0.666667	5779.45	10468	2.5	8345.72	176	41728.6	880	11_440
11	440	3-month	F	5	10	12	0.833333	7150.09	9495.1	2	7675.63	172.25	30702.5	689	11_440
11	440	3-month	F	6	12	14	1	6792.44	9728.44	1.5	7792.75	179.333	23378.3	538	11_440
11	473	3-month	F	0	0	2	0	8319.94	10357	1	8240.02	170.5	16480	341	11_473
11	473	3-month	F	1	2	4	0.047619	11065.1	14291.2	4	9571.14	137.125	76569.1	1097	11_473
11	473	3-month	F	2	4	6	0.0952381	12325.1	12742.8	3.5	8830.78	153.571	61815.5	1075	11_473
11	473	3-month	F	3	6	8	0.142857	12232.3	12229.1	3	9522.76	199	57136.6	1194	11_473
11	473	3-month	F	4	8	10	0.190476	10365.3	11919	2	10224.8	170	40899.2	680	11_473
11	473	3-month	F	5	10	12	0.238095	8952.73	11771.5	2.5	9553.17	150.4	47765.9	752	11_473
11	473	3-month	F	6	12	14	0.285714	12636.4	11989.3	3	9604.42	158	57626.5	948	11_473
11	473	3-month	F	7	14	16	0.333333	13491.3	11328.3	3.5	9648.75	151.286	67541.3	1059	11_473
11	473	3-month	F	8	16	18	0.380952	17508.2	11565.8	3.5	9630.34	132.857	67412.4	930	11_473
11	473	3-month	F	9	18	20	0.428571	13656.1	10499.4	1.5	9753.21	182.667	29259.6	548	11_473
11	473	3-month	F	10	20	22	0.47619	9050.04	10501	1	8441.25	167.5	16882.5	335	11_473
11	473	3-month	F	11	22	24	0.52381	7476.81	9735.76	2	8129.98	123.75	32519.9	495	11_473
11	473	3-month	F	12	24	26	0.571429	8111.17	9689.28	2.5	7935.23	118.6	39676.1	593	11_473
11	473	3-month	F	13	26	28	0.619048	8594.02	9120.51	2	7173.35	121.5	28693.4	486	11_473
11	473	3-month	F	14	28	30	0.666667	9150.44	10030	2.5	8208.72	130.2	41043.6	651	11_473
11	473	3-month	F	15	30	32	0.714286	9329.52	10814.1	3.5	9123.78	182.571	63866.5	1278	11_473
11	473	3-month	F	16	32	34	0.761905	7276.14	10545.8	3	8679.32	144.167	52075.9	865	11_473
11	473	3-month	F	17	34	36	0.809524	9358.62	12816.3	4.5	10694.5	143.667	96250.8	1293	11_473
11	473	3-month	F	18	36	38	0.857143	10817.1	12884.3	3.5	11818.1	122.714	82726.5	859	11_473
11	473	3-month	F	19	38	40	0.904762	7807.25	14253.4	2	12361.8	112	49447.1	448	11_473
11	473	3-month	F	20	40	42	0.952381	8029.46	12858.7	3	11134.3	92.3333	66805.7	554	11_473
11	473	3-month	F	21	42	44	1	8673.84	12217.3	1	9874.39	136.5	19748.8	273	11_473
11	474	3-month	F	0	0	2	0	10196.6	10497.7	3	8444.24	148.5	50665.4	891	11_474
11	474	3-month	F	1	2	4	0.0625	15988.5	11138.3	5.5	8755.45	125.818	96309.9	1384	11_474
11	474	3-month	F	2	4	6	0.125	21988	11288.5	6	9100.5	137.25	109206	1647	11_474
11	474	3-month	F	3	6	8	0.1875	17363.5	10328.1	4	9283.95	140.125	74271.6	1121	11_474
11	474	3-month	F	4	8	10	0.25	14784.6	11742.4	2	9503.68	167.25	38014.7	669	11_474
11	474	3-month	F	5	10	12	0.3125	8181.16	12286.8	1	9329.04	192	18658.1	384	11_474
11	474	3-month	F	6	12	14	0.375	10932.9	10861.3	2.5	8254.42	172.2	41272.1	861	11_474
11	474	3-month	F	7	14	16	0.4375	15629.9	10436.5	2.5	8020.91	162.2	40104.6	811	11_474
11	474	3-month	F	8	16	18	0.5	9108.33	12202.9	2	9441.6	223.25	37766.4	893	11_474
11	474	3-month	F	9	18	20	0.5625	7093.86	12028.9	2	10078.5	219.75	40313.9	879	11_474
11	474	3-month	F	10	20	22	0.625	9758.11	10876.2	1.5	10007.8	199.333	30023.4	598	11_474
11	474	3-month	F	11	22	24	0.6875	7971.31	12257.6	4	10205.3	188.375	81642.4	1507	11_474
11	474	3-month	F	12	24	26	0.75	5820.57	10433.4	2	9909.08	160.75	39636.3	643	11_474
11	474	3-month	F	13	26	28	0.8125	5917.71	10514.5	1.5	8359.61	167.667	25078.8	503	11_474
11	474	3-month	F	14	28	30	0.875	8026.77	11309	2	8879.02	145	35516.1	580	11_474
11	474	3-month	F	15	30	32	0.9375	7018.49	11934.6	1.5	9897.15	186.667	29691.5	560	11_474
11	474	3-month	F	16	32	34	1	7155.33	11173.5	1	10957.3	190	21914.6	380	11_474
11	475	3-month	F	0	0	2	0	41574.8	9039.59	5	7379.07	136.3	73790.7	1363	11_475
11	475	3-month	F	1	2	4	0.047619	31266	9414.55	2	7187.27	139.75	28749.1	559	11_475
11	475	3-month	F	2	4	6	0.0952381	26772.4	8735.71	2	6390.45	92	25561.8	368	11_475
11	475	3-month	F	3	6	8	0.142857	32804.6	9145.91	2.5	7476.03	116	37380.1	580	11_475
11	475	3-month	F	4	8	10	0.190476	37511.7	11012.8	5	9177.47	133.9	91774.7	1339	11_475
11	475	3-month	F	5	10	12	0.238095	19997.2	11274.7	1.5	9272.43	165.333	27817.3	496	11_475
11	475	3-month	F	6	12	14	0.285714	15542.6	12303.9	3	9468.2	127.167	56809.2	763	11_475
11	475	3-month	F	7	14	16	0.333333	15126.6	11957.6	2	9992.2	149	39968.8	596	11_475
11	475	3-month	F	8	16	18	0.380952	17964.7	12103.4	3	9965.89	134.833	59795.4	809	11_475
11	475	3-month	F	9	18	20	0.428571	20097.2	12505.2	3	9851.28	150.333	59107.7	902	11_475
11	475	3-month	F	10	20	22	0.47619	21613.1	12415.2	3	10327.4	159.167	61964.1	955	11_475
11	475	3-month	F	11	22	24	0.52381	18001.6	10512.9	2	8797.77	133.25	35191.1	533	11_475
11	475	3-month	F	12	24	26	0.571429	22557.8	11423	2	9643.65	196.5	38574.6	786	11_475
11	475	3-month	F	13	26	28	0.619048	17255.8	12960.4	2	11097	182.5	44388.2	730	11_475
11	475	3-month	F	14	28	30	0.666667	12729.7	12464.8	3	9888.26	138.167	59329.5	829	11_475
11	475	3-month	F	15	30	32	0.714286	12856.3	14093.7	3	11106.7	182.833	66640.3	1097	11_475
11	475	3-month	F	16	32	34	0.761905	12383.1	11308	2.5	9907.52	129	49537.6	645	11_475
11	475	3-month	F	17	34	36	0.809524	11343.3	11072.8	2.5	9357.23	147	46786.1	735	11_475
11	475	3-month	F	18	36	38	0.857143	8621.25	11856	1.5	9805.95	144	29417.8	432	11_475
11	475	3-month	F	19	38	40	0.904762	11281.2	11739.1	3	10237.4	161.667	61424.4	970	11_475
11	475	3-month	F	20	40	42	0.952381	15445.7	12488.5	1.5	10501.8	173.667	31505.5	521	11_475
11	475	3-month	F	21	42	44	1	9238.42	8868.97	0.5	6762.12	98	6762.12	98	11_475
11	477	3-month	F	0	0	2	0	4263.96	8543.47	1.5	7690.31	170	23070.9	510	11_477
11	477	3-month	F	1	2	4	0.125	5684.39	9346.6	1.5	7571.2	113.667	22713.6	341	11_477
11	477	3-month	F	2	4	6	0.25	6609.57	10255.7	1.5	8252.45	180.333	24757.4	541	11_477
11	477	3-month	F	3	6	8	0.375	6417.3	8940.97	2.5	7291.61	104.8	36458	524	11_477
11	477	3-month	F	4	8	10	0.5	5439.41	8644.98	1	7323.94	162.5	14647.9	325	11_477
11	477	3-month	F	5	10	12	0.625	4750.48	7954.26	1.5	6524.33	116	19573	348	11_477
11	477	3-month	F	6	12	14	0.75	5748.43	7560.03	2.5	6059.65	110.6	30298.3	553	11_477
11	477	3-month	F	7	14	16	0.875	7437.16	8308.76	2	6256.58	132.75	25026.3	531	11_477
11	477	3-month	F	8	16	18	1	4676.02	7477.4	0.5	5611.89	140	5611.89	140	11_477
12	32	3-month	M	0	0	2	0	40442.4	10469.8	7.5	8063.38	114.267	120951	1714	12_32
12	32	3-month	M	1	2	4	0.1	44324.8	10207.8	5.5	8094.86	120.364	89043.4	1324	12_32
12	32	3-month	M	2	4	6	0.2	30854.2	10623.1	6	8183.44	127.167	98201.3	1526	12_32
12	32	3-month	M	3	6	8	0.3	31836.3	11457.9	3.5	9239.01	126.429	64673	885	12_32
12	32	3-month	M	4	8	10	0.4	25393.1	12462	5.5	9371.77	143.818	103089	1582	12_32
12	32	3-month	M	5	10	12	0.5	28297	13004.9	4.5	10223	163	92007	1467	12_32
12	32	3-month	M	6	12	14	0.6	27710.3	13088.1	4.5	10572.8	158.889	95155.2	1430	12_32
12	32	3-month	M	7	14	16	0.7	30850.9	13879.5	4	11173	144.5	89383.7	1156	12_32
12	32	3-month	M	8	16	18	0.8	28255.3	12872.7	5.5	9935.99	147.818	109296	1626	12_32
12	32	3-month	M	9	18	20	0.9	19095.8	10498.2	1	9326.21	133.5	18652.4	267	12_32
12	32	3-month	M	10	20	22	1	19409.8	13436.8	1.5	10590.1	148	31770.2	444	12_32
12	490	3-month	M	0	0	2	0	5564.06	7853.8	1.5	6231.42	122	18694.3	366	12_490
12	490	3-month	M	1	2	4	0.1	7310.63	7596.36	1	5850.17	122	11700.3	244	12_490
12	490	3-month	M	2	4	6	0.2	6087.09	7908.33	1	5996.22	143.5	11992.4	287	12_490
12	490	3-month	M	3	6	8	0.3	8873.42	8295.55	1	7000.07	139	14000.1	278	12_490
12	490	3-month	M	4	8	10	0.4	10187	8904.54	1	7882.86	125.5	15765.7	251	12_490
12	490	3-month	M	5	10	12	0.5	15457.3	11390.5	2.5	9093.48	200.6	45467.4	1003	12_490
12	490	3-month	M	6	12	14	0.6	10349.7	9480.43	2	8016.6	134.5	32066.4	538	12_490
12	490	3-month	M	7	14	16	0.7	12218.7	10985.4	3.5	8298.65	129.143	58090.6	904	12_490
12	490	3-month	M	8	16	18	0.8	7861.59	11294.7	2.5	8680.38	176	43401.9	880	12_490
12	490	3-month	M	9	18	20	0.9	11050.4	9790.32	2	7451	132.75	29804	531	12_490
12	490	3-month	M	10	20	22	1	20297.3	8949.92	2.5	8673.98	185.8	43369.9	929	12_490
12	492	3-month	M	0	0	2	0	10504.2	10394.7	5.5	7746.01	135	85206.1	1485	12_492
12	492	3-month	M	1	2	4	0.04	8101.32	10310.3	4	7779.88	148.25	62239.1	1186	12_492
12	492	3-month	M	2	4	6	0.08	9490.73	9249.95	3.5	7914.28	136.571	55399.9	956	12_492
12	492	3-month	M	3	6	8	0.12	10037.4	9382.96	6	7218.57	124.917	86622.8	1499	12_492
12	492	3-month	M	4	8	10	0.16	9730.43	8354.62	4	7057.09	130.25	56456.7	1042	12_492
12	492	3-month	M	5	10	12	0.2	8896.09	10295.6	2.5	8823.44	187.8	44117.2	939	12_492
12	492	3-month	M	6	12	14	0.24	8715.58	9206.1	2.5	8274.72	179.4	41373.6	897	12_492
12	492	3-month	M	7	14	16	0.28	9438.02	9191.3	3.5	7344.87	137.286	51414.1	961	12_492
12	492	3-month	M	8	16	18	0.32	11357.9	10248	5.5	7652.67	133.455	84179.3	1468	12_492
12	492	3-month	M	9	18	20	0.36	8920.6	9978.04	5	7619.72	132.3	76197.2	1323	12_492
12	492	3-month	M	10	20	22	0.4	10228.5	10449.4	7.5	7593.93	138.067	113909	2071	12_492
12	492	3-month	M	11	22	24	0.44	9173.17	8996.44	5.5	7494.36	136.636	82438	1503	12_492
12	492	3-month	M	12	24	26	0.48	9452.18	8675.47	4.5	7094.8	122.222	63853.2	1100	12_492
12	492	3-month	M	13	26	28	0.52	7635.56	9456.86	3.5	7821.49	110.571	54750.4	774	12_492
12	492	3-month	M	14	28	30	0.56	8860.61	9251.59	3	7389.08	132.833	44334.5	797	12_492
12	492	3-month	M	15	30	32	0.6	12262.7	8888.49	2.5	6762.76	119.4	33813.8	597	12_492
12	492	3-month	M	16	32	34	0.64	9472.38	8616.06	5	6782.66	127.3	67826.6	1273	12_492
12	492	3-month	M	17	34	36	0.68	7561.92	8922.88	3	7532.67	139	45196	834	12_492
12	492	3-month	M	18	36	38	0.72	7631.28	8902.59	4.5	7497.47	137.444	67477.2	1237	12_492
12	492	3-month	M	19	38	40	0.76	7555.09	7763.68	3.5	6429.28	99.4286	45005	696	12_492
12	492	3-month	M	20	40	42	0.8	7956.89	8847.38	3	7221.98	123	43331.9	738	12_492
12	492	3-month	M	21	42	44	0.84	9121.22	10282.2	2.5	8308.13	180.2	41540.7	901	12_492
12	492	3-month	M	22	44	46	0.88	7483.74	9290.88	4	7243.98	112.625	57951.9	901	12_492
12	492	3-month	M	23	46	48	0.92	6905.77	8108.75	4.5	6797.95	113.444	61181.5	1021	12_492
12	492	3-month	M	24	48	50	0.96	11312.5	8928.1	4.5	6815.88	106.778	61342.9	961	12_492
12	492	3-month	M	25	50	52	1	7613.38	9960.76	3	8267.32	172.167	49603.9	1033	12_492
12	493	3-month	M	0	0	2	0	9480.5	10669.5	1.5	8407.34	187.333	25222	562	12_493
12	493	3-month	M	1	2	4	0.0454545	10837.8	9392.79	6.5	7492.56	132.692	97403.2	1725	12_493
12	493	3-month	M	2	4	6	0.0909091	11605.2	8578.08	5	6961.74	120.7	69617.4	1207	12_493
12	493	3-month	M	3	6	8	0.136364	9488.55	8094.59	4.5	6742.16	100.444	60679.4	904	12_493
12	493	3-month	M	4	8	10	0.181818	7577.1	7745.72	3.5	6370.62	119.571	44594.3	837	12_493
12	493	3-month	M	5	10	12	0.227273	9258.57	9169.27	4	6653.62	112.75	53229	902	12_493
12	493	3-month	M	6	12	14	0.272727	15191.4	10557	5	8542.68	135.5	85426.8	1355	12_493
12	493	3-month	M	7	14	16	0.318182	15609.3	11624.7	4	8446.17	161.25	67569.4	1290	12_493
12	493	3-month	M	8	16	18	0.363636	12787.6	8943.22	4.5	6993.8	106.889	62944.2	962	12_493
12	493	3-month	M	9	18	20	0.409091	8901.44	8470.8	7	6697.33	106.5	93762.7	1491	12_493
12	493	3-month	M	10	20	22	0.454545	10286.8	8038.1	5	6465.09	145.7	64650.9	1457	12_493
12	493	3-month	M	11	22	24	0.5	7652.34	7190.36	4.5	5513.83	108.333	49624.5	975	12_493
12	493	3-month	M	12	24	26	0.545455	7457.42	6473.63	2	4919.43	90.75	19677.7	363	12_493
12	493	3-month	M	13	26	28	0.590909	9946.86	7577.92	1.5	6140.94	170	18422.8	510	12_493
12	493	3-month	M	14	28	30	0.636364	6889.16	9384.47	2.5	6723.48	128.8	33617.4	644	12_493
12	493	3-month	M	15	30	32	0.681818	6556.32	8962.3	2	6613.89	159.5	26455.5	638	12_493
12	493	3-month	M	16	32	34	0.727273	9442.49	9699.78	2.5	7104.61	197	35523.1	985	12_493
12	493	3-month	M	17	34	36	0.772727	7631.92	10889.4	2.5	7822.44	176	39112.2	880	12_493
12	493	3-month	M	18	36	38	0.818182	10101.2	11567.9	2	8822.39	208.5	35289.6	834	12_493
12	493	3-month	M	19	38	40	0.863636	13515.1	10937.9	2	8353.45	253.75	33413.8	1015	12_493
12	493	3-month	M	20	40	42	0.909091	8882.6	12740.6	2	9336.26	316.75	37345.1	1267	12_493
12	493	3-month	M	21	42	44	0.954545	14053.3	12023.2	3	8476.7	210	50860.2	1260	12_493
12	493	3-month	M	22	44	46	1	13580.6	11251.3	1	8250.77	152	16501.5	304	12_493
12	494	3-month	M	0	0	2	0	10573.1	8293.9	2.5	5964.42	222.4	29822.1	1112	12_494
12	494	3-month	M	1	2	4	0.0833333	10769.8	7705.24	2	6005.37	156	24021.5	624	12_494
12	494	3-month	M	2	4	6	0.166667	14149.7	7630.78	2.5	5640.18	105.8	28200.9	529	12_494
12	494	3-month	M	3	6	8	0.25	17640.9	8528.86	3	6487.02	112.333	38922.1	674	12_494
12	494	3-month	M	4	8	10	0.333333	15662.8	7589.69	2.5	5653.38	84.6	28266.9	423	12_494
12	494	3-month	M	5	10	12	0.416667	14805.7	7682.28	2.5	5859.23	108.6	29296.2	543	12_494
12	494	3-month	M	6	12	14	0.5	12120.9	7798.37	2.5	5893.78	130.2	29468.9	651	12_494
12	494	3-month	M	7	14	16	0.583333	15399.4	8947.28	3	6251.76	121	37510.6	726	12_494
12	494	3-month	M	8	16	18	0.666667	18509.2	8055.65	4	6055.18	123.625	48441.4	989	12_494
12	494	3-month	M	9	18	20	0.75	8389.13	7535.7	2.5	5660.93	89.8	28304.7	449	12_494
12	494	3-month	M	10	20	22	0.833333	9063.74	7466.88	2	5957.46	158	23829.8	632	12_494
12	494	3-month	M	11	22	24	0.916667	9201.32	5793.71	0.5	4604.8	94	4604.8	94	12_494
12	494	3-month	M	12	24	26	1	12221.1	6368.58	2	4719.05	70.25	18876.2	281	12_494
13	7	3-month	F	0	0	2	0	30851.2	11192.4	2.5	9044.96	75.6	45224.8	378	13_7
13	7	3-month	F	1	2	4	0.0285714	24202.9	14093.5	2	12624.4	140.25	50497.8	561	13_7
13	7	3-month	F	2	4	6	0.0571429	23821	12819.7	3	10392.2	162	62353.4	972	13_7
13	7	3-month	F	3	6	8	0.0857143	24609.9	12739.1	4.5	10207.8	155	91869.8	1395	13_7
13	7	3-month	F	4	8	10	0.114286	26910.1	13592.7	4	11324.9	150	90599.2	1200	13_7
13	7	3-month	F	5	10	12	0.142857	34042.2	14267.5	5	11738.7	139.8	117387	1398	13_7
13	7	3-month	F	6	12	14	0.171429	19757.3	10839.4	3.5	9491.05	125	66437.4	875	13_7
13	7	3-month	F	7	14	16	0.2	22546.1	13207.2	4	10925.9	160	87407	1280	13_7
13	7	3-month	F	8	16	18	0.228571	22777.4	15337.3	6	12517.2	150.167	150206	1802	13_7
13	7	3-month	F	9	18	20	0.257143	19494.7	13647.3	4.5	11032.5	141	99292.2	1269	13_7
13	7	3-month	F	10	20	22	0.285714	15068.7	14389.7	4	12054.2	137.5	96433.4	1100	13_7
13	7	3-month	F	11	22	24	0.314286	16336	13818.2	4	11700.5	167.125	93604.1	1337	13_7
13	7	3-month	F	12	24	26	0.342857	20324.4	13560.2	4	10818.9	167.25	86550.9	1338	13_7
13	7	3-month	F	13	26	28	0.371429	22437	14048.5	4.5	11265.6	177.333	101390	1596	13_7
13	7	3-month	F	14	28	30	0.4	23157	12006.5	3.5	9611.07	141.143	67277.5	988	13_7
13	7	3-month	F	15	30	32	0.428571	25163.5	13945.3	5	10774.9	132.4	107749	1324	13_7
13	7	3-month	F	16	32	34	0.457143	22346.5	12888.3	2	10807.3	202.75	43229.3	811	13_7
13	7	3-month	F	17	34	36	0.485714	19761.4	13516.4	4.5	10631.4	141.111	95682.9	1270	13_7
13	7	3-month	F	18	36	38	0.514286	19432	12115.4	3.5	9671.19	144	67698.3	1008	13_7
13	7	3-month	F	19	38	40	0.542857	18766.3	12602.3	3.5	10244.1	159.571	71708.9	1117	13_7
13	7	3-month	F	20	40	42	0.571429	21127.5	11671.5	3	9707.67	142.833	58246	857	13_7
13	7	3-month	F	21	42	44	0.6	19234.6	11946.5	2	12446.2	167.5	49784.7	670	13_7
13	7	3-month	F	22	44	46	0.628571	17352.8	11647.5	3	9711.34	168.333	58268	1010	13_7
13	7	3-month	F	23	46	48	0.657143	13219	11164.3	2	8896.47	135.25	35585.9	541	13_7
13	7	3-month	F	24	48	50	0.685714	13736.2	10672.4	2.5	9144.54	203.2	45722.7	1016	13_7
13	7	3-month	F	25	50	52	0.714286	15552.2	10119.5	3	7948.37	156.833	47690.2	941	13_7
13	7	3-month	F	26	52	54	0.742857	21156.4	9597.27	3.5	7557.39	134	52901.7	938	13_7
13	7	3-month	F	27	54	56	0.771429	11016.8	11338.6	3	8156.66	120.333	48940	722	13_7
13	7	3-month	F	28	56	58	0.8	10081.2	11529.3	2	8434.35	174.75	33737.4	699	13_7
13	7	3-month	F	29	58	60	0.828571	13005.8	12338.6	2.5	8158.55	136.8	40792.7	684	13_7
13	7	3-month	F	30	60	62	0.857143	13934	11488.1	2	8783.05	192	35132.2	768	13_7
13	7	3-month	F	31	62	64	0.885714	10864.8	10301	2	7638.1	133.75	30552.4	535	13_7
13	7	3-month	F	32	64	66	0.914286	11988.8	10335.5	2.5	7434.83	105	37174.1	525	13_7
13	7	3-month	F	33	66	68	0.942857	11962.3	10063	2	8011.92	129.25	32047.7	517	13_7
13	7	3-month	F	34	68	70	0.971429	13000.6	10319.7	2.5	7960.08	143.8	39800.4	719	13_7
13	7	3-month	F	35	70	72	1	10736.3	9231.88	1.5	7465.1	127.667	22395.3	383	13_7
13	79	3-month	F	0	0	2	0	23513.2	9051.3	1.5	7310.38	103.333	21931.1	310	13_79
13	79	3-month	F	1	2	4	0.125	20675.6	10345.4	2.5	8164.38	105.8	40821.9	529	13_79
13	79	3-month	F	2	4	6	0.25	16406.2	11408.6	4	8770.44	114.5	70163.5	916	13_79
13	79	3-month	F	3	6	8	0.375	23970	11150.7	3.5	8594.12	155.714	60158.8	1090	13_79
13	79	3-month	F	4	8	10	0.5	28150.3	10252.5	3	8151.41	130.333	48908.5	782	13_79
13	79	3-month	F	5	10	12	0.625	17151.4	8882.76	1	7213.91	127.5	14427.8	255	13_79
13	79	3-month	F	6	12	14	0.75	27310.3	9598.28	2	7747.87	113.75	30991.5	455	13_79
13	79	3-month	F	7	14	16	0.875	28064.6	11475.8	7.5	9344.03	136.267	140160	2044	13_79
13	79	3-month	F	8	16	18	1	14848.8	8897.82	2	7175.66	107.75	28702.6	431	13_79
13	295	3-month	F	0	0	2	0	15028.1	8382.02	2	6938.64	96	27754.6	384	13_295
13	295	3-month	F	1	2	4	0.0416667	15913.6	9250.26	2.5	7496.43	96.4	37482.1	482	13_295
13	295	3-month	F	2	4	6	0.0833333	19453.9	9797.72	4.5	8054.01	110.778	72486.1	997	13_295
13	295	3-month	F	3	6	8	0.125	19606.9	10935	4	8800.28	151.25	70402.3	1210	13_295
13	295	3-month	F	4	8	10	0.166667	18250.3	9761.62	3.5	8113.86	121.857	56797	853	13_295
13	295	3-month	F	5	10	12	0.208333	19945.6	9467.59	2.5	8612.99	181.6	43064.9	908	13_295
13	295	3-month	F	6	12	14	0.25	23217.6	9784.4	3.5	7870.74	138.143	55095.2	967	13_295
13	295	3-month	F	7	14	16	0.291667	19509	10043.7	3.5	7749.56	145.571	54246.9	1019	13_295
13	295	3-month	F	8	16	18	0.333333	17339.2	9767.49	3	7788.13	158.833	46728.8	953	13_295
13	295	3-month	F	9	18	20	0.375	14970.4	9988.24	2	8055.57	168	32222.3	672	13_295
13	295	3-month	F	10	20	22	0.416667	19232.6	9272.68	4	7170.25	117.5	57362	940	13_295
13	295	3-month	F	11	22	24	0.458333	24160.1	9383.59	2.5	7401.31	137.6	37006.6	688	13_295
13	295	3-month	F	12	24	26	0.5	18096.6	8932.18	3.5	7268.19	109.571	50877.3	767	13_295
13	295	3-month	F	13	26	28	0.541667	23340.1	9523.81	3	8173.62	142.333	49041.7	854	13_295
13	295	3-month	F	14	28	30	0.583333	22138.5	10314	2	9222.7	191.25	36890.8	765	13_295
13	295	3-month	F	15	30	32	0.625	20386.6	11334.2	3.5	9254.33	146.857	64780.3	1028	13_295
13	295	3-month	F	16	32	34	0.666667	14838.3	11004.1	3.5	8627.95	134.429	60395.6	941	13_295
13	295	3-month	F	17	34	36	0.708333	13054.3	10340.9	3.5	8479.13	133.429	59353.9	934	13_295
13	295	3-month	F	18	36	38	0.75	17813.1	10595.2	3	8655.1	144.167	51930.6	865	13_295
13	295	3-month	F	19	38	40	0.791667	21619.7	10700.9	3	8898.2	153.167	53389.2	919	13_295
13	295	3-month	F	20	40	42	0.833333	19058	11337.5	4	9046.27	153	72370.2	1224	13_295
13	295	3-month	F	21	42	44	0.875	17693.3	11368	3	9064.57	148.167	54387.4	889	13_295
13	295	3-month	F	22	44	46	0.916667	18324.3	11505.9	3.5	10059.5	170.286	70416.2	1192	13_295
13	295	3-month	F	23	46	48	0.958333	19477.3	11679.9	3	9985.1	169.5	59910.6	1017	13_295
13	295	3-month	F	24	48	50	1	13694	11125.5	1.5	9745.66	142	29237	426	13_295
13	492	3-month	F	0	0	2	0	15019	8976.2	2	7292.94	101.75	29171.8	407	13_492
13	492	3-month	F	1	2	4	0.05	19830	9311.95	2.5	7306.54	101.8	36532.7	509	13_492
13	492	3-month	F	2	4	6	0.1	21192.6	11049.9	2.5	8928.81	156	44644	780	13_492
13	492	3-month	F	3	6	8	0.15	24432.3	15650.1	6	11456.6	183.917	137480	2207	13_492
13	492	3-month	F	4	8	10	0.2	21546.3	13550.8	2.5	11415.6	167.2	57077.8	836	13_492
13	492	3-month	F	5	10	12	0.25	21365.9	13177.3	4.5	10539.6	156.111	94856.4	1405	13_492
13	492	3-month	F	6	12	14	0.3	12844.3	12579	5	9668.33	134.3	96683.3	1343	13_492
13	492	3-month	F	7	14	16	0.35	14103.1	12236.4	3	10175.4	156.833	61052.2	941	13_492
13	492	3-month	F	8	16	18	0.4	14340.7	10337	2	9065.35	126.5	36261.4	506	13_492
13	492	3-month	F	9	18	20	0.45	10768.6	10036.1	2	8500.78	148	34003.1	592	13_492
13	492	3-month	F	10	20	22	0.5	10166	9143.27	2.5	7690.13	137.4	38450.6	687	13_492
13	492	3-month	F	11	22	24	0.55	9941.7	8674.76	1.5	7188.7	129.667	21566.1	389	13_492
13	492	3-month	F	12	24	26	0.6	8844.91	9694.29	1	8716.52	245.5	17433	491	13_492
13	492	3-month	F	13	26	28	0.65	11833.3	9794.03	1.5	8313.49	120	24940.5	360	13_492
13	492	3-month	F	14	28	30	0.7	14964.8	12681.4	3	10227.3	193.667	61363.6	1162	13_492
13	492	3-month	F	15	30	32	0.75	14411.3	10772.6	4	8714.57	150.125	69716.5	1201	13_492
13	492	3-month	F	16	32	34	0.8	12742.8	12010.3	3	10500.6	197.833	63003.7	1187	13_492
13	492	3-month	F	17	34	36	0.85	17536.4	13679.5	4.5	10240.8	164.444	92167	1480	13_492
13	492	3-month	F	18	36	38	0.9	16809.7	12262.6	5.5	10770	172.818	118470	1901	13_492
13	492	3-month	F	19	38	40	0.95	12997.2	10075.6	1.5	9383.89	182	28151.7	546	13_492
13	492	3-month	F	20	40	42	1	14180.6	9621.62	0.5	9768.71	278	9768.71	278	13_492
14	20	3-month	F	0	0	2	0	30365.3	8143.71	2.5	6014.65	119.4	30073.2	597	14_20
14	20	3-month	F	1	2	4	0.0454545	37729.4	8003.17	5	6113.45	130	61134.5	1300	14_20
14	20	3-month	F	2	4	6	0.0909091	36910.2	7459.77	2	5153.58	127.75	20614.3	511	14_20
14	20	3-month	F	3	6	8	0.136364	34784.3	8389.17	3	5905.65	117.333	35433.9	704	14_20
14	20	3-month	F	4	8	10	0.181818	35725.9	9564.2	4	6345.05	128.75	50760.4	1030	14_20
14	20	3-month	F	5	10	12	0.227273	24358.3	8444.25	2.5	6178.2	122.2	30891	611	14_20
14	20	3-month	F	6	12	14	0.272727	26315.8	8643.31	3.5	5816.38	136.571	40714.6	956	14_20
14	20	3-month	F	7	14	16	0.318182	28088.9	9159.7	3	6906.79	134.5	41440.7	807	14_20
14	20	3-month	F	8	16	18	0.363636	29281.6	10087.2	3	7632.82	155.5	45796.9	933	14_20
14	20	3-month	F	9	18	20	0.409091	23998	10766.4	4.5	7753.84	146.111	69784.5	1315	14_20
14	20	3-month	F	10	20	22	0.454545	13441.5	9356.55	3.5	7056.48	132.286	49395.3	926	14_20
14	20	3-month	F	11	22	24	0.5	18622.6	9900.15	4.5	7535.53	166.222	67819.8	1496	14_20
14	20	3-month	F	12	24	26	0.545455	24085.8	9854.79	3.5	7549.91	140	52849.3	980	14_20
14	20	3-month	F	13	26	28	0.590909	25214.2	9981.67	6	7658.6	146	91903.2	1752	14_20
14	20	3-month	F	14	28	30	0.636364	15953.7	8992.39	5	7639.48	146.3	76394.8	1463	14_20
14	20	3-month	F	15	30	32	0.681818	17994.6	9062.22	3.5	7391.91	136.143	51743.4	953	14_20
14	20	3-month	F	16	32	34	0.727273	16668.6	10041.1	3	7775.23	148	46651.4	888	14_20
14	20	3-month	F	17	34	36	0.772727	15732.5	14634.7	5.5	10446.1	133.545	114907	1469	14_20
14	20	3-month	F	18	36	38	0.818182	20370.2	13083.4	4	10482.1	144.625	83856.6	1157	14_20
14	20	3-month	F	19	38	40	0.863636	19999.3	11254.9	3.5	8439.75	141.143	59078.2	988	14_20
14	20	3-month	F	20	40	42	0.909091	17325.5	12564	3.5	9164.35	162.571	64150.5	1138	14_20
14	20	3-month	F	21	42	44	0.954545	24121.9	13842.6	5	10244.6	171.3	102446	1713	14_20
14	20	3-month	F	22	44	46	1	33996.8	19321.1	5.5	13596	162.182	149555	1784	14_20
14	39	3-month	F	0	0	2	0	14798.3	9962.66	2.5	8333.55	132.4	41667.8	662	14_39
14	39	3-month	F	1	2	4	0.0714286	14338.1	8690.31	1	7439.3	153.5	14878.6	307	14_39
14	39	3-month	F	2	4	6	0.142857	27849.2	10698.2	4	8628.42	145.75	69027.3	1166	14_39
14	39	3-month	F	3	6	8	0.214286	22638.1	9270.72	2	7245.02	137.75	28980.1	551	14_39
14	39	3-month	F	4	8	10	0.285714	23393.5	9750.61	2.5	7831.34	150	39156.7	750	14_39
14	39	3-month	F	5	10	12	0.357143	22104.3	10828.5	4.5	8395.06	135.889	75555.5	1223	14_39
14	39	3-month	F	6	12	14	0.428571	19108.9	11234.1	3.5	8582.31	157.571	60076.2	1103	14_39
14	39	3-month	F	7	14	16	0.5	20279.9	9514.59	4	6822.54	126.625	54580.3	1013	14_39
14	39	3-month	F	8	16	18	0.571429	17028.1	10089.4	3	6900.84	142.5	41405	855	14_39
14	39	3-month	F	9	18	20	0.642857	12783.6	9094.63	3.5	6058.96	101	42412.7	707	14_39
14	39	3-month	F	10	20	22	0.714286	15014.6	8798.9	2	6286.91	131.75	25147.6	527	14_39
14	39	3-month	F	11	22	24	0.785714	10401.9	9149.32	1	7385.19	176	14770.4	352	14_39
14	39	3-month	F	12	24	26	0.857143	9103.89	9195.13	3.5	6650.12	149.143	46550.8	1044	14_39
14	39	3-month	F	13	26	28	0.928571	14766.2	7682.13	2	6231.56	117.5	24926.2	470	14_39
14	39	3-month	F	14	28	30	1	17018.2	7969.74	0	0	0	0	0	14_39
14	93	3-month	F	0	0	2	0	15343.5	9502.05	3	7611.27	154	45667.6	924	14_93
14	93	3-month	F	1	2	4	0.111111	12545.3	9748.43	2	7525.94	212.25	30103.7	849	14_93
14	93	3-month	F	2	4	6	0.222222	15867.2	9931.88	3.5	8057.24	122	56400.7	854	14_93
14	93	3-month	F	3	6	8	0.333333	18846.8	11314.7	7.5	8819.22	178.533	132288	2678	14_93
14	93	3-month	F	4	8	10	0.444444	21826.7	8246.58	3.5	6425.39	126.857	44977.7	888	14_93
14	93	3-month	F	5	10	12	0.555556	15822.2	10048.8	3	7455.69	144	44734.1	864	14_93
14	93	3-month	F	6	12	14	0.666667	11668.5	10066.5	2	7209.83	113.5	28839.3	454	14_93
14	93	3-month	F	7	14	16	0.777778	11212.7	8229.3	2	6421.71	94.75	25686.8	379	14_93
14	93	3-month	F	8	16	18	0.888889	9026.6	8501.27	0.5	7604.76	124	7604.76	124	14_93
14	93	3-month	F	9	18	20	1	7952.78	10665.3	1	8299.8	139.5	16599.6	279	14_93
14	132	3-month	F	0	0	2	0	12569.9	11987.3	2	9562.05	183.75	38248.2	735	14_132
14	132	3-month	F	1	2	4	0.1	16485.8	11737.9	3	9522.75	152.667	57136.5	916	14_132
14	132	3-month	F	2	4	6	0.2	19995.5	12402.9	2.5	8075.72	132.8	40378.6	664	14_132
14	132	3-month	F	3	6	8	0.3	20964.9	10428.2	3.5	8342.96	170.286	58400.8	1192	14_132
14	132	3-month	F	4	8	10	0.4	16694	9978.38	3	8027.25	152.333	48163.5	914	14_132
14	132	3-month	F	5	10	12	0.5	14380.1	10435.9	2	7905.47	156.25	31621.9	625	14_132
14	132	3-month	F	6	12	14	0.6	15388.2	11774	3	8918.89	220.833	53513.3	1325	14_132
14	132	3-month	F	7	14	16	0.7	13852.9	12713.5	3	9432.33	136.5	56594	819	14_132
14	132	3-month	F	8	16	18	0.8	10671	10949.5	2.5	8628.12	159.8	43140.6	799	14_132
14	132	3-month	F	9	18	20	0.9	14019.5	9250.67	1	7527.04	205.5	15054.1	411	14_132
14	132	3-month	F	10	20	22	1	13622.8	9539.61	3	6618.32	145.833	39709.9	875	14_132
14	212	3-month	F	0	0	2	0	5999.22	9678.5	2	7963.78	235.25	31855.1	941	14_212
14	212	3-month	F	1	2	4	0.125	6829.4	9381.11	1	7673.66	196	15347.3	392	14_212
14	212	3-month	F	2	4	6	0.25	8705.04	11398.2	2	9452.63	176.5	37810.5	706	14_212
14	212	3-month	F	3	6	8	0.375	7193.03	9646.05	2.5	6909.36	160.8	34546.8	804	14_212
14	212	3-month	F	4	8	10	0.5	7708.82	9302.53	3	6861.21	157.5	41167.3	945	14_212
14	212	3-month	F	5	10	12	0.625	7718.32	9524.67	1.5	7206.99	184.333	21621	553	14_212
14	212	3-month	F	6	12	14	0.75	12772.7	10109	1.5	7551.09	196.333	22653.3	589	14_212
14	212	3-month	F	7	14	16	0.875	13882	10639.9	2.5	8215.1	153.2	41075.5	766	14_212
14	212	3-month	F	8	16	18	1	8413.13	9686.79	2.5	7229.17	158.8	36145.9	794	14_212
15	2	3-month	M	0	0	2	0	11144.8	9763.05	2	7565.55	158.5	30262.2	634	15_2
15	2	3-month	M	1	2	4	0.125	13666.2	11144.3	2	9554.05	153.25	38216.2	613	15_2
15	2	3-month	M	2	4	6	0.25	12372.1	11783.4	1	8949.6	167.5	17899.2	335	15_2
15	2	3-month	M	3	6	8	0.375	12175.1	11794.5	2	9741.1	137.25	38964.4	549	15_2
15	2	3-month	M	4	8	10	0.5	12714.6	12711.1	2	10048.1	193.5	40192.4	774	15_2
15	2	3-month	M	5	10	12	0.625	12780.4	13465.4	3.5	10111.9	147.857	70783.5	1035	15_2
15	2	3-month	M	6	12	14	0.75	11487.3	12611.4	2.5	10363.8	152.6	51819.2	763	15_2
15	2	3-month	M	7	14	16	0.875	11331.6	13668.8	6	9874.59	124.417	118495	1493	15_2
15	2	3-month	M	8	16	18	1	7108.59	10855.8	0.5	7987.39	138	7987.39	138	15_2
15	347	3-month	M	0	0	2	0	9644.9	9773.78	1	8651.8	140.5	17303.6	281	15_347
15	347	3-month	M	1	2	4	0.111111	8117.57	9129.32	2	7823.3	93.25	31293.2	373	15_347
15	347	3-month	M	2	4	6	0.222222	6305.5	9285.85	1.5	7664.76	159.667	22994.3	479	15_347
15	347	3-month	M	3	6	8	0.333333	5164.45	8205.14	1	7223.15	145	14446.3	290	15_347
15	347	3-month	M	4	8	10	0.444444	8153.98	9215.87	3.5	7288.77	105.143	51021.4	736	15_347
15	347	3-month	M	5	10	12	0.555556	9186.18	9982.89	2	7685.97	153	30743.9	612	15_347
15	347	3-month	M	6	12	14	0.666667	10974.5	10888.6	2	8336.92	137	33347.7	548	15_347
15	347	3-month	M	7	14	16	0.777778	9707.96	8813.74	1.5	7478.62	115.333	22435.9	346	15_347
15	347	3-month	M	8	16	18	0.888889	8518.02	8375.32	1.5	7427.22	127.667	22281.7	383	15_347
15	347	3-month	M	9	18	20	1	7105.05	7410.75	1.5	6129.7	79	18389.1	237	15_347
15	348	3-month	M	0	0	2	0	7495.87	7765.93	2.5	5203.8	121.6	26019	608	15_348
15	348	3-month	M	1	2	4	0.0555556	9182.4	9375.73	2	6815.35	161.25	27261.4	645	15_348
15	348	3-month	M	2	4	6	0.111111	7630.55	8787.16	1.5	7394.35	150.333	22183	451	15_348
15	348	3-month	M	3	6	8	0.166667	7334.35	9352.4	1.5	8173.37	142.667	24520.1	428	15_348
15	348	3-month	M	4	8	10	0.222222	8015.13	9487.94	0.5	8317.6	340	8317.6	340	15_348
15	348	3-month	M	5	10	12	0.277778	9161.12	9801.95	1	8108.8	204.5	16217.6	409	15_348
15	348	3-month	M	6	12	14	0.333333	11199.7	10621.2	2	8705.53	156	34822.1	624	15_348
15	348	3-month	M	7	14	16	0.388889	15837.6	11278.7	2.5	8976.08	196.8	44880.4	984	15_348
15	348	3-month	M	8	16	18	0.444444	10557.1	11088.9	2.5	9349.92	199.8	46749.6	999	15_348
15	348	3-month	M	9	18	20	0.5	10670	10699.7	2	8851.73	150	35406.9	600	15_348
15	348	3-month	M	10	20	22	0.555556	11144	10928.7	2.5	8955.12	193	44775.6	965	15_348
15	348	3-month	M	11	22	24	0.611111	11389.3	11181.2	3	8710.68	148.667	52264.1	892	15_348
15	348	3-month	M	12	24	26	0.666667	12325.3	12106.3	2.5	9564.83	203	47824.2	1015	15_348
15	348	3-month	M	13	26	28	0.722222	11600.6	12686.7	11	10430.3	123.045	229466	2707	15_348
15	348	3-month	M	14	28	30	0.777778	10708.3	12307.7	3.5	9085.14	157.857	63596	1105	15_348
15	348	3-month	M	15	30	32	0.833333	6919.81	7557.44	1.5	6367.68	138.667	19103	416	15_348
15	348	3-month	M	16	32	34	0.888889	6336.6	8503.56	1	6583.31	189.5	13166.6	379	15_348
15	348	3-month	M	17	34	36	0.944444	9409.49	10363.7	2.5	8450.04	168.8	42250.2	844	15_348
15	348	3-month	M	18	36	38	1	8944.77	10404.6	1	9146.69	197.5	18293.4	395	15_348
15	350	3-month	M	0	0	2	0	8774.93	10719.1	2.5	9434.6	165.8	47173	829	15_350
15	350	3-month	M	1	2	4	0.0833333	11183.8	13039.8	2	10294.3	180.75	41177.2	723	15_350
15	350	3-month	M	2	4	6	0.166667	10709.9	12540.4	2	10325.5	175.5	41302	702	15_350
15	350	3-month	M	3	6	8	0.25	9760.9	11546.4	2	8914	159.5	35656	638	15_350
15	350	3-month	M	4	8	10	0.333333	8338.12	10385.7	1	8600.57	229	17201.1	458	15_350
15	350	3-month	M	5	10	12	0.416667	10136	11930.2	2.5	8741.95	159.6	43709.8	798	15_350
15	350	3-month	M	6	12	14	0.5	9203.87	10683.5	1.5	8394.99	170	25185	510	15_350
15	350	3-month	M	7	14	16	0.583333	7425.77	9170.56	0.5	7838.14	180	7838.14	180	15_350
15	350	3-month	M	8	16	18	0.666667	7668.4	10912.4	1.5	8175.98	190.333	24527.9	571	15_350
15	350	3-month	M	9	18	20	0.75	9838.63	11984.9	1.5	9638.27	206.667	28914.8	620	15_350
15	350	3-month	M	10	20	22	0.833333	10398	13557.5	3	9848.24	197.667	59089.4	1186	15_350
15	350	3-month	M	11	22	24	0.916667	7896.71	11919.6	2	8769.4	205.25	35077.6	821	15_350
15	350	3-month	M	12	24	26	1	9734.44	11220.4	3.5	8385.78	183.857	58700.5	1287	15_350
16	445	3-month	F	0	0	2	0	5688.13	9810.49	3	7395.98	153.667	44375.9	922	16_445
16	445	3-month	F	1	2	4	0.0526316	7776.78	8462.47	2	6450.61	124.5	25802.4	498	16_445
16	445	3-month	F	2	4	6	0.105263	7297.85	8464	2	7515.62	168	30062.5	672	16_445
16	445	3-month	F	3	6	8	0.157895	9113.43	7241.79	1.5	6380.95	168	19142.9	504	16_445
16	445	3-month	F	4	8	10	0.210526	11679.3	7689	2.5	6513.14	164	32565.7	820	16_445
16	445	3-month	F	5	10	12	0.263158	10709.9	6864.63	2.5	5817.24	194.2	29086.2	971	16_445
16	445	3-month	F	6	12	14	0.315789	10142.2	7106.85	2.5	5774.73	149.2	28873.6	746	16_445
16	445	3-month	F	7	14	16	0.368421	7604.62	6737.63	1.5	5342.41	111	16027.2	333	16_445
16	445	3-month	F	8	16	18	0.421053	7419.02	8966.31	2	8308.39	159	33233.5	636	16_445
16	445	3-month	F	9	18	20	0.473684	8885.44	11350.5	3.5	9172.04	161.857	64204.3	1133	16_445
16	445	3-month	F	10	20	22	0.526316	10936.2	11963	4	8813.29	160.125	70506.3	1281	16_445
16	445	3-month	F	11	22	24	0.578947	12251.6	13142.3	5	10199.8	132.1	101998	1321	16_445
16	445	3-month	F	12	24	26	0.631579	8330.88	12265.1	4	9301.54	169	74412.3	1352	16_445
16	445	3-month	F	13	26	28	0.684211	7658.22	10857.6	5	8337.18	124.2	83371.8	1242	16_445
16	445	3-month	F	14	28	30	0.736842	10904	12531.3	5.5	9252.94	175.909	101782	1935	16_445
16	445	3-month	F	15	30	32	0.789474	9747.37	10747.9	3	8646.73	157.5	51880.4	945	16_445
16	445	3-month	F	16	32	34	0.842105	11080.4	12639.6	4.5	9679.2	157.556	87112.8	1418	16_445
16	445	3-month	F	17	34	36	0.894737	10169.1	10348	3	8191.2	152.167	49147.2	913	16_445
16	445	3-month	F	18	36	38	0.947368	7876.13	9299.13	1.5	7634.87	126	22904.6	378	16_445
16	445	3-month	F	19	38	40	1	4788.96	7990.56	0.5	6081.55	65	6081.55	65	16_445
17	4	3-month	M	0	0	2	0	9421.29	8354.63	3	7250.17	132.333	43501	794	17_4
17	4	3-month	M	1	2	4	0.125	6162.27	8044.41	4	6568.01	95	52544.1	760	17_4
17	4	3-month	M	2	4	6	0.25	7971.44	8860.8	3	8044.98	153.5	48269.9	921	17_4
17	4	3-month	M	3	6	8	0.375	9967.44	8638.69	2.5	7110.08	130.6	35550.4	653	17_4
17	4	3-month	M	4	8	10	0.5	11521.6	10030.3	3.5	8347.97	141.571	58435.8	991	17_4
17	4	3-month	M	5	10	12	0.625	14065.8	12291.2	5	9623	139.4	96230	1394	17_4
17	4	3-month	M	6	12	14	0.75	9756.82	9574.29	3	7873.57	129.5	47241.4	777	17_4
17	4	3-month	M	7	14	16	0.875	7550.12	8745.66	2.5	7376.12	110.2	36880.6	551	17_4
17	4	3-month	M	8	16	18	1	5873.11	7634.63	1	6528.5	104.5	13057	209	17_4
17	34	3-month	M	0	0	2	0	13249	8763.62	3.5	6575.02	123.286	46025.1	863	17_34
17	34	3-month	M	1	2	4	0.0714286	15947.1	9205.05	2.5	7550.08	138.6	37750.4	693	17_34
17	34	3-month	M	2	4	6	0.142857	16128.8	9740.01	2.5	8458.53	164.8	42292.6	824	17_34
17	34	3-month	M	3	6	8	0.214286	17947.7	9271.03	5.5	7277.86	124.091	80056.4	1365	17_34
17	34	3-month	M	4	8	10	0.285714	19453.3	9373.44	4.5	7647.58	111.333	68828.2	1002	17_34
17	34	3-month	M	5	10	12	0.357143	21224.2	14251.5	6	11802.7	133.833	141632	1606	17_34
17	34	3-month	M	6	12	14	0.428571	15733.3	13062.3	5	10144.5	148.5	101445	1485	17_34
17	34	3-month	M	7	14	16	0.5	11524.7	12085.4	3.5	9139.81	138.571	63978.7	970	17_34
17	34	3-month	M	8	16	18	0.571429	12775.6	13706.5	6	10369.1	137.083	124429	1645	17_34
17	34	3-month	M	9	18	20	0.642857	10353.6	11481.9	2.5	9874.85	182.2	49374.3	911	17_34
17	34	3-month	M	10	20	22	0.714286	10145.8	10357.3	1.5	8113.35	161.667	24340	485	17_34
17	34	3-month	M	11	22	24	0.785714	8020.57	11650.5	3.5	8401.93	152.143	58813.5	1065	17_34
17	34	3-month	M	12	24	26	0.857143	10233.2	14736.2	3	12035	146.333	72209.8	878	17_34
17	34	3-month	M	13	26	28	0.928571	10562.4	12342	3.5	9671.84	114.429	67702.9	801	17_34
17	34	3-month	M	14	28	30	1	8456.07	10129.5	0.5	7698.82	106	7698.82	106	17_34
17	184	3-month	M	0	0	2	0	7388.89	9328.82	2.5	7319.77	163.2	36598.8	816	17_184
17	184	3-month	M	1	2	4	0.0833333	8660.64	9391.24	5	7239.52	118	72395.2	1180	17_184
17	184	3-month	M	2	4	6	0.166667	10070.3	9362.83	2	7444.95	129.5	29779.8	518	17_184
17	184	3-month	M	3	6	8	0.25	7534.94	8640.56	2.5	6661.17	98.4	33305.8	492	17_184
17	184	3-month	M	4	8	10	0.333333	7499.77	8075.23	1.5	6750.05	128.333	20250.2	385	17_184
17	184	3-month	M	5	10	12	0.416667	6691.53	9158.36	1	7703.41	109.5	15406.8	219	17_184
17	184	3-month	M	6	12	14	0.5	6212.67	8189.16	2	6723.71	104.5	26894.8	418	17_184
17	184	3-month	M	7	14	16	0.583333	8032.21	9441.48	2.5	7922.99	127	39614.9	635	17_184
17	184	3-month	M	8	16	18	0.666667	10179.4	9636.85	2.5	7756.15	112.4	38780.7	562	17_184
17	184	3-month	M	9	18	20	0.75	5940.26	11332.7	2	8842.43	157	35369.7	628	17_184
17	184	3-month	M	10	20	22	0.833333	6046.24	10722.2	3.5	8328.91	147.857	58302.4	1035	17_184
17	184	3-month	M	11	22	24	0.916667	5031.64	10465.3	2.5	8335.22	109.6	41676.1	548	17_184
17	184	3-month	M	12	24	26	1	5857.37	12717.2	1.5	8512.16	136	25536.5	408	17_184
17	325	3-month	M	0	0	2	0	13544	8138.34	2	7023.66	146.25	28094.6	585	17_325
17	325	3-month	M	1	2	4	0.0833333	12321.5	9187.68	2	7471.02	142.25	29884.1	569	17_325
17	325	3-month	M	2	4	6	0.166667	13369.9	10522	3.5	8033.93	131.286	56237.5	919	17_325
17	325	3-month	M	3	6	8	0.25	15839.7	9680.96	4	7976.57	110.25	63812.5	882	17_325
17	325	3-month	M	4	8	10	0.333333	10698.7	10959.2	2.5	8936.55	126.4	44682.7	632	17_325
17	325	3-month	M	5	10	12	0.416667	10463.8	11502.1	2	9203.21	148.25	36812.9	593	17_325
17	325	3-month	M	6	12	14	0.5	10623.3	10167.8	2	8917.52	148.75	35670.1	595	17_325
17	325	3-month	M	7	14	16	0.583333	10061.8	9778.63	2.5	7865.6	118.4	39328	592	17_325
17	325	3-month	M	8	16	18	0.666667	8020.84	9535.47	1.5	8183.86	180	24551.6	540	17_325
17	325	3-month	M	9	18	20	0.75	9247.6	9302.43	4	7095.29	102.75	56762.3	822	17_325
17	325	3-month	M	10	20	22	0.833333	12495.2	10156.4	5	8478.89	135.8	84788.9	1358	17_325
17	325	3-month	M	11	22	24	0.916667	10669.5	13045.6	2	10681.2	163.75	42724.8	655	17_325
17	325	3-month	M	12	24	26	1	8246.33	10999.7	3	8136.39	124	48818.3	744	17_325
17	534	3-month	M	0	0	2	0	7002.95	7847.33	2.5	6391.35	157.6	31956.7	788	17_534
17	534	3-month	M	1	2	4	0.111111	9671.46	9621.72	1.5	8114.69	257.667	24344.1	773	17_534
17	534	3-month	M	2	4	6	0.222222	14501.3	10064.4	3	9040.54	184.333	54243.3	1106	17_534
17	534	3-month	M	3	6	8	0.333333	10505.2	11396.9	2.5	9754.44	172.6	48772.2	863	17_534
17	534	3-month	M	4	8	10	0.444444	6894.74	9326.2	2	8151.11	173.25	32604.4	693	17_534
17	534	3-month	M	5	10	12	0.555556	6792.4	9934.98	3	8089.94	158.667	48539.6	952	17_534
17	534	3-month	M	6	12	14	0.666667	8573.1	11049.6	2.5	8857.52	204.2	44287.6	1021	17_534
17	534	3-month	M	7	14	16	0.777778	8630.15	10920.7	1.5	8861.23	176.667	26583.7	530	17_534
17	534	3-month	M	8	16	18	0.888889	5783.69	9874.21	2.5	7640.62	116	38203.1	580	17_534
17	534	3-month	M	9	18	20	1	4027.67	9537.75	0.5	7021.99	111	7021.99	111	17_534
17	535	3-month	M	0	0	2	0	8409.96	10701.1	1.5	8799.85	177.333	26399.6	532	17_535
17	535	3-month	M	1	2	4	0.166667	8592.72	9579.85	2.5	7927.04	170.4	39635.2	852	17_535
17	535	3-month	M	2	4	6	0.333333	8313.15	8724.85	3	6498.85	110.5	38993.1	663	17_535
17	535	3-month	M	3	6	8	0.5	10993.8	9045.92	4	7192.79	148.625	57542.3	1189	17_535
17	535	3-month	M	4	8	10	0.666667	11285.2	9602.25	3.5	7660.04	158.429	53620.3	1109	17_535
17	535	3-month	M	5	10	12	0.833333	6329.09	8806.21	4	6906.46	125.125	55251.7	1001	17_535
17	535	3-month	M	6	12	14	1	7011.76	8689.53	2	7207.89	149.25	28831.6	597	17_535
17	536	3-month	M	0	0	2	0	6622	9503.41	2.5	7346.67	125.2	36733.4	626	17_536
17	536	3-month	M	1	2	4	0.166667	6606.34	9479.34	2	7767.7	167.75	31070.8	671	17_536
17	536	3-month	M	2	4	6	0.333333	7072.16	9157.09	2	7619.92	143.25	30479.7	573	17_536
17	536	3-month	M	3	6	8	0.5	6669.51	10569.8	2	8573.76	161.5	34295	646	17_536
17	536	3-month	M	4	8	10	0.666667	6162.95	9550.11	1.5	7991.48	159.667	23974.4	479	17_536
17	536	3-month	M	5	10	12	0.833333	7360.17	14200.1	4.5	11267.4	142.556	101407	1283	17_536
17	536	3-month	M	6	12	14	1	11274	18332.9	4.5	12320.5	109.333	110885	984	17_536
17	538	3-month	M	0	0	2	0	6889.42	9170.68	3.5	7375.67	111.143	51629.7	778	17_538
17	538	3-month	M	1	2	4	0.0666667	8849.31	9579.61	3	7401.18	111.5	44407.1	669	17_538
17	538	3-month	M	2	4	6	0.133333	10938.1	9999.15	3	8082.72	138.833	48496.3	833	17_538
17	538	3-month	M	3	6	8	0.2	9346.39	9865.72	2.5	8115.75	127.8	40578.7	639	17_538
17	538	3-month	M	4	8	10	0.266667	9456.92	9730.31	3	8121.1	114.667	48726.6	688	17_538
17	538	3-month	M	5	10	12	0.333333	8986.96	10170.8	4	7688.1	126.125	61504.8	1009	17_538
17	538	3-month	M	6	12	14	0.4	7274.22	9030.56	2.5	7620.29	131.8	38101.4	659	17_538
17	538	3-month	M	7	14	16	0.466667	11060.3	12174.4	4	9897.52	150.625	79180.2	1205	17_538
17	538	3-month	M	8	16	18	0.533333	12187.3	13417.9	6.5	10408.2	122.846	135306	1597	17_538
17	538	3-month	M	9	18	20	0.6	10112.1	10678.4	5	8610.64	144.6	86106.4	1446	17_538
17	538	3-month	M	10	20	22	0.666667	9068.1	11074.7	4	8624.72	158.875	68997.8	1271	17_538
17	538	3-month	M	11	22	24	0.733333	8050.08	9923.44	5	8044.01	115.4	80440.1	1154	17_538
17	538	3-month	M	12	24	26	0.8	8610.43	9985.12	3	8255.38	122.667	49532.3	736	17_538
17	538	3-month	M	13	26	28	0.866667	11696.1	10728.8	3.5	9716.44	181.714	68015.1	1272	17_538
17	538	3-month	M	14	28	30	0.933333	8724.58	10860.1	4	8495.03	121.25	67960.3	970	17_538
17	538	3-month	M	15	30	32	1	8119.62	11533.3	2.5	8990.6	160.8	44953	804	17_538
17	539	3-month	M	0	0	2	0	6528.38	7534.95	2.5	5626.33	128	28131.6	640	17_539
17	539	3-month	M	1	2	4	0.05	8349.02	8687.91	3	6471.41	160.167	38828.5	961	17_539
17	539	3-month	M	2	4	6	0.1	8373.63	7223.57	2	5560.02	125.5	22240.1	502	17_539
17	539	3-month	M	3	6	8	0.15	7502.57	7495.93	1	5631.82	126	11263.6	252	17_539
17	539	3-month	M	4	8	10	0.2	7873.84	8092.28	2	5754.4	92.75	23017.6	371	17_539
17	539	3-month	M	5	10	12	0.25	9513.75	8593.88	1.5	7412.89	144	22238.7	432	17_539
17	539	3-month	M	6	12	14	0.3	11946.9	9918.81	2.5	7964.06	154.8	39820.3	774	17_539
17	539	3-month	M	7	14	16	0.35	7818.23	9692.1	3.5	7658.38	124.429	53608.7	871	17_539
17	539	3-month	M	8	16	18	0.4	6661.63	9012.14	1	6726.31	138	13452.6	276	17_539
17	539	3-month	M	9	18	20	0.45	7883.12	10157.6	5	7714.73	133.8	77147.3	1338	17_539
17	539	3-month	M	10	20	22	0.5	8416.04	9651.62	3.5	7384.36	121.857	51690.5	853	17_539
17	539	3-month	M	11	22	24	0.55	8280.32	9702.88	3.5	7852.36	135.571	54966.5	949	17_539
17	539	3-month	M	12	24	26	0.6	8748.62	10380.3	2.5	8418.68	212.6	42093.4	1063	17_539
17	539	3-month	M	13	26	28	0.65	9014.28	10097.5	4	7751.12	160.125	62009	1281	17_539
17	539	3-month	M	14	28	30	0.7	9594.55	10187.3	3	8232.93	186.5	49397.6	1119	17_539
17	539	3-month	M	15	30	32	0.75	8194.52	10193.4	3	8361.99	187.667	50171.9	1126	17_539
17	539	3-month	M	16	32	34	0.8	10068.8	11426.7	4.5	9239.94	168.111	83159.4	1513	17_539
17	539	3-month	M	17	34	36	0.85	9671.96	9554.67	5	7667.4	148.8	76674	1488	17_539
17	539	3-month	M	18	36	38	0.9	9486.15	8489.54	3.5	6417.32	132.286	44921.3	926	17_539
17	539	3-month	M	19	38	40	0.95	8942.39	9262.12	2	7609.43	174.25	30437.7	697	17_539
17	539	3-month	M	20	40	42	1	8041.6	8693.01	2	6550.96	123.75	26203.8	495	17_539

## Sheet: continuous_data
ex_i	dend_id	age	sex	node_idx	node_id	node_y_um	node_x_um	relative_distance	cumulative_distance	distance_from_soma	pv_intensity	pv_smoothed_intensity	psd_intensity	psd_smoothed_intensity	continuous_density	smoothed_continuous_density	cont_feature_mean_intensity_mean	cont_feature_mean_area	cont_feature_total_intensity_mean	cont_feature_total_area	cont_feature_smooth_intensity_mean	cont_feature_smooth_area	cont_feature_smooth_total_intensity_mean	cont_feature_smooth_total_area	uid
0	33	3-month	M	0	531	36.991	12.283	0	0	11.7822	8291.45	7521.36	8712.86	9098.26	0.5	0.510365	6767.08	106	6767.08	106	6765.66	105.72	6904.52	107.638	0_33
0	33	3-month	M	1	530	36.92	12.283	0.00191939	0.071	11.8532	7211.6	7485.88	8884.7	9099.2	0.5	0.517465	6767.08	106	6767.08	106	6764.68	105.528	6998.65	108.759	0_33
0	33	3-month	M	2	529	36.849	12.283	0.00383877	0.142	11.9242	7231.08	7424.32	9506	9093.24	0.5	0.533306	6767.08	106	6767.08	106	6762.51	105.101	7208.7	111.262	0_33
0	33	3-month	M	3	528	36.778	12.283	0.00575816	0.213	11.9952	7397.15	7353.45	9655.54	9071.07	0.5	0.560385	6767.08	106	6767.08	106	6758.78	104.37	7567.74	115.541	0_33
0	33	3-month	M	4	527	36.707	12.283	0.00767754	0.284	12.0662	7897.93	7293.22	9722.5	9029.82	0.5	0.600679	6767.08	106	6767.08	106	6753.26	103.283	8102.04	121.907	0_33
0	33	3-month	M	5	526	36.636	12.283	0.00959693	0.355	12.1372	6519.75	7261.24	8496	8976.93	0.5	0.65406	6767.08	106	6767.08	106	6745.96	101.845	8809.94	130.342	0_33
0	33	3-month	M	6	525	36.565	12.283	0.0115163	0.426	12.2082	6061.5	7266.94	8487	8927.04	0.5	0.717473	6767.08	106	6767.08	106	6737.39	100.143	9651.13	140.361	0_33
0	33	3-month	M	7	524	36.494	12.283	0.0134357	0.497	12.2792	7620.68	7307.33	8512.29	8894.18	1	0.785465	6698.35	92.5	13396.7	185	6728.48	98.3385	10553.8	151.108	0_33
0	33	3-month	M	8	523	36.423	12.212	0.0153551	0.597409	12.3796	7278.25	7367.21	8537.96	8884.1	1	0.852242	6698.35	92.5	13396.7	185	6720.41	96.6172	11442.1	161.672	0_33
0	33	3-month	M	9	522	36.352	12.212	0.0172745	0.668409	12.4506	7840.3	7424.68	9310	8891.42	1	0.914483	6698.35	92.5	13396.7	185	6714.44	95.1281	12274.1	171.545	0_33
0	33	3-month	M	10	521	36.281	12.212	0.0191939	0.739409	12.5216	8117	7459.61	8880.15	8902.45	1	0.973549	6698.35	92.5	13396.7	185	6711.71	93.9373	13071.5	180.981	0_33
0	33	3-month	M	11	520	36.21	12.212	0.0211132	0.810409	12.5926	7515.44	7461.74	8914.12	8902.03	1	1.03594	6698.35	92.5	13396.7	185	6713.24	93.0224	13925.7	191.093	0_33
0	33	3-month	M	12	519	36.139	12.212	0.0230326	0.881409	12.6636	7611.56	7434.35	9397.88	8880.27	1	1.11157	6698.35	92.5	13396.7	185	6719.91	92.3085	14974.4	203.603	0_33
0	33	3-month	M	13	518	36.068	12.212	0.024952	0.952409	12.7346	7596.62	7392.62	9343.69	8836.24	1	1.21022	6698.35	92.5	13396.7	185	6732.36	91.7249	16353.9	220.315	0_33
0	33	3-month	M	14	517	35.997	12.212	0.0268714	1.02341	12.8056	6612.64	7357.97	8557.55	8776.55	1	1.33766	6698.35	92.5	13396.7	185	6750.7	91.2528	18144.4	242.479	0_33
0	33	3-month	M	15	516	35.926	12.212	0.0287908	1.09441	12.8766	7263.35	7351.19	8280.08	8710.09	1	1.49269	6698.35	92.5	13396.7	185	6774.26	90.9411	20329.6	270.269	0_33
0	33	3-month	M	16	515	35.855	12.283	0.0307102	1.19482	12.977	7052	7387.01	7892.76	8641.96	2	1.66674	6847.03	86	27388.1	344	6801.42	90.8781	22789.7	302.574	0_33
0	33	3-month	M	17	514	35.784	12.283	0.0326296	1.26582	13.048	7147.18	7470.62	9341.45	8570.67	2	1.84604	6847.03	86	27388.1	344	6829.82	91.1358	25331	337.186	0_33
0	33	3-month	M	18	513	35.713	12.283	0.0345489	1.33682	13.119	7449.7	7596.33	8808	8490.93	2	2.01551	6847.03	86	27388.1	344	6856.74	91.7148	27738.8	371.314	0_33
0	33	3-month	M	19	512	35.642	12.283	0.0364683	1.40782	13.19	7706.18	7748.09	8539.73	8400.14	2.5	2.16268	6941.14	96.2	34705.7	481	6879.55	92.5236	29832.3	402.248	0_33
0	33	3-month	M	20	511	35.571	12.283	0.0383877	1.47882	13.261	7433	7901.98	8518.48	8304.57	2.5	2.28025	6941.14	96.2	34705.7	481	6896.02	93.4046	31500.2	427.941	0_33
0	33	3-month	M	21	510	35.5	12.354	0.0403071	1.57923	13.3615	8689.65	8031.49	7956.82	8220.83	2.5	2.36665	6941.14	96.2	34705.7	481	6904.52	94.1893	32711.2	447.373	0_33
0	33	3-month	M	22	509	35.429	12.354	0.0422265	1.65023	13.4325	9046	8114.89	7739.71	8171.89	2.5	2.42498	6941.14	96.2	34705.7	481	6904.17	94.754	33500.1	460.579	0_33
0	33	3-month	M	23	508	35.358	12.354	0.0441459	1.72123	13.5035	8646.65	8142.51	7557.59	8179.26	2.5	2.46106	6941.14	96.2	34705.7	481	6894.96	95.0487	33944.2	468.429	0_33
0	33	3-month	M	24	507	35.287	12.354	0.0460653	1.79223	13.5745	8186.06	8120.76	7613.94	8255	2.5	2.48144	6941.14	96.2	34705.7	481	6878.06	95.0957	34137.1	472.243	0_33
0	33	3-month	M	25	506	35.216	12.354	0.0479846	1.86323	13.6455	7862.15	8069.99	8313.62	8396.37	2.5	2.49191	6941.14	96.2	34705.7	481	6855.81	94.9692	34168.6	473.441	0_33
0	33	3-month	M	26	505	35.145	12.354	0.049904	1.93423	13.7165	8101.67	8017.37	8304.12	8584.56	2.5	2.4968	6746.62	93.6	33733.1	468	6831.55	94.7705	34114	473.298	0_33
0	33	3-month	M	27	504	35.074	12.283	0.0518234	2.03464	13.8169	7033.42	7987.63	8601.27	8787.84	2.5	2.49886	6746.62	93.6	33733.1	468	6808.92	94.6071	34029	472.838	0_33
0	33	3-month	M	28	503	35.003	12.283	0.0537428	2.10564	13.8879	7808.13	7995.52	9413.6	8968.49	2.5	2.49964	6746.62	93.6	33733.1	468	6791.04	94.5771	33950.3	472.824	0_33
0	33	3-month	M	29	502	34.932	12.283	0.0556622	2.17664	13.9589	8101.21	8043.19	10128	9092.5	2.5	2.4999	6746.62	93.6	33733.1	468	6779.83	94.7553	33897.8	473.759	0_33
0	33	3-month	M	30	501	34.861	12.283	0.0575816	2.24764	14.0299	7728.71	8122.56	9734.14	9138.9	2.5	2.49998	6746.62	93.6	33733.1	468	6775.75	95.1794	33878.5	475.893	0_33
0	33	3-month	M	31	500	34.79	12.283	0.059501	2.31864	14.1009	8474.07	8221.14	9733.13	9105.77	2.5	2.49998	6746.62	93.6	33733.1	468	6777.94	95.8395	33889.4	479.192	0_33
0	33	3-month	M	32	499	34.719	12.283	0.0614203	2.38964	14.1719	8767.36	8328.69	9295.09	9009.54	2.5	2.4999	6746.62	93.6	33733.1	468	6784.61	96.6747	33921.7	483.351	0_33
0	33	3-month	M	33	498	34.648	12.212	0.0633397	2.49005	14.2723	8069.53	8441.34	8244.18	8877.87	2.5	2.49964	6827.72	100.6	34138.6	503	6793.61	97.5874	33963.3	487.858	0_33
0	33	3-month	M	34	497	34.577	12.212	0.0652591	2.56105	14.3433	9231.21	8561.99	8427.5	8738.94	2.5	2.49888	6827.72	100.6	34138.6	503	6802.82	98.4709	33999.2	492.11	0_33
0	33	3-month	M	35	496	34.506	12.212	0.0671785	2.63205	14.4143	7405.62	8697.44	8334.12	8612.32	2.5	2.4969	6827.72	100.6	34138.6	503	6810.5	99.2448	34011.3	495.549	0_33
0	33	3-month	M	36	495	34.435	12.212	0.0690979	2.70305	14.4853	8859.75	8854.62	8496	8505.22	2.5	2.4923	6827.72	100.6	34138.6	503	6815.37	99.8815	33974.5	497.732	0_33
0	33	3-month	M	37	494	34.364	12.212	0.0710173	2.77405	14.5563	9391.05	9038.17	8486.65	8414.65	2.5	2.48264	6827.72	100.6	34138.6	503	6816.45	100.412	33851.9	498.292	0_33
0	33	3-month	M	38	493	34.293	12.212	0.0729367	2.84505	14.6273	9098.94	9249.16	8669.71	8333.18	2.5	2.46442	6827.72	100.6	34138.6	503	6812.75	100.908	33592.2	496.843	0_33
0	33	3-month	M	39	492	34.222	12.212	0.074856	2.91605	14.6983	9579	9482.64	8154.29	8254.85	2.5	2.43345	6827.72	100.6	34138.6	503	6803.11	101.451	33135	492.914	0_33
0	33	3-month	M	40	491	34.151	12.212	0.0767754	2.98705	14.7693	9430.88	9721.89	7739.87	8178.36	2.5	2.38602	6827.72	100.6	34138.6	503	6786.25	102.093	32426.1	486.005	0_33
0	33	3-month	M	41	490	34.08	12.283	0.0786948	3.08745	14.8697	8760.33	9931.85	8714.78	8106.91	2.5	2.32054	6827.72	100.6	34138.6	503	6761.12	102.829	31441.2	475.806	0_33
0	33	3-month	M	42	489	34.009	12.283	0.0806142	3.15845	14.9407	10650.1	10058.6	8037.88	8045.35	2.5	2.23923	6827.72	100.6	34138.6	503	6727.41	103.592	30210.3	462.516	0_33
0	33	3-month	M	43	488	33.938	12.283	0.0825336	3.22945	15.0117	11840.6	10041.1	7289	7996.29	2	2.14873	6661.22	109.5	26644.9	438	6686.01	104.288	28827.3	447.102	0_33
0	33	3-month	M	44	487	33.867	12.283	0.084453	3.30045	15.0827	12555.5	9834.06	7277.57	7957.68	2	2.05918	6661.22	109.5	26644.9	438	6639.18	104.845	27437.5	431.313	0_33
0	33	3-month	M	45	486	33.796	12.283	0.0863724	3.37145	15.1537	11417.9	9431.38	8667.07	7923.73	2	1.98147	6661.22	109.5	26644.9	438	6590.41	105.257	26199.6	417.291	0_33
0	33	3-month	M	46	485	33.725	12.283	0.0882917	3.44245	15.2247	9278.63	8876.55	8861.65	7889.29	1.5	1.92352	6442.43	100.333	19327.3	301	6543.99	105.589	25234.9	406.859	0_33
0	33	3-month	M	47	484	33.654	12.354	0.0902111	3.54286	15.3251	6633.21	8252.52	7343.8	7854.8	1.5	1.88719	6442.43	100.333	19327.3	301	6504.28	105.943	24584.2	400.75	0_33
0	33	3-month	M	48	483	33.583	12.354	0.0921305	3.61386	15.3961	6139.19	7655.81	7430.69	7828.58	2	1.86728	6389.5	107.75	25558	431	6475.01	106.411	24193	398.207	0_33
0	33	3-month	M	49	482	33.512	12.354	0.0940499	3.68486	15.4671	6441.06	7167.38	7772.83	7824.31	2	1.85351	6389.5	107.75	25558	431	6458.62	107.029	23935.1	397.245	0_33
0	33	3-month	M	50	481	33.441	12.354	0.0959693	3.75586	15.5381	5915.68	6833.51	7475.89	7855.36	2	1.83472	6389.5	107.75	25558	431	6455.74	107.782	23666.1	395.496	0_33
0	33	3-month	M	51	480	33.37	12.354	0.0978887	3.82686	15.6091	6044.06	6661.06	7747.75	7928.54	2	1.80333	6389.5	107.75	25558	431	6465.15	108.605	23281.9	391.205	0_33
0	33	3-month	M	52	479	33.299	12.354	0.0998081	3.89786	15.6801	5369.73	6624.41	7771.06	8039.86	2	1.75803	6389.5	107.75	25558	431	6484.06	109.413	22754	383.859	0_33
0	33	3-month	M	53	478	33.228	12.283	0.101727	3.99827	15.7805	7465.35	6679.15	7681.35	8173.85	1.5	1.70349	6587.84	112.667	19763.5	338	6508.83	110.106	22128.6	374.175	0_33
0	33	3-month	M	54	477	33.157	12.283	0.103647	4.06927	15.8515	5693.76	6777.73	8545.67	8307.31	1.5	1.64761	6587.84	112.667	19763.5	338	6535.92	110.581	21494.6	363.555	0_33
0	33	3-month	M	55	476	33.086	12.212	0.105566	4.16968	15.9519	8919.55	6883.57	8934.13	8416.84	1.5	1.59802	6587.84	112.667	19763.5	338	6562.78	110.757	20941.2	353.4	0_33
0	33	3-month	M	56	475	33.015	12.212	0.107486	4.24068	16.0229	7612.36	6979.69	9764.64	8486.71	1.5	1.55949	6587.84	112.667	19763.5	338	6588.19	110.593	20525.3	344.616	0_33
0	33	3-month	M	57	474	32.944	12.212	0.109405	4.31168	16.0939	6402.9	7067.24	8644	8513.49	1.5	1.53331	6587.84	112.667	19763.5	338	6612	110.114	20263.2	337.577	0_33
0	33	3-month	M	58	473	32.873	12.212	0.111324	4.38268	16.1649	5910	7155.38	7874.82	8504.42	1.5	1.51836	6587.84	112.667	19763.5	338	6634.69	109.425	20143.3	332.408	0_33
0	33	3-month	M	59	472	32.802	12.212	0.113244	4.45368	16.2359	6375.05	7248.45	7501.86	8471.35	1.5	1.51303	6706.85	105.333	20120.5	316	6657.12	108.713	20150.4	329.43	0_33
0	33	3-month	M	60	471	32.731	12.141	0.115163	4.55409	16.3363	8364.3	7339.22	9368.17	8424.89	1.5	1.51684	6706.85	105.333	20120.5	316	6680.9	108.238	20288.6	329.528	0_33
0	33	3-month	M	61	470	32.66	12.141	0.117083	4.62509	16.4073	8981.27	7412.09	9166.91	8372.71	1.5	1.53155	6706.85	105.333	20120.5	316	6709.1	108.317	20598.5	334.372	0_33
0	33	3-month	M	62	469	32.589	12.141	0.119002	4.69609	16.4783	7128.5	7452.52	7798.3	8321.57	1.5	1.56108	6706.85	105.333	20120.5	316	6746.63	109.302	21157	346.333	0_33
0	33	3-month	M	63	468	32.518	12.141	0.120921	4.76709	16.5493	7102.55	7454.93	7866.27	8279.31	1.5	1.6103	6706.85	105.333	20120.5	316	6799.69	111.527	22058.9	367.984	0_33
0	33	3-month	M	64	467	32.447	12.141	0.122841	4.83809	16.6203	7576.54	7424.43	8050.69	8254.31	1.5	1.68306	6706.85	105.333	20120.5	316	6873.85	115.216	23382	401.251	0_33
0	33	3-month	M	65	466	32.376	12.07	0.12476	4.9385	16.7207	7571.94	7373.15	8541.15	8253.29	1.5	1.78026	6706.85	105.333	20120.5	316	6971.46	120.358	25151	446.455	0_33
0	33	3-month	M	66	465	32.305	12.07	0.126679	5.0095	16.7917	7901.5	7314.99	7400.75	8279.68	1.5	1.89915	6706.85	105.333	20120.5	316	7089.55	126.62	27320.7	501.792	0_33
0	33	3-month	M	67	464	32.234	12.07	0.128599	5.0805	16.8627	5790.12	7262.21	8754.75	8334.59	2.5	2.03432	7476	149.4	37380	747	7219.72	133.351	29789.7	563.622	0_33
0	33	3-month	M	68	463	32.163	12.07	0.130518	5.1515	16.9337	8012.34	7223.22	8656.6	8418.26	2.5	2.17986	7476	149.4	37380	747	7350.29	139.725	32437.5	627.483	0_33
0	33	3-month	M	69	462	32.092	11.999	0.132438	5.25191	17.0341	7155.84	7202.64	8348.19	8530.61	2	2.33097	7720.58	163.25	30882.3	653	7469.85	144.98	35158.1	689.3	0_33
0	33	3-month	M	70	461	32.021	11.999	0.134357	5.32291	17.1051	6511.2	7201	7681.2	8668.65	2	2.48426	7720.58	163.25	30882.3	653	7570.39	148.625	37873	746.189	0_33
0	33	3-month	M	71	460	31.95	11.999	0.136276	5.39391	17.1761	7584.62	7216.35	8777.58	8823.21	3	2.63716	7701.17	154.833	46207	929	7648.63	150.552	40526.1	796.691	0_33
0	33	3-month	M	72	459	31.879	11.928	0.138196	5.49432	17.2765	6836.12	7246.61	9122.92	8978.77	3	2.78747	7701.17	154.833	46207	929	7705.32	150.985	43077.9	840.638	0_33
0	33	3-month	M	73	458	31.808	11.928	0.140115	5.56532	17.3475	7503.1	7293.73	9710.38	9117.99	3	2.93389	7843.28	148.833	47059.7	893	7743.46	150.344	45508.7	878.918	0_33
0	33	3-month	M	74	457	31.737	11.857	0.142035	5.66573	17.448	8136.1	7365.39	10073.7	9228.91	3	3.07635	7843.28	148.833	47059.7	893	7766.79	149.088	47822.7	913.12	0_33
0	33	3-month	M	75	456	31.666	11.857	0.143954	5.73673	17.519	6959.27	7472.47	9638	9309.48	3	3.21558	7843.28	148.833	47059.7	893	7778.92	147.599	50038.9	945	0_33
0	33	3-month	M	76	455	31.595	11.857	0.145873	5.80773	17.59	6082.4	7622.76	8420.4	9366.73	3.5	3.3515	7771.16	143	54398.1	1001	7783.23	146.148	52167.6	975.833	0_33
0	33	3-month	M	77	454	31.524	11.857	0.147793	5.87873	17.661	7145.55	7813.8	9123.09	9411.62	3.5	3.48179	7771.16	143	54398.1	1001	7782.9	144.903	54186.2	1005.92	0_33
0	33	3-month	M	78	453	31.453	11.857	0.149712	5.94973	17.732	7958.82	8031.81	8786.82	9454.47	3.5	3.60146	7771.16	143	54398.1	1001	7780.73	143.954	56032.1	1034.52	0_33
0	33	3-month	M	79	452	31.382	11.786	0.151631	6.05014	17.8324	11514	8255.37	12195.7	9503.52	4	3.70431	7766.01	141.5	62128.1	1132	7778.99	143.344	57621.7	1060.31	0_33
0	33	3-month	M	80	451	31.311	11.786	0.153551	6.12114	17.9034	7274.86	8462.07	8429.71	9564.75	4	3.78527	7766.01	141.5	62128.1	1132	7779.21	143.083	58885.9	1082.07	0_33
0	33	3-month	M	81	450	31.24	11.786	0.15547	6.19214	17.9744	7144.43	8633.16	8379.71	9639.83	4	3.8428	7766.01	141.5	62128.1	1132	7782.18	143.149	59806.3	1099.38	0_33
0	33	3-month	M	82	449	31.169	11.786	0.15739	6.26314	18.0454	7570.74	8755.47	9102.91	9721.49	4	3.87998	7766.01	141.5	62128.1	1132	7787.9	143.496	60430.9	1112.91	0_33
0	33	3-month	M	83	448	31.098	11.715	0.159309	6.36355	18.1458	14141	8823.64	10667.2	9791.25	4	3.90354	7766.01	141.5	62128.1	1132	7795.76	144.056	60860.5	1124.2	0_33
0	33	3-month	M	84	447	31.027	11.715	0.161228	6.43455	18.2168	8299.27	8840.8	10674.5	9823.7	3.5	3.92157	7819.42	148.571	54735.9	1040	7804.61	144.765	61212.5	1135.2	0_33
0	33	3-month	M	85	446	30.956	11.715	0.163148	6.50555	18.2878	7028.78	8816.16	10543	9796.93	4	3.9408	7838.76	146.125	62710.1	1169	7812.9	145.588	61579.7	1147.64	0_33
0	33	3-month	M	86	445	30.885	11.715	0.165067	6.57655	18.3588	7629.36	8757.82	10365.2	9702.55	4	3.96464	7838.76	146.125	62710.1	1169	7818.88	146.526	62001.9	1162.6	0_33
0	33	3-month	M	87	444	30.814	11.715	0.166987	6.64755	18.4298	7419.66	8668.7	9089.53	9548.94	4	3.99265	7838.76	146.125	62710.1	1169	7820.57	147.6	62456.8	1180.1	0_33
0	33	3-month	M	88	443	30.743	11.644	0.168906	6.74796	18.5302	14607.2	8548.77	9565.47	9355.82	4	4.02083	7838.76	146.125	62710.1	1169	7815.78	148.793	62865.2	1198.79	0_33
0	33	3-month	M	89	442	30.672	11.644	0.170825	6.81896	18.6012	6771.73	8402.69	8781.27	9144.59	4	4.04244	7838.76	146.125	62710.1	1169	7802.22	150.003	63104.1	1215.7	0_33
0	33	3-month	M	90	441	30.601	11.644	0.172745	6.88996	18.6722	7058.6	8244.75	8405.1	8931.24	4	4.04896	7838.76	146.125	62710.1	1169	7777.99	151.039	63027.1	1226.56	0_33
0	33	3-month	M	91	440	30.53	11.644	0.174664	6.96096	18.7432	6754.36	8094.33	9023.09	8725.29	4.5	4.03134	7855.58	166.111	70700.3	1495	7742.4	151.688	62490.5	1226.72	0_33
0	33	3-month	M	92	439	30.459	11.644	0.176583	7.03196	18.8142	6422.8	7966.62	9365.66	8533.4	4.5	3.98134	7855.58	166.111	70700.3	1495	7696.89	151.835	61381.7	1212.56	0_33
0	33	3-month	M	93	438	30.388	11.573	0.178503	7.13236	18.9146	12382.6	7868.19	8352.99	8363.39	3.5	3.89274	7634.4	152	53440.8	1064	7645.21	151.556	59639.8	1182.69	0_33
0	33	3-month	M	94	437	30.317	11.573	0.180422	7.20336	18.9856	6141.38	7799.29	6871.12	8223.61	4	3.76254	7456.08	143.875	59648.7	1151	7592.72	151.123	57267.1	1138.26	0_33
0	33	3-month	M	95	436	30.246	11.573	0.182342	7.27436	19.0566	6427.57	7759.95	7381.86	8119	4	3.59229	7456.08	143.875	59648.7	1151	7544.74	150.905	54334.3	1082.59	0_33
0	33	3-month	M	96	435	30.175	11.573	0.184261	7.34536	19.1276	6375.92	7751.94	8533.7	8047.17	4	3.38952	7456.08	143.875	59648.7	1151	7504.84	151.205	50986.7	1020.29	0_33
0	33	3-month	M	97	434	30.104	11.502	0.18618	7.44577	19.228	11443.1	7775.75	8689.74	7998.73	3	3.16808	7387.33	145.833	44324	875	7473.7	152.142	47440.5	956.505	0_33
0	33	3-month	M	98	433	30.033	11.502	0.1881	7.51677	19.299	4928	7824.74	7349.4	7961.37	2.5	2.94622	7448.12	156.2	37240.6	781	7449.05	153.608	43954.7	896.094	0_33
0	33	3-month	M	99	432	29.962	11.502	0.190019	7.58777	19.37	6781.46	7883.24	8114.42	7925.24	2.5	2.74241	7448.12	156.2	37240.6	781	7426.58	155.33	40777.4	842.918	0_33
0	33	3-month	M	100	431	29.891	11.431	0.191939	7.68818	19.4704	10891.9	7928.84	8385.03	7885.58	2.5	2.57036	7448.12	156.2	37240.6	781	7401.6	156.988	38082.8	799.173	0_33
0	33	3-month	M	101	430	29.82	11.431	0.193858	7.75918	19.5414	6960.6	7939.51	7020.2	7842.69	2	2.4356	7475.55	168.25	29902.2	673	7370.71	158.333	35931.9	765.109	0_33
0	33	3-month	M	102	429	29.749	11.431	0.195777	7.83018	19.6124	8020.92	7902.24	7710.5	7800.44	2	2.33528	7475.55	168.25	29902.2	673	7333.08	159.276	34274.3	739.337	0_33
0	33	3-month	M	103	428	29.678	11.36	0.197697	7.93059	19.7128	9992.19	7818.32	8985.85	7764.67	2.5	2.26095	7226.14	154.8	36130.7	774	7290.76	159.891	32991.8	719.662	0_33
0	33	3-month	M	104	427	29.607	11.36	0.199616	8.00159	19.7838	6606	7702.84	7314.43	7740.82	2.5	2.20296	7226.14	154.8	36130.7	774	7248.04	160.375	31957.3	704.078	0_33
0	33	3-month	M	105	426	29.536	11.36	0.201536	8.07259	19.8548	6710.62	7576.55	6410.5	7730.7	2	2.15416	7100.18	160.75	28400.7	643	7209.99	160.962	31084.5	691.503	0_33
0	33	3-month	M	106	425	29.465	11.36	0.203455	8.14359	19.9258	7271.5	7455.33	7807.95	7728.93	2	2.11137	7100.18	160.75	28400.7	643	7180.82	161.835	30341	681.827	0_33
0	33	3-month	M	107	424	29.394	11.289	0.205374	8.244	20.0262	7336.5	7343.84	8526.14	7722.97	2	2.07442	7100.18	160.75	28400.7	643	7162.67	163.065	29730.2	675.364	0_33
0	33	3-month	M	108	423	29.323	11.289	0.207294	8.315	20.0972	7376.13	7236.54	7444.77	7697.91	2	2.04381	7100.18	160.75	28400.7	643	7155.16	164.573	29256.4	672.026	0_33
0	33	3-month	M	109	422	29.252	11.218	0.209213	8.41541	20.1976	8177.2	7126.69	8779.27	7645.27	2	2.01859	7100.18	160.75	28400.7	643	7155.72	166.116	28895.2	670.636	0_33
0	33	3-month	M	110	421	29.181	11.218	0.211132	8.48641	20.2686	6664.57	7015.32	7595	7569.42	2	1.99546	7207.7	175.25	28830.8	701	7160.52	167.309	28583.1	668.736	0_33
0	33	3-month	M	111	420	29.11	11.147	0.213052	8.58682	20.369	7339.75	6915.11	7678.78	7488.31	2	1.96906	7207.7	175.25	28830.8	701	7165.71	167.692	28227.4	662.972	0_33
0	33	3-month	M	112	419	29.039	11.147	0.214971	8.65782	20.44	5169.2	6845.16	5971.4	7426.69	2	1.93338	7207.7	175.25	28830.8	701	7168.72	166.859	27731	649.987	0_33
0	33	3-month	M	113	418	28.968	11.147	0.216891	8.72882	20.511	7331.3	6821.77	7181.96	7406.58	2	1.88383	7207.7	175.25	28830.8	701	7169.34	164.611	27024.9	627.601	0_33
0	33	3-month	M	114	417	28.897	11.076	0.21881	8.82923	20.6115	5687	6849.42	7116.2	7439.77	2	1.81925	7207.7	175.25	28830.8	701	7169.91	161.08	26099	595.872	0_33
0	33	3-month	M	115	416	28.826	11.005	0.220729	8.92964	20.7119	6683.92	6917.46	8094.34	7525.45	2	1.74336	7207.7	175.25	28830.8	701	7174.6	156.752	25020	557.587	0_33
0	33	3-month	M	116	415	28.755	11.005	0.222649	9.00064	20.7829	8146.59	7004.72	6865.66	7652.94	1.5	1.66453	6946.88	125	20840.6	375	7187.68	152.34	23922.7	517.786	0_33
0	33	3-month	M	117	414	28.684	10.934	0.224568	9.10105	20.8833	6930.27	7087.87	7886.43	7806.06	1.5	1.59359	6946.88	125	20840.6	375	7211.64	148.569	22972.6	482.317	0_33
0	33	3-month	M	118	413	28.613	10.934	0.226488	9.17205	20.9543	7513.98	7149.1	7487.98	7967.36	1	1.54041	7316.38	144	14632.8	288	7246.35	145.962	22313.5	456.079	0_33
0	33	3-month	M	119	412	28.542	10.863	0.228407	9.27246	21.0547	7096.44	7180.49	9574.15	8122.16	1.5	1.51085	7389.74	143.333	22169.2	430	7289.69	144.752	22025.9	441.779	0_33
0	33	3-month	M	120	411	28.471	10.863	0.230326	9.34346	21.1257	7461.84	7183.76	7141.26	8261.98	1.5	1.50564	7389.74	143.333	22169.2	430	7339.6	144.944	22115.8	439.746	0_33
0	33	3-month	M	121	410	28.4	10.792	0.232246	9.44387	21.2261	7246.47	7167.36	9956.2	8386.11	1.5	1.52107	7389.74	143.333	22169.2	430	7395.83	146.444	22530.1	448.56	0_33
0	33	3-month	M	122	409	28.329	10.792	0.234165	9.51487	21.2971	6995.44	7143.18	7460.63	8499.51	1.5	1.5508	7389.74	143.333	22169.2	430	7460.36	149.145	23182.8	465.879	0_33
0	33	3-month	M	123	408	28.258	10.721	0.236084	9.61527	21.3975	7111	7123.95	8830.54	8607.52	1.5	1.58772	7389.74	143.333	22169.2	430	7535.72	152.912	23977.3	488.97	0_33
0	33	3-month	M	124	407	28.187	10.721	0.238004	9.68627	21.4685	6945.73	7121.62	7951.12	8710.09	1.5	1.62571	7389.74	143.333	22169.2	430	7622.18	157.478	24823.5	514.963	0_33
0	33	3-month	M	125	406	28.116	10.65	0.239923	9.78668	21.5689	6803	7146.15	8454.19	8799.77	2	1.66135	7729.74	167.75	30918.9	671	7715.46	162.36	25657.3	541.172	0_33
0	33	3-month	M	126	405	28.116	10.579	0.241843	9.85768	21.6399	7131.1	7204.83	10777.4	8865.82	2	1.69535	7729.74	167.75	30918.9	671	7806.17	166.872	26461.2	565.615	0_33
0	33	3-month	M	127	404	28.045	10.508	0.243762	9.95809	21.7403	7382.27	7301.67	9301.48	8901.58	1.5	1.73276	8230.15	190	24690.5	570	7881.8	170.27	27272.7	587.511	0_33
0	33	3-month	M	128	403	27.974	10.437	0.245681	10.0585	21.8407	6682.83	7436.8	8415	8909.37	1.5	1.78124	8230.15	190	24690.5	570	7930.24	171.957	28168	607.321	0_33
0	33	3-month	M	129	402	27.903	10.437	0.247601	10.1295	21.9117	7691.08	7605.35	8251.77	8899.47	1.5	1.84774	8230.15	190	24690.5	570	7943.53	171.666	29223.5	626.237	0_33
0	33	3-month	M	130	401	27.832	10.366	0.24952	10.2299	22.0121	7812.5	7798.78	9070.4	8884.81	2	1.93558	8013.46	168	32053.9	672	7920.35	169.523	30478.5	645.453	0_33
0	33	3-month	M	131	400	27.761	10.366	0.25144	10.3009	22.0831	7345.4	8007.63	8873.4	8875.1	2	2.04338	8013.46	168	32053.9	672	7866.42	165.991	31924.5	665.746	0_33
0	33	3-month	M	132	399	27.69	10.295	0.253359	10.4013	22.1835	9145.48	8226	8951.11	8873.78	2	2.16645	8013.46	168	32053.9	672	7792.86	161.708	33523.4	687.497	0_33
0	33	3-month	M	133	398	27.619	10.295	0.255278	10.4723	22.2545	8984.57	8455.59	9265.29	8878.2	2.5	2.29952	7430.69	145.6	37153.5	728	7712.94	157.308	35239.4	711.024	0_33
0	33	3-month	M	134	397	27.548	10.295	0.257198	10.5433	22.3255	8678.12	8704.65	8510	8880.41	2.5	2.43909	7430.69	145.6	37153.5	728	7638.4	153.268	37060.3	736.783	0_33
0	33	3-month	M	135	396	27.477	10.295	0.259117	10.6143	22.3965	6411.91	8982.7	7184.87	8870.08	2.5	2.58421	7430.69	145.6	37153.5	728	7576.39	149.832	38996.7	765.272	0_33
0	33	3-month	M	136	395	27.406	10.224	0.261036	10.7147	22.497	9856.05	9294.1	11320.8	8838.75	2.5	2.7354	7430.69	145.6	37153.5	728	7528.23	147.018	41057.5	796.611	0_33
0	33	3-month	M	137	394	27.335	10.224	0.262956	10.7857	22.568	10433.4	9635.26	9579	8785.75	3	2.89227	7555.47	144.167	45332.8	865	7490.44	144.678	43219.2	830.085	0_33
0	33	3-month	M	138	393	27.264	10.224	0.264875	10.8567	22.639	11069.3	9996.8	8262.71	8721.47	3	3.05124	7555.47	144.167	45332.8	865	7457.47	142.611	45404.3	863.93	0_33
0	33	3-month	M	139	392	27.193	10.224	0.266795	10.9277	22.71	7192.57	10368.7	6876.98	8664.82	3	3.20473	7555.47	144.167	45332.8	865	7424.63	140.654	47482.7	895.546	0_33
0	33	3-month	M	140	391	27.122	10.153	0.268714	11.0281	22.8104	13794.3	10744.4	9499.67	8635.59	3.5	3.34263	7351.96	140.714	51463.7	985	7389.8	138.738	49302.2	922.175	0_33
0	33	3-month	M	141	390	27.051	10.153	0.270633	11.0991	22.8814	9749.83	11122.2	7432.26	8646.34	4	3.45594	7282.84	132.625	58262.7	1061	7353.48	136.889	50739.1	941.83	0_33
0	33	3-month	M	142	389	26.98	10.082	0.272553	11.1995	22.9818	10758.7	11501.9	9406.17	8698.35	4	3.54063	7282.84	132.625	58262.7	1061	7317.26	135.169	51747.8	954.023	0_33
0	33	3-month	M	143	388	26.909	10.082	0.274472	11.2705	23.0528	14784.2	11879.4	9160	8782.4	3.5	3.59967	7246.6	131.286	50726.2	919	7282.21	133.607	52378.6	959.839	0_33
0	33	3-month	M	144	387	26.838	10.082	0.276392	11.3415	23.1238	9311.72	12240.8	7469.54	8881.75	3.5	3.64162	7246.6	131.286	50726.2	919	7247.92	132.153	52753.1	961.246	0_33
0	33	3-month	M	145	386	26.767	10.011	0.278311	11.442	23.2242	11853.1	12558.1	9360.7	8975.3	3.5	3.67662	7246.6	131.286	50726.2	919	7212.74	130.674	53008	960.028	0_33
0	33	3-month	M	146	385	26.696	10.011	0.28023	11.513	23.2952	14718.8	12795.9	9895.89	9041.98	3.5	3.7123	7246.6	131.286	50726.2	919	7174.88	129.009	53242.8	957.065	0_33
0	33	3-month	M	147	384	26.625	10.011	0.28215	11.584	23.3662	15732.9	12925.2	9096.86	9066.57	4	3.75154	7171.73	133.25	57373.8	1066	7133.64	127.045	53496.3	952.34	0_33
0	33	3-month	M	148	383	26.554	10.011	0.284069	11.655	23.4372	13445.9	12939.4	10222.1	9045.72	4	3.79301	7171.73	133.25	57373.8	1066	7090.17	124.788	53759.5	945.632	0_33
0	33	3-month	M	149	382	26.483	10.011	0.285988	11.726	23.5082	12788.7	12859.8	8979.36	8989.85	3.5	3.83292	6946.3	117.857	48624.1	825	7047.24	122.388	54000.4	937.179	0_33
0	33	3-month	M	150	381	26.412	10.011	0.287908	11.797	23.5792	11978.9	12725.4	8391.17	8918.91	4	3.86679	6918.06	113.625	55344.5	909	7008.3	120.091	54183.3	927.849	0_33
0	33	3-month	M	151	380	26.341	10.011	0.289827	11.868	23.6502	11387.4	12571.1	8136.05	8852.39	4	3.89058	6918.06	113.625	55344.5	909	6976.38	118.165	54276.2	918.813	0_33
0	33	3-month	M	152	379	26.27	10.011	0.291747	11.939	23.7212	10657.9	12412.2	8022.49	8800.91	4	3.90136	6918.06	113.625	55344.5	909	6953.4	116.816	54254.5	911.082	0_33
0	33	3-month	M	153	378	26.199	9.94	0.293666	12.0394	23.8216	15544.5	12244.3	9837.28	8763.8	4	3.89792	6918.06	113.625	55344.5	909	6940.19	116.153	54109.2	905.287	0_33
0	33	3-month	M	154	377	26.128	9.94	0.295585	12.1104	23.8926	13424	12059.7	9146.8	8734.43	4	3.88114	6918.06	113.625	55344.5	909	6936.76	116.183	53852.5	901.706	0_33
0	33	3-month	M	155	376	26.057	9.94	0.297505	12.1814	23.9636	9405.61	11863.7	8471.65	8707.68	4	3.85335	6918.06	113.625	55344.5	909	6942.57	116.829	53512	900.244	0_33
0	33	3-month	M	156	375	25.986	9.869	0.299424	12.2818	24.064	14567	11682.2	8749.02	8684.77	3.5	3.81705	6854.44	115.286	47981.1	807	6956.18	117.948	53110	900.269	0_33
0	33	3-month	M	157	374	25.915	9.869	0.301344	12.3528	24.135	8508.8	11551.3	8238.4	8671.82	3.5	3.77356	6854.44	115.286	47981.1	807	6974.91	119.344	52642.8	900.467	0_33
0	33	3-month	M	158	373	25.844	9.869	0.303263	12.4238	24.206	7751.36	11497.9	8211.23	8674.89	4.5	3.72247	7054.73	125.444	63492.5	1129	6994.83	120.796	52074.9	898.975	0_33
0	33	3-month	M	159	372	25.773	9.798	0.305182	12.5242	24.3064	16246.8	11525.2	8497.94	8696.01	3.5	3.66209	7141.23	126.571	49988.6	886	7011.78	122.111	51351.3	893.864	0_33
0	33	3-month	M	160	371	25.702	9.798	0.307102	12.5952	24.3774	9947.8	11611.9	9749.4	8732.76	3.5	3.59004	7141.23	126.571	49988.6	886	7022.96	123.177	50418.3	883.682	0_33
0	33	3-month	M	161	370	25.631	9.798	0.309021	12.6662	24.4484	8075.57	11723.6	8276.91	8780.72	3.5	3.50377	7141.23	126.571	49988.6	886	7028.21	124.002	49238.5	867.792	0_33
0	33	3-month	M	162	369	25.56	9.727	0.31094	12.7666	24.5488	18187.2	11828.5	8747.64	8835.9	3.5	3.40115	6926.72	122.571	48487	858	7030.04	124.692	47799.3	846.394	0_33
0	33	3-month	M	163	368	25.489	9.727	0.31286	12.8376	24.6198	11519.5	11907.9	8493.12	8894.9	3.5	3.28167	6926.72	122.571	48487	858	7032.31	125.399	46121.2	820.425	0_33
0	33	3-month	M	164	367	25.418	9.727	0.314779	12.9086	24.6908	9878.57	11955.4	9567.43	8954.14	3.5	3.14838	6926.72	122.571	48487	858	7038.23	126.238	44269.7	791.5	0_33
0	33	3-month	M	165	366	25.347	9.727	0.316699	12.9796	24.7618	7287.41	11971.4	8421.3	9009.31	3	3.00874	7059.36	123	42356.2	738	7049.03	127.23	42359.4	761.76	0_33
0	33	3-month	M	166	365	25.276	9.656	0.318618	13.08	24.8622	19482	11957.2	9626.56	9055.99	2.5	2.87341	7111.43	132.4	35557.2	662	7063.89	128.294	40535.7	733.517	0_33
0	33	3-month	M	167	364	25.205	9.656	0.320537	13.151	24.9332	12807.5	11913.4	9677.62	9090.38	2.5	2.75297	7111.43	132.4	35557.2	662	7080.94	129.291	38934.8	708.671	0_33
0	33	3-month	M	168	363	25.134	9.656	0.322457	13.222	25.0042	8937.62	11840.1	8539.12	9108.48	2.5	2.65406	7111.43	132.4	35557.2	662	7098.58	130.095	37638.7	688.156	0_33
0	33	3-month	M	169	362	25.063	9.656	0.324376	13.293	25.0752	6918.85	11736.2	8326.53	9105.09	2.5	2.57712	7111.43	132.4	35557.2	662	7116.24	130.652	36647.3	671.72	0_33
0	33	3-month	M	170	361	24.992	9.585	0.326296	13.3934	25.1756	16873.1	11602.5	9894.52	9074.11	2.5	2.51677	7111.43	132.4	35557.2	662	7134.36	131.015	35885.1	658.178	0_33
0	33	3-month	M	171	360	24.921	9.585	0.328215	13.4644	25.2466	14115.7	11447.2	10220.2	9011.67	2.5	2.46455	7111.43	132.4	35557.2	662	7153.73	131.316	35235.9	646.019	0_33
0	33	3-month	M	172	359	24.85	9.585	0.330134	13.5354	25.3176	10680.2	11291.9	8798.36	8920.34	2.5	2.41271	7184.82	127.6	35924.1	638	7174.79	131.717	34592.8	634.081	0_33
0	33	3-month	M	173	358	24.779	9.585	0.332054	13.6064	25.3886	8583	11166.4	8302.82	8810.51	2.5	2.3574	7184.82	127.6	35924.1	638	7197.19	132.331	33901.4	622.034	0_33
0	33	3-month	M	174	357	24.708	9.585	0.333973	13.6774	25.4596	6687.75	11090.5	8849.99	8697.21	2.5	2.30035	7184.82	127.6	35924.1	638	7219.69	133.17	33182.8	610.528	0_33
0	33	3-month	M	175	356	24.637	9.514	0.335893	13.7778	25.56	14256.7	11058.5	7877.58	8593.61	2	2.24797	7300.94	138.5	29203.8	554	7240.47	134.132	32523.3	600.917	0_33
0	33	3-month	M	176	355	24.566	9.514	0.337812	13.8488	25.631	12109	11037.5	8539.13	8506.19	2	2.20824	7300.94	138.5	29203.8	554	7257.52	135.034	32031.1	594.585	0_33
0	33	3-month	M	177	354	24.495	9.514	0.339731	13.9198	25.702	11404.7	10983.4	8610.95	8434.13	2	2.18643	7300.94	138.5	29203.8	554	7268.99	135.673	31775.5	592.082	0_33
0	33	3-month	M	178	353	24.424	9.514	0.341651	13.9908	25.773	11824.1	10864.4	8418.23	8373.25	2	2.18115	7300.94	138.5	29203.8	554	7273.31	135.878	31731.3	592.346	0_33
0	33	3-month	M	179	352	24.353	9.514	0.34357	14.0618	25.844	10742	10672.2	8630.48	8320.71	2	2.18309	7300.94	138.5	29203.8	554	7269.23	135.537	31760.1	592.485	0_33
0	33	3-month	M	180	351	24.282	9.514	0.345489	14.1328	25.915	9737.17	10420.1	8008.23	8277.68	2.5	2.17727	7292.68	135.8	36463.4	679	7255.91	134.608	31642.5	588.379	0_33
0	33	3-month	M	181	350	24.211	9.514	0.347409	14.2038	25.986	10156.7	10128.4	8007.9	8247.37	2.5	2.14838	7292.68	135.8	36463.4	679	7233.37	133.112	31157.3	576.075	0_33
0	33	3-month	M	182	349	24.14	9.514	0.349328	14.2748	26.057	9948.17	9814.76	7956.33	8231.2	2.5	2.08713	7292.68	135.8	36463.4	679	7203.11	131.138	30175.5	553.464	0_33
0	33	3-month	M	183	348	24.069	9.514	0.351248	14.3458	26.128	9900	9489.74	8050.43	8225.92	2.5	1.99482	7292.68	135.8	36463.4	679	7168.51	128.849	28727	521.452	0_33
0	33	3-month	M	184	347	23.998	9.514	0.353167	14.4168	26.199	9155.33	9161.48	8274.4	8224.81	1.5	1.88395	6983.97	119	20951.9	357	7134.43	126.456	27008.7	484.044	0_33
0	33	3-month	M	185	346	23.927	9.514	0.355086	14.4878	26.27	8815.76	8839.48	8877.1	8222.36	1.5	1.77487	6983.97	119	20951.9	357	7105.98	124.171	25331.8	447.257	0_33
0	33	3-month	M	186	345	23.856	9.514	0.357006	14.5588	26.341	8309.39	8536.06	8651.17	8218.99	1.5	1.69007	6983.97	119	20951.9	357	7086.91	122.153	24033	417.405	0_33
0	33	3-month	M	187	344	23.785	9.514	0.358925	14.6298	26.412	8093.95	8261.78	7891.95	8221.82	1.5	1.64834	6983.97	119	20951.9	357	7078.42	120.474	23387.1	399.483	0_33
0	33	3-month	M	188	343	23.714	9.514	0.360845	14.7008	26.483	7678.44	8018.38	7241.81	8239.77	1	1.66055	7137.08	124	14274.2	248	7079.2	119.136	23546.5	396.152	0_33
0	33	3-month	M	189	342	23.643	9.514	0.362764	14.7718	26.554	5803.84	7794.88	7782.7	8276.04	1.5	1.72768	7097.15	114.667	21291.5	344	7086.42	118.107	24516.1	407.439	0_33
0	33	3-month	M	190	341	23.572	9.443	0.364683	14.8722	26.6545	9786.94	7570.16	9164.11	8323.99	1.5	1.84127	7097.15	114.667	21291.5	344	7097.2	117.351	26166.7	431.069	0_33
0	33	3-month	M	191	340	23.501	9.443	0.366603	14.9432	26.7255	7947	7323.32	7992.25	8369.04	2	1.98638	7115.9	115.5	28463.6	462	7109.77	116.851	28281.2	463.294	0_33
0	33	3-month	M	192	339	23.43	9.443	0.368522	15.0142	26.7965	7422	7044.83	9368.21	8396.02	2.5	2.14622	7126.81	116	35634	580	7123.94	116.588	30622.3	500.001	0_33
0	33	3-month	M	193	338	23.359	9.443	0.370441	15.0852	26.8675	6503.5	6742.02	8494.07	8397.19	2.5	2.30664	7126.81	116	35634	580	7140.82	116.539	32996.1	537.731	0_33
0	33	3-month	M	194	337	23.288	9.443	0.372361	15.1562	26.9385	6262.38	6435.14	8525.44	8376.02	2.5	2.4586	7126.81	116	35634	580	7162.04	116.656	35282.7	574.173	0_33
0	33	3-month	M	195	336	23.217	9.443	0.37428	15.2272	27.0095	4737.48	6147.22	7938.11	8345.17	2.5	2.59763	7126.81	116	35634	580	7188.7	116.875	37423.3	607.996	0_33
0	33	3-month	M	196	335	23.146	9.372	0.3762	15.3276	27.1099	6390	5894.52	7935.24	8320.67	2.5	2.72142	7126.81	116	35634	580	7220.49	117.115	39380.8	638.272	0_33
0	33	3-month	M	197	334	23.075	9.372	0.378119	15.3986	27.1809	5458.86	5683.47	8828.71	8315.81	3	2.82794	7248.31	121	43489.9	726	7255.27	117.293	41111.1	664.071	0_33
0	33	3-month	M	198	333	23.004	9.372	0.380038	15.4696	27.2519	5973.38	5513.17	7287.88	8337.44	3.5	2.91538	7352.12	118.286	51464.8	828	7289.34	117.331	42564.5	684.519	0_33
0	33	3-month	M	199	332	22.933	9.372	0.381958	15.5406	27.3229	4674.61	5380.58	8498.75	8386.11	3	2.98369	7408.38	117.5	44450.3	705	7318.44	117.165	43714.1	699.214	0_33
0	33	3-month	M	200	331	22.862	9.301	0.383877	15.641	27.4233	5177.84	5283.35	9081.95	8458.04	3	3.03537	7408.38	117.5	44450.3	705	7338.94	116.752	44574.6	708.475	0_33
0	33	3-month	M	201	330	22.791	9.301	0.385797	15.712	27.4943	4951.2	5219.87	8051.95	8547.49	3	3.07451	7408.38	117.5	44450.3	705	7348.93	116.074	45193.2	713.16	0_33
0	33	3-month	M	202	329	22.72	9.23	0.387716	15.8125	27.5947	4679.6	5188.25	8342.9	8647.9	3	3.1042	7408.38	117.5	44450.3	705	7348.66	115.146	45616.4	714.135	0_33
0	33	3-month	M	203	328	22.649	9.159	0.389635	15.9129	27.6951	6250.98	5185.31	9010.71	8751.28	3	3.12478	7408.38	117.5	44450.3	705	7340.32	114.028	45861.1	711.906	0_33
0	33	3-month	M	204	327	22.578	9.159	0.391555	15.9839	27.7661	4550.71	5207.21	8926.63	8847.57	3.5	3.13411	7270.59	110.429	50894.1	773	7327.38	112.826	45916.7	706.694	0_33
0	33	3-month	M	205	326	22.507	9.088	0.393474	16.0843	27.8665	4565.32	5248.88	8698.27	8924.69	3.5	3.13013	7270.59	110.429	50894.1	773	7313.62	111.682	45775.1	698.915	0_33
0	33	3-month	M	206	325	22.436	9.017	0.395393	16.1847	27.9669	5367.57	5304.63	9836.79	8970.7	3	3.11358	7272.42	108	43634.5	648	7302.34	110.748	45466.8	689.664	0_33
0	33	3-month	M	207	324	22.365	8.946	0.397313	16.2851	28.0673	6429.59	5368.93	8995.13	8976.91	3	3.08937	7272.42	108	43634.5	648	7296.01	110.161	45078	680.873	0_33
0	33	3-month	M	208	323	22.294	8.946	0.399232	16.3561	28.1383	4311.17	5438.37	8782.1	8940.64	3	3.06591	7272.42	108	43634.5	648	7296.11	110.021	44741	675.028	0_33
0	33	3-month	M	209	322	22.223	8.875	0.401152	16.4565	28.2387	6659.55	5513.43	10316.1	8866.46	3	3.05307	7272.42	108	43634.5	648	7303.35	110.37	44605	674.608	0_33
0	33	3-month	M	210	321	22.152	8.875	0.403071	16.5275	28.3097	4585.78	5599.64	7663.77	8764.99	3	3.05951	7272.42	108	43634.5	648	7317.65	111.176	44796.9	681.377	0_33
0	33	3-month	M	211	320	22.081	8.804	0.40499	16.6279	28.4101	5639.2	5706.55	8595.5	8649.94	3	3.08995	7272.42	108	43634.5	648	7338.07	112.325	45380.8	695.712	0_33
0	33	3-month	M	212	319	22.01	8.733	0.40691	16.7283	28.5106	6294.38	5846.51	9000.41	8534.64	2.5	3.14278	7323.44	110.4	36617.2	552	7362.71	113.637	46321.2	716.134	0_33
0	33	3-month	M	213	318	21.939	8.733	0.408829	16.7993	28.5816	5079.57	6032.52	7918.33	8430.16	3	3.20903	7464.41	127.167	44786.4	763	7388.83	114.903	47468.9	739.304	0_33
0	33	3-month	M	214	317	21.868	8.662	0.410749	16.8997	28.682	6718	6276.66	8347.67	8345.18	4	3.27378	7430.55	117	59444.4	936	7413.21	115.942	48583.5	760.683	0_33
0	33	3-month	M	215	316	21.797	8.662	0.412668	16.9707	28.753	4924.17	6587.28	8109.36	8287.64	3.5	3.31984	7467.47	116.857	52272.3	818	7432.78	116.647	49391.1	775.648	0_33
0	33	3-month	M	216	315	21.726	8.591	0.414587	17.0711	28.8534	7546.32	6966.6	8383.13	8266.02	3.5	3.33253	7497.21	118	52480.4	826	7445.05	116.999	49658.8	780.682	0_33
0	33	3-month	M	217	314	21.655	8.591	0.416507	17.1421	28.9244	7158.77	7408.35	8090.86	8288.99	3.5	3.30369	7497.21	118	52480.4	826	7448.57	117.045	49256.7	774.195	0_33
0	33	3-month	M	218	313	21.584	8.52	0.418426	17.2425	29.0248	6899.9	7897.16	7248.9	8362.84	3.5	3.23392	7497.21	118	52480.4	826	7443.13	116.873	48192.4	756.847	0_33
0	33	3-month	M	219	312	21.513	8.449	0.420345	17.343	29.1252	8528.21	8410.21	8716.84	8487.18	3.5	3.13262	7497.21	118	52480.4	826	7429.86	116.578	46612.3	731.408	0_33
0	33	3-month	M	220	311	21.442	8.449	0.422265	17.414	29.1962	9957.71	8920.65	8358.19	8651.26	3	3.0162	7437.43	113.333	44624.6	680	7411.04	116.248	44773.5	702.233	0_33
0	33	3-month	M	221	310	21.371	8.378	0.424184	17.5144	29.2966	9282.13	9401.61	8647.26	8832.47	2.5	2.90455	7329.93	115.6	36649.7	578	7389.71	115.964	42989.4	674.444	0_33
0	33	3-month	M	222	309	21.3	8.378	0.426104	17.5854	29.3676	10442.5	9828.66	9103.67	8999.23	2.5	2.81639	7329.93	115.6	36649.7	578	7369.11	115.802	41556.7	652.876	0_33
0	33	3-month	M	223	308	21.229	8.307	0.428023	17.6858	29.468	9725.36	10180.8	9545.59	9118.58	2.5	2.7648	7329.93	115.6	36649.7	578	7352.18	115.846	40686.5	641.108	0_33
0	33	3-month	M	224	307	21.158	8.307	0.429942	17.7568	29.539	11765.6	10440.8	10298.6	9165.75	2.5	2.75458	7329.93	115.6	36649.7	578	7341.26	116.194	40464.1	640.882	0_33
0	33	3-month	M	225	306	21.087	8.236	0.431862	17.8572	29.6394	10432.7	10596.7	10833.7	9132.47	2.5	2.78247	7329.93	115.6	36649.7	578	7338	116.941	40852	652.104	0_33
0	33	3-month	M	226	305	21.016	8.236	0.433781	17.9282	29.7104	12773	10645.5	7946.1	9028.52	3	2.8398	7182.46	106.5	43094.8	639	7343.35	118.16	41729.3	673.311	0_33
0	33	3-month	M	227	304	20.945	8.165	0.435701	18.0286	29.8108	10004.1	10596	8572.2	8876.29	3	2.91625	7366.47	122.167	44198.8	733	7357.41	119.866	42945.4	702.319	0_33
0	33	3-month	M	228	303	20.874	8.165	0.43762	18.0996	29.8818	11004.8	10469.8	8721.88	8701.47	3	3.00236	7366.47	122.167	44198.8	733	7379.27	121.999	44356.3	736.627	0_33
0	33	3-month	M	229	302	20.803	8.165	0.439539	18.1706	29.9528	9977.5	10299.1	8455.5	8525.64	3	3.09009	7366.47	122.167	44198.8	733	7406.91	124.413	45831.3	773.454	0_33
0	33	3-month	M	230	301	20.732	8.165	0.441459	18.2416	30.0238	10209.6	10121.5	8805.95	8364.3	3	3.17164	7366.47	122.167	44198.8	733	7437.38	126.902	47235.2	809.506	0_33
0	33	3-month	M	231	300	20.661	8.094	0.443378	18.342	30.1242	10162.5	9973.55	7964.17	8228.79	3.5	3.2378	7560.97	136.286	52926.8	954	7467.23	129.232	48407.5	840.808	0_33
0	33	3-month	M	232	299	20.59	8.094	0.445298	18.413	30.1952	8736.2	9883.34	7431.8	8129.13	3.5	3.27749	7560.97	136.286	52926.8	954	7493.27	131.191	49160.4	862.956	0_33
0	33	3-month	M	233	298	20.519	8.094	0.447217	18.484	30.2662	8415.36	9863.88	8084.9	8074.8	3.5	3.27924	7560.97	136.286	52926.8	954	7513.34	132.639	49306	871.871	0_33
0	33	3-month	M	234	297	20.448	8.023	0.449136	18.5844	30.3666	10546.4	9908.59	7783.27	8072.98	3.5	3.23415	7560.97	136.286	52926.8	954	7526.87	133.537	48705.4	864.848	0_33
0	33	3-month	M	235	296	20.377	8.023	0.451056	18.6554	30.4376	9856	9991.94	7714.6	8126.49	3.5	3.13941	7560.97	136.286	52926.8	954	7534.93	133.946	47321.4	841.504	0_33
0	33	3-month	M	236	295	20.306	8.023	0.452975	18.7264	30.5086	9632.17	10076.4	7909.56	8232.61	3.5	3.00085	7560.97	136.286	52926.8	954	7539.7	133.989	45254.2	804.241	0_33
0	33	3-month	M	237	294	20.235	7.952	0.454894	18.8268	30.6091	11552.7	10122.7	8399.19	8383.34	3	2.83322	7459.59	123.833	44757.6	743	7543.65	133.806	42740.6	757.974	0_33
0	33	3-month	M	238	293	20.164	7.952	0.456814	18.8978	30.6801	10724	10100.7	8096.08	8566.63	2	2.65773	7524.9	142.5	30099.6	570	7548.69	133.503	40112.6	709.157	0_33
0	33	3-month	M	239	292	20.093	7.881	0.458733	18.9982	30.7805	10864.8	9994.11	9369.32	8767.14	2.5	2.49779	7544.37	131	37721.9	655	7555.7	133.144	37729.3	664.455	0_33
0	33	3-month	M	240	291	20.022	7.881	0.460653	19.0692	30.8515	9118.2	9800.16	9197.8	8966.05	2	2.37436	7585.81	132.25	30343.2	529	7564.62	132.747	35908.5	629.524	0_33
0	33	3-month	M	241	290	19.951	7.881	0.462572	19.1402	30.9225	9750.5	9524.98	8044.34	9140.76	2	2.3025	7585.81	132.25	30343.2	529	7574.9	132.311	34876.1	608.237	0_33
0	33	3-month	M	242	289	19.88	7.81	0.464491	19.2406	31.0229	10165.5	9179.39	9998.45	9266.21	2	2.28963	7585.81	132.25	30343.2	529	7586.06	131.838	34743.4	602.417	0_33
0	33	3-month	M	243	288	19.809	7.81	0.466411	19.3116	31.0939	8764.27	8778.18	10472.7	9320.48	2	2.33491	7585.81	132.25	30343.2	529	7598.16	131.355	35499.7	611.886	0_33
0	33	3-month	M	244	287	19.738	7.81	0.46833	19.3826	31.1649	8864.47	8342.72	9947.12	9293.77	2	2.4294	7585.81	132.25	30343.2	529	7612.01	130.935	37015.5	634.644	0_33
0	33	3-month	M	245	286	19.667	7.81	0.47025	19.4536	31.2359	7414.95	7903.11	10084.9	9195.65	2.5	2.55701	7667.31	130.2	38336.5	651	7629.17	130.7	39056.4	667.141	0_33
0	33	3-month	M	246	285	19.596	7.81	0.472169	19.5246	31.3069	7745.73	7495.75	9037.14	9055.14	3	2.69664	7609.44	126.667	45656.6	760	7651.69	130.797	41313.2	704.673	0_33
0	33	3-month	M	247	284	19.525	7.81	0.474088	19.5956	31.3779	6195.67	7155.4	7977.46	8911.15	3	2.82556	7609.44	126.667	45656.6	760	7681.49	131.349	43449.2	741.952	0_33
0	33	3-month	M	248	283	19.454	7.81	0.476008	19.6666	31.4489	5667.81	6904.03	7540.05	8797.97	3	2.92363	7609.44	126.667	45656.6	760	7719.57	132.385	45159.7	773.817	0_33
0	33	3-month	M	249	282	19.383	7.81	0.477927	19.7376	31.5199	5153.84	6742.78	8047.49	8734.08	3.5	2.97728	7746.29	132.714	54224	929	7765.31	133.803	46230.2	796.046	0_33
0	33	3-month	M	250	281	19.312	7.739	0.479846	19.8381	31.6203	7882.43	6651.65	9782.86	8720.9	3.5	2.98254	7746.29	132.714	54224	929	7816.3	135.363	46582.8	806.148	0_33
0	33	3-month	M	251	280	19.241	7.739	0.481766	19.9091	31.6913	7104	6598.16	9267.87	8750.5	3	2.94596	7963.15	144.667	47778.9	868	7868.85	136.732	46296	803.929	0_33
0	33	3-month	M	252	279	19.17	7.739	0.483685	19.9801	31.7623	6605.37	6549.77	8040.84	8815.94	3	2.88294	7963.15	144.667	47778.9	868	7919.22	137.572	45587.7	791.552	0_33
0	33	3-month	M	253	278	19.099	7.739	0.485605	20.0511	31.8333	6438.45	6484.69	8544.95	8916.16	2.5	2.81373	8046.2	141.2	40231	706	7964.92	137.62	44760.8	772.971	0_33
0	33	3-month	M	254	277	19.028	7.739	0.487524	20.1221	31.9043	6407.42	6396.34	9143.27	9052.93	2.5	2.75803	8046.2	141.2	40231	706	8005.52	136.761	44123.7	752.871	0_33
0	33	3-month	M	255	276	18.957	7.739	0.489443	20.1931	31.9753	6911.09	6291.86	8469.26	9223.31	2.5	2.73033	8046.2	141.2	40231	706	8042.64	135.068	43916.3	735.588	0_33
0	33	3-month	M	256	275	18.886	7.739	0.491363	20.2641	32.0463	5962.21	6187.57	9025.32	9414.11	2.5	2.73739	8046.2	141.2	40231	706	8079.11	132.796	44264.6	724.412	0_33
0	33	3-month	M	257	274	18.815	7.739	0.493282	20.3351	32.1173	5697	6102.97	10027.3	9602.18	2.5	2.77858	7948.44	124.2	39742.2	621	8117.99	130.349	45180.5	721.46	0_33
0	33	3-month	M	258	273	18.744	7.739	0.495202	20.4061	32.1883	5189.29	6055.37	10949	9761.28	3	2.84857	8232.6	120.167	49395.6	721	8161.74	128.189	46598.5	727.95	0_33
0	33	3-month	M	259	272	18.673	7.668	0.497121	20.5065	32.2887	6569.4	6056.09	9855.42	9871.63	3	2.94035	8232.6	120.167	49395.6	721	8212.01	126.738	48423.1	744.478	0_33
0	33	3-month	M	260	271	18.602	7.668	0.49904	20.5775	32.3597	5368.29	6108.75	10418.3	9927.08	3	3.04713	8232.6	120.167	49395.6	721	8269.58	126.282	50555	770.949	0_33
0	33	3-month	M	261	270	18.531	7.668	0.50096	20.6485	32.4307	6120.88	6209.44	9859.88	9937.02	3	3.16198	8232.6	120.167	49395.6	721	8334.22	126.909	52882.2	806.123	0_33
0	33	3-month	M	262	269	18.46	7.668	0.502879	20.7195	32.5017	5809.67	6350.33	10644.8	9921.94	3	3.2763	8232.6	120.167	49395.6	721	8404.44	128.509	55250.7	847.114	0_33
0	33	3-month	M	263	268	18.389	7.597	0.504798	20.8199	32.6021	7419.61	6523.19	8819.61	9905.6	3.5	3.37903	8610.19	133.143	60271.3	932	8477.39	130.817	57450.7	889.394	0_33
0	33	3-month	M	264	267	18.318	7.597	0.506718	20.8909	32.6731	6404	6722.59	9309	9907.43	4	3.45783	8629.29	136.375	69034.3	1091	8549.51	133.499	59243.9	927.578	0_33
0	33	3-month	M	265	266	18.247	7.597	0.508637	20.9619	32.7441	5950.08	6947.94	10149.6	9938.43	4	3.50205	8629.29	136.375	69034.3	1091	8617.89	136.241	60422.1	956.742	0_33
0	33	3-month	M	266	265	18.176	7.526	0.510557	21.0623	32.8445	8506.67	7205.41	10299.2	10001.4	3.5	3.50545	8773.15	143.714	61412.1	1006	8681.61	138.821	60863.7	973.613	0_33
0	33	3-month	M	267	264	18.105	7.526	0.512476	21.1333	32.9155	5968.39	7508.05	9865.19	10094.4	3.5	3.46706	8773.15	143.714	61412.1	1006	8742.51	141.142	60554.2	977.057	0_33
0	33	3-month	M	268	263	18.034	7.455	0.514395	21.2337	33.0159	7862.8	7878	10067.9	10213.8	3.5	3.3904	8773.15	143.714	61412.1	1006	8804.77	143.217	59571	967.86	0_33
0	33	3-month	M	269	262	17.963	7.384	0.516315	21.3341	33.1163	9672.69	8345.7	9671.5	10354.7	3.5	3.2824	8773.15	143.714	61412.1	1006	8873.28	145.117	58057.2	948.207	0_33
0	33	3-month	M	270	261	17.892	7.384	0.518234	21.4051	33.1873	6100.02	8946.48	10911.4	10509.4	3.5	3.15295	8773.15	143.714	61412.1	1006	8951.48	146.912	56203.8	921.277	0_33
0	33	3-month	M	271	260	17.821	7.313	0.520154	21.5055	33.2877	7462.2	9710.62	11115.6	10666.5	3	3.01485	8903.13	147.333	53418.8	884	9039.53	148.624	54238.5	890.965	0_33
0	33	3-month	M	272	259	17.75	7.242	0.522073	21.6059	33.3881	13708.4	10648.5	9849.47	10811	2.5	2.88263	9219.73	155	46098.7	775	9133.82	150.235	52402	861.522	0_33
0	33	3-month	M	273	258	17.679	7.242	0.523992	21.6769	33.4591	7354.35	11736.8	11453.2	10928.9	2.5	2.76999	9219.73	155	46098.7	775	9227.97	151.725	50907.5	836.971	0_33
0	33	3-month	M	274	257	17.608	7.171	0.525912	21.7773	33.5596	9977.23	12910.9	12377	11011.8	2.5	2.68662	9522.67	153.8	47613.3	769	9314.99	153.121	49895	820.401	0_33
0	33	3-month	M	275	256	17.537	7.1	0.527831	21.8777	33.66	18254.4	14074.1	11446	11061.2	2.5	2.63601	9522.67	153.8	47613.3	769	9389.65	154.521	49402.4	813.405	0_33
0	33	3-month	M	276	255	17.466	7.029	0.52975	21.9781	33.7604	19197.3	15119	9377	11087.9	2.5	2.61507	9522.67	153.8	47613.3	769	9449.75	156.071	49364.7	815.832	0_33
0	33	3-month	M	277	254	17.395	7.029	0.53167	22.0491	33.8314	13000.7	15955.2	12449.8	11107.8	2.5	2.61594	9522.67	153.8	47613.3	769	9495.81	157.897	49643	825.963	0_33
0	33	3-month	M	278	253	17.324	6.958	0.533589	22.1496	33.9318	22385	16528.8	9624.66	11136.6	2.5	2.62886	9522.67	153.8	47613.3	769	9529.55	160.027	50069.2	841.015	0_33
0	33	3-month	M	279	252	17.253	6.958	0.535509	22.2206	34.0028	14977.6	16826.9	12424.3	11184.8	3	2.64533	9524.92	163.667	57149.5	982	9551.94	162.339	50493.8	857.861	0_33
0	33	3-month	M	280	251	17.182	6.887	0.537428	22.321	34.1032	19564.1	16869.1	9981.81	11256	3	2.65997	9524.92	163.667	57149.5	982	9562.19	164.568	50817.3	873.656	0_33
0	33	3-month	M	281	250	17.111	6.887	0.539347	22.392	34.1742	15864.7	16693.6	12660	11346.9	2.5	2.67034	9782.07	169.2	48910.4	846	9558.17	166.372	50987.5	886.079	0_33
0	33	3-month	M	282	249	17.04	6.816	0.541267	22.4924	34.2746	17371.6	16347.7	9407.52	11447.8	2	2.67504	9814.24	186.5	39257	746	9538.01	167.437	50972.4	893.19	0_33
0	33	3-month	M	283	248	16.969	6.816	0.543186	22.5634	34.3456	18498.6	15882.2	12704.4	11544.4	3	2.67196	9470.25	169.167	56821.5	1015	9501.83	167.571	50734.8	893.312	0_33
0	33	3-month	M	284	247	16.898	6.816	0.545106	22.6344	34.4166	13312.2	15346.9	12245.9	11621.9	3	2.65873	9470.25	169.167	56821.5	1015	9452.4	166.751	50242.4	885.388	0_33
0	33	3-month	M	285	246	16.827	6.745	0.547025	22.7348	34.517	13969.6	14785.7	11121.9	11671.1	3	2.63528	9470.25	169.167	56821.5	1015	9394.46	165.099	49514.5	869.784	0_33
0	33	3-month	M	286	245	16.756	6.745	0.548944	22.8058	34.588	13907.5	14231.2	13239.4	11692.9	2.5	2.60673	9189.15	160.8	45945.8	804	9332.93	162.818	48666	848.948	0_33
0	33	3-month	M	287	244	16.685	6.745	0.550864	22.8768	34.659	14485.5	13700.9	11058	11697.8	2.5	2.58364	9189.15	160.8	45945.8	804	9271.23	160.122	47906.5	827.188	0_33
0	33	3-month	M	288	243	16.614	6.745	0.552783	22.9478	34.73	14444.5	13200	11523	11698.4	2	2.57904	9295.69	161.25	37182.8	645	9210.36	157.194	47478.8	809.472	0_33
0	33	3-month	M	289	242	16.543	6.745	0.554702	23.0188	34.801	9791.15	12725.1	10335.9	11698.9	2.5	2.60364	9128.75	150.6	45643.7	753	9149.13	154.172	47571.1	799.842	0_33
0	33	3-month	M	290	241	16.472	6.674	0.556622	23.1192	34.9014	12585.8	12269.6	11587.3	11689.5	2.5	2.66205	9128.75	150.6	45643.7	753	9085.18	151.173	48251.8	800.273	0_33
0	33	3-month	M	291	240	16.401	6.674	0.558541	23.1902	34.9724	13174.8	11828.6	13325.6	11649.7	2.5	2.7517	9128.75	150.6	45643.7	753	9016.29	148.311	49456.9	810.512	0_33
0	33	3-month	M	292	239	16.33	6.674	0.560461	23.2612	35.0434	12165.9	11402.7	12548.7	11558.9	3	2.86437	8902.35	141.5	53414.1	849	8941.33	145.712	51025.4	828.726	0_33
0	33	3-month	M	293	238	16.259	6.674	0.56238	23.3322	35.1144	10146.7	10996.8	12112.8	11408.5	3	2.98913	8902.35	141.5	53414.1	849	8860.76	143.522	52757.6	852.501	0_33
0	33	3-month	M	294	237	16.188	6.674	0.564299	23.4032	35.1854	8042.48	10616.3	9210.58	11206.4	3	3.11523	8902.35	141.5	53414.1	849	8776.52	141.882	54469	879.61	0_33
0	33	3-month	M	295	236	16.117	6.603	0.566219	23.5036	35.2858	12575.9	10261	12649.4	10973.6	3.5	3.23432	8552.62	133.857	59868.3	937	8691.43	140.886	56026.6	908.357	0_33
0	33	3-month	M	296	235	16.046	6.603	0.568138	23.5746	35.3568	8529.95	9922.46	10099.8	10734.1	3.5	3.34173	8552.62	133.857	59868.3	937	8608.4	140.523	57365.6	937.495	0_33
0	33	3-month	M	297	234	15.975	6.532	0.570058	23.675	35.4572	10636.9	9587.71	10343.7	10507.2	3.5	3.4364	8552.62	133.857	59868.3	937	8529.6	140.65	58482.8	965.899	0_33
0	33	3-month	M	298	233	15.904	6.532	0.571977	23.746	35.5282	9721.56	9247.48	9494	10301.8	3.5	3.51959	8372.47	147	58607.3	1029	8455.99	140.996	59410	992.21	0_33
0	33	3-month	M	299	232	15.833	6.532	0.573896	23.817	35.5992	8381.11	8903.23	10172.1	10117.4	3.5	3.59299	8372.47	147	58607.3	1029	8387.3	141.232	60179.6	1014.69	0_33
0	33	3-month	M	300	231	15.762	6.532	0.575816	23.888	35.6702	8860.65	8567.93	10581.4	9948.83	3.5	3.65725	8372.47	147	58607.3	1029	8322.43	141.061	60801.5	1031.47	0_33
0	33	3-month	M	301	230	15.691	6.532	0.577735	23.959	35.7412	7768.11	8260.66	10045.1	9791.45	4	3.71225	8206.41	142	65651.3	1136	8259.95	140.304	61269	1041.19	0_33
0	33	3-month	M	302	229	15.62	6.532	0.579655	24.03	35.8122	7264.94	7998.31	9451.81	9646.15	4	3.75857	8206.41	142	65651.3	1136	8198.66	138.938	61585.8	1043.74	0_33
0	33	3-month	M	303	228	15.549	6.532	0.581574	24.101	35.8832	7063	7788.87	8246.67	9520.2	4	3.79904	8206.41	142	65651.3	1136	8137.8	137.082	61793.5	1040.64	0_33
0	33	3-month	M	304	227	15.478	6.461	0.583493	24.2014	35.9836	8006.38	7630.09	10391.6	9425.23	3.5	3.8383	8016.43	131.857	56115	923	8077.17	134.957	61967.1	1034.76	0_33
0	33	3-month	M	305	226	15.407	6.461	0.585413	24.2724	36.0546	7830.27	7512.36	9304.55	9373.05	3.5	3.88055	8016.43	131.857	56115	923	8017.12	132.82	62179.6	1029.22	0_33
0	33	3-month	M	306	225	15.336	6.461	0.587332	24.3434	36.1256	7092.2	7423.43	8550.3	9370.05	4	3.92706	7943.85	127.125	63550.8	1017	7958.44	130.904	62460.9	1026.28	0_33
0	33	3-month	M	307	224	15.265	6.461	0.589251	24.4144	36.1966	7113.45	7352.16	8580.45	9412.54	4	3.97561	7943.85	127.125	63550.8	1017	7902.31	129.368	62788.1	1026.74	0_33
0	33	3-month	M	308	223	15.194	6.461	0.591171	24.4854	36.2676	6927.04	7290.14	8976.94	9485.29	4.5	4.02225	7822.59	121.111	70403.3	1090	7850.16	128.27	63111.6	1030.1	0_33
0	33	3-month	M	309	222	15.123	6.39	0.59309	24.5858	36.3681	7968.28	7232.62	10529.8	9566.72	4	4.06406	7709.08	128.375	61672.7	1027	7803.33	127.572	63396.4	1035.4	0_33
0	33	3-month	M	310	221	15.052	6.39	0.59501	24.6568	36.4391	7261.93	7178.43	10581.8	9638.37	4	4.10042	7709.08	128.375	61672.7	1027	7762.75	127.19	63640.2	1041.8	0_33
0	33	3-month	M	311	220	14.981	6.39	0.596929	24.7278	36.5101	6911.86	7130.25	10315.6	9693.89	4	4.13232	7709.08	128.375	61672.7	1027	7728.74	127.049	63862.5	1049.01	0_33
0	33	3-month	M	312	219	14.91	6.39	0.598848	24.7988	36.5811	6802.08	7092.37	9109.69	9740.47	4	4.16077	7709.08	128.375	61672.7	1027	7701.25	127.134	64080.3	1057.2	0_33
0	33	3-month	M	313	218	14.839	6.39	0.600768	24.8698	36.6521	6954.56	7067.29	8440.44	9791.03	4.5	4.18592	7668.52	123.889	69016.7	1115	7680.29	127.499	64298.3	1066.93	0_33
0	33	3-month	M	314	217	14.768	6.39	0.602687	24.9408	36.7231	6619.23	7052.81	9571.62	9852.5	4.5	4.20757	7668.52	123.889	69016.7	1115	7666.4	128.23	64520	1078.91	0_33
0	33	3-month	M	315	216	14.697	6.319	0.604607	25.0412	36.8235	7618.2	7042.53	10771.7	9918.97	4	4.22595	7569.46	125.875	60555.7	1007	7660.59	129.383	64757.6	1093.67	0_33
0	33	3-month	M	316	215	14.626	6.319	0.606526	25.1122	36.8945	6770.65	7030.11	10151.6	9973.66	4	4.24131	7569.46	125.875	60555.7	1007	7663.87	130.934	65023.4	1111.03	0_33
0	33	3-month	M	317	214	14.555	6.319	0.608445	25.1832	36.9655	7766.78	7014.81	10774.2	9997.2	4.5	4.25243	7647.63	133.889	68828.6	1205	7676.52	132.762	65300	1129.55	0_33
0	33	3-month	M	318	213	14.484	6.319	0.610365	25.2542	37.0365	7243.18	7004.21	9766.65	9976.56	4	4.2551	7632.29	138.625	61058.3	1109	7697.58	134.668	65513.9	1146.39	0_33
0	33	3-month	M	319	212	14.413	6.319	0.612284	25.3252	37.1075	6179.06	7011.05	10228.6	9909.39	4.5	4.2423	7750.88	138.889	69757.9	1250	7724.77	136.427	65536.3	1157.74	0_33
0	33	3-month	M	320	211	14.342	6.319	0.614203	25.3962	37.1785	6264.33	7045.33	9894.27	9804.17	4.5	4.20614	7750.88	138.889	69757.9	1250	7754.87	137.829	65217.7	1159.72	0_33
0	33	3-month	M	321	210	14.271	6.319	0.616123	25.4672	37.2495	6477.59	7107.1	9416.39	9678.83	4.5	4.14095	7750.88	138.889	69757.9	1250	7784.53	138.705	64441.4	1149.51	0_33
0	33	3-month	M	322	209	14.2	6.248	0.618042	25.5676	37.3499	8247.5	7184.59	10858.5	9557.71	4	4.04584	7912.96	145.25	63303.7	1162	7811.21	138.968	63171.6	1126.19	0_33
0	33	3-month	M	323	208	14.129	6.248	0.619962	25.6386	37.4209	7301.5	7259.63	8238.8	9467.33	4	3.92591	7912.96	145.25	63303.7	1162	7834.2	138.631	61479.1	1091.34	0_33
0	33	3-month	M	324	207	14.058	6.248	0.621881	25.7096	37.4919	7658	7316.71	8219.9	9429.13	4	3.79188	7912.96	145.25	63303.7	1162	7855.08	137.833	59542.1	1048.97	0_33
0	33	3-month	M	325	206	13.987	6.248	0.6238	25.7806	37.5629	7913.82	7349.78	9388.09	9451.46	3.5	3.65843	7783.24	129.571	54482.6	907	7877.65	136.824	57617.4	1004.98	0_33
0	33	3-month	M	326	205	13.916	6.248	0.62572	25.8516	37.6339	6927.28	7363	9134.01	9525.04	3.5	3.54102	7783.24	129.571	54482.6	907	7906.9	135.917	55984.6	965.936	0_33
0	33	3-month	M	327	204	13.845	6.177	0.627639	25.9521	37.7343	6844.38	7365.41	9603.38	9624.43	3	3.45183	7906.45	133.333	47438.7	800	7947.65	135.42	54869.4	937.353	0_33
0	33	3-month	M	328	203	13.774	6.106	0.629559	26.0525	37.8347	7857.44	7364.08	10689.8	9716.57	3	3.39541	7906.45	133.333	47438.7	800	8003.16	135.578	54364.1	922.156	0_33
0	33	3-month	M	329	202	13.703	6.106	0.631478	26.1235	37.9057	6958.42	7360.08	9955.35	9772.19	3	3.3664	7906.45	133.333	47438.7	800	8074.38	136.548	54385	919.863	0_33
0	33	3-month	M	330	201	13.632	6.035	0.633397	26.2239	38.0061	7063.86	7349.16	9912.86	9775.2	3.5	3.3513	8120.68	128.571	56844.8	900	8159.95	138.408	54702.1	927.147	0_33
0	33	3-month	M	331	200	13.561	5.964	0.635317	26.3243	38.1065	8958.18	7326.41	11316.1	9727.41	4	3.33411	8277.7	138.125	66221.6	1105	8256.97	141.175	55036.9	939.594	0_33
0	33	3-month	M	332	199	13.49	5.964	0.637236	26.3953	38.1775	6679.8	7291.34	8285	9646.64	3.5	3.30339	8397.98	144.429	58785.9	1011	8362.07	144.831	55184	953.81	0_33
0	33	3-month	M	333	198	13.419	5.964	0.639155	26.4663	38.2485	6700.92	7250.61	9736.3	9561.11	3.5	3.25679	8397.98	144.429	58785.9	1011	8472.31	149.326	55090.2	968.72	0_33
0	33	3-month	M	334	197	13.348	5.893	0.641075	26.5667	38.3489	7612.84	7218.11	9147.12	9502.15	3	3.20019	8655.56	156.333	51933.3	938	8585.45	154.559	54841.8	985.174	0_33
0	33	3-month	M	335	196	13.277	5.893	0.642994	26.6377	38.4199	7038	7212.19	9160.04	9497.82	2.5	3.14268	8619.9	146.4	43099.5	732	8699.63	160.328	54577	1004.23	0_33
0	33	3-month	M	336	195	13.206	5.822	0.644914	26.7381	38.5203	7457.52	7252.05	9711.52	9568.42	3	3.09067	8799.08	164.333	52794.5	986	8812.9	166.299	54386.3	1025.35	0_33
0	33	3-month	M	337	194	13.135	5.822	0.646833	26.8091	38.5913	5591.6	7353.21	7632.4	9723.11	3.5	3.04514	8923.85	177.143	62467	1240	8922.79	172.015	54265	1045.75	0_33
0	33	3-month	M	338	193	13.064	5.822	0.648752	26.8801	38.6623	7704.01	7524.18	10467.9	9958.3	3	3.00283	9187.16	192	55123	1152	9026.63	176.995	54138.8	1061.48	0_33
0	33	3-month	M	339	192	12.993	5.751	0.650672	26.9805	38.7627	7386	7764.46	10160.4	10258	3	2.95982	9187.16	192	55123	1152	9122.09	180.873	53927.7	1069.33	0_33
0	33	3-month	M	340	191	12.922	5.68	0.652591	27.0809	38.8631	8058.28	8065	10088.9	10596.7	3	2.91457	9187.16	192	55123	1152	9207.87	183.52	53603.3	1068.46	0_33
0	33	3-month	M	341	190	12.851	5.68	0.654511	27.1519	38.9341	8377.76	8410.76	11425.3	10944.4	2.5	2.86918	9370	190.8	46850	954	9283.89	185.077	53210.8	1060.82	0_33
0	33	3-month	M	342	189	12.78	5.609	0.65643	27.2523	39.0346	8332.35	8783.87	11346.3	11272.9	3	2.82929	9390.21	180	56341.3	1080	9351.19	185.872	52866.9	1050.68	0_33
0	33	3-month	M	343	188	12.709	5.609	0.658349	27.3233	39.1056	8912.77	9166.9	12564.5	11559.6	3	2.8031	9390.21	180	56341.3	1080	9411.47	186.282	52741	1043.45	0_33
0	33	3-month	M	344	187	12.638	5.538	0.660269	27.4237	39.206	10819.5	9545.43	11943.7	11789.3	2.5	2.79988	9528.34	187.8	47641.7	939	9466.71	186.609	53024.2	1044.38	0_33
0	33	3-month	M	345	186	12.567	5.467	0.662188	27.5241	39.3064	9567.36	9910.73	11437.6	11952.7	2.5	2.82717	9528.34	187.8	47641.7	939	9518.64	187.012	53872.9	1057.27	0_33
0	33	3-month	M	346	185	12.496	5.467	0.664107	27.5951	39.3774	10328.5	10259.6	12892.7	12043.9	2.5	2.88703	9528.34	187.8	47641.7	939	9568.34	187.533	55334.2	1083.11	0_33
0	33	3-month	M	347	184	12.425	5.396	0.666027	27.6956	39.4778	10270.8	10591.7	12595.8	12059.9	2.5	2.97341	9528.34	187.8	47641.7	939	9616	188.15	57292.2	1119.49	0_33
0	33	3-month	M	348	183	12.354	5.396	0.667946	27.7666	39.5488	11530	10905.6	12207.4	12001.7	3.5	3.07238	9770.96	189.286	68396.7	1325	9661	188.825	59474.9	1160.92	0_33
0	33	3-month	M	349	182	12.283	5.325	0.669866	27.867	39.6492	10567.7	11194.3	12783.6	11877.6	3.5	3.16633	9770.96	189.286	68396.7	1325	9702.54	189.521	61538.1	1200.55	0_33
0	33	3-month	M	350	181	12.212	5.325	0.671785	27.938	39.7202	11581.4	11445.9	11227.2	11704.9	3.5	3.24024	9770.96	189.286	68396.7	1325	9740.34	190.184	63191	1232.38	0_33
0	33	3-month	M	351	180	12.141	5.325	0.673704	28.009	39.7912	12640.8	11646.1	11985.9	11509.6	3.5	3.28692	9770.96	189.286	68396.7	1325	9775.18	190.721	64302.5	1253.11	0_33
0	33	3-month	M	352	179	12.07	5.254	0.675624	28.1094	39.8916	12523.5	11785.8	10368.1	11323.5	3.5	3.30895	9770.96	189.286	68396.7	1325	9808.99	190.994	64937.8	1262.84	0_33
0	33	3-month	M	353	178	11.999	5.183	0.677543	28.2098	39.992	12143.2	11865	11973.9	11179	3	3.31662	9831.77	204.167	58990.6	1225	9844.51	190.851	65317.2	1264.43	0_33
0	33	3-month	M	354	177	11.928	5.183	0.679463	28.2808	40.063	10855.2	11892.2	9414.88	11101.7	3.5	3.32319	9846.83	191.857	68927.8	1343	9884.73	190.17	65720.7	1262.05	0_33
0	33	3-month	M	355	176	11.857	5.112	0.681382	28.3812	40.1634	14442.8	11876.8	11186.8	11103.9	3	3.33959	9925.16	189.667	59551	1138	9932.29	188.9	66380	1259.43	0_33
0	33	3-month	M	356	175	11.786	5.112	0.683301	28.4522	40.2344	8986.64	11821.5	9791.69	11179.2	3	3.3708	9925.16	189.667	59551	1138	9988.69	187.081	67400.6	1258.62	0_33
0	33	3-month	M	357	174	11.715	5.041	0.685221	28.5526	40.3348	10891.9	11719.1	11366.3	11304.4	3.5	3.41502	9942.44	185.571	69597.1	1299	10053.4	184.844	68740.9	1259.77	0_33
0	33	3-month	M	358	173	11.644	4.97	0.68714	28.653	40.4352	14840.1	11559.3	11640.4	11447.2	3.5	3.4662	9942.44	185.571	69597.1	1299	10123.1	182.396	70255.5	1261.96	0_33
0	33	3-month	M	359	172	11.573	4.899	0.68906	28.7534	40.5356	13697.5	11341.4	13743.1	11580	4	3.5185	10341.2	180.875	82729.6	1447	10192	179.994	71787.2	1264.66	0_33
0	33	3-month	M	360	171	11.502	4.899	0.690979	28.8244	40.6066	9402.4	11082.7	11747.6	11690	3.5	3.57067	10436.7	170.429	73057.1	1193	10253	177.893	73262	1269.02	0_33
0	33	3-month	M	361	170	11.431	4.899	0.692898	28.8954	40.6776	8146.73	10816.3	9823.95	11781.6	3.5	3.62805	10436.7	170.429	73057.1	1193	10299.4	176.28	74741.1	1278.03	0_33
0	33	3-month	M	362	169	11.36	4.828	0.694818	28.9958	40.7781	12484.4	10579	12866.8	11870.2	3.5	3.7016	10436.7	170.429	73057.1	1193	10326.6	175.191	76410.9	1295.6	0_33
0	33	3-month	M	363	168	11.289	4.828	0.696737	29.0668	40.8491	8497.37	10396.4	11324.8	11972.9	3.5	3.80431	10436.7	170.429	73057.1	1193	10332.3	174.476	78511.3	1324.93	0_33
0	33	3-month	M	364	167	11.218	4.757	0.698656	29.1672	40.9495	11976.1	10275.6	11981.7	12102.1	4	3.94636	10274.6	174.75	82196.5	1398	10316	173.823	81235.7	1366.98	0_33
0	33	3-month	M	365	166	11.147	4.757	0.700576	29.2382	41.0205	7937.96	10206.6	12466.4	12263.6	3.5	4.13029	10386.5	181.714	72705.2	1272	10278.9	172.862	84630.9	1419.63	0_33
0	33	3-month	M	366	165	11.076	4.686	0.702495	29.3386	41.1209	10269.6	10169.3	12973.8	12456	4	4.34756	10465.6	183.875	83724.8	1471	10223.4	171.299	88533.7	1477.69	0_33
0	33	3-month	M	367	164	11.005	4.615	0.704415	29.4391	41.2213	11558.5	10142.4	11395.4	12669.3	4.5	4.57844	10254.2	173.333	92288.2	1560	10153.7	169.04	92576.2	1533.82	0_33
0	33	3-month	M	368	163	10.934	4.615	0.706334	29.5101	41.2923	10342.8	10111.2	11038.5	12883.8	5	4.79656	10049.6	166.1	100496	1661	10076.4	166.218	96282.9	1580.48	0_33
0	33	3-month	M	369	162	10.863	4.544	0.708253	29.6105	41.3927	9872	10071.1	16417.1	13071.6	6	4.97752	9845.88	158.333	118151	1900	9999.62	163.149	99236.5	1612.4	0_33
0	33	3-month	M	370	161	10.792	4.473	0.710173	29.7109	41.4931	9324.65	10025.1	13141.2	13203.4	6	5.10779	9845.88	158.333	118151	1900	9931.35	160.221	101242	1628.64	0_33
0	33	3-month	M	371	160	10.721	4.473	0.712092	29.7819	41.5641	10339.6	9978.33	13780.6	13256.4	5	5.18952	9739.55	151.4	97395.5	1514	9877.72	157.785	102401	1633.21	0_33
0	33	3-month	M	372	159	10.65	4.473	0.714012	29.8529	41.6351	9318	9933.59	13849.1	13219.2	5	5.23811	9739.55	151.4	97395.5	1514	9841.46	156.084	103050	1633.55	0_33
0	33	3-month	M	373	158	10.579	4.473	0.715931	29.9239	41.7061	10189	9890.98	11303.6	13092.1	5	5.27422	9739.55	151.4	97395.5	1514	9821.59	155.225	103594	1637.57	0_33
0	33	3-month	M	374	157	10.508	4.402	0.71785	30.0243	41.8065	10661.9	9852.56	16006.1	12884.5	5	5.31477	9739.55	151.4	97395.5	1514	9813.93	155.17	104330	1650.65	0_33
0	33	3-month	M	375	156	10.437	4.402	0.71977	30.0953	41.8775	10114.7	9826.73	12298.8	12612.8	5.5	5.36772	9879	151.909	108669	1671	9812.23	155.75	105357	1673.9	0_33
0	33	3-month	M	376	155	10.366	4.331	0.721689	30.1957	41.9779	8547.45	9828.67	11588	12299.5	5.5	5.43197	9879	151.909	108669	1671	9809.54	156.682	106584	1704.23	0_33
0	33	3-month	M	377	154	10.295	4.26	0.723608	30.2961	42.0783	9504.66	9873.98	12475.3	11970.8	5.5	5.50119	9853.41	163.818	108388	1802	9799.5	157.612	107822	1735.95	0_33
0	33	3-month	M	378	153	10.224	4.189	0.725528	30.3965	42.1787	9082.97	9971.82	11116.3	11654.7	5.5	5.56848	9853.41	163.818	108388	1802	9777.49	158.182	108885	1763.02	0_33
0	33	3-month	M	379	152	10.153	4.118	0.727447	30.4969	42.2791	10961.1	10119.5	10569.8	11377.7	6	5.62958	9844.14	163.917	118130	1967	9741.54	158.116	109667	1780.96	0_33
0	33	3-month	M	380	151	10.153	4.047	0.729367	30.5679	42.3501	9896.96	10303.6	11716.9	11163.9	5.5	5.68382	9825.77	164.182	108083	1806	9692.83	157.286	110164	1788.05	0_33
0	33	3-month	M	381	150	10.082	3.976	0.731286	30.6683	42.4506	10176.4	10504.6	10823.8	11034.4	6	5.73259	9742.64	162.083	116912	1945	9635.62	155.741	110450	1785.15	0_33
0	33	3-month	M	382	149	10.011	3.905	0.733205	30.7687	42.551	11247.1	10703	9451.77	11004.3	5.5	5.77632	9407.18	148.727	103479	1636	9576.22	153.67	110607	1774.55	0_33
0	33	3-month	M	383	148	9.94	3.834	0.735125	30.8691	42.6514	11007.2	10883.4	10602.6	11077.6	5.5	5.81154	9407.18	148.727	103479	1636	9521.39	151.346	110647	1758.35	0_33
0	33	3-month	M	384	147	9.869	3.763	0.737044	30.9696	42.7518	11755.8	11036.8	10539.1	11240.8	6	5.82979	9353.8	149.417	112246	1793	9476.75	149.057	110478	1737.38	0_33
0	33	3-month	M	385	146	9.798	3.692	0.738964	31.07	42.8522	10285.3	11159.5	10514.5	11461.9	6.5	5.81945	9403.95	146.615	122251	1906	9446.05	147.073	109920	1711.31	0_33
0	33	3-month	M	386	145	9.727	3.692	0.740883	31.141	42.9232	12316.5	11251	13967	11696.1	6	5.77003	9425.99	141.75	113112	1701	9431.31	145.631	108798	1679.67	0_33
0	33	3-month	M	387	144	9.656	3.621	0.742802	31.2414	43.0236	10383.6	11311.3	11139.2	11898.1	6	5.67679	9425.99	141.75	113112	1701	9433.46	144.924	107025	1643.12	0_33
0	33	3-month	M	388	143	9.585	3.621	0.744722	31.3124	43.0946	12264.2	11340.3	13257.4	12035.5	5.5	5.5439	9281.12	136.545	102092	1502	9452.47	145.066	104676	1604.04	0_33
0	33	3-month	M	389	142	9.514	3.621	0.746641	31.3834	43.1656	11383.3	11338.8	12986.8	12097.1	5.5	5.3855	9281.12	136.545	102092	1502	9486.84	146.052	102002	1566.46	0_33
0	33	3-month	M	390	141	9.443	3.621	0.74856	31.4544	43.2366	11717.3	11310.3	11923.6	12093.6	5.5	5.22411	9484.08	146.273	104325	1609	9532.8	147.726	99391.3	1535.46	0_33
0	33	3-month	M	391	140	9.372	3.621	0.75048	31.5254	43.3076	10908.2	11262.9	11995	12050.1	5	5.08664	9611.72	150.8	96117.2	1508	9584.32	149.819	97299.8	1516.3	0_33
0	33	3-month	M	392	139	9.301	3.621	0.752399	31.5964	43.3786	11290.1	11209.4	11632	11993.7	4	4.998	9807.82	158.625	78462.5	1269	9634.35	152.01	96135.9	1513.26	0_33
0	33	3-month	M	393	138	9.23	3.621	0.754319	31.6674	43.4496	11049.2	11168.6	11485.2	11942.3	4	4.974	9807.82	158.625	78462.5	1269	9676.77	154.019	96143.3	1528.26	0_33
0	33	3-month	M	394	137	9.159	3.621	0.756238	31.7384	43.5206	10890	11165.4	11277	11899.9	5	5.0162	9756.6	155.8	97566	1558	9708.02	155.656	97317	1559.82	0_33
0	33	3-month	M	395	136	9.088	3.621	0.758157	31.8094	43.5916	11238.5	11230.5	12617	11860.4	5	5.11171	9756.6	155.8	97566	1558	9727.65	156.823	99401.9	1602.9	0_33
0	33	3-month	M	396	135	9.017	3.621	0.760077	31.8804	43.6626	11166.5	11395.1	12793.1	11818.8	5.5	5.23783	9743.9	160.909	107183	1770	9737.54	157.491	101977	1650.04	0_33
0	33	3-month	M	397	134	8.946	3.621	0.761996	31.9514	43.7336	10362	11679	11665.4	11781	5.5	5.36965	9743.9	160.909	107183	1770	9740.58	157.661	104586	1693.45	0_33
0	33	3-month	M	398	133	8.875	3.621	0.763916	32.0224	43.8046	9085.11	12076.9	11824.6	11767.5	5.5	5.48677	9743.9	160.909	107183	1770	9739.43	157.368	106861	1727.04	0_33
0	33	3-month	M	399	132	8.804	3.55	0.765835	32.1228	43.905	12872.5	12550	10281	11805.9	6	5.57735	9732.8	158.583	116794	1903	9735.87	156.685	108590	1747.89	0_33
0	33	3-month	M	400	131	8.733	3.55	0.767754	32.1938	43.976	14757.6	13031.3	10878	11918.8	6	5.63868	9732.8	158.583	116794	1903	9730.92	155.731	109730	1756.42	0_33
0	33	3-month	M	401	130	8.662	3.55	0.769674	32.2648	44.047	14935	13442.5	12120.4	12111.2	5.5	5.67522	9739.81	150.364	107138	1654	9725.25	154.656	110378	1755.67	0_33
0	33	3-month	M	402	129	8.591	3.55	0.771593	32.3358	44.118	14455.1	13716.5	12503.1	12367.2	5.5	5.69508	9739.81	150.364	107138	1654	9719.8	153.61	110702	1749.86	0_33
0	33	3-month	M	403	128	8.52	3.55	0.773512	32.4068	44.189	14534.7	13814.1	12036.8	12653.4	6	5.70615	9703.8	153.25	116446	1839	9716.26	152.716	110875	1742.89	0_33
0	33	3-month	M	404	127	8.449	3.55	0.775432	32.4778	44.26	14778.8	13733	13587.7	12930	5.5	5.71307	9700.32	152.182	106704	1674	9716.98	152.059	111015	1737.23	0_33
0	33	3-month	M	405	126	8.378	3.55	0.777351	32.5488	44.331	14488.2	13505.6	14064.2	13161	5.5	5.71583	9700.32	152.182	106704	1674	9724.43	151.682	111149	1733.45	0_33
0	33	3-month	M	406	125	8.307	3.55	0.779271	32.6198	44.402	14077.3	13190.8	13960.5	13322.2	6	5.71067	9545.72	145.083	114549	1741	9740.1	151.592	111220	1730.57	0_33
0	33	3-month	M	407	124	8.236	3.55	0.78119	32.6908	44.473	12328.5	12857.9	13530.4	13403.8	6	5.69283	9744.36	149.5	116932	1794	9763.59	151.755	111132	1726.76	0_33
0	33	3-month	M	408	123	8.165	3.55	0.783109	32.7618	44.544	10308.1	12566	13668.7	13408.4	5.5	5.66034	9776.14	154.636	107538	1701	9792.09	152.098	110812	1720.57	0_33
0	33	3-month	M	409	122	8.094	3.55	0.785029	32.8328	44.615	8937.79	12346.8	12858.6	13347.6	6	5.61711	9855.22	153.333	118263	1840	9821	152.512	110286	1711.92	0_33
0	33	3-month	M	410	121	8.023	3.479	0.786948	32.9332	44.7154	16737	12199	15146	13238.4	5.5	5.57433	9954.19	153	109496	1683	9845.28	152.878	109718	1702.88	0_33
0	33	3-month	M	411	120	7.952	3.479	0.788868	33.0042	44.7864	9548.56	12097.8	11449.1	13101.4	5.5	5.54855	9954.19	153	109496	1683	9861.23	153.095	109391	1697.35	0_33
0	33	3-month	M	412	119	7.881	3.408	0.790787	33.1046	44.8868	14855.8	12012.4	14428.2	12959.6	5	5.55674	9949.04	157	99490.4	1570	9867.75	153.108	109628	1699.91	0_33
0	33	3-month	M	413	118	7.81	3.408	0.792706	33.1756	44.9578	9998.38	11922.7	11177.3	12836.5	5	5.60975	9949.04	157	99490.4	1570	9866.72	152.918	110666	1713.9	0_33
0	33	3-month	M	414	117	7.739	3.337	0.794626	33.276	45.0582	12676.2	11822.2	12872.6	12751.8	5.5	5.70695	9757.67	149.909	107334	1649	9862.15	152.57	112538	1739.64	0_33
0	33	3-month	M	415	116	7.668	3.337	0.796545	33.347	45.1292	10809	11713.4	12832.6	12718.7	5.5	5.83461	9757.67	149.909	107334	1649	9858.73	152.132	115026	1773.66	0_33
0	33	3-month	M	416	115	7.597	3.266	0.798464	33.4474	45.2296	12020.2	11598	11335.4	12740.1	6.5	5.96941	9842.58	151.462	127954	1969	9860.22	151.654	117713	1809.39	0_33
0	33	3-month	M	417	114	7.526	3.266	0.800384	33.5184	45.3006	11441.8	11471.1	13992.4	12809.1	6.5	6.0855	9842.58	151.462	127954	1969	9868.34	151.154	120108	1839.1	0_33
0	33	3-month	M	418	113	7.455	3.195	0.802303	33.6188	45.4011	12151.6	11319.4	11405.6	12908.9	6.5	6.16199	9842.58	151.462	127954	1969	9882.4	150.611	121790	1856.19	0_33
0	33	3-month	M	419	112	7.384	3.195	0.804223	33.6898	45.4721	9735.41	11124.4	13817	13016.4	6.5	6.18816	9842.58	151.462	127954	1969	9899.56	149.99	122515	1857.04	0_33
0	33	3-month	M	420	111	7.313	3.124	0.806142	33.7902	45.5725	13088.6	10867.3	13376.9	13106.5	6.5	6.16475	9975.95	151.769	129687	1973	9915.4	149.265	122244	1841.63	0_33
0	33	3-month	M	421	110	7.242	3.124	0.808061	33.8612	45.6435	9826.05	10535	13659.5	13157.3	6	6.10214	10005.9	146.75	120070	1761	9924.88	148.426	121122	1813.07	0_33
0	33	3-month	M	422	109	7.171	3.053	0.809981	33.9616	45.7439	11689.6	10125.8	13146.9	13154.4	6	6.01735	10005.9	146.75	120070	1761	9923.33	147.478	119428	1776.57	0_33
0	33	3-month	M	423	108	7.1	3.053	0.8119	34.0326	45.8149	10281.6	9651.61	14683.8	13092.7	6	5.93105	10005.9	146.75	120070	1761	9907.52	146.433	117529	1738.45	0_33
0	33	3-month	M	424	107	7.029	3.053	0.81382	34.1036	45.8859	7116.52	9137.32	10983.6	12974.8	6	5.86444	10005.9	146.75	120070	1761	9876.37	145.313	115827	1705.22	0_33
0	33	3-month	M	425	106	6.958	2.982	0.815739	34.2041	45.9863	10687.4	8614.62	14920.3	12807.8	5	5.83531	9918.63	147.1	99186.3	1471	9831.15	144.169	114687	1682.61	0_33
0	33	3-month	M	426	105	6.887	2.982	0.817658	34.2751	46.0573	5740.24	8116.45	10902.7	12601.6	5.5	5.85314	9719.27	142.364	106912	1566	9775.11	143.088	114331	1674.34	0_33
0	33	3-month	M	427	104	6.816	2.911	0.819578	34.3755	46.1577	9367.56	7670.44	14931.3	12367	5.5	5.91512	9712.41	138.455	106837	1523	9712.63	142.186	114759	1680.97	0_33
0	33	3-month	M	428	103	6.745	2.911	0.821497	34.4465	46.2287	4819.8	7295.32	9819.03	12116.8	5.5	6.00613	9712.41	138.455	106837	1523	9648.26	141.581	115733	1699.54	0_33
0	33	3-month	M	429	102	6.674	2.84	0.823417	34.5469	46.3291	7942.41	6998.19	13645.2	11864.7	7	6.10362	9470.9	138.857	132593	1944	9585.9	141.354	116863	1724.6	0_33
0	33	3-month	M	430	101	6.603	2.84	0.825336	34.6179	46.4001	5043.88	6774.59	9252.94	11624.8	7	6.18609	9470.9	138.857	132593	1944	9528.26	141.514	117765	1750.18	0_33
0	33	3-month	M	431	100	6.532	2.769	0.827255	34.7183	46.5005	7637.7	6610.6	13334	11411.8	6	6.24004	9461.31	140.417	113536	1685	9476.75	142	118196	1771.72	0_33
0	33	3-month	M	432	99	6.461	2.769	0.829175	34.7893	46.5715	5838.46	6487.75	9934.37	11241.2	6.5	6.26175	9441.94	144.077	122745	1873	9431.41	142.695	118084	1786.73	0_33
0	33	3-month	M	433	98	6.39	2.698	0.831094	34.8897	46.6719	7183.02	6388.13	11967.3	11128.9	6	6.25329	9335.01	144.5	112020	1734	9391.09	143.455	117462	1794.03	0_33
0	33	3-month	M	434	97	6.319	2.698	0.833013	34.9607	46.7429	5516.51	6298.68	9215.23	11086.6	6	6.21645	9335.01	144.5	112020	1734	9353.48	144.143	116344	1792.39	0_33
0	33	3-month	M	435	96	6.248	2.627	0.834933	35.0611	46.8433	6827.72	6212.12	11183.5	11115.6	6.5	6.14933	9307.33	146.154	120995	1900	9315.33	144.649	114667	1779.86	0_33
0	33	3-month	M	436	95	6.177	2.627	0.836852	35.1321	46.9143	5625.39	6126.17	10063.7	11201.3	6.5	6.04819	9307.33	146.154	120995	1900	9272.94	144.906	112327	1754.48	0_33
0	33	3-month	M	437	94	6.106	2.556	0.838772	35.2325	47.0147	6378.79	6041.01	11093.5	11314.1	6.5	5.9125	9307.33	146.154	120995	1900	9223.05	144.902	109280	1715.92	0_33
0	33	3-month	M	438	91	6.035	2.556	0.840691	35.3035	47.0857	5975.3	5956.81	13982.5	11416.5	6	5.74892	9429.27	151.75	113151	1821	9163.82	144.69	105631	1666.64	0_33
0	33	3-month	M	439	88	5.964	2.485	0.84261	35.4039	47.1861	5517.71	5872.37	11389.3	11474.3	5	5.57093	8977	140.5	89770	1405	9095.32	144.369	101633	1611.67	0_33
0	33	3-month	M	440	85	5.893	2.414	0.84453	35.5043	47.2866	5843.75	5784.06	10840.4	11463.8	5	5.39437	8977	140.5	89770	1405	9019.48	144.056	97601.2	1556.9	0_33
0	33	3-month	M	441	84	5.822	2.485	0.846449	35.6047	47.387	5724.71	5687.77	11655	11376.1	5	5.23228	8977	140.5	89770	1405	8939.38	143.835	93812.7	1507.11	0_33
0	33	3-month	M	442	83	5.751	2.485	0.848369	35.6757	47.458	6220.91	5581.2	12735.6	11214.7	5.5	5.09224	8934.43	146.091	98278.7	1607	8858.53	143.724	90443.5	1464.83	0_33
0	33	3-month	M	443	82	5.68	2.485	0.850288	35.7467	47.529	5273.94	5467.5	11221.6	10995.2	5	4.977	8705.69	141.9	87056.9	1419	8780.31	143.681	87574.4	1430.51	0_33
0	33	3-month	M	444	81	5.609	2.485	0.852207	35.8177	47.6	5394.12	5356.28	10114	10741.1	4.5	4.88556	8604.6	146	77441.4	1314	8707.7	143.636	85210.7	1403.19	0_33
0	33	3-month	M	445	80	5.538	2.485	0.854127	35.8887	47.671	5104.07	5262.35	10701.7	10481.6	4.5	4.81304	8604.6	146	77441.4	1314	8643.01	143.541	83283.2	1380.98	0_33
0	33	3-month	M	446	79	5.467	2.485	0.856046	35.9597	47.742	4671.28	5201.26	9551.53	10244.5	4.5	4.74947	8604.6	146	77441.4	1314	8587.72	143.409	81629.6	1361.06	0_33
0	33	3-month	M	447	78	5.396	2.485	0.857965	36.0307	47.813	4733.16	5184.68	9617.72	10051.4	5	4.67941	8436.13	140	84361.3	1400	8542.19	143.308	79986.3	1339.57	0_33
0	33	3-month	M	448	77	5.325	2.485	0.859885	36.1017	47.884	5073.97	5216.99	9737.66	9914.2	5	4.58463	8436.13	140	84361.3	1400	8505.51	143.324	78033	1312.03	0_33
0	33	3-month	M	449	76	5.254	2.485	0.861804	36.1727	47.955	5252.97	5294.51	9727.34	9834.25	5	4.44908	8436.13	140	84361.3	1400	8475.53	143.51	75477.2	1274.28	0_33
0	33	3-month	M	450	75	5.183	2.485	0.863724	36.2437	48.026	5296.4	5406.18	9406	9804.43	4.5	4.26407	8515.07	145	76635.7	1305	8449.01	143.844	72143.9	1223.64	0_33
0	33	3-month	M	451	74	5.112	2.485	0.865643	36.3147	48.097	5410.93	5535.25	9773.5	9811.23	4	4.0313	8425.42	145.375	67403.3	1163	8422.01	144.216	68031.2	1159.79	0_33
0	33	3-month	M	452	73	5.041	2.485	0.867562	36.3857	48.168	5421.26	5661.6	9679.07	9837.3	4	3.76321	8425.42	145.375	67403.3	1163	8390.37	144.446	63319	1085.02	0_33
0	33	3-month	M	453	72	4.97	2.485	0.869482	36.4567	48.239	6074.55	5765.82	9646.14	9864.67	4	3.48074	8425.42	145.375	67403.3	1163	8350.06	144.318	58333.4	1004	0_33
0	33	3-month	M	454	71	4.899	2.485	0.871401	36.5277	48.31	6828.39	5834.31	10776.6	9878.68	2.5	3.20931	8329.44	148.4	41647.2	742	8297.64	143.625	53480.2	922.874	0_33
0	33	3-month	M	455	70	4.828	2.485	0.873321	36.5987	48.381	6463.6	5863.5	10638.6	9870.52	2.5	2.97324	8329.44	148.4	41647.2	742	8230.7	142.224	49152.2	847.914	0_33
0	33	3-month	M	456	69	4.757	2.485	0.87524	36.6697	48.452	5516.29	5859.81	9484.9	9836.38	2.5	2.79001	8329.44	148.4	41647.2	742	8148.41	140.076	45635.3	784.056	0_33
0	33	3-month	M	457	68	4.686	2.414	0.877159	36.7701	48.5524	5160.72	5834.5	8313.74	9773.21	2	2.66607	8109.42	138.5	32437.7	554	8052.03	137.277	43041.8	733.748	0_33
0	33	3-month	M	458	67	4.615	2.414	0.879079	36.8411	48.6234	5706.25	5796.41	10697	9675.38	2.5	2.59633	7900.95	131.8	39504.8	659	7944.82	134.044	41301.4	696.737	0_33
0	33	3-month	M	459	66	4.544	2.414	0.880998	36.9121	48.6944	6012.07	5747.45	10274.6	9535.64	2.5	2.56784	7900.95	131.8	39504.8	659	7831.36	130.675	40219.2	670.862	0_33
0	33	3-month	M	460	65	4.473	2.414	0.882917	36.9831	48.7654	6194.61	5683.67	10201.3	9350.77	3	2.56583	7693.15	125.5	46158.9	753	7716.4	127.475	39568.2	653.41	0_33
0	33	3-month	M	461	64	4.402	2.414	0.884837	37.0541	48.8364	5680.81	5600.95	8900.1	9127.97	2.5	2.5795	7436.75	117.4	37183.7	587	7603.46	124.684	39177.3	642.328	0_33
0	33	3-month	M	462	63	4.331	2.414	0.886756	37.1251	48.9074	5860.88	5500.28	8832.53	8886.17	2.5	2.60453	7436.75	117.4	37183.7	587	7494.23	122.41	38970	636.645	0_33
0	33	3-month	M	463	62	4.26	2.414	0.888676	37.1961	48.9784	5286	5389.58	8409.07	8651	2.5	2.64166	7436.75	117.4	37183.7	587	7388.76	120.602	38946.1	635.988	0_33
0	33	3-month	M	464	61	4.189	2.414	0.890595	37.2671	49.0494	4448.77	5281	7384.21	8446.11	2.5	2.69263	7436.75	117.4	37183.7	587	7286.53	119.067	39125.1	639.655	0_33
0	33	3-month	M	465	60	4.118	2.343	0.892514	37.3676	49.1498	5659.27	5186.57	8380.3	8286.57	2.5	2.75594	7172.9	126.6	35864.5	633	7187.52	117.535	39487.3	645.868	0_33
0	33	3-month	M	466	59	4.047	2.343	0.894434	37.4386	49.2208	4839.36	5114.52	8282	8176.8	3	2.82485	6927.85	116.667	41567.1	700	7092.71	115.754	39945.8	651.779	0_33
0	33	3-month	M	467	58	3.976	2.343	0.896353	37.5096	49.2918	4891.5	5068.38	7596.1	8113.19	3	2.88834	6927.85	116.667	41567.1	700	7003.84	113.59	40357.2	654.198	0_33
0	33	3-month	M	468	57	3.905	2.343	0.898273	37.5806	49.3628	4840.91	5047.6	8391.18	8087.59	3	2.93452	6927.85	116.667	41567.1	700	6922.85	111.082	40567.8	650.733	0_33
0	33	3-month	M	469	56	3.834	2.343	0.900192	37.6516	49.4338	5158.91	5048.74	7596.35	8089.39	3.5	2.95511	6917.84	111.714	48424.9	782	6851.7	108.45	40475.3	640.85	0_33
0	33	3-month	M	470	55	3.763	2.272	0.902111	37.752	49.5342	4909.23	5066.21	7880.73	8106.18	3	2.94896	6652.7	96.6667	39916.2	580	6792.48	106.037	40077.7	626.336	0_33
0	33	3-month	M	471	54	3.692	2.272	0.904031	37.823	49.6052	5142.04	5092.59	8409.88	8124.43	3	2.92342	6652.7	96.6667	39916.2	580	6747.56	104.215	39492.2	610.999	0_33
0	33	3-month	M	472	53	3.621	2.201	0.90595	37.9234	49.7056	4689.85	5119.41	8207.5	8132.33	3	2.89288	6652.7	96.6667	39916.2	580	6719.45	103.271	38932.4	599.674	0_33
0	33	3-month	M	473	52	3.55	2.201	0.907869	37.9944	49.7766	5911.79	5138.57	9060.53	8123.09	2.5	2.87463	6599.25	98.8	32996.2	494	6710.11	103.328	38647.1	596.814	0_33
0	33	3-month	M	474	51	3.479	2.13	0.909789	38.0948	49.877	5066.73	5144.55	7757.45	8097.37	2.5	2.88337	6599.25	98.8	32996.2	494	6720.02	104.312	38840.7	605.135	0_33
0	33	3-month	M	475	50	3.408	2.059	0.911708	38.1952	49.9774	5344.26	5136.52	8058.36	8062.48	2.5	2.92626	6599.25	98.8	32996.2	494	6747.48	105.978	39601.6	624.732	0_33
0	33	3-month	M	476	49	3.337	2.059	0.913628	38.2662	50.0484	4701	5119.35	6919.2	8029.25	3	3.00058	6785.36	115.167	40712.2	691	6788.5	107.983	40870.6	653.03	0_33
0	33	3-month	M	477	48	3.266	2.059	0.915547	38.3372	50.1194	5915.06	5102.21	9292.12	8007.89	3	3.09485	6785.36	115.167	40712.2	691	6837.42	109.987	42459	685.584	0_33
0	33	3-month	M	478	47	3.195	1.988	0.917466	38.4376	50.2198	4330.3	5095.57	7465.48	8006.37	3.5	3.19281	7021.24	114.857	49148.7	804	6888.25	111.734	44109.9	717.41	0_33
0	33	3-month	M	479	46	3.124	1.988	0.919386	38.5086	50.2908	4769.1	5107.63	7642	8030.51	3.5	3.27845	7021.24	114.857	49148.7	804	6936.23	113.109	45575.8	744.342	0_33
0	33	3-month	M	480	45	3.053	1.988	0.921305	38.5796	50.3618	4913.2	5141.86	7696.8	8085.71	3.5	3.34023	7021.24	114.857	49148.7	804	6978.81	114.124	46682.2	763.906	0_33
0	33	3-month	M	481	44	2.982	1.988	0.923225	38.6506	50.4328	5327.27	5196.8	8464.82	8178.54	3.5	3.37322	7021.24	114.857	49148.7	804	7015.8	114.873	47359	775.556	0_33
0	33	3-month	M	482	43	2.911	1.988	0.925144	38.7216	50.5038	6081.79	5267.17	8781.32	8316.21	3.5	3.37951	7021.24	114.857	49148.7	804	7048.48	115.478	47642	780.44	0_33
0	33	3-month	M	483	42	2.84	1.917	0.927063	38.822	50.6042	4614.89	5345.29	7211.15	8503.45	3.5	3.36719	7021.24	114.857	49148.7	804	7078.44	116.032	47653	780.948	0_33
0	33	3-month	M	484	41	2.769	1.917	0.928983	38.893	50.6752	4494.88	5421.48	7943	8736.75	3.5	3.34803	7121.06	115.429	49847.4	808	7106.93	116.597	47564.4	780.131	0_33
0	33	3-month	M	485	40	2.698	1.917	0.930902	38.964	50.7462	6449.86	5485.14	9225.43	8999.52	3	3.33425	7198.89	119	43193.3	714	7134.89	117.215	47554	781.073	0_33
0	33	3-month	M	486	39	2.627	1.917	0.932821	39.035	50.8172	6481.73	5527.02	9830.21	9261.63	3	3.33463	7198.89	119	43193.3	714	7163.65	117.941	47755	786.216	0_33
0	33	3-month	M	487	38	2.556	1.846	0.934741	39.1354	50.9176	5078.82	5542.57	8717.12	9485.87	3	3.35189	7198.89	119	43193.3	714	7195.37	118.873	48220.9	796.869	0_33
0	33	3-month	M	488	37	2.485	1.846	0.93666	39.2064	50.9886	5717.1	5534.19	12360.2	9639.67	3.5	3.38255	7147.66	116	50033.6	812	7232.66	120.136	48920.5	813.095	0_33
0	33	3-month	M	489	36	2.414	1.775	0.93858	39.3068	51.0891	5321.1	5510.62	8980.45	9707.6	4	3.41955	7132.21	118.875	57057.7	951	7277.34	121.836	49765.9	833.982	0_33
0	33	3-month	M	490	35	2.343	1.775	0.940499	39.3778	51.1601	5719.36	5484.01	11296.4	9697.71	3.5	3.45572	7191.87	115	50343.1	805	7329.12	124.001	50653	858.001	0_33
0	33	3-month	M	491	34	2.272	1.704	0.942418	39.4782	51.2605	5181.09	5467.38	9580.18	9639.11	3	3.48598	7440.09	123	44640.5	738	7385.08	126.529	51487.6	883.198	0_33
0	33	3-month	M	492	33	2.201	1.633	0.944338	39.5786	51.3609	4918.43	5472.97	7906.54	9569.96	3.5	3.50743	7604.94	137.714	53234.6	964	7440.41	129.202	52192	907.259	0_33
0	33	3-month	M	493	32	2.13	1.633	0.946257	39.6496	51.4319	6178.29	5513.15	9633.24	9523.21	4	3.51815	7517.46	132.125	60139.6	1057	7489.95	131.732	52698.8	927.614	0_33
0	33	3-month	M	494	31	2.059	1.562	0.948177	39.7501	51.5323	5031.32	5600.55	8196.9	9516.32	3.5	3.51649	7611.69	139.286	53281.8	975	7529.66	133.841	52952.3	941.825	0_33
0	33	3-month	M	495	30	1.988	1.562	0.950096	39.8211	51.6033	5362.8	5746.34	10910.8	9550.13	3.5	3.50126	7611.69	139.286	53281.8	975	7557.3	135.319	52917.2	948.102	0_33
0	33	3-month	M	496	29	1.917	1.562	0.952015	39.8921	51.6743	5244.48	5956	9437.79	9615.48	3.5	3.47273	7611.69	139.286	53281.8	975	7572.16	136.055	52592	945.761	0_33
0	33	3-month	M	497	28	1.846	1.491	0.953935	39.9925	51.7747	5652.19	6224.4	9595	9701.52	3.5	3.4339	7611.69	139.286	53281.8	975	7574.23	136.042	52021.7	935.552	0_33
0	33	3-month	M	498	27	1.775	1.491	0.955854	40.0635	51.8457	6765.82	6533.56	9550.77	9800.37	3.5	3.39139	7611.69	139.286	53281.8	975	7563.74	135.367	51307.7	919.82	0_33
0	33	3-month	M	499	26	1.704	1.42	0.957774	40.1639	51.9461	6493.83	6855.56	9926.87	9906.46	3.5	3.35543	7611.69	139.286	53281.8	975	7541.15	134.199	50606.5	902.388	0_33
0	33	3-month	M	500	25	1.633	1.42	0.959693	40.2349	52.0171	8106.77	7159.4	9144.2	10013.1	3	3.33819	7594.31	129.667	45565.9	778	7507.69	132.766	50107.5	887.959	0_33
0	33	3-month	M	501	24	1.562	1.349	0.961612	40.3353	52.1175	8533.64	7419.32	11802.4	10109.8	3	3.34975	7594.31	129.667	45565.9	778	7465.88	131.317	49978.3	880.838	0_33
0	33	3-month	M	502	23	1.491	1.278	0.963532	40.4357	52.2179	6505.68	7620.2	9179.12	10183.8	3	3.39339	7321.03	125.667	43926.2	754	7419.5	130.074	50293.2	883.376	0_33
0	33	3-month	M	503	22	1.42	1.278	0.965451	40.5067	52.2889	9501.91	7757.76	11021.5	10221.9	3	3.46233	7321.03	125.667	43926.2	754	7372.93	129.192	50982	894.888	0_33
0	33	3-month	M	504	21	1.349	1.207	0.96737	40.6071	52.3893	6917.87	7835.11	10162.2	10215.3	4	3.54041	7252.96	127.75	58023.7	1022	7330.02	128.742	51833.4	911.705	0_33
0	33	3-month	M	505	20	1.278	1.207	0.96929	40.6781	52.4603	8233.8	7858.33	10801.1	10162.4	4	3.60682	7252.96	127.75	58023.7	1022	7293.25	128.719	52558.5	928.443	0_33
0	33	3-month	M	506	19	1.207	1.136	0.971209	40.7785	52.5607	8121.44	7834.97	10570	10070.4	4	3.64258	7252.96	127.75	58023.7	1022	7263.36	129.062	52885.1	939.804	0_33
0	33	3-month	M	507	18	1.136	1.065	0.973129	40.8789	52.6611	8328.11	7775.73	9507.53	9954.63	4	3.63536	7252.96	127.75	58023.7	1022	7239.65	129.668	52630.3	941.924	0_33
0	33	3-month	M	508	17	1.065	0.994	0.975048	40.9793	52.7616	7700.96	7697.03	9540	9834.96	3.5	3.58085	7179.69	130.429	50257.8	913	7220.42	130.4	51723.6	932.77	0_33
0	33	3-month	M	509	16	0.994	0.923	0.976967	41.0797	52.862	7853.44	7620.74	10077	9730.34	3.5	3.48121	7179.69	130.429	50257.8	913	7203.35	131.088	50185.9	911.783	0_33
0	33	3-month	M	510	15	0.923	0.923	0.978887	41.1507	52.933	6574.19	7568.84	8862.65	9652.61	4	3.34249	7159.67	132.75	57277.4	1062	7185.78	131.551	48093	879.368	0_33
0	33	3-month	M	511	14	0.852	0.852	0.980806	41.2511	53.0334	6993.94	7554.46	9153.72	9602.73	3	3.17307	7235.5	137.5	43413	825	7165.32	131.641	45554.8	836.764	0_33
0	33	3-month	M	512	13	0.781	0.781	0.982726	41.3516	53.1338	6875.85	7574.07	9719.5	9570.62	3	2.98338	7235.5	137.5	43413	825	7140.57	131.293	42713.8	786.287	0_33
0	33	3-month	M	513	12	0.71	0.71	0.984645	41.452	53.2342	8161.06	7605.7	9908.78	9539.21	3	2.78598	7235.5	137.5	43413	825	7111.84	130.564	39750.3	731.513	0_33
0	33	3-month	M	514	11	0.639	0.639	0.986564	41.5524	53.3346	8514.74	7615.03	9976.04	9491.16	2.5	2.59478	6963.78	119.8	34818.9	599	7081.21	129.612	36871.7	676.964	0_33
0	33	3-month	M	515	10	0.568	0.639	0.988484	41.6234	53.4056	7449.21	7566.86	9342.43	9415.93	2	2.42309	6978.47	126.5	27913.9	506	7051.81	128.637	34281.5	627.24	0_33
0	33	3-month	M	516	9	0.497	0.568	0.990403	41.7238	53.506	8635.74	7437.74	9752.83	9313.42	2	2.28093	6978.47	126.5	27913.9	506	7026.6	127.804	32135.4	585.895	0_33
0	33	3-month	M	517	8	0.426	0.568	0.992322	41.7948	53.577	7706.91	7226.18	9094.82	9194.08	2	2.17301	6978.47	126.5	27913.9	506	7007.33	127.2	30507.6	554.643	0_33
0	33	3-month	M	518	4	0.355	0.568	0.994242	41.8658	53.648	7373.29	6956.24	9200.07	9074.39	2	2.09835	6978.47	126.5	27913.9	506	6994.22	126.824	29383.8	533.249	0_33
0	33	3-month	M	519	2	0.284	0.568	0.996161	41.9368	53.719	6679.55	6674.74	8388.82	8971.25	2	2.05163	6978.47	126.5	27913.9	506	6986.29	126.624	28682.7	520.057	0_33
0	33	3-month	M	520	1	0.213	0.568	0.998081	42.0078	53.79	5799.62	6440.28	7911.75	8897.17	2	2.02581	6978.47	126.5	27913.9	506	6982.1	126.536	28296.4	512.881	0_33
0	33	3-month	M	521	0	0.142	0.639	1	42.1082	53.8904	4729.83	6306.84	9480.66	8858.89	2	2.01469	6978.47	126.5	27913.9	506	6980.37	126.505	28130.6	509.832	0_33
0	38	3-month	M	0	0	0.142	0.284	0	0	7.0257	10932.5	12260	7340.43	7870.34	1	1.07317	6863.1	122	13726.2	244	6868.31	122.293	14749.4	262.499	0_38
0	38	3-month	M	1	1	0.213	0.213	0.003861	0.100409	7.12611	12836.2	12269.4	8562.85	7890.8	1	1.10393	6863.1	122	13726.2	244	6870.51	122.301	15180	269.909	0_38
0	38	3-month	M	2	2	0.284	0.213	0.00772201	0.171409	7.19711	12115.3	12262.8	7492.33	7932.02	1	1.16599	6863.1	122	13726.2	244	6875.03	122.273	16049.5	284.727	0_38
0	38	3-month	M	3	3	0.355	0.213	0.011583	0.242409	7.26811	13909.7	12204.6	8194.33	7993.2	1	1.25856	6863.1	122	13726.2	244	6882.12	122.144	17348.8	306.563	0_38
0	38	3-month	M	4	4	0.426	0.213	0.015444	0.313409	7.33911	12898.4	12072.4	7277.45	8070.39	1	1.37734	6863.1	122	13726.2	244	6892.12	121.853	19021	334.213	0_38
0	38	3-month	M	5	5	0.497	0.284	0.019305	0.413818	7.43952	12076.7	11876.7	8375.56	8154.66	1.5	1.51349	6905.07	132.333	20715.2	397	6905.54	121.388	20948.4	365.544	0_38
0	38	3-month	M	6	6	0.568	0.284	0.023166	0.484818	7.51052	12735.1	11667	8470.71	8233.21	2	1.65497	6926.12	117	27704.5	468	6923.16	120.798	22970	397.846	0_38
0	38	3-month	M	7	7	0.639	0.284	0.027027	0.555818	7.58152	11126.6	11518.3	8349.86	8293.48	2	1.78937	6926.12	117	27704.5	468	6945.86	120.171	24919.6	428.434	0_38
0	38	3-month	M	8	8	0.71	0.284	0.030888	0.626818	7.65252	7183.95	11502.8	8681.21	8329.67	2	1.90651	6926.12	117	27704.5	468	6974.22	119.59	26659.1	455.091	0_38
0	38	3-month	M	9	9	0.781	0.355	0.034749	0.727227	7.75293	9630.62	11659.4	9559.06	8347.08	2	1.9996	6926.12	117	27704.5	468	7007.88	119.076	28090.8	476.16	0_38
0	38	3-month	M	10	10	0.852	0.426	0.03861	0.827637	7.85334	12623.3	11976.9	7466.47	8361.64	2	2.06493	6926.12	117	27704.5	468	7045.11	118.583	29152.3	490.464	0_38
0	38	3-month	M	11	11	0.923	0.497	0.042471	0.928046	7.95375	12120.5	12397.6	7739.25	8392.04	2.5	2.10129	7226.17	124.8	36130.9	624	7083.15	118.033	29810.8	497.342	0_38
0	38	3-month	M	12	12	0.994	0.568	0.046332	1.02845	8.05416	14489.3	12841.4	7638.37	8450.3	2.5	2.11003	7226.17	124.8	36130.9	624	7119.1	117.383	30069.4	496.928	0_38
0	38	3-month	M	13	13	1.065	0.639	0.0501931	1.12886	8.15457	14040	13233.1	8560.48	8535.05	2	2.09549	7178.38	112.25	28713.5	449	7151.05	116.669	29979	490.431	0_38
0	38	3-month	M	14	14	1.136	0.71	0.0540541	1.22927	8.25498	14549.1	13521.1	9206.28	8632.98	2	2.06488	7178.38	112.25	28713.5	449	7178.61	115.988	29639.9	480.038	0_38
0	38	3-month	M	15	15	1.207	0.781	0.0579151	1.32968	8.35539	12997.3	13681.9	9180.47	8726.25	2	2.02721	7178.38	112.25	28713.5	449	7202.46	115.441	29184	468.402	0_38
0	38	3-month	M	16	16	1.278	0.852	0.0617761	1.43009	8.45579	14973.4	13713.9	9378.24	8800.03	2	1.99152	7178.38	112.25	28713.5	449	7223.43	115.07	28745.7	457.962	0_38
0	38	3-month	M	17	17	1.349	0.923	0.0656371	1.5305	8.5562	13876.8	13629.3	8155.41	8845.4	2	1.96524	7178.38	112.25	28713.5	449	7241.74	114.843	28434.7	450.454	0_38
0	38	3-month	M	18	18	1.42	0.994	0.0694981	1.63091	8.65661	14214.3	13450.4	8722.39	8856.47	1.5	1.95299	7468.22	126.667	22404.7	380	7257.05	114.695	28318.1	446.781	0_38
0	38	3-month	M	19	19	1.491	1.065	0.0733591	1.73132	8.75702	14124.8	13207.4	8711.35	8826.3	2	1.95636	7268.06	112.25	29072.2	449	7269.17	114.593	28418.5	447.209	0_38
0	38	3-month	M	20	20	1.562	1.136	0.0772201	1.83173	8.85743	12307.3	12935.5	10669.9	8746.51	2	1.97417	7268.06	112.25	29072.2	449	7278.86	114.582	28722	451.605	0_38
0	38	3-month	M	21	21	1.562	1.207	0.0810811	1.90273	8.92843	10956.7	12668	7485.44	8611.47	2	2.00319	7268.06	112.25	29072.2	449	7288.08	114.77	29188.4	459.57	0_38
0	38	3-month	M	22	22	1.633	1.278	0.0849421	2.00314	9.02884	13410.2	12428.3	10232.9	8424.19	2	2.03893	7268.06	112.25	29072.2	449	7299.57	115.272	29762.5	470.432	0_38
0	38	3-month	M	23	23	1.633	1.349	0.0888031	2.07414	9.09984	11319.3	12226.7	7217.05	8199.93	2	2.07652	7268.06	112.25	29072.2	449	7315.9	116.147	30382.8	483.186	0_38
0	38	3-month	M	24	24	1.704	1.42	0.0926641	2.17455	9.20025	11922.5	12064.8	8265.36	7964.63	2	2.11168	7268.06	112.25	29072.2	449	7338.44	117.354	30992.7	496.598	0_38
0	38	3-month	M	25	25	1.704	1.491	0.0965251	2.24555	9.27125	12664.4	11946.5	7533.4	7748.86	2.5	2.14198	7348.85	123.8	36744.3	619	7366.79	118.752	31556.4	509.526	0_38
0	38	3-month	M	26	26	1.704	1.562	0.100386	2.31655	9.34225	12498.8	11888.6	6832.83	7579.48	2.5	2.16749	7348.85	123.8	36744.3	619	7398.47	120.142	32067	521.23	0_38
0	38	3-month	M	27	27	1.775	1.633	0.104247	2.41696	9.44266	10258.8	11921.9	7059.12	7472.59	2	2.18999	7438.81	116.5	29755.2	466	7429.39	121.316	32534.7	531.366	0_38
0	38	3-month	M	28	28	1.775	1.704	0.108108	2.48796	9.51366	11708.7	12081.5	6420.88	7430.32	1.5	2.21063	7588.66	131.667	22766	395	7454.75	122.102	32956.4	539.587	0_38
0	38	3-month	M	29	29	1.846	1.775	0.111969	2.58836	9.61407	9637.81	12388.6	7475.74	7443.28	2.5	2.22767	7549.08	124	37745.4	620	7470.29	122.403	33286.5	545.082	0_38
0	38	3-month	M	30	30	1.846	1.846	0.11583	2.65936	9.68507	12243.4	12835	8861.27	7497.51	2.5	2.23629	7549.08	124	37745.4	620	7473.48	122.202	33439.5	546.574	0_38
0	38	3-month	M	31	31	1.917	1.917	0.119691	2.75977	9.78548	13153.6	13378.7	7083.95	7581.6	2.5	2.23114	7549.08	124	37745.4	620	7464.32	121.57	33333.4	542.977	0_38
0	38	3-month	M	32	32	1.917	1.988	0.123552	2.83077	9.85648	15257.2	13952.9	6592.8	7689.97	2.5	2.2101	7549.08	124	37745.4	620	7445.29	120.648	32945	534.275	0_38
0	38	3-month	M	33	33	1.917	2.059	0.127413	2.90177	9.92748	15534.5	14484.1	8368.79	7820.81	2	2.17649	7329.76	116	29319	464	7420.52	119.617	32341.2	521.994	0_38
0	38	3-month	M	34	34	1.988	2.13	0.131274	3.00218	10.0279	15590.9	14907	7947.6	7970.62	2	2.1385	7329.76	116	29319	464	7394.42	118.668	31662.4	508.908	0_38
0	38	3-month	M	35	35	1.988	2.201	0.135135	3.07318	10.0989	15289.9	15171.5	7195.38	8129.58	2	2.10624	7329.76	116	29319	464	7370.34	117.966	31074.4	498.2	0_38
0	38	3-month	M	36	36	1.988	2.272	0.138996	3.14418	10.1699	16867.1	15242.9	8822.38	8281.22	2	2.08865	7329.76	116	29319	464	7349.71	117.627	30716.2	492.582	0_38
0	38	3-month	M	37	37	1.988	2.343	0.142857	3.21518	10.2409	15541.2	15100.8	9396.9	8405.22	2	2.09139	7329.76	116	29319	464	7332.12	117.716	30669.8	493.737	0_38
0	38	3-month	M	38	38	2.059	2.414	0.146718	3.31559	10.3413	16424.8	14744.4	8385.25	8483.25	2	2.11605	7329.76	116	29319	464	7315.97	118.237	30951.2	502.09	0_38
0	38	3-month	M	39	39	2.13	2.485	0.150579	3.416	10.4417	15496.4	14201.9	8313.93	8503.69	2	2.16004	7329.76	116	29319	464	7299.57	119.128	31514.7	516.77	0_38
0	38	3-month	M	40	40	2.201	2.556	0.15444	3.51641	10.5421	16590.6	13534.6	9978.62	8464.39	2	2.21705	7329.76	116	29319	464	7281.97	120.265	32263.2	535.684	0_38
0	38	3-month	M	41	41	2.201	2.627	0.158301	3.58741	10.6131	9894.19	12827.8	8034.25	8372.83	2.5	2.27797	7272.02	125.6	36360.1	628	7263.36	121.461	33065.1	555.806	0_38
0	38	3-month	M	42	42	2.272	2.698	0.162162	3.68782	10.7135	9282.13	12168.6	8025.48	8243.95	2.5	2.33278	7195.17	126	35975.8	630	7245.05	122.501	33780.3	573.736	0_38
0	38	3-month	M	43	43	2.343	2.769	0.166023	3.78823	10.8139	11327.4	11618.3	8487.76	8097.3	2.5	2.37281	7195.17	126	35975.8	630	7229.09	123.18	34293	586.445	0_38
0	38	3-month	M	44	44	2.414	2.84	0.169884	3.88864	10.9143	10568.8	11197.6	7254.31	7953.75	2.5	2.39285	7195.17	126	35975.8	630	7218.09	123.347	34539.6	591.964	0_38
0	38	3-month	M	45	45	2.485	2.911	0.173745	3.98905	11.0148	11391.4	10889.5	8531.22	7832.48	2.5	2.39212	7195.17	126	35975.8	630	7215.28	122.936	34523.4	589.785	0_38
0	38	3-month	M	46	46	2.556	2.982	0.177606	4.08946	11.1152	10230.5	10658.9	7082.65	7748.24	2.5	2.37405	7195.17	126	35975.8	630	7224.45	121.99	34310.4	580.908	0_38
0	38	3-month	M	47	47	2.627	3.053	0.181467	4.18987	11.2156	10947.1	10477.1	6507.42	7709.12	2.5	2.34464	7195.17	126	35975.8	630	7249.45	120.662	34002.8	567.482	0_38
0	38	3-month	M	48	48	2.698	3.124	0.185328	4.29027	11.316	11362.6	10338.9	8244.86	7715.71	2	2.31033	7075.96	115	28303.8	460	7292.92	119.2	33703.2	552.228	0_38
0	38	3-month	M	49	49	2.698	3.195	0.189189	4.36127	11.387	8834.1	10265.2	7616.15	7763.01	2	2.27627	7075.96	115	28303.8	460	7354.81	117.907	33484.2	537.839	0_38
0	38	3-month	M	50	50	2.769	3.266	0.19305	4.46168	11.4874	9215.4	10294.6	7787.2	7844.93	2.5	2.24603	7379.88	112.8	36899.4	564	7431.67	117.075	33382.6	526.619	0_38
0	38	3-month	M	51	51	2.84	3.337	0.196911	4.56209	11.5878	9780.26	10465.4	8299.89	7958.76	2.5	2.22262	7696.53	108.4	38482.6	542	7517.31	116.935	33418.7	520.423	0_38
0	38	3-month	M	52	52	2.84	3.408	0.200772	4.63309	11.6588	9635.87	10797.5	7416.52	8106.94	2	2.20969	7735.79	116.25	30943.2	465	7604.86	117.609	33622.2	520.732	0_38
0	38	3-month	M	53	53	2.911	3.479	0.204633	4.7335	11.7592	9762.43	11277.7	8251.57	8295.67	2	2.21155	7735.79	116.25	30943.2	465	7688.74	119.091	34039.5	528.549	0_38
0	38	3-month	M	54	54	2.911	3.55	0.208494	4.8045	11.8302	11810.8	11857	7843.7	8530.69	2	2.23153	7735.79	116.25	30943.2	465	7765.64	121.251	34709.9	544.03	0_38
0	38	3-month	M	55	55	2.982	3.621	0.212355	4.90491	11.9306	11112.8	12460.5	8812.82	8813.22	2	2.26994	7735.79	116.25	30943.2	465	7834.15	123.857	35632.9	566.141	0_38
0	38	3-month	M	56	56	2.982	3.692	0.216216	4.97591	12.0016	16307.6	13009.6	8955	9137.58	2.5	2.32329	8040.99	134.8	40205	674	7894.02	126.623	36752.7	592.714	0_38
0	38	3-month	M	57	57	2.982	3.763	0.220077	5.04691	12.0726	17045.6	13445	9493.57	9491.13	2.5	2.38545	8040.99	134.8	40205	674	7945.75	129.274	37975.9	621.021	0_38
0	38	3-month	M	58	58	2.982	3.834	0.223938	5.11791	12.1436	12789.7	13739.2	9694.6	9856.07	2.5	2.44968	8040.99	134.8	40205	674	7991.16	131.606	39205.8	648.521	0_38
0	38	3-month	M	59	59	3.053	3.905	0.227799	5.21832	12.244	11301.6	13893.9	9744.43	10212.9	2.5	2.51004	8040.99	134.8	40205	674	8033.95	133.515	40367.7	673.283	0_38
0	38	3-month	M	60	60	3.053	3.976	0.23166	5.28932	12.315	15197.6	13926.3	12260.1	10544.4	2.5	2.56164	8040.99	134.8	40205	674	8079.74	134.986	41410.8	693.924	0_38
0	38	3-month	M	61	61	3.053	4.047	0.235521	5.36032	12.386	16946.6	13858.8	10776.3	10839.3	2.5	2.60021	8040.99	134.8	40205	674	8134.71	136.053	42296.7	709.355	0_38
0	38	3-month	M	62	62	3.053	4.118	0.239382	5.43132	12.457	12813.9	13716.6	10409.4	11093.4	3	2.62246	8046.8	141.167	48280.8	847	8203.45	136.765	42993.6	718.759	0_38
0	38	3-month	M	63	63	3.124	4.189	0.243243	5.53173	12.5574	13468.1	13532.4	12361.9	11306.3	3	2.62739	8046.8	141.167	48280.8	847	8286.83	137.173	43488.9	721.968	0_38
0	38	3-month	M	64	64	3.124	4.26	0.247104	5.60273	12.6284	13184.3	13348.3	10992.8	11476.8	2.5	2.61762	8247.95	136.6	41239.7	683	8381.52	137.335	43808.5	719.901	0_38
0	38	3-month	M	65	65	3.195	4.331	0.250965	5.70314	12.7288	12982.9	13210.8	12177.6	11597.6	2.5	2.59933	8751.28	136.8	43756.4	684	8481.39	137.318	44023.1	714.569	0_38
0	38	3-month	M	66	66	3.195	4.402	0.254826	5.77414	12.7998	11481.7	13161.2	10774.2	11655.3	2.5	2.5806	8751.28	136.8	43756.4	684	8581.02	137.206	44240.3	708.615	0_38
0	38	3-month	M	67	67	3.266	4.473	0.258687	5.87455	12.9003	13090.7	13224.6	13172.7	11636.3	2.5	2.56885	8751.28	136.8	43756.4	684	8679.25	137.08	44579.6	704.529	0_38
0	38	3-month	M	68	68	3.266	4.544	0.262548	5.94555	12.9713	11607.2	13407.3	12889.1	11537.3	2.5	2.56874	8751.28	136.8	43756.4	684	8781.35	137.03	45150.2	704.083	0_38
0	38	3-month	M	69	69	3.337	4.615	0.266409	6.04596	13.0717	15279.8	13699	11622.9	11373.8	2.5	2.58124	8751.28	136.8	43756.4	684	8898.95	137.166	46037	708.186	0_38
0	38	3-month	M	70	70	3.337	4.686	0.27027	6.11696	13.1427	11811.5	14079	11252.6	11180	2.5	2.60453	8751.28	136.8	43756.4	684	9048.04	137.63	47307.9	717.23	0_38
0	38	3-month	M	71	71	3.408	4.757	0.274131	6.21737	13.2431	17124.2	14521.3	9661.5	10998	2.5	2.63613	8751.28	136.8	43756.4	684	9246.2	138.598	49042.1	731.692	0_38
0	38	3-month	M	72	72	3.479	4.828	0.277992	6.31778	13.3435	12995.3	14995.7	9467.13	10862	3	2.67568	9447.68	134.167	56686.1	805	9509.92	140.232	51366.8	752.66	0_38
0	38	3-month	M	73	73	3.479	4.899	0.281853	6.38878	13.4145	13809.6	15466.6	10670.1	10786	3	2.72652	9447.68	134.167	56686.1	805	9851.38	142.613	54463	781.815	0_38
0	38	3-month	M	74	74	3.55	4.97	0.285714	6.48918	13.5149	17973.2	15895.9	11289.1	10765	2.5	2.79448	9618.1	140.2	48090.5	701	10274.5	145.667	58506.7	820.587	0_38
0	38	3-month	M	75	75	3.621	5.041	0.289575	6.58959	13.6153	19352.4	16249.7	11073.7	10787.2	2	2.8838	9766.84	143.75	39067.3	575	10771	149.14	63547.4	868.737	0_38
0	38	3-month	M	76	76	3.692	5.112	0.293436	6.69	13.7157	15315	16507.3	10945	10851.9	3	2.99245	11610	162.5	69659.9	975	11317.9	152.651	69389.4	923.225	0_38
0	38	3-month	M	77	77	3.692	5.183	0.297297	6.761	13.7867	15070.8	16666.5	11025.9	10981.7	3	3.1101	11610	162.5	69659.9	975	11880	155.793	75562.3	978.281	0_38
0	38	3-month	M	78	78	3.763	5.254	0.301158	6.86141	13.8871	21266.8	16741.7	10186.1	11225.2	4	3.22065	13275.4	167.75	106203	1342	12417.4	158.254	81427.9	1026.93	0_38
0	38	3-month	M	79	79	3.834	5.325	0.305019	6.96182	13.9875	14456	16754.1	11048.3	11650.5	3.5	3.30812	13848.7	161.857	96941.2	1133	12895.6	159.892	86379.7	1063.29	0_38
0	38	3-month	M	80	80	3.834	5.396	0.30888	7.03282	14.0585	14229.9	16722.8	8717.86	12333.9	3.5	3.36246	13848.7	161.857	96941.2	1133	13293.3	160.735	90032.5	1084.35	0_38
0	38	3-month	M	81	81	3.905	5.467	0.312741	7.13323	14.1589	20881.8	16657.8	10876.3	13349.7	3.5	3.38229	13848.7	161.857	96941.2	1133	13604.8	160.927	92307.9	1090.56	0_38
0	38	3-month	M	82	82	3.976	5.538	0.316602	7.23364	14.2593	15455.9	16559	18231	14754.3	3.5	3.37371	13848.7	161.857	96941.2	1133	13837.2	160.667	93391.7	1085.06	0_38
0	38	3-month	M	83	83	3.976	5.609	0.320463	7.30464	14.3303	15603.9	16416.4	9537.6	16555.3	3.5	3.34657	13848.7	161.857	96941.2	1133	14003.8	160.167	93609	1072.26	0_38
0	38	3-month	M	84	84	4.047	5.68	0.324324	7.40505	14.4308	17273.1	16212.2	18998.2	18661.3	3	3.31022	14810.9	160	88865.3	960	14119.8	159.637	93287.8	1056.47	0_38
0	38	3-month	M	85	85	4.047	5.751	0.328185	7.47605	14.5018	15087	15925.2	13068.6	20836.6	3	3.27078	14810.9	160	88865.3	960	14199.4	159.268	92669.9	1040.83	0_38
0	38	3-month	M	86	86	4.118	5.822	0.332046	7.57646	14.6022	18186.2	15537.7	22025.6	22704.3	3.5	3.23058	13757.3	150.857	96300.8	1056	14254.6	159.194	91887.3	1027.01	0_38
0	38	3-month	M	87	87	4.189	5.893	0.335907	7.67687	14.7026	15319.3	15045.3	34349.8	23833.5	3.5	3.18976	13757.3	150.857	96300.8	1056	14292.8	159.452	90988.9	1015.33	0_38
0	38	3-month	M	88	88	4.26	5.964	0.339768	7.77728	14.803	16161.6	14462.9	48890.6	23892.8	3	3.14832	14583.5	164	87500.8	984	14315.3	159.959	89984.1	1005.29	0_38
0	38	3-month	M	89	89	4.331	6.035	0.343629	7.87769	14.9034	11251.4	13823.1	31486.2	22797.2	3	3.1071	14583.5	164	87500.8	984	14316.2	160.523	88866.7	996.002	0_38
0	38	3-month	M	90	90	4.331	6.106	0.34749	7.94869	14.9744	13657.8	13167.6	15557.2	20758.3	3	3.06697	14583.5	164	87500.8	984	14284.4	160.903	87609.3	986.327	0_38
0	38	3-month	M	91	91	4.402	6.177	0.351351	8.04909	15.0748	12928	12536.3	12354.7	18203.9	3	3.02654	14583.5	164	87500.8	984	14206.8	160.857	86127.9	974.626	0_38
0	38	3-month	M	92	92	4.473	6.248	0.355212	8.1495	15.1752	11230	11959.4	10975.9	15612.9	3	2.98031	14583.5	164	87500.8	984	14068.9	160.164	84248	958.381	0_38
0	38	3-month	M	93	93	4.544	6.319	0.359073	8.24991	15.2756	10565.5	11454.1	10105.5	13357.7	3	2.9181	13730.5	159.667	82383.2	958	13853.8	158.615	81687	934.017	0_38
0	38	3-month	M	94	94	4.615	6.39	0.362934	8.35032	15.376	10529	11028	8509.79	11625.1	3	2.82728	13730.5	159.667	82383.2	958	13539.6	156.019	78094.5	897.454	0_38
0	38	3-month	M	95	95	4.686	6.461	0.366795	8.45073	15.4764	10414.2	10686.4	8992.17	10430.6	3	2.69722	13730.5	159.667	82383.2	958	13102.6	152.266	73160.6	845.473	0_38
0	38	3-month	M	96	96	4.757	6.532	0.370656	8.55114	15.5768	11528.3	10438.5	9348.38	9685.74	3	2.52491	13730.5	159.667	82383.2	958	12527.9	147.446	66776.7	777.631	0_38
0	38	3-month	M	97	97	4.828	6.603	0.374517	8.65155	15.6773	9006.5	10302.2	8737.21	9268.45	3	2.31904	13730.5	159.667	82383.2	958	11823.9	141.954	59178.9	697.713	0_38
0	38	3-month	M	98	98	4.899	6.674	0.378378	8.75196	15.7777	9248.22	10302.5	8393.74	9069.99	2	2.09962	12947.7	139.5	51790.7	558	11032.5	136.489	50974	613.608	0_38
0	38	3-month	M	99	99	4.97	6.745	0.382239	8.85237	15.8781	9111.69	10461.9	8485.69	9008.76	1	1.8921	7623.8	95.5	15247.6	191	10224.8	131.872	42996	535.149	0_38
0	38	3-month	M	100	100	5.041	6.816	0.3861	8.95278	15.9785	9598.78	10788.6	8687.09	9028.46	1	1.71832	7623.8	95.5	15247.6	191	9481.41	128.771	36037.6	470.729	0_38
0	38	3-month	M	101	101	5.112	6.887	0.389961	9.05319	16.0789	10854.8	11267.4	9122.42	9090.86	1.5	1.58867	7749.39	131	23248.2	393	8867.63	127.478	30589.4	424.421	0_38
0	38	3-month	M	102	102	5.183	6.958	0.393822	9.1536	16.1793	12446.7	11857.9	10567.6	9171.67	1.5	1.49966	7749.39	131	23248.2	393	8415.16	127.866	26721.7	395.14	0_38
0	38	3-month	M	103	103	5.183	7.029	0.397683	9.2246	16.2503	9294.07	12501.2	8353.64	9257.82	1.5	1.43771	7749.39	131	23248.2	393	8119.65	129.529	24151.8	378.056	0_38
0	38	3-month	M	104	104	5.254	7.1	0.401544	9.325	16.3507	16081.7	13136.5	9401.81	9345.43	1.5	1.38649	7749.39	131	23248.2	393	7951.68	131.988	22433.3	367.223	0_38
0	38	3-month	M	105	105	5.254	7.171	0.405405	9.396	16.4217	17774.6	13716.6	9683.4	9434.36	1.5	1.33367	7749.39	131	23248.2	393	7872.58	134.845	21150.8	357.911	0_38
0	38	3-month	M	106	106	5.254	7.242	0.409266	9.467	16.4927	9989.33	14218.6	8137.11	9521.94	1.5	1.27433	7749.39	131	23248.2	393	7847.01	137.82	20037.5	347.727	0_38
0	38	3-month	M	107	107	5.325	7.313	0.413127	9.56741	16.5931	16196.3	14643.1	10452.4	9600.22	1	1.2104	7906.35	148.5	15812.7	297	7848.81	140.731	18990.2	336.425	0_38
0	38	3-month	M	108	108	5.325	7.384	0.416988	9.63841	16.6641	17931.2	15002.1	10808.4	9658.29	1	1.14741	7906.35	148.5	15812.7	297	7861.4	143.478	18015.5	324.988	0_38
0	38	3-month	M	109	109	5.325	7.455	0.420849	9.70941	16.7351	9563	15302.5	9024.33	9686.78	1	1.09076	7906.35	148.5	15812.7	297	7875.57	146.05	17156.1	314.611	0_38
0	38	3-month	M	110	110	5.396	7.526	0.42471	9.80982	16.8355	18115.5	15534.5	10378.5	9681.05	1	1.04339	7906.35	148.5	15812.7	297	7886.84	148.533	16438.3	306.081	0_38
0	38	3-month	M	111	111	5.396	7.597	0.428571	9.88082	16.9065	20641.2	15670.4	9867.2	9639.77	1	1.00551	7906.35	148.5	15812.7	297	7893.37	151.055	15858.4	299.672	0_38
0	38	3-month	M	112	112	5.396	7.668	0.432432	9.95182	16.9775	9986.73	15670.4	7778.41	9561.79	1	0.976015	7906.35	148.5	15812.7	297	7894.61	153.688	15397.2	295.364	0_38
0	38	3-month	M	113	113	5.467	7.739	0.436293	10.0522	17.0779	19535.7	15494.3	11295.5	9444.55	1	0.954103	7906.35	148.5	15812.7	297	7890.37	156.352	15042.6	293.119	0_38
0	38	3-month	M	114	114	5.538	7.81	0.440154	10.1526	17.1783	18299	15113	10128	9286.28	1	0.939996	7906.35	148.5	15812.7	297	7880.99	158.809	14800.4	292.968	0_38
0	38	3-month	M	115	115	5.538	7.881	0.444015	10.2236	17.2493	12443.2	14518.2	8514.94	9090.79	0.5	0.934246	8000.55	202	8000.55	202	7867.34	160.749	14682.3	294.836	0_38
0	38	3-month	M	116	116	5.609	7.952	0.447876	10.3241	17.3498	16460.8	13729.8	9181.08	8869.85	1	0.936385	7788.62	160.5	15577.2	321	7850.94	161.925	14684.7	298.277	0_38
0	38	3-month	M	117	117	5.68	8.023	0.451737	10.4245	17.4502	13933.9	12797.9	8367.4	8640.89	1	0.943964	7788.62	160.5	15577.2	321	7833.63	162.255	14773	302.338	0_38
0	38	3-month	M	118	118	5.751	8.094	0.455598	10.5249	17.5506	11914.1	11798.5	8423.67	8420.89	1	0.952684	7788.62	160.5	15577.2	321	7816.96	161.799	14882.7	305.643	0_38
0	38	3-month	M	119	119	5.822	8.165	0.459459	10.6253	17.651	7387.47	10821.7	7021.16	8220.69	1	0.957396	7788.62	160.5	15577.2	321	7801.58	160.653	14934.4	306.628	0_38
0	38	3-month	M	120	120	5.822	8.236	0.46332	10.6963	17.722	11249.5	9957.34	8862.38	8043.59	1	0.953471	7788.62	160.5	15577.2	321	7787.06	158.839	14855	303.851	0_38
0	38	3-month	M	121	121	5.893	8.307	0.467181	10.7967	17.8224	7297.19	9281.82	7209.56	7888.98	1	0.938109	7788.62	160.5	15577.2	321	7772.36	156.287	14599.2	296.351	0_38
0	38	3-month	M	122	122	5.893	8.378	0.471042	10.8677	17.8934	6779.2	8848.57	9353.6	7757.98	1	0.911487	7788.62	160.5	15577.2	321	7756.83	152.93	14168.7	284.069	0_38
0	38	3-month	M	123	123	5.893	8.449	0.474903	10.9387	17.9644	7866.38	8683.03	6847.17	7655.93	1	0.877574	7788.62	160.5	15577.2	321	7741.12	148.844	13625.5	268.241	0_38
0	38	3-month	M	124	124	5.964	8.52	0.478764	11.0391	18.0648	6942	8783.21	5869	7589.89	1	0.84399	7788.62	160.5	15577.2	321	7727.45	144.353	13090.4	251.469	0_38
0	38	3-month	M	125	125	6.035	8.591	0.482625	11.1395	18.1652	8046.61	9122.85	8222.11	7562.97	0.5	0.820466	7576.69	119	7576.69	119	7718.85	139.979	12717.3	237.23	0_38
0	38	3-month	M	126	126	6.035	8.662	0.486486	11.2105	18.2362	9199.08	9658.99	6944.08	7570.53	0.5	0.816096	7576.69	119	7576.69	119	7717.54	136.27	12648.9	228.86	0_38
0	38	3-month	M	127	127	6.106	8.733	0.490347	11.3109	18.3366	10542.1	10344.2	8554.25	7602.32	0.5	0.836685	7576.69	119	7576.69	119	7723.31	133.578	12972.6	228.507	0_38
0	38	3-month	M	128	128	6.106	8.804	0.494208	11.3819	18.4076	10882.4	11136.3	7069.92	7648.37	1	0.883763	7830.99	134	15662	268	7732.76	131.928	13704.2	236.631	0_38
0	38	3-month	M	129	129	6.177	8.875	0.498069	11.4823	18.508	11680.7	12005.5	8476.27	7705.5	1	0.955484	7830.99	134	15662	268	7739.95	131.039	14802.2	252.267	0_38
0	38	3-month	M	130	130	6.177	8.946	0.501931	11.5533	18.579	13940.8	12932.3	7379.2	7779.41	1	1.04857	7830.99	134	15662	268	7738.3	130.481	16201.5	273.799	0_38
0	38	3-month	M	131	131	6.177	9.017	0.505792	11.6243	18.65	10957.9	13896.6	6815.47	7881.2	1	1.15932	7830.99	134	15662	268	7722.77	129.871	17832.5	299.587	0_38
0	38	3-month	M	132	132	6.248	9.088	0.509653	11.7247	18.7504	17337.4	14864	8710	8021.3	1	1.28305	7830.99	134	15662	268	7691.74	129.026	19618.8	328.156	0_38
0	38	3-month	M	133	133	6.248	9.159	0.513514	11.7957	18.8214	13021.9	15778	7252.81	8203.89	1.5	1.41283	7702.86	126.667	23108.6	380	7647.84	128.003	21461.7	358.041	0_38
0	38	3-month	M	134	134	6.319	9.23	0.517375	11.8961	18.9218	18139.2	16567.8	8151.53	8424.69	1.5	1.53933	7702.86	126.667	23108.6	380	7597.63	127.065	23237.6	387.724	0_38
0	38	3-month	M	135	135	6.39	9.301	0.521236	11.9966	19.0223	21390	17167.1	9240	8671.45	2	1.65251	7356.62	120.5	29426.5	482	7550.09	126.587	24822	415.883	0_38
0	38	3-month	M	136	136	6.461	9.372	0.525097	12.097	19.1227	20522.4	17540.5	8974.7	8926.86	2	1.74482	7356.62	120.5	29426.5	482	7514.39	126.932	26130.6	441.863	0_38
0	38	3-month	M	137	137	6.532	9.443	0.528958	12.1974	19.2231	16434.3	17697.8	8808.7	9171.32	2	1.81396	7356.62	120.5	29426.5	482	7497.3	128.336	27151.5	465.914	0_38
0	38	3-month	M	138	138	6.603	9.443	0.532819	12.2684	19.2941	15915.3	17690.8	9204.85	9385.84	2	1.86343	7356.62	120.5	29426.5	482	7501.29	130.803	27946	488.95	0_38
0	38	3-month	M	139	139	6.674	9.514	0.53668	12.3688	19.3945	21741.4	17593.7	11246.1	9555.19	1.5	1.9008	7283.26	121	21849.8	363	7524.02	134.071	28620.6	511.928	0_38
0	38	3-month	M	140	140	6.745	9.585	0.540541	12.4692	19.4949	14746.3	17477.9	9693.65	9670.37	2	1.93484	7706.82	150.75	30827.3	603	7559.39	137.666	29286.9	535.298	0_38
0	38	3-month	M	141	141	6.816	9.585	0.544402	12.5402	19.5659	15126.3	17393.1	9432.52	9730.27	2	1.97314	7706.82	150.75	30827.3	603	7599.87	141.02	30033.9	558.873	0_38
0	38	3-month	M	142	142	6.887	9.656	0.548263	12.6406	19.6663	17382.3	17362.5	9933.87	9741.19	2	2.02097	7706.82	150.75	30827.3	603	7638.97	143.634	30920.9	582.137	0_38
0	38	3-month	M	143	143	6.958	9.727	0.552124	12.741	19.7667	19663.2	17389.8	10315.4	9715.67	2	2.08105	7706.82	150.75	30827.3	603	7672.97	145.189	31979	604.586	0_38
0	38	3-month	M	144	144	7.029	9.798	0.555985	12.8414	19.8671	18073.9	17471.8	9654.39	9670.19	2	2.15337	7706.82	150.75	30827.3	603	7701.21	145.586	33208.2	625.789	0_38
0	38	3-month	M	145	145	7.029	9.869	0.559846	12.9124	19.9381	14214.5	17605.9	9198.32	9622.46	2	2.23465	7706.82	150.75	30827.3	603	7725.26	144.92	34565.7	645.119	0_38
0	38	3-month	M	146	146	7.1	9.94	0.563707	13.0128	20.0385	18652.1	17790.4	9852.95	9587.45	2.5	2.31819	7744.79	143	38723.9	715	7747.68	143.416	35957.9	661.501	0_38
0	38	3-month	M	147	147	7.171	10.011	0.567568	13.1132	20.1389	17270.2	18020.5	9004.1	9572.83	2.5	2.39485	7744.79	143	38723.9	715	7771.07	141.374	37252.9	673.55	0_38
0	38	3-month	M	148	148	7.242	10.082	0.571429	13.2136	20.2393	18108.4	18288.4	8221.22	9576.68	2.5	2.45528	7744.79	143	38723.9	715	7798	139.136	38313.8	680.114	0_38
0	38	3-month	M	149	149	7.313	10.153	0.57529	13.3141	20.3398	20551.8	18588	11068	9589.12	3	2.49256	7881.68	132.333	47290.1	794	7831.29	137.066	39043.3	680.934	0_38
0	38	3-month	M	150	150	7.384	10.224	0.579151	13.4145	20.4402	18577.6	18922.5	10275.1	9598.56	2.5	2.50421	7840.96	129	39204.8	645	7874.35	135.516	39416.3	677.044	0_38
0	38	3-month	M	151	151	7.455	10.295	0.583012	13.5149	20.5406	17775.2	19303.1	9237.19	9598.74	2.5	2.4927	7840.96	129	39204.8	645	7930.67	134.789	39486.3	670.646	0_38
0	38	3-month	M	152	152	7.526	10.366	0.586873	13.6153	20.641	18691.4	19738.3	9226.42	9592.19	2.5	2.46466	7840.96	129	39204.8	645	8002.37	135.079	39367.8	664.583	0_38
0	38	3-month	M	153	153	7.597	10.437	0.590734	13.7157	20.7414	20316.5	20221.5	9805.1	9588.88	2.5	2.42923	7840.96	129	39204.8	645	8088.33	136.417	39202.4	661.587	0_38
0	38	3-month	M	154	154	7.668	10.508	0.594595	13.8161	20.8418	20766.5	20721.8	9346.75	9600.61	2.5	2.39605	8093.03	133.2	40465.1	666	8183.16	138.632	39120.8	663.511	0_38
0	38	3-month	M	155	155	7.739	10.579	0.598456	13.9165	20.9422	21188	21188.1	9367.28	9635.68	2	2.37317	8536.81	141	34147.2	564	8277.67	141.339	39210.6	670.69	0_38
0	38	3-month	M	156	156	7.81	10.65	0.602317	14.0169	21.0426	22067.3	21564.8	9228.86	9695.8	2	2.36541	8536.81	141	34147.2	564	8361.15	143.98	39499.4	681.663	0_38
0	38	3-month	M	157	157	7.881	10.721	0.606178	14.1173	21.143	26755.5	21809.7	10331.2	9775.9	2.5	2.37403	8593.84	159.2	42969.2	796	8424.33	145.923	39961.4	693.578	0_38
0	38	3-month	M	158	158	7.952	10.792	0.610039	14.2177	21.2434	19559.9	21905.5	9524.41	9867.28	2.5	2.39786	8593.84	159.2	42969.2	796	8461.66	146.619	40548.4	703.272	0_38
0	38	3-month	M	159	159	7.952	10.863	0.6139	14.2887	21.3144	20886.4	21859.3	9607.35	9961.27	2.5	2.43516	8593.84	159.2	42969.2	796	8472.26	145.761	41225.1	708.624	0_38
0	38	3-month	M	160	160	8.023	10.934	0.617761	14.3891	21.4148	27595.3	21691.8	11371	10052.7	2.5	2.48452	8593.84	159.2	42969.2	796	8459.48	143.393	41983.7	709.411	0_38
0	38	3-month	M	161	161	8.094	11.005	0.621622	14.4896	21.5153	15854.1	21421.4	10012.3	10140	2	2.54413	8497.93	139	33991.7	556	8429.53	139.91	42824.4	707.124	0_38
0	38	3-month	M	162	162	8.094	11.076	0.625483	14.5606	21.5863	19973	21056	8823.07	10222.8	2.5	2.61015	8338.37	127.8	41691.9	639	8389.66	135.929	43720.3	703.927	0_38
0	38	3-month	M	163	163	8.165	11.147	0.629344	14.661	21.6867	28705.6	20594.3	10913.8	10298.3	3	2.67604	8246.66	122.167	49479.9	733	8346.47	132.102	44595.9	701.476	0_38
0	38	3-month	M	164	164	8.236	11.218	0.633205	14.7614	21.7871	16427.2	20034.1	10285.7	10359.8	3	2.73355	8246.66	122.167	49479.9	733	8304.61	128.938	45338.1	700.268	0_38
0	38	3-month	M	165	165	8.236	11.289	0.637066	14.8324	21.8581	18579	19380.5	11362.9	10398.1	3	2.77511	8246.66	122.167	49479.9	733	8266.3	126.711	45833.1	699.773	0_38
0	38	3-month	M	166	166	8.307	11.36	0.640927	14.9328	21.9585	22006.5	18647.4	10727.8	10405.9	2.5	2.79567	8316.66	124.2	41583.3	621	8231.87	125.466	45999.6	698.944	0_38
0	38	3-month	M	167	167	8.378	11.431	0.644788	15.0332	22.0589	14804.1	17851.9	9383.12	10379.9	3	2.79334	8157.21	122	48943.3	732	8200.63	125.088	45804.9	696.728	0_38
0	38	3-month	M	168	168	8.378	11.502	0.648649	15.1042	22.1299	18828.4	17008.4	11718.4	10320.5	3	2.76915	8157.21	122	48943.3	732	8171.89	125.373	45264	692.376	0_38
0	38	3-month	M	169	169	8.449	11.573	0.65251	15.2046	22.2303	16313.7	16127.6	9083.33	10228.2	3	2.72628	8157.21	122	48943.3	732	8145.19	126.087	44429.7	685.509	0_38
0	38	3-month	M	170	170	8.449	11.644	0.656371	15.2756	22.3013	14113.5	15220.8	10991.9	10101.7	2.5	2.66932	8075.43	130.6	40377.1	653	8120.06	126.983	43376.5	676.026	0_38
0	38	3-month	M	171	171	8.52	11.715	0.660232	15.376	22.4017	16599	14306.9	9636.74	9939.1	2.5	2.603	8075.43	130.6	40377.1	653	8095.37	127.819	42178.9	663.891	0_38
0	38	3-month	M	172	172	8.52	11.786	0.664093	15.447	22.4727	11952.5	13414.4	10888.3	9740.18	2.5	2.53097	8075.43	130.6	40377.1	653	8068.87	128.36	40887.9	648.878	0_38
0	38	3-month	M	173	173	8.591	11.857	0.667954	15.5474	22.5731	13264.4	12576.3	9558.61	9509.35	2.5	2.45541	8075.43	130.6	40377.1	653	8037.12	128.39	39524.9	630.531	0_38
0	38	3-month	M	174	174	8.591	11.928	0.671815	15.6184	22.6441	8549.14	11819.9	8684.17	9255.22	2.5	2.37783	8075.43	130.6	40377.1	653	7996.13	127.711	38097.5	608.418	0_38
0	38	3-month	M	175	175	8.662	11.999	0.675676	15.7188	22.7445	10832.8	11156.2	8655.72	8987.8	2.5	2.30052	8075.43	130.6	40377.1	653	7942.52	126.177	36627.3	582.592	0_38
0	38	3-month	M	176	176	8.733	12.07	0.679537	15.8192	22.8449	11147.7	10580.8	9203.72	8716.05	2	2.2275	7917.55	130	31670.2	520	7874.93	123.755	35172.3	554.049	0_38
0	38	3-month	M	177	177	8.804	12.141	0.683398	15.9196	22.9453	11279.6	10082.6	8578.11	8447.86	2	2.16385	7917.55	130	31670.2	520	7795.11	120.61	33819.8	524.835	0_38
0	38	3-month	M	178	178	8.875	12.212	0.687259	16.0201	23.0458	9316.4	9653.63	8168.92	8191.84	2	2.11379	7917.55	130	31670.2	520	7708.13	117.149	32657.6	497.724	0_38
0	38	3-month	M	179	179	8.946	12.283	0.69112	16.1205	23.1462	7387.6	9295.21	7485.27	7960.24	2	2.07864	7355.02	96.75	29420.1	387	7621.14	113.972	31736.2	475.5	0_38
0	38	3-month	M	180	180	9.017	12.283	0.694981	16.1915	23.2172	8822.53	9012.45	7878.56	7769.33	2	2.0558	7355.02	96.75	29420.1	387	7541.12	111.714	31044.6	460.081	0_38
0	38	3-month	M	181	181	9.088	12.354	0.698842	16.2919	23.3176	8414.32	8805.01	6841.95	7637.41	2	2.03966	7355.02	96.75	29420.1	387	7472.55	110.825	30514.1	451.891	0_38
0	38	3-month	M	182	182	9.088	12.425	0.702703	16.3629	23.3886	7978	8662.5	7565.69	7580.59	2	2.02367	7355.02	96.75	29420.1	387	7416.32	111.403	30046.7	449.733	0_38
0	38	3-month	M	183	183	9.159	12.496	0.706564	16.4633	23.489	9741.77	8567.08	6712.31	7608.04	2.5	2.00288	7458.3	113.8	37291.5	569	7370.32	113.163	29556.6	451.284	0_38
0	38	3-month	M	184	184	9.23	12.567	0.710425	16.5637	23.5894	8360.38	8501.76	7005.81	7717.94	2	1.97552	7397.84	121.5	29591.4	486	7331.39	115.566	29001.7	453.984	0_38
0	38	3-month	M	185	185	9.23	12.638	0.714286	16.6347	23.6604	7641.41	8459.28	7747.29	7895.52	1.5	1.94319	7267.76	130.667	21803.3	392	7297.22	118.031	28394.8	455.892	0_38
0	38	3-month	M	186	186	9.301	12.709	0.718147	16.7351	23.7608	9267.47	8445.32	8488.33	8114.41	2	1.90987	7199.31	122.25	28797.2	489	7267.34	120.114	27791.3	456.173	0_38
0	38	3-month	M	187	187	9.372	12.78	0.722008	16.8355	23.8612	8076.55	8476.85	8040.55	8341.04	2	1.88057	7199.31	122.25	28797.2	489	7242.76	121.598	27268.3	455.13	0_38
0	38	3-month	M	188	188	9.443	12.851	0.725869	16.9359	23.9616	7633	8574.71	8485.39	8541.82	2	1.86021	7199.31	122.25	28797.2	489	7224.87	122.467	26902.2	453.862	0_38
0	38	3-month	M	189	189	9.514	12.922	0.72973	17.0363	24.062	8090.89	8754.91	10660.4	8690.95	1.5	1.85261	7145.75	126	21437.2	378	7214.41	122.83	26750.3	453.702	0_38
0	38	3-month	M	190	190	9.585	12.993	0.733591	17.1367	24.1624	8591.88	9019.29	8618.32	8776.35	1.5	1.85939	7145.75	126	21437.2	378	7210.92	122.837	26833.3	455.652	0_38
0	38	3-month	M	191	191	9.656	13.064	0.737452	17.2371	24.2628	8929.53	9350.29	8802	8801.95	2	1.8794	7236.67	121.25	28946.7	485	7212.94	122.639	27128.1	460.027	0_38
0	38	3-month	M	192	192	9.727	13.135	0.741313	17.3376	24.3633	9113.43	9711.4	8508.32	8785.5	2	1.90907	7236.67	121.25	28946.7	485	7218.59	122.369	27576.3	466.489	0_38
0	38	3-month	M	193	193	9.798	13.206	0.745174	17.438	24.4637	11523.3	10054.1	10171.2	8752.28	2	1.94406	7236.67	121.25	28946.7	485	7226.36	122.142	28110.3	474.42	0_38
0	38	3-month	M	194	195	9.869	13.277	0.749035	17.5384	24.5641	10178.7	10330.6	7104.74	8726.47	2	1.98098	7236.67	121.25	28946.7	485	7235.72	122.052	28679.7	483.354	0_38
0	38	3-month	M	195	197	9.94	13.348	0.752896	17.6388	24.6645	12737.8	10507.4	8529.29	8722.8	2	2.018	7236.67	121.25	28946.7	485	7247.26	122.173	29261.2	493.14	0_38
0	38	3-month	M	196	198	9.94	13.419	0.756757	17.7098	24.7355	10505.8	10575.3	8009.89	8742.32	2	2.05383	7236.67	121.25	28946.7	485	7262.31	122.556	29841.5	503.66	0_38
0	38	3-month	M	197	199	9.94	13.49	0.760618	17.7808	24.8065	11133.6	10551.1	9218	8774.25	2	2.0861	7236.67	121.25	28946.7	485	7282.29	123.216	30391	514.397	0_38
0	38	3-month	M	198	200	9.94	13.561	0.764479	17.8518	24.8775	10774	10470.3	9867.4	8803.55	2	2.11025	7236.67	121.25	28946.7	485	7307.77	124.123	30844.6	524.096	0_38
0	38	3-month	M	199	201	9.94	13.632	0.76834	17.9228	24.9485	9383.28	10373	9520.48	8819.38	2.5	2.12029	7316.6	125	36583	625	7337.98	125.183	31110.4	530.909	0_38
0	38	3-month	M	200	203	10.011	13.703	0.772201	18.0232	25.0489	8802	10291	7505.17	8819.54	2.5	2.11079	7316.6	125	36583	625	7370.73	126.252	31099.1	532.913	0_38
0	38	3-month	M	201	204	10.011	13.774	0.776062	18.0942	25.1199	11247.1	10240.8	8672	8808.88	2	2.07872	7502.78	131.5	30011.1	526	7403.32	127.177	30753.4	528.724	0_38
0	38	3-month	M	202	205	10.011	13.845	0.779923	18.1652	25.1909	10722.2	10224.3	9062.88	8795.37	2	2.02427	7502.78	131.5	30011.1	526	7433.82	127.867	30065.4	517.959	0_38
0	38	3-month	M	203	206	10.011	13.916	0.783784	18.2362	25.2619	9112.04	10236.2	9269.7	8787.16	2	1.95047	7502.78	131.5	30011.1	526	7462.55	128.384	29077	501.456	0_38
0	38	3-month	M	204	208	10.082	13.987	0.787645	18.3366	25.3623	11052.9	10270.1	8712.06	8792.16	2	1.86275	7502.78	131.5	30011.1	526	7492.82	128.988	27876.5	481.326	0_38
0	38	3-month	M	205	210	10.153	14.058	0.791506	18.437	25.4627	10011.4	10322.3	8392	8818.6	2	1.7686	7502.78	131.5	30011.1	526	7530.26	130.1	26592.7	460.773	0_38
0	38	3-month	M	206	212	10.224	14.129	0.795367	18.5374	25.5631	9514.06	10391.2	8258.47	8873.7	1.5	1.67724	7379.9	114.667	22139.7	344	7581.03	132.158	25384	443.543	0_38
0	38	3-month	M	207	213	10.224	14.2	0.799228	18.6084	25.6341	11120.7	10475.7	9035.4	8961.24	1.5	1.59832	7379.9	114.667	22139.7	344	7649.34	135.419	24410.4	432.975	0_38
0	38	3-month	M	208	214	10.295	14.271	0.803089	18.7088	25.7345	10831.9	10575.6	8858.35	9079.76	1	1.53976	7572.89	123.5	15145.8	247	7735.6	139.8	23794.9	430.944	0_38
0	38	3-month	M	209	215	10.366	14.342	0.80695	18.8092	25.8349	10174.8	10691.4	9447.78	9223.36	1.5	1.50575	8002.86	161.333	24008.6	484	7835.79	144.85	23591.3	437.29	0_38
0	38	3-month	M	210	216	10.437	14.413	0.810811	18.9096	25.9353	10680.3	10825.3	9345.09	9384.51	1.5	1.49641	8002.86	161.333	24008.6	484	7941.99	149.887	23780.5	450.113	0_38
0	38	3-month	M	211	217	10.508	14.484	0.814672	19.0101	26.0358	11544.2	10978.9	9032.65	9556.55	1.5	1.50909	8002.86	161.333	24008.6	484	8043.6	154.203	24293.8	466.751	0_38
0	38	3-month	M	212	218	10.508	14.555	0.818533	19.0811	26.1068	9802.33	11151.7	10685.7	9734.55	1.5	1.54034	8002.86	161.333	24008.6	484	8128.97	157.258	25047	484.837	0_38
0	38	3-month	M	213	219	10.579	14.626	0.822394	19.1815	26.2072	11421.1	11339.3	9202.08	9914.72	1.5	1.58703	8611.36	169	25834.1	507	8187.36	158.783	25962.5	502.838	0_38
0	38	3-month	M	214	220	10.65	14.697	0.826255	19.2819	26.3076	12713.7	11534.2	9789.83	10092.2	1.5	1.64595	8611.36	169	25834.1	507	8211.39	158.788	26968.1	519.91	0_38
0	38	3-month	M	215	221	10.721	14.768	0.830116	19.3823	26.408	11577.4	11725.5	11064.7	10259.8	1.5	1.71277	8611.36	169	25834.1	507	8198.91	157.497	27986.7	535.412	0_38
0	38	3-month	M	216	222	10.792	14.839	0.833977	19.4827	26.5084	11366.2	11897.5	10122.5	10408.2	2	1.78155	7999.53	148.5	31998.1	594	8153.42	155.262	28931.2	548.538	0_38
0	38	3-month	M	217	223	10.863	14.91	0.837838	19.5831	26.6088	11639.1	12027.1	10786.3	10526.4	2	1.84579	7999.53	148.5	31998.1	594	8082.49	152.459	29715.7	558.342	0_38
0	38	3-month	M	218	224	10.934	14.981	0.841699	19.6835	26.7092	12617.9	12082.7	11025.8	10603.4	2	1.90023	7999.53	148.5	31998.1	594	7995.06	149.407	30279.6	564.112	0_38
0	38	3-month	M	219	225	11.005	15.052	0.84556	19.7839	26.8096	13670.9	12029.4	10435.1	10628.5	2	1.94261	7999.53	148.5	31998.1	594	7899.38	146.332	30610	565.798	0_38
0	38	3-month	M	220	226	11.076	15.123	0.849421	19.8843	26.91	14013.8	11837	12257.7	10590.7	2	1.9743	7999.53	148.5	31998.1	594	7802.14	143.376	30749	564.224	0_38
0	38	3-month	M	221	227	11.076	15.194	0.853282	19.9553	26.981	9953.73	11490.2	8857.41	10477.9	2	1.99964	7469.23	134	29876.9	536	7708.49	140.619	30783.7	560.955	0_38
0	38	3-month	M	222	228	11.147	15.265	0.857143	20.0557	27.0814	12529.7	10994.3	11001.6	10279.1	2	2.02448	7469.23	134	29876.9	536	7621.91	138.091	30819.4	557.827	0_38
0	38	3-month	M	223	229	11.218	15.336	0.861004	20.1561	27.1818	12099.1	10376	12627.5	9987.87	2	2.05429	7469.23	134	29876.9	536	7543.72	135.761	30947.5	556.331	0_38
0	38	3-month	M	224	230	11.218	15.407	0.864865	20.2271	27.2528	8923.84	9680.92	8465.74	9609.55	2	2.09215	7469.23	134	29876.9	536	7472.68	133.525	31213.4	557.004	0_38
0	38	3-month	M	225	231	11.289	15.478	0.868726	20.3276	27.3533	8682.2	8966.57	10020.8	9164.5	2	2.13711	7469.23	134	29876.9	536	7405.43	131.21	31593.4	559.034	0_38
0	38	3-month	M	226	232	11.289	15.549	0.872587	20.3986	27.4243	7976.73	8293.56	9111.67	8687.34	2	2.1836	7469.23	134	29876.9	536	7337.51	128.61	31991.6	560.265	0_38
0	38	3-month	M	227	233	11.36	15.62	0.876448	20.499	27.5247	6556.12	7715.67	6754	8220.23	2.5	2.22258	7193.69	124.8	35968.5	624	7264.47	125.531	32261.3	557.712	0_38
0	38	3-month	M	228	234	11.431	15.691	0.880309	20.5994	27.6251	5535.7	7272.41	7408.37	7803.64	2.5	2.24446	7193.69	124.8	35968.5	624	7182.41	121.853	32250.1	548.526	0_38
0	38	3-month	M	229	235	11.431	15.762	0.88417	20.6704	27.6961	7638.59	6986.33	7540.52	7468.34	2.5	2.24264	7193.69	124.8	35968.5	624	7087.85	117.563	31851.4	531.072	0_38
0	38	3-month	M	230	236	11.502	15.833	0.888031	20.7708	27.7965	5401.71	6865.32	6072.07	7230.68	2.5	2.21596	7193.69	124.8	35968.5	624	6977.6	112.777	31039.4	505.635	0_38
0	38	3-month	M	231	237	11.573	15.904	0.891892	20.8712	27.8969	5913.5	6909.14	6520.27	7092.48	2	2.16852	6776.42	96.75	27105.7	387	6849.22	107.729	29869.4	474.337	0_38
0	38	3-month	M	232	238	11.573	15.975	0.895753	20.9422	27.9679	7112.46	7115.33	6907.61	7043.13	2	2.10744	6776.42	96.75	27105.7	387	6702.29	102.723	28449.2	440.375	0_38
0	38	3-month	M	233	239	11.644	16.046	0.899614	21.0426	28.0683	6989.09	7481.07	7000.39	7062.9	2	2.03997	6776.42	96.75	27105.7	387	6540.26	98.0806	26903.1	407.019	0_38
0	38	3-month	M	234	240	11.715	16.117	0.903475	21.143	28.1687	6677.75	8001.52	7104.55	7127.02	2	1.97194	6776.42	96.75	27105.7	387	6371.82	94.1059	25350.5	376.955	0_38
0	38	3-month	M	235	241	11.786	16.188	0.907336	21.2434	28.2691	7702.64	8664.8	6486.72	7209.61	2	1.90797	5758.65	82	23034.6	328	6210.46	91.0653	23903.7	352.156	0_38
0	38	3-month	M	236	242	11.857	16.188	0.911197	21.3144	28.3401	8398.29	9447.24	8126.19	7288.76	2	1.85227	5758.65	82	23034.6	328	6071.77	89.1713	22668.5	334.005	0_38
0	38	3-month	M	237	243	11.928	16.259	0.915058	21.4148	28.4405	10815	10311.7	8052.92	7351.23	1.5	1.80862	5623.51	80.3333	16870.5	241	5968.96	88.5473	21730.1	323.277	0_38
0	38	3-month	M	238	244	11.999	16.33	0.918919	21.5152	28.5409	12928.5	11209.1	7467.39	7395.67	1.5	1.77881	5623.51	80.3333	16870.5	241	5908.91	89.1808	21125.1	319.835	0_38
0	38	3-month	M	239	245	12.07	16.401	0.92278	21.6156	28.6414	10238	12082.9	6866.62	7432.78	1.5	1.76108	5623.51	80.3333	16870.5	241	5890.48	90.8967	20820.2	322.386	0_38
0	38	3-month	M	240	246	12.141	16.472	0.926641	21.7161	28.7418	11641.6	12874	7248.2	7480.49	2	1.75028	5974.99	99.75	23900	399	5905.7	93.3862	20720.7	328.699	0_38
0	38	3-month	M	241	247	12.212	16.472	0.930502	21.7871	28.8128	19449	13529	8170.25	7555.99	2	1.74061	5974.99	99.75	23900	399	5943.2	96.2876	20715.3	336.419	0_38
0	38	3-month	M	242	248	12.283	16.472	0.934363	21.8581	28.8838	13700.7	14010.2	6462.02	7667.97	2	1.72897	5974.99	99.75	23900	399	5991.83	99.2889	20729.2	344.03	0_38
0	38	3-month	M	243	250	12.354	16.543	0.938224	21.9585	28.9842	11847.5	14306	6411.46	7812.04	1.5	1.71675	6128.29	105.667	18384.9	317	6043.26	102.201	20751.6	351.336	0_38
0	38	3-month	M	244	251	12.354	16.614	0.942085	22.0295	29.0552	19872.8	14436.1	9661.4	7971.82	1.5	1.70815	6128.29	105.667	18384.9	317	6092.69	104.972	20816.8	359.084	0_38
0	38	3-month	M	245	252	12.354	16.685	0.945946	22.1005	29.1262	15811	14443.7	8835.67	8125.11	1.5	1.70625	6128.29	105.667	18384.9	317	6138.2	107.642	20953.5	367.966	0_38
0	38	3-month	M	246	256	12.425	16.756	0.949807	22.2009	29.2266	9462.09	14379.1	7722.09	8251.47	1.5	1.70975	6128.29	105.667	18384.9	317	6179.46	110.274	21141.1	377.739	0_38
0	38	3-month	M	247	257	12.425	16.827	0.953668	22.2719	29.2976	13277.9	14279.8	8281.07	8337.54	2	1.71266	6282.85	116	25131.4	464	6216.52	112.894	21303.2	387.037	0_38
0	38	3-month	M	248	258	12.425	16.898	0.957529	22.3429	29.3686	15845.6	14160.8	9107.21	8378.31	2	1.70748	6282.85	116	25131.4	464	6249.23	115.462	21345.3	394.015	0_38
0	38	3-month	M	249	259	12.425	16.969	0.96139	22.4139	29.4396	17011.9	14019	8869.21	8375.27	2	1.68931	6282.85	116	25131.4	464	6277.24	117.884	21205.8	397.318	0_38
0	38	3-month	M	250	260	12.425	17.04	0.965251	22.4849	29.5106	13347.8	13847.7	8051.85	8333.75	1.5	1.65837	6346.61	125.333	19039.8	376	6300.42	120.056	20888.3	396.743	0_38
0	38	3-month	M	251	261	12.425	17.111	0.969112	22.5559	29.5816	12393.3	13645.8	7843.49	8260.66	1.5	1.61935	6346.61	125.333	19039.8	376	6319.31	121.91	20453.7	393.191	0_38
0	38	3-month	M	252	265	12.496	17.182	0.972973	22.6563	29.682	12426.2	13417.6	9023.26	8163.61	1.5	1.57833	6346.61	125.333	19039.8	376	6335.4	123.453	19982.7	388.065	0_38
0	38	3-month	M	253	266	12.496	17.253	0.976834	22.7273	29.753	13568.2	13165.8	8231.55	8050.72	1.5	1.53965	6346.61	125.333	19039.8	376	6351.09	124.781	19535.2	382.562	0_38
0	38	3-month	M	254	267	12.496	17.324	0.980695	22.7983	29.824	15467	12888.8	7415.18	7930.65	1.5	1.50439	6346.61	125.333	19039.8	376	6369.17	126.046	19131.7	377.289	0_38
0	38	3-month	M	255	268	12.496	17.395	0.984556	22.8693	29.895	9645.17	12586.9	7640.51	7812.35	1.5	1.47135	6346.61	125.333	19039.8	376	6391.73	127.391	18762.1	372.322	0_38
0	38	3-month	M	256	262	12.425	17.466	0.988417	22.9697	29.9954	15891.9	12272.2	7855.92	7704.37	1.5	1.43934	6346.61	125.333	19039.8	376	6418.82	128.865	18412.4	367.583	0_38
0	38	3-month	M	257	263	12.425	17.537	0.992278	23.0407	30.0664	10365.3	11974.9	7840.21	7614.64	1.5	1.40932	6346.61	125.333	19039.8	376	6447.51	130.359	18089.9	363.21	0_38
0	38	3-month	M	258	253	12.354	17.608	0.996139	23.1411	30.1668	10524.3	11739	6867.49	7550.22	1.5	1.38496	6346.61	125.333	19039.8	376	6472.21	131.622	17830.5	359.698	0_38
0	38	3-month	M	259	254	12.354	17.679	1	23.2121	30.2378	10852	11607.7	7502.83	7516.51	1	1.37107	6887.97	152.5	13775.9	305	6486.65	132.355	17683.3	357.708	0_38
0	41	3-month	M	0	253	17.75	7.668	0	0	28.4511	8207.63	7886.12	9086.91	10742.4	1.5	1.90629	9473.95	160.333	28421.8	481	9753.34	155.356	37272.7	592.186	0_41
0	41	3-month	M	1	252	17.75	7.597	0.00395257	0.071	28.5221	7673.5	7936.76	10507.3	10848.9	2	1.94073	9839.2	152.25	39356.8	609	9766.37	155.623	37996.2	604.695	0_41
0	41	3-month	M	2	251	17.679	7.526	0.00790514	0.171409	28.6225	7522.12	8045.12	11063.9	11033.5	2	2.0096	9839.2	152.25	39356.8	609	9789.16	156.231	39432.6	630.023	0_41
0	41	3-month	M	3	250	17.679	7.455	0.0118577	0.242409	28.6935	7354.64	8216.89	11964.7	11253.3	2	2.11308	9839.2	152.25	39356.8	609	9816.28	157.253	41566.4	668.503	0_41
0	41	3-month	M	4	249	17.608	7.384	0.0158103	0.342818	28.7939	7749.33	8445.92	12510.7	11471.4	2	2.25109	9839.2	152.25	39356.8	609	9841.75	158.666	44373.5	719.926	0_41
0	41	3-month	M	5	248	17.608	7.313	0.0197628	0.413818	28.8649	8128.35	8709.4	12491.8	11671.6	2	2.42206	9839.2	152.25	39356.8	609	9860.51	160.297	47800.5	782.9	0_41
0	41	3-month	M	6	247	17.537	7.242	0.0237154	0.514227	28.9653	9725.87	8974.84	9984.85	11860.3	2.5	2.62127	10157.8	177.4	50789	887	9869.22	161.869	51736.1	854.555	0_41
0	41	3-month	M	7	246	17.466	7.242	0.027668	0.585227	29.0363	11699.4	9214.78	12536.9	12055.7	3	2.84015	9841.99	169.833	59052	1019	9866.72	163.112	56001.5	930.916	0_41
0	41	3-month	M	8	245	17.395	7.242	0.0316206	0.656227	29.1073	8693.82	9421.82	11967.2	12270.7	3	3.06727	9841.99	169.833	59052	1019	9853.9	163.898	60370.6	1007.87	0_41
0	41	3-month	M	9	244	17.324	7.242	0.0355731	0.727227	29.1783	9676.25	9613.9	11789.8	12500	3.5	3.29048	9888.43	162.143	69219	1135	9833.51	164.309	64616.3	1082.3	0_41
0	41	3-month	M	10	243	17.253	7.242	0.0395257	0.798227	29.2493	8800	9826.36	12302.6	12716.8	3.5	3.49928	9888.43	162.143	69219	1135	9809.56	164.618	68554.5	1152.72	0_41
0	41	3-month	M	11	242	17.182	7.242	0.0434783	0.869227	29.3203	9369.25	10095.7	13714.1	12884.2	4	3.68613	9686.37	161.375	77491	1291	9786.65	165.195	72066.6	1219.2	0_41
0	41	3-month	M	12	241	17.111	7.242	0.0474308	0.940227	29.3913	10087.9	10442.2	15409.1	12974.9	4	3.84635	9686.37	161.375	77491	1291	9768.92	166.384	75090.6	1282.48	0_41
0	41	3-month	M	13	240	17.04	7.242	0.0513834	1.01123	29.4623	10138.5	10859.7	13713.1	12990	4	3.97698	9686.37	161.375	77491	1291	9759.21	168.391	77590.9	1342.89	0_41
0	41	3-month	M	14	239	16.969	7.242	0.055336	1.08223	29.5333	11236.2	11315.9	13705.9	12962.8	4	4.0757	9686.37	161.375	77491	1291	9758.39	171.221	79530.5	1399.37	0_41
0	41	3-month	M	15	238	16.898	7.171	0.0592885	1.18264	29.6337	11386.1	11761.3	10203.1	12944.2	4.5	4.14076	9755.36	172.444	87798.2	1552	9765.44	174.673	80868.8	1449.45	0_41
0	41	3-month	M	16	237	16.827	7.171	0.0632411	1.25364	29.7047	14471.6	12145.9	11372.8	12975.9	4.5	4.17213	9798.12	184.889	88183.1	1664	9777.96	178.4	81587.9	1490.08	0_41
0	41	3-month	M	17	236	16.756	7.171	0.0671937	1.32464	29.7757	13744.5	12433.2	12105.3	13068	4.5	4.17307	9798.12	184.889	88183.1	1664	9793.15	182.004	81730.7	1519.03	0_41
0	41	3-month	M	18	235	16.685	7.171	0.0711462	1.39564	29.8467	12901.8	12608.4	14422.3	13193.4	4	4.15058	9837.71	192.25	78701.7	1538	9808.59	185.15	81415.7	1535.94	0_41
0	41	3-month	M	19	234	16.614	7.171	0.0750988	1.46664	29.9177	11455.4	12677.2	16623.6	13302.9	4	4.1139	9837.71	192.25	78701.7	1538	9822.69	187.649	80811.4	1542.52	0_41
0	41	3-month	M	20	233	16.543	7.1	0.0790514	1.56705	30.0181	13030.2	12658.4	10333.2	13348.3	4	4.07193	9837.71	192.25	78701.7	1538	9834.51	189.491	80085.1	1541.79	0_41
0	41	3-month	M	21	232	16.472	7.1	0.083004	1.63805	30.0891	14866	12576.3	15261.2	13302	4	4.03123	9837.71	192.25	78701.7	1538	9843.44	190.814	79360.3	1537.21	0_41
0	41	3-month	M	22	231	16.401	7.1	0.0869565	1.70905	30.1601	11502.4	12456.5	15332.4	13163	4	3.99599	9837.71	192.25	78701.7	1538	9848.84	191.842	78714.3	1532.14	0_41
0	41	3-month	M	23	230	16.33	7.029	0.0909091	1.80945	30.2605	11474.3	12325.5	11841.9	12950.1	4	3.97011	9907.29	190.125	79258.3	1521	9850.01	192.796	78217.3	1529.85	0_41
0	41	3-month	M	24	229	16.259	7.029	0.0948617	1.88045	30.3315	12141.1	12212	11510.4	12689.9	4	3.95929	9907.29	190.125	79258.3	1521	9846.41	193.807	77976.2	1533.71	0_41
0	41	3-month	M	25	228	16.188	7.029	0.0988142	1.95145	30.4025	12546.6	12147.6	12482.2	12404.4	4	3.97116	9907.29	190.125	79258.3	1521	9837.99	194.862	78139.1	1546.65	0_41
0	41	3-month	M	26	227	16.117	7.029	0.102767	2.02245	30.4735	12261.7	12167	12387.7	12108.4	3.5	4.01212	9760.48	199	68323.4	1393	9825.13	195.806	78833.3	1569.98	0_41
0	41	3-month	M	27	226	16.046	7.029	0.106719	2.09345	30.5445	10658.4	12303.7	14004.5	11811.7	3.5	4.08212	9760.48	199	68323.4	1393	9808.56	196.415	80063.3	1601.86	0_41
0	41	3-month	M	28	225	15.975	6.958	0.110672	2.19386	30.6449	11097.6	12583.8	9678.13	11525.5	4	4.17053	9896.11	210.375	79168.9	1683	9789.19	196.509	81628.2	1636.68	0_41
0	41	3-month	M	29	224	15.904	6.958	0.114625	2.26486	30.7159	11868.3	13017.3	10600.7	11263.8	4.5	4.2564	9757.55	200.556	87817.9	1805	9768.33	196.069	83129.8	1666.09	0_41
0	41	3-month	M	30	223	15.833	6.958	0.118577	2.33586	30.7869	13704	13594.2	11018.1	11041.5	5	4.31418	9764.26	193.4	97642.6	1934	9747.96	195.282	84086.2	1681.63	0_41
0	41	3-month	M	31	222	15.762	6.958	0.12253	2.40686	30.8579	14219.5	14284	11081.3	10870.1	5	4.32253	9764.26	193.4	97642.6	1934	9730.93	194.49	84105	1677.79	0_41
0	41	3-month	M	32	221	15.691	6.958	0.126482	2.47786	30.9289	14498.6	15039.7	9890.08	10755	4.5	4.27182	9578.93	184	86210.4	1656	9720.53	194.052	83025.2	1653.79	0_41
0	41	3-month	M	33	220	15.62	6.958	0.130435	2.54886	30.9999	16208.7	15803.4	11387.6	10697.7	4.5	4.16666	9578.93	184	86210.4	1656	9719.58	194.195	80959.3	1613.39	0_41
0	41	3-month	M	34	219	15.549	6.887	0.134387	2.64927	31.1003	14609.5	16514.2	9099.2	10698.9	4	4.02252	9743.42	190.5	77947.4	1524	9729.55	194.92	78217.9	1562.72	0_41
0	41	3-month	M	35	218	15.478	6.887	0.13834	2.72027	31.1713	22085.8	17118.1	10690.8	10762.6	3.5	3.85864	9682.9	201.143	67780.3	1408	9750.07	196.021	75169.8	1507.68	0_41
0	41	3-month	M	36	217	15.407	6.887	0.142292	2.79127	31.2423	17719.8	17580.1	13104.5	10895	3.5	3.69155	9682.9	201.143	67780.3	1408	9779.38	197.2	72117.9	1452.3	0_41
0	41	3-month	M	37	216	15.336	6.816	0.146245	2.89168	31.3428	17407.7	17892.7	7909.96	11098.3	3.5	3.53204	9901.72	203.571	69312	1425	9815.39	198.236	69252.7	1398.91	0_41
0	41	3-month	M	38	215	15.265	6.816	0.150198	2.96268	31.4138	20423.1	18076.2	11809.8	11360	3.5	3.38683	9901.72	203.571	69312	1425	9856.96	199.124	66694.2	1349.77	0_41
0	41	3-month	M	39	214	15.194	6.745	0.15415	3.06309	31.5142	16586.4	18168.9	9503.63	11642.8	3.5	3.26244	9901.72	203.571	69312	1425	9904.49	200.098	64574.4	1308.84	0_41
0	41	3-month	M	40	213	15.123	6.745	0.158103	3.13409	31.5852	18124.6	18214.3	13524	11886.1	3	3.16796	9834.13	194	59004.8	1164	9959.5	201.526	63088.3	1282.14	0_41
0	41	3-month	M	41	212	15.052	6.674	0.162055	3.2345	31.6856	18401	18250.2	13796.5	12022.7	2.5	3.11414	9925.55	184.6	49627.7	923	10023.3	203.71	62466	1276.05	0_41
0	41	3-month	M	42	211	14.981	6.603	0.166008	3.33491	31.786	17724.2	18303.6	14096.9	12006.1	2.5	3.1091	9925.55	184.6	49627.7	923	10095.6	206.688	62875.2	1294.29	0_41
0	41	3-month	M	43	210	14.91	6.532	0.16996	3.43532	31.8864	20170.8	18388.1	13743.9	11835.1	3	3.1538	10275.4	225.833	61652.6	1355	10173.6	210.16	64324.8	1335.55	0_41
0	41	3-month	M	44	209	14.839	6.461	0.173913	3.53573	31.9868	16770.7	18502.9	11817.6	11559.7	3	3.24069	10275.4	225.833	61652.6	1355	10252.7	213.564	66640.8	1393.32	0_41
0	41	3-month	M	45	208	14.839	6.39	0.177866	3.60673	32.0578	15679.2	18634.8	8776.05	11263.9	3.5	3.3566	10428.1	223.857	72996.5	1567	10328.2	216.272	69533.9	1458.22	0_41
0	41	3-month	M	46	207	14.768	6.319	0.181818	3.70714	32.1582	20435.4	18765.2	8593	11036.2	4	3.48806	10498.4	223.375	83986.8	1787	10396.9	217.79	72717.4	1521.44	0_41
0	41	3-month	M	47	206	14.697	6.248	0.185771	3.80755	32.2586	24495.8	18882.7	11137.9	10942	3.5	3.62553	10497.4	225.429	73481.9	1578	10457.8	217.895	75997	1577.45	0_41
0	41	3-month	M	48	205	14.626	6.177	0.189723	3.90796	32.359	15984.4	18992.5	11934.9	11007.5	3.5	3.76434	10497.4	225.429	73481.9	1578	10512	216.668	79286.5	1624.74	0_41
0	41	3-month	M	49	204	14.626	6.106	0.193676	3.97896	32.43	16771.5	19111.8	8896.58	11218.7	3.5	3.90286	10497.4	225.429	73481.9	1578	10560.8	214.449	82559.3	1664.9	0_41
0	41	3-month	M	50	203	14.555	6.035	0.197628	4.07936	32.5304	19592.1	19249.9	10064.4	11530.4	4.5	4.04031	10643.7	209.333	95793.2	1884	10604.5	211.719	85792.1	1700.96	0_41
0	41	3-month	M	51	202	14.484	5.964	0.201581	4.17977	32.6308	18965.2	19386.3	11750.3	11881.5	4.5	4.17605	10569	191	95120.8	1719	10641.2	208.955	88945.1	1735.94	0_41
0	41	3-month	M	52	201	14.413	5.893	0.205534	4.28018	32.7313	19007	19464.6	14601.9	12218.6	4	4.31023	10809	199.625	86471.8	1597	10666.7	206.491	91978.3	1772.18	0_41
0	41	3-month	M	53	200	14.342	5.822	0.209486	4.38059	32.8317	21249.9	19410.5	16895.7	12515.5	4.5	4.44427	10832.9	206.889	97495.9	1862	10676.6	204.464	94874.7	1811.01	0_41
0	41	3-month	M	54	199	14.271	5.822	0.213439	4.45159	32.9027	22602.4	19170.3	9896.38	12782.5	4.5	4.57992	10832.9	206.889	97495.9	1862	10667.9	202.841	97638.8	1852.83	0_41
0	41	3-month	M	55	198	14.2	5.822	0.217391	4.52259	32.9737	22891	18745.5	10249.3	13053.8	4.5	4.7175	10832.9	206.889	97495.9	1862	10640.7	201.535	100274	1897.26	0_41
0	41	3-month	M	56	197	14.129	5.822	0.221344	4.59359	33.0447	16687.9	18201.8	13527.5	13362.7	5	4.85458	10547.4	195.6	105474	1956	10598.9	200.496	102760	1943.27	0_41
0	41	3-month	M	57	196	14.058	5.751	0.225296	4.694	33.1451	13971.1	17645.2	13424.3	13717.9	5	4.98604	10547.4	195.6	105474	1956	10549	199.735	105045	1989.36	0_41
0	41	3-month	M	58	195	13.987	5.751	0.229249	4.765	33.2161	15033.7	17178.2	14515.8	14095.7	5.5	5.10544	10366.9	194.091	114036	2135	10497.6	199.273	107058	2033.38	0_41
0	41	3-month	M	59	194	13.916	5.751	0.233202	4.836	33.2871	15699.4	16861.9	16055	14448.7	5	5.20645	10423.2	196.2	104232	1962	10450.4	199.057	108717	2072.4	0_41
0	41	3-month	M	60	193	13.845	5.751	0.237154	4.907	33.3581	17814.6	16703.4	14416.1	14722.8	5.5	5.28361	10344.7	201.727	113792	2219	10410	198.918	109938	2102.58	0_41
0	41	3-month	M	61	192	13.774	5.751	0.241107	4.978	33.4291	17295.4	16668.8	14485	14871.4	5.5	5.3323	10344.7	201.727	113792	2219	10376.3	198.585	110627	2119.39	0_41
0	41	3-month	M	62	191	13.703	5.751	0.245059	5.049	33.5001	17101	16706.5	18331.3	14864.4	5.5	5.34855	10344.7	201.727	113792	2219	10346.9	197.759	110682	2118.34	0_41
0	41	3-month	M	63	190	13.632	5.68	0.249012	5.14941	33.6005	12069.9	16766	14540.3	14693.4	5.5	5.32919	10344.7	201.727	113792	2219	10318.2	196.21	110008	2096.03	0_41
0	41	3-month	M	64	189	13.561	5.68	0.252964	5.22041	33.6715	21154.6	16806.4	14719.6	14373.9	5.5	5.27263	10344.7	201.727	113792	2219	10287	193.86	108547	2051.35	0_41
0	41	3-month	M	65	188	13.49	5.68	0.256917	5.29141	33.7425	18573.8	16797.8	15445	13942.9	5.5	5.17984	10344.7	201.727	113792	2219	10250.9	190.825	106300	1986.19	0_41
0	41	3-month	M	66	187	13.419	5.609	0.26087	5.39182	33.8429	14049.6	16719.3	13080.6	13451.6	5	5.05506	10176.7	178.7	101767	1787	10208.8	187.404	103352	1905.5	0_41
0	41	3-month	M	67	186	13.348	5.609	0.264822	5.46282	33.9139	18925.9	16553.2	11840.6	12950.1	5	4.90618	10176.7	178.7	101767	1787	10161	184.013	99872.2	1816.6	0_41
0	41	3-month	M	68	185	13.277	5.538	0.268775	5.56323	34.0143	14601.3	16279.2	11521.3	12472.2	5	4.74366	10176.7	178.7	101767	1787	10108.4	181.102	96090.3	1727.75	0_41
0	41	3-month	M	69	184	13.206	5.538	0.272727	5.63423	34.0853	17518.9	15870.8	11449.6	12026.6	4.5	4.57797	10047	175	90423.2	1575	10051.5	179.077	92235.4	1646.3	0_41
0	41	3-month	M	70	183	13.135	5.467	0.27668	5.73464	34.1857	15273.9	15301.3	12501.4	11601	4	4.41573	9929.1	169.375	79432.8	1355	9990.1	178.24	88453	1576.75	0_41
0	41	3-month	M	71	182	13.064	5.467	0.280632	5.80564	34.2567	19719	14557.1	10999.2	11176.7	4	4.25606	9929.1	169.375	79432.8	1355	9922.43	178.752	84729	1519.26	0_41
0	41	3-month	M	72	181	12.993	5.467	0.284585	5.87664	34.3277	12479.9	13650.3	13759.4	10746.6	4	4.08966	9929.1	169.375	79432.8	1355	9845.64	180.618	80874.9	1469.32	0_41
0	41	3-month	M	73	180	12.922	5.396	0.288538	5.97705	34.4281	11496.8	12623	8840.5	10325.6	4.5	3.90214	9877.27	183.333	88895.5	1650	9757.14	183.691	76601.7	1419.31	0_41
0	41	3-month	M	74	179	12.851	5.396	0.29249	6.04805	34.4991	12397.3	11539.6	7580.14	9947.81	4.5	3.68082	9877.27	183.333	88895.5	1650	9656.43	187.723	71664.3	1361.44	0_41
0	41	3-month	M	75	178	12.78	5.396	0.296443	6.11905	34.5701	10107.4	10472.4	9253.71	9654.18	3.5	3.42131	9512.03	192	66584.2	1344	9546.7	192.458	65998	1290.87	0_41
0	41	3-month	M	76	177	12.709	5.396	0.300395	6.19005	34.6411	9200.42	9486.78	10741.6	9480.33	3	3.13036	9401.83	203.167	56411	1219	9435.5	197.728	59774	1207.57	0_41
0	41	3-month	M	77	176	12.638	5.325	0.304348	6.29046	34.7415	6371	8628.61	7628.62	9447.67	3	2.82355	9401.83	203.167	56411	1219	9333.7	203.525	53344.6	1115.9	0_41
0	41	3-month	M	78	175	12.567	5.325	0.3083	6.36146	34.8125	6655.43	7919.35	8259.29	9559.91	2	2.51952	8890.57	206.25	35562.3	825	9253.18	209.988	47115.9	1022.56	0_41
0	41	3-month	M	79	174	12.496	5.325	0.312253	6.43246	34.8835	6946.3	7356.3	8935.5	9802.32	2	2.23418	8890.57	206.25	35562.3	825	9203.8	217.31	41422.2	934.02	0_41
0	41	3-month	M	80	173	12.425	5.325	0.316206	6.50346	34.9545	7669	6922.08	10424.9	10142.8	2	1.97781	8890.57	206.25	35562.3	825	9191.08	225.607	36463.7	854.959	0_41
0	41	3-month	M	81	172	12.354	5.325	0.320158	6.57446	35.0255	6178	6597.94	9941.91	10537.2	1.5	1.75587	9194.61	243.667	27583.8	731	9215.29	234.798	32323.4	788.193	0_41
0	41	3-month	M	82	171	12.283	5.325	0.324111	6.64546	35.0965	6210.12	6373.35	12035.4	10937.5	1.5	1.57187	9194.61	243.667	27583.8	731	9272.15	244.559	29031	735.74	0_41
0	41	3-month	M	83	170	12.212	5.325	0.328063	6.71646	35.1675	5396.57	6249.32	12874.1	11300.2	1.5	1.42984	9194.61	243.667	27583.8	731	9354.42	254.361	26621	699.858	0_41
0	41	3-month	M	84	169	12.141	5.254	0.332016	6.81687	35.2679	4705.75	6232.43	10066.3	11592.6	1	1.33438	9511.25	276	19022.5	552	9453.42	263.579	25142.6	683.036	0_41
0	41	3-month	M	85	168	12.07	5.254	0.335968	6.88787	35.3389	6540.43	6326.87	11806.4	11795.2	0.5	1.28845	9462.61	295	9462.61	295	9559.91	271.621	24620.3	686.848	0_41
0	41	3-month	M	86	167	11.999	5.254	0.339921	6.95887	35.4099	6321.88	6527.95	14651.5	11904.1	1	1.29064	9640.61	280.5	19281.2	561	9664.6	278.047	25001.6	710.552	0_41
0	41	3-month	M	87	166	11.928	5.254	0.343874	7.02987	35.4809	5375.07	6820.95	12783.9	11932.7	1.5	1.33432	10012.4	293	30037.3	879	9758.93	282.63	26140.7	750.707	0_41
0	41	3-month	M	88	165	11.857	5.183	0.347826	7.13027	35.5814	8550.17	7183.05	9953.58	11912.8	1.5	1.40951	10012.4	293	30037.3	879	9836.21	285.375	27834.9	802.288	0_41
0	41	3-month	M	89	164	11.786	5.183	0.351779	7.20127	35.6524	5745.58	7586.39	12572.5	11892.8	1.5	1.50618	10012.4	293	30037.3	879	9892.8	286.484	29888	860.561	0_41
0	41	3-month	M	90	163	11.715	5.112	0.355731	7.30168	35.7528	9396.91	8001.6	10942.2	11930.6	1.5	1.61657	10012.4	293	30037.3	879	9928.72	286.318	32155.9	922.429	0_41
0	41	3-month	M	91	162	11.644	5.112	0.359684	7.37268	35.8238	8243.82	8401.6	12817.8	12081.5	1.5	1.73519	10012.4	293	30037.3	879	9947.21	285.337	34543.8	986.354	0_41
0	41	3-month	M	92	161	11.573	5.041	0.363636	7.47309	35.9242	8890.57	8765.16	9270.93	12384.3	2	1.85687	9936.87	275	39747.5	1100	9953.46	284.028	36964.6	1051.04	0_41
0	41	3-month	M	93	160	11.502	5.041	0.367589	7.54409	35.9952	10561.2	9078.89	12187	12843.9	2	1.97473	9936.87	275	39747.5	1100	9953.17	282.803	39297	1113.99	0_41
0	41	3-month	M	94	159	11.431	5.041	0.371542	7.61509	36.0662	8553.71	9336.33	11988.1	13420.5	2	2.07956	9936.87	275	39747.5	1100	9951.3	281.919	41371.7	1170.81	0_41
0	41	3-month	M	95	158	11.36	4.97	0.375494	7.7155	36.1666	9393.23	9534.5	13412.7	14030	2.5	2.16137	9923.68	283.2	49618.4	1416	9951.45	281.437	42999.8	1215.98	0_41
0	41	3-month	M	96	157	11.289	4.97	0.379447	7.7865	36.2376	10664.8	9670.25	17988.4	14563	2.5	2.21225	9923.68	283.2	49618.4	1416	9955.57	281.261	44029.6	1244.62	0_41
0	41	3-month	M	97	156	11.218	4.97	0.383399	7.8575	36.3086	9556.4	9739.08	15291	14919.5	2.5	2.2294	9923.68	283.2	49618.4	1416	9964.03	281.225	44406.3	1254.51	0_41
0	41	3-month	M	98	155	11.147	4.899	0.387352	7.95791	36.409	10857.6	9737.1	19851.4	15043.5	2.5	2.21665	9923.68	283.2	49618.4	1416	9975.83	281.183	44201.7	1247.28	0_41
0	41	3-month	M	99	154	11.076	4.899	0.391304	8.02891	36.48	9693.08	9665.61	16519.2	14942.3	2	2.18368	10039	280.25	40155.8	1121	9988.89	281.056	43600	1228.15	0_41
0	41	3-month	M	100	153	11.005	4.828	0.395257	8.12932	36.5804	9349.89	9534.79	12048.8	14679.9	2	2.1433	10039	280.25	40155.8	1121	10000.6	280.829	42844.6	1204.33	0_41
0	41	3-month	M	101	152	10.934	4.828	0.399209	8.20032	36.6514	11002.4	9364.09	13312.6	14345.9	2	2.10779	10039	280.25	40155.8	1121	10008.1	280.512	42168.6	1182.82	0_41
0	41	3-month	M	102	151	10.863	4.828	0.403162	8.27132	36.7224	7819	9179.33	14597.1	14019.9	2	2.08603	10039	280.25	40155.8	1121	10009.1	280.102	41737.7	1168.61	0_41
0	41	3-month	M	103	150	10.792	4.757	0.407115	8.37173	36.8228	8663.69	9005.6	11526.8	13745.1	2	2.08174	10039	280.25	40155.8	1121	10001.3	279.568	41617.9	1163.69	0_41
0	41	3-month	M	104	149	10.721	4.757	0.411067	8.44273	36.8938	8396.77	8861.73	14913.9	13521.9	2	2.09286	10039	280.25	40155.8	1121	9983.49	278.857	41763.7	1166.73	0_41
0	41	3-month	M	105	148	10.65	4.686	0.41502	8.54314	36.9942	8941.82	8755.45	12602.9	13318	2	2.11173	10039	280.25	40155.8	1121	9954.86	277.909	42022.9	1173.31	0_41
0	41	3-month	M	106	147	10.579	4.686	0.418972	8.61414	37.0652	8707	8684.36	13560.9	13087.7	2	2.12624	10039	280.25	40155.8	1121	9915.67	276.686	42160.8	1176.68	0_41
0	41	3-month	M	107	146	10.508	4.615	0.422925	8.71455	37.1656	8614.78	8638.14	15793.9	12790.9	2.5	2.12269	9805.84	273.6	49029.2	1368	9866.97	275.175	41914.4	1169.32	0_41
0	41	3-month	M	108	145	10.437	4.544	0.426877	8.81496	37.266	7324.64	8604.2	8744.86	12408.6	2.5	2.09004	9805.84	273.6	49029.2	1368	9810.41	273.401	41076.2	1145.31	0_41
0	41	3-month	M	109	144	10.366	4.544	0.43083	8.88596	37.337	10206.5	8572.25	16579.9	11951.2	2.5	2.02415	9805.84	273.6	49029.2	1368	9747.78	271.416	39574.3	1102.63	0_41
0	41	3-month	M	110	143	10.295	4.473	0.434783	8.98637	37.4374	8845.79	8539.38	11180.1	11461.4	2	1.92964	9802.65	275.5	39210.6	1102	9680.35	269.281	37506.1	1044.02	0_41
0	41	3-month	M	111	142	10.224	4.402	0.438735	9.08678	37.5379	7613.42	8511.38	8379.68	11005.1	1.5	1.81808	9484.83	261.333	28454.5	784	9607.99	267.023	35101.1	975.982	0_41
0	41	3-month	M	112	141	10.153	4.402	0.442688	9.15778	37.6089	9073	8500.55	10983.4	10654.8	1.5	1.7034	9484.83	261.333	28454.5	784	9528.44	264.567	32629	906.073	0_41
0	41	3-month	M	113	140	10.082	4.331	0.44664	9.25818	37.7093	6857.25	8519.08	8364.5	10464.5	1.5	1.59685	9484.83	261.333	28454.5	784	9437.27	261.68	30302	840.058	0_41
0	41	3-month	M	114	139	10.011	4.331	0.450593	9.32918	37.7803	9860.47	8570.74	8892.12	10447.7	1.5	1.50414	9484.83	261.333	28454.5	784	9329.11	257.99	28221.7	780.374	0_41
0	41	3-month	M	115	138	9.94	4.26	0.454545	9.42959	37.8807	6566.07	8645.48	8129.07	10568.2	1.5	1.42539	9484.83	261.333	28454.5	784	9200.21	253.103	26385.2	726.389	0_41
0	41	3-month	M	116	137	9.869	4.26	0.458498	9.50059	37.9517	10860.1	8718.85	13354.9	10749.6	1	1.35737	9372.17	281.5	18744.3	563	9051.23	246.798	24734.4	675.984	0_41
0	41	3-month	M	117	136	9.798	4.189	0.462451	9.601	38.0521	6453.07	8758.17	10810.9	10901.3	1.5	1.29651	8755.18	238.667	26265.5	716	8888.57	239.193	23214.8	627.456	0_41
0	41	3-month	M	118	135	9.727	4.189	0.466403	9.672	38.1231	13229.8	8732.29	15958.4	10950.7	1.5	1.24147	8755.18	238.667	26265.5	716	8723.28	230.768	21819.3	580.819	0_41
0	41	3-month	M	119	134	9.656	4.118	0.470356	9.77241	38.2235	6018.21	8621.32	8761.07	10864.5	1	1.19433	8197.29	200	16394.6	400	8567.57	222.224	20601.2	538.041	0_41
0	41	3-month	M	120	133	9.585	4.118	0.474308	9.84341	38.2945	11201.9	8422.53	11511.2	10652.8	1	1.16018	8197.29	200	16394.6	400	8430.82	214.216	19658.4	502.317	0_41
0	41	3-month	M	121	132	9.514	4.047	0.478261	9.94382	38.3949	6881.94	8150.14	9216.76	10358.1	1	1.14518	8197.29	200	16394.6	400	8316.91	207.133	19094.6	476.74	0_41
0	41	3-month	M	122	131	9.443	4.047	0.482213	10.0148	38.4659	8251.6	7829.97	11351.6	10037.4	1	1.15384	8197.29	200	16394.6	400	8224.27	201.026	18975.4	463.026	0_41
0	41	3-month	M	123	130	9.372	4.047	0.486166	10.0858	38.5369	7954.83	7492.69	9681.72	9747.72	1	1.18693	8197.29	200	16394.6	400	8147.91	195.687	19297.9	460.824	0_41
0	41	3-month	M	124	129	9.301	3.976	0.490119	10.1862	38.6373	5732.6	7167.07	8204.07	9533.21	1	1.24068	8197.29	200	16394.6	400	8082.33	190.818	19985.1	467.787	0_41
0	41	3-month	M	125	128	9.23	3.976	0.494071	10.2572	38.7083	7334.2	6876.84	7520.8	9415.27	1.5	1.30791	7892.04	177	23676.1	531	8023.39	186.154	20907.6	480.276	0_41
0	41	3-month	M	126	127	9.159	3.976	0.498024	10.3282	38.7793	6375.74	6639.38	8955.32	9386.53	1.5	1.38036	7892.04	177	23676.1	531	7968.63	181.503	21922.9	494.389	0_41
0	41	3-month	M	127	126	9.088	3.905	0.501976	10.4286	38.8797	6117.27	6465.28	9052	9412.83	1.5	1.45131	7892.04	177	23676.1	531	7916.73	176.73	22916.4	506.929	0_41
0	41	3-month	M	128	125	9.017	3.905	0.505929	10.4996	38.9507	5590.8	6358.32	11301.4	9447.22	1.5	1.51777	7892.04	177	23676.1	531	7866.97	171.762	23835.3	516.26	0_41
0	41	3-month	M	129	124	8.946	3.905	0.509881	10.5706	39.0217	5808.69	6314.46	10802.8	9449.87	1.5	1.58164	7892.04	177	23676.1	531	7819.43	166.629	24707.6	522.833	0_41
0	41	3-month	M	130	123	8.875	3.834	0.513834	10.671	39.1221	6762.23	6323.01	8855.38	9404.74	2	1.64963	7888.77	167.75	31555.1	671	7775.58	161.519	25642.6	529.312	0_41
0	41	3-month	M	131	122	8.804	3.834	0.517787	10.742	39.1931	5755.43	6368.37	9883.71	9323.29	1.5	1.7319	7560.57	141.333	22681.7	424	7738.29	156.773	26809.9	540.116	0_41
0	41	3-month	M	132	121	8.733	3.763	0.521739	10.8425	39.2935	6976	6434.44	7794.88	9236.66	1.5	1.83937	7560.57	141.333	22681.7	424	7711.08	152.806	28394.2	560.311	0_41
0	41	3-month	M	133	120	8.662	3.763	0.525692	10.9135	39.3645	6911	6506.85	9187.4	9181.07	1.5	1.98021	7560.57	141.333	22681.7	424	7696.7	149.98	30537.2	594.152	0_41
0	41	3-month	M	134	119	8.591	3.763	0.529644	10.9845	39.4355	5280.73	6575.08	9239.33	9185.93	2	2.15692	7717.63	146.75	30870.5	587	7696.06	148.497	33287.9	643.787	0_41
0	41	3-month	M	135	118	8.52	3.692	0.533597	11.0849	39.5359	8052.19	6631.37	8091.31	9267.51	2.5	2.36487	7682.15	142	38410.7	710	7707.99	148.358	36577.8	708.489	0_41
0	41	3-month	M	136	117	8.449	3.692	0.537549	11.1559	39.6069	5922.82	6670.39	9591.35	9427.63	2.5	2.59291	7682.15	142	38410.7	710	7729.71	149.374	40229.6	784.648	0_41
0	41	3-month	M	137	116	8.378	3.621	0.541502	11.2563	39.7074	7299.42	6688.78	8871.5	9654.44	2.5	2.82576	7682.15	142	38410.7	710	7757.73	151.212	43995.8	866.455	0_41
0	41	3-month	M	138	115	8.307	3.55	0.545455	11.3567	39.8078	6979.18	6685.55	9847	9924.35	3.5	3.04767	7857.24	161.286	55000.7	1129	7788.5	153.456	47617.5	947.203	0_41
0	41	3-month	M	139	114	8.236	3.55	0.549407	11.4277	39.8788	6156.2	6662.72	10200.1	10206	3.5	3.24659	7857.24	161.286	55000.7	1129	7818.96	155.69	50891.8	1020.99	0_41
0	41	3-month	M	140	113	8.165	3.479	0.55336	11.5281	39.9792	6912.53	6625.26	10987.4	10467.8	4	3.41744	7858.93	161.375	62871.4	1291	7846.87	157.572	53726.5	1084.3	0_41
0	41	3-month	M	141	112	8.094	3.479	0.557312	11.5991	40.0502	6779.6	6580.64	11560.7	10687.3	3.5	3.56295	7907.18	162.571	55350.2	1138	7871.03	158.901	56155.9	1136.71	0_41
0	41	3-month	M	142	111	8.023	3.408	0.561265	11.6995	40.1506	6523.33	6537.52	11505.5	10858.2	3.5	3.69104	7907.18	162.571	55350.2	1138	7891.22	159.634	58301.2	1180.37	0_41
0	41	3-month	M	143	110	7.952	3.408	0.565217	11.7705	40.2216	6389.88	6503.19	11601.8	10990.8	3.5	3.80978	7907.18	162.571	55350.2	1138	7908.13	159.869	60290.4	1218.36	0_41
0	41	3-month	M	144	109	7.881	3.337	0.56917	11.8709	40.322	5795.5	6480.48	8698.57	11104.7	4	3.92256	7938.2	158.875	63505.6	1271	7923.07	159.801	62182.8	1252.93	0_41
0	41	3-month	M	145	108	7.81	3.337	0.573123	11.9419	40.393	6358.06	6465.84	12534.1	11216.3	4	4.02645	7938.2	158.875	63505.6	1271	7937.75	159.662	63941.1	1284.7	0_41
0	41	3-month	M	146	107	7.739	3.266	0.577075	12.0423	40.4934	6951.07	6451.14	10331.9	11328.2	4.5	4.11438	7937.13	157	71434.2	1413	7953.91	159.675	65464.8	1312.98	0_41
0	41	3-month	M	147	106	7.668	3.266	0.581028	12.1133	40.5644	6732.71	6428.48	12292	11425.6	4.5	4.17955	7937.13	157	71434.2	1413	7973.03	160.013	66655.9	1336.85	0_41
0	41	3-month	M	148	105	7.597	3.195	0.58498	12.2137	40.6648	6751.05	6396.21	10938.2	11481.9	4.5	4.21895	7937.13	157	71434.2	1413	7995.83	160.765	67470.9	1355.99	0_41
0	41	3-month	M	149	104	7.526	3.195	0.588933	12.2847	40.7358	6285	6361.76	12606.8	11469.6	4	4.23401	8019.08	160.25	64152.7	1282	8022.01	161.928	67928.5	1370.74	0_41
0	41	3-month	M	150	103	7.455	3.195	0.592885	12.3557	40.8068	5891.7	6338.86	13629.9	11373.1	4	4.2288	8019.08	160.25	64152.7	1282	8050.29	163.413	68079.7	1381.52	0_41
0	41	3-month	M	151	102	7.384	3.124	0.596838	12.4561	40.9072	5601.33	6341.2	9596.07	11197	4.5	4.20754	8134.15	167.778	73207.3	1510	8078.74	165.072	67973.4	1388.37	0_41
0	41	3-month	M	152	101	7.313	3.124	0.600791	12.5271	40.9782	6612.27	6375.52	12260.1	10967.7	4.5	4.17322	8134.15	167.778	73207.3	1510	8105.53	166.748	67639.5	1390.82	0_41
0	41	3-month	M	153	100	7.242	3.053	0.604743	12.6275	41.0786	6043.93	6438.72	9873.47	10727.2	4	4.12743	8166.04	171.25	65328.3	1370	8129.51	168.315	67091.9	1388.29	0_41
0	41	3-month	M	154	99	7.171	3.053	0.608696	12.6985	41.1496	6678.87	6519.46	10667	10522.7	4	4.07054	8166.04	171.25	65328.3	1370	8150.59	169.711	66334.5	1380.32	0_41
0	41	3-month	M	155	98	7.1	2.982	0.612648	12.799	41.25	6708.4	6603.17	8888	10394.6	4	4.00153	8166.04	171.25	65328.3	1370	8169.63	170.933	65356.2	1366.53	0_41
0	41	3-month	M	156	97	7.029	2.982	0.616601	12.87	41.321	7334.33	6677.09	9920.6	10365.5	4	3.91784	8166.04	171.25	65328.3	1370	8187.98	172.017	64124.2	1346.31	0_41
0	41	3-month	M	157	96	6.958	2.911	0.620553	12.9704	41.4214	6167.8	6732.86	8903.73	10435.4	4	3.81591	8189.01	171.875	65512.1	1375	8206.94	172.994	62589.1	1318.69	0_41
0	41	3-month	M	158	95	6.887	2.911	0.624506	13.0414	41.4924	7340.6	6766.12	11979.6	10582.2	4	3.69297	8189.01	171.875	65512.1	1375	8227.4	173.875	60710.4	1282.83	0_41
0	41	3-month	M	159	94	6.816	2.84	0.628458	13.1418	41.5929	6323.33	6774.71	9316.93	10769.4	3.5	3.54914	8281.69	178.857	57971.8	1252	8249.71	174.656	58490.8	1238.68	0_41
0	41	3-month	M	160	93	6.745	2.84	0.632411	13.2128	41.6639	7284.4	6757.37	12862.1	10956.1	3.5	3.38878	8281.69	178.857	57971.8	1252	8273.78	175.34	55999.7	1187.69	0_41
0	41	3-month	M	161	92	6.674	2.769	0.636364	13.3132	41.7643	6639.2	6714.81	10047.9	11108.3	3.5	3.22022	8281.69	178.857	57971.8	1252	8299.12	175.949	53370.3	1132.82	0_41
0	41	3-month	M	162	91	6.603	2.769	0.640316	13.3842	41.8353	7084.67	6652.38	13450.3	11204.9	2.5	3.05393	8276.38	166.6	41381.9	833	8324.78	176.522	50769.9	1077.94	0_41
0	41	3-month	M	163	90	6.532	2.698	0.644269	13.4846	41.9357	7137.7	6581.98	10522.9	11239.7	3	2.89952	8346.8	177.333	50080.8	1064	8349.4	177.08	48350.9	1026.65	0_41
0	41	3-month	M	164	89	6.461	2.627	0.648221	13.585	42.0361	5378	6520.35	10783.3	11218.5	2.5	2.76305	8442.01	180.4	42210.1	902	8371.33	177.614	46206.2	981.179	0_41
0	41	3-month	M	165	88	6.39	2.627	0.652174	13.656	42.1071	6664.11	6483.54	12081.5	11155.1	2.5	2.64523	8442.01	180.4	42210.1	902	8389.15	178.082	44342.1	941.729	0_41
0	41	3-month	M	166	87	6.319	2.556	0.656126	13.7564	42.2075	6029.45	6479.19	11332.9	11068.5	2.5	2.54157	8442.01	180.4	42210.1	902	8402.08	178.436	42681.4	906.61	0_41
0	41	3-month	M	167	86	6.248	2.485	0.660079	13.8568	42.3079	5522.9	6501.16	10176.4	10980.7	2.5	2.44419	8442.01	180.4	42210.1	902	8410.02	178.639	41095	872.986	0_41
0	41	3-month	M	168	85	6.177	2.485	0.664032	13.9278	42.3789	6906.1	6530.59	11512.3	10913.5	2.5	2.34485	8368.87	175.2	41844.4	876	8413.23	178.653	39449.9	837.921	0_41
0	41	3-month	M	169	84	6.106	2.414	0.667984	14.0282	42.4793	7997.36	6543.2	10101.8	10883	2.5	2.23798	8368.87	175.2	41844.4	876	8411.8	178.423	37657.2	799.362	0_41
0	41	3-month	M	170	83	6.035	2.343	0.671937	14.1286	42.5797	6353.33	6519.95	10218.5	10891.9	2	2.12247	8478.94	183.5	33915.8	734	8405.45	177.88	35700.6	756.752	0_41
0	41	3-month	M	171	82	5.964	2.343	0.675889	14.1996	42.6507	6962.14	6455.4	10066	10924.6	2	2.00188	8478.94	183.5	33915.8	734	8393.91	176.975	33640.6	711.186	0_41
0	41	3-month	M	172	81	5.893	2.272	0.679842	14.3001	42.7511	6315.92	6359.76	11360.3	10949.5	2	1.8829	8478.94	183.5	33915.8	734	8377.55	175.729	31591.3	665.078	0_41
0	41	3-month	M	173	80	5.822	2.201	0.683794	14.4005	42.8515	6143.79	6254.27	12897.3	10929.7	1.5	1.77295	8287.04	168.667	24861.1	506	8357.66	174.258	29681.6	621.402	0_41
0	41	3-month	M	174	79	5.751	2.13	0.687747	14.5009	42.9519	5287.5	6163.29	11206.8	10838	1.5	1.67778	8287.04	168.667	24861.1	506	8336.05	172.744	28014.9	582.806	0_41
0	41	3-month	M	175	78	5.68	2.13	0.6917	14.5719	43.0229	6648.93	6106.15	12126.7	10666	1.5	1.60006	8287.04	168.667	24861.1	506	8314.16	171.366	26641.2	550.855	0_41
0	41	3-month	M	176	77	5.609	2.059	0.695652	14.6723	43.1234	5245.12	6091.56	8348.38	10424.1	1.5	1.53922	8287.04	168.667	24861.1	506	8292.23	170.227	25553.2	525.749	0_41
0	41	3-month	M	177	76	5.538	2.059	0.699605	14.7433	43.1944	5822	6115.14	10762	10133.5	1.5	1.49262	8287.04	168.667	24861.1	506	8269.12	169.315	24704.1	506.596	0_41
0	41	3-month	M	178	75	5.467	2.059	0.703557	14.8143	43.2654	6381.06	6160.43	10228	9815.88	1.5	1.45685	8287.04	168.667	24861.1	506	8242.84	168.503	24031.8	491.883	0_41
0	41	3-month	M	179	74	5.396	1.988	0.70751	14.9147	43.3658	5570.8	6203.8	9453.8	9489.36	1.5	1.42844	8287.04	168.667	24861.1	506	8211.38	167.578	23473.1	479.84	0_41
0	41	3-month	M	180	73	5.325	1.988	0.711462	14.9857	43.4368	7454.53	6221.78	9108.89	9168.45	1	1.40356	8244.29	169	16488.6	338	8173.5	166.284	22962.8	468.511	0_41
0	41	3-month	M	181	72	5.254	1.917	0.715415	15.0861	43.5372	7617.29	6198.91	9107.29	8867.34	1.5	1.37758	8082.48	167.667	24247.4	503	8129.03	164.377	22426.1	455.746	0_41
0	41	3-month	M	182	71	5.183	1.846	0.719368	15.1865	43.6376	4957.55	6132.14	7252.05	8602.19	1.5	1.34543	8082.48	167.667	24247.4	503	8078.95	161.712	21784	439.487	0_41
0	41	3-month	M	183	70	5.112	1.846	0.72332	15.2575	43.7086	6068.35	6030.05	8898.5	8390.24	1.5	1.30302	8082.48	167.667	24247.4	503	8025.27	158.328	20975.5	418.411	0_41
0	41	3-month	M	184	69	5.041	1.775	0.727273	15.3579	43.809	6211.29	5908.27	8177.14	8248.48	1.5	1.24892	8082.48	167.667	24247.4	503	7970.85	154.506	19983.6	392.589	0_41
0	41	3-month	M	185	68	4.97	1.704	0.731225	15.4583	43.9094	6002.1	5784.2	6847.3	8190.75	1	1.18491	7774.27	136	15548.5	272	7919.05	150.755	18843.7	363.629	0_41
0	41	3-month	M	186	67	4.899	1.704	0.735178	15.5293	43.9804	4998.2	5673.51	7740.65	8224.7	1	1.11491	7774.27	136	15548.5	272	7872.96	147.697	17625.8	334.1	0_41
0	41	3-month	M	187	66	4.828	1.633	0.73913	15.6297	44.0808	5615.71	5588.57	8667.86	8348.36	1	1.04333	7774.27	136	15548.5	272	7834.48	145.893	16404.8	306.604	0_41
0	41	3-month	M	188	65	4.757	1.562	0.743083	15.7301	44.1812	5470.68	5537.84	7236.63	8546.45	1	0.974138	7774.27	136	15548.5	272	7803.63	145.677	15244.2	283.133	0_41
0	41	3-month	M	189	64	4.686	1.562	0.747036	15.8011	44.2522	4995.5	5525.33	9148.86	8789.64	1	0.911322	7774.27	136	15548.5	272	7778.63	147.045	14202.2	264.998	0_41
0	41	3-month	M	190	63	4.615	1.491	0.750988	15.9016	44.3526	5276.83	5549.93	8112.33	9037.66	1	0.859741	7774.27	136	15548.5	272	7756.62	149.665	13347.2	253.126	0_41
0	41	3-month	M	191	62	4.544	1.491	0.754941	15.9726	44.4236	5887.4	5605.63	10860.8	9248.41	0.5	0.825013	7758.87	165	7758.87	165	7734.8	152.98	12758.9	248.238	0_41
0	41	3-month	M	192	61	4.473	1.491	0.758893	16.0436	44.4946	5394.32	5681.74	11166.1	9389.14	0.5	0.811783	7758.87	165	7758.87	165	7711.58	156.372	12504.3	250.602	0_41
0	41	3-month	M	193	60	4.402	1.42	0.762846	16.144	44.595	5887.85	5763.9	8716.69	9445.4	0.5	0.821439	7758.87	165	7758.87	165	7687.08	159.319	12603.7	259.593	0_41
0	41	3-month	M	194	59	4.331	1.42	0.766798	16.215	44.666	5760.29	5835.72	10685	9423.66	1	0.851176	7582.93	165.5	15165.9	331	7663.02	161.485	13016	273.549	0_41
0	41	3-month	M	195	58	4.26	1.349	0.770751	16.3154	44.7664	5893.13	5881.34	7811.4	9346.08	1	0.895304	7582.93	165.5	15165.9	331	7642.02	162.717	13657.6	290.194	0_41
0	41	3-month	M	196	57	4.189	1.349	0.774704	16.3864	44.8374	6905.6	5889.32	9908.8	9242.31	1	0.947985	7582.93	165.5	15165.9	331	7626.66	162.983	14442.5	307.412	0_41
0	41	3-month	M	197	56	4.118	1.349	0.778656	16.4574	44.9084	6102.17	5856.72	9892.72	9141.98	1	1.00547	7582.93	165.5	15165.9	331	7618.68	162.296	15315.6	323.861	0_41
0	41	3-month	M	198	55	4.047	1.278	0.782609	16.5578	45.0089	5856.13	5790.32	7923.4	9069.52	1	1.06629	7582.93	165.5	15165.9	331	7618.6	160.687	16255.2	339.024	0_41
0	41	3-month	M	199	54	3.976	1.278	0.786561	16.6288	45.0799	5380.62	5704.17	8486	9040.97	1	1.12961	7582.93	165.5	15165.9	331	7625.66	158.216	17246.9	352.728	0_41
0	41	3-month	M	200	53	3.905	1.278	0.790514	16.6998	45.1509	5619.86	5613.44	8536.14	9061.95	1	1.19327	7582.93	165.5	15165.9	331	7638.2	155.003	18254.7	364.59	0_41
0	41	3-month	M	201	52	3.834	1.278	0.794466	16.7708	45.2219	5261.13	5528.25	9649.87	9126.95	1.5	1.25337	7701.21	143.667	23103.6	431	7654.14	151.237	19215.3	373.854	0_41
0	41	3-month	M	202	51	3.763	1.207	0.798419	16.8712	45.3223	4644.62	5450.52	8956	9220.51	1.5	1.30584	7701.21	143.667	23103.6	431	7671.5	147.159	20062.3	379.792	0_41
0	41	3-month	M	203	50	3.692	1.207	0.802372	16.9422	45.3933	6574.8	5375.85	8817.8	9321.18	1.5	1.34878	7701.21	143.667	23103.6	431	7688.83	143.032	20764.4	382.386	0_41
0	41	3-month	M	204	49	3.621	1.207	0.806324	17.0132	45.4643	5509.27	5298.61	10958.3	9406	1.5	1.38408	7701.21	143.667	23103.6	431	7705.23	139.128	21349	382.814	0_41
0	41	3-month	M	205	48	3.55	1.136	0.810277	17.1136	45.5647	4791.07	5216.97	7903.07	9456.43	1	1.41691	7672.38	133	15344.8	266	7720.21	135.74	21894.2	383.39	0_41
0	41	3-month	M	206	47	3.479	1.136	0.814229	17.1846	45.6357	5217	5134.67	11255.8	9463.55	1.5	1.45368	7773.08	123.667	23319.2	371	7733.35	133.165	22497.8	386.95	0_41
0	41	3-month	M	207	46	3.408	1.136	0.818182	17.2556	45.7067	4914.69	5059.37	10204.9	9431.25	1.5	1.49965	7773.08	123.667	23319.2	371	7744.19	131.669	23238.7	395.971	0_41
0	41	3-month	M	208	45	3.337	1.065	0.822134	17.356	45.8071	4692.93	4999.27	8656.93	9376.36	1.5	1.5572	7773.08	123.667	23319.2	371	7752.32	131.403	24152.3	411.794	0_41
0	41	3-month	M	209	44	3.266	1.065	0.826087	17.427	45.8781	5007.14	4960.83	8542.86	9323.52	1.5	1.62516	7773.08	123.667	23319.2	371	7757.6	132.33	25219.5	434.126	0_41
0	41	3-month	M	210	43	3.195	1.065	0.83004	17.498	45.9491	4821.57	4948.1	9096.86	9298.36	1.5	1.69908	7773.08	123.667	23319.2	371	7760.31	134.195	26372.1	461.01	0_41
0	41	3-month	M	211	42	3.124	1.065	0.833992	17.569	46.0201	5094.13	4963.05	9636.4	9320.99	2	1.77225	7756.81	145.75	31027.2	583	7761.06	136.573	27507.9	489.26	0_41
0	41	3-month	M	212	41	3.053	0.994	0.837945	17.6694	46.1205	4432.62	5005.88	8525.31	9402.3	2	1.83738	7756.81	145.75	31027.2	583	7760.57	138.975	28515.5	515.26	0_41
0	41	3-month	M	213	40	2.982	0.994	0.841897	17.7404	46.1915	4955.67	5074.87	9734.75	9543.03	2	1.88849	7756.81	145.75	31027.2	583	7759.3	140.962	29302.8	535.877	0_41
0	41	3-month	M	214	39	2.911	0.923	0.84585	17.8408	46.2919	4909.6	5166.78	8503.2	9732.81	2	1.92238	7756.81	145.75	31027.2	583	7757.24	142.221	29819.2	549.135	0_41
0	41	3-month	M	215	38	2.84	0.923	0.849802	17.9118	46.3629	5890	5277.97	10615.4	9950.34	2	1.93936	7756.81	145.75	31027.2	583	7753.71	142.586	30066.8	554.49	0_41
0	41	3-month	M	216	37	2.769	0.923	0.853755	17.9828	46.4339	5390.12	5405.45	10150.9	10165.1	2	1.94286	7756.81	145.75	31027.2	583	7747.52	142.02	30094	552.699	0_41
0	41	3-month	M	217	36	2.698	0.852	0.857708	18.0832	46.5343	4958.94	5546.71	9922.94	10343	2	1.93827	7756.81	145.75	31027.2	583	7737.28	140.6	29979.4	545.475	0_41
0	41	3-month	M	218	35	2.627	0.852	0.86166	18.1542	46.6053	5422.8	5698.03	12536.8	10455.6	2	1.93111	7756.81	145.75	31027.2	583	7722.07	138.511	29806.4	535.015	0_41
0	41	3-month	M	219	34	2.556	0.852	0.865613	18.2252	46.6763	6039.94	5853.15	10873.8	10488.8	1.5	1.92502	7873.41	139	23620.2	417	7701.89	136.042	29632.8	523.433	0_41
0	41	3-month	M	220	33	2.485	0.781	0.869565	18.3256	46.7767	6276.46	6003.74	10699.7	10447.6	2	1.92027	7598.15	125.25	30392.6	501	7677.85	133.55	29468.9	512.218	0_41
0	41	3-month	M	221	32	2.414	0.781	0.873518	18.3966	46.8477	6570	6141.55	10640.4	10351.3	2	1.91335	7598.15	125.25	30392.6	501	7651.75	131.4	29268.8	501.847	0_41
0	41	3-month	M	222	31	2.343	0.71	0.87747	18.4971	46.9481	6344.57	6260.73	9012.57	10223	2	1.89829	7598.15	125.25	30392.6	501	7625.29	129.875	28948.3	491.82	0_41
0	41	3-month	M	223	30	2.272	0.71	0.881423	18.5681	47.0191	5694	6358.42	10512.4	10077.8	2	1.86916	7598.15	125.25	30392.6	501	7599.38	129.13	28420.5	481.084	0_41
0	41	3-month	M	224	29	2.201	0.639	0.885375	18.6685	47.1195	6885.44	6434.39	8623.78	9917.54	2	1.82253	7598.15	125.25	30392.6	501	7573.92	129.17	27633.3	468.657	0_41
0	41	3-month	M	225	28	2.13	0.639	0.889328	18.7395	47.1905	7032.8	6490.33	11901.2	9735.2	2	1.75888	7598.15	125.25	30392.6	501	7548.01	129.889	26591.4	454.129	0_41
0	41	3-month	M	226	27	2.059	0.639	0.893281	18.8105	47.2615	6416.94	6529.87	10254.2	9525.35	1.5	1.68207	7484.95	133.667	22454.8	401	7520.25	131.123	25350.6	437.756	0_41
0	41	3-month	M	227	26	1.988	0.568	0.897233	18.9109	47.3619	6469.71	6558.33	8489.71	9293.31	1.5	1.59797	7484.95	133.667	22454.8	401	7489.11	132.684	23995.9	420.28	0_41
0	41	3-month	M	228	25	1.917	0.568	0.901186	18.9819	47.4329	6657.67	6581.23	8777	9056.38	1.5	1.51276	7484.95	133.667	22454.8	401	7453.02	134.368	22617.9	402.616	0_41
0	41	3-month	M	229	24	1.846	0.568	0.905138	19.0529	47.5039	6133.9	6602.21	8959.1	8837.27	1.5	1.43221	7484.95	133.667	22454.8	401	7410.76	135.924	21299.7	385.618	0_41
0	41	3-month	M	230	23	1.775	0.568	0.909091	19.1239	47.5749	6635.33	6621.21	7801.22	8653.71	1.5	1.36149	7484.95	133.667	22454.8	401	7361.77	137.021	20116.3	369.956	0_41
0	41	3-month	M	231	22	1.704	0.568	0.913043	19.1949	47.6459	7388.44	6634.97	7797.17	8511.58	1	1.30486	7240.17	148	14480.3	296	7306.62	137.271	19131.8	356.009	0_41
0	41	3-month	M	232	21	1.633	0.497	0.916996	19.2953	47.7464	6401.45	6639.13	8810.35	8404.99	1	1.26516	7240.17	148	14480.3	296	7247.33	136.316	18392.9	343.822	0_41
0	41	3-month	M	233	20	1.562	0.497	0.920949	19.3663	47.8174	6091.67	6630.91	8986.67	8321.68	1	1.24349	7240.17	148	14480.3	296	7187.73	133.988	17925.3	333.289	0_41
0	41	3-month	M	234	19	1.491	0.497	0.924901	19.4373	47.8884	7799	6610.92	8089.64	8249.93	1.5	1.24009	7110.26	138.667	21330.8	416	7133.52	130.443	17746	324.664	0_41
0	41	3-month	M	235	18	1.42	0.497	0.928854	19.5083	47.9594	6038.64	6583.59	7969.86	8182.24	1.5	1.2559	7110.26	138.667	21330.8	416	7091.76	126.201	17884.5	319.117	0_41
0	41	3-month	M	236	17	1.349	0.497	0.932806	19.5793	48.0304	6455.57	6556.16	7674	8114.93	1	1.2934	6811.4	102	13622.8	204	7069.47	122.032	18390.7	318.791	0_41
0	41	3-month	M	237	16	1.278	0.497	0.936759	19.6503	48.1014	6436.64	6536.54	8261.29	8045.96	1	1.35507	6811.4	102	13622.8	204	7071.31	118.71	19308.9	326.007	0_41
0	41	3-month	M	238	15	1.207	0.497	0.940711	19.7213	48.1724	6537.71	6531.01	8215.64	7973.99	1	1.44017	6811.4	102	13622.8	204	7097.5	116.762	20626.5	341.894	0_41
0	41	3-month	M	239	14	1.136	0.497	0.944664	19.7923	48.2434	6440.5	6542.61	8407.43	7900.43	1.5	1.54202	7125.93	103.667	21377.8	311	7143.11	116.316	22233	365.305	0_41
0	41	3-month	M	240	13	1.065	0.497	0.948617	19.8633	48.3144	6095.71	6570.34	7284.07	7831.83	2	1.64796	7383.1	123.5	29532.4	494	7199.61	117.127	23923.9	392.782	0_41
0	41	3-month	M	241	12	0.994	0.497	0.952569	19.9343	48.3854	6913.07	6610.66	7583.86	7781.1	2	1.74264	7383.1	123.5	29532.4	494	7257.95	118.746	25453.9	419.65	0_41
0	41	3-month	M	242	11	0.923	0.497	0.956522	20.0053	48.4564	6748.43	6659.94	7996	7765.37	2	1.81245	7383.1	123.5	29532.4	494	7311.55	120.736	26609.2	441.606	0_41
0	41	3-month	M	243	10	0.852	0.497	0.960474	20.0763	48.5274	6726	6717.5	7263.79	7800.75	2	1.84913	7383.1	123.5	29532.4	494	7357.8	122.813	27263	455.943	0_41
0	41	3-month	M	244	9	0.781	0.497	0.964427	20.1473	48.5984	6688.36	6787.59	6970.64	7895.99	2	1.85107	7383.1	123.5	29532.4	494	7397.51	124.87	27394	461.977	0_41
0	41	3-month	M	245	8	0.71	0.497	0.968379	20.2183	48.6694	7001.62	6878.13	7566	8048.18	2	1.82275	7383.1	123.5	29532.4	494	7432.92	126.905	27072.5	460.732	0_41
0	41	3-month	M	246	7	0.639	0.497	0.972332	20.2893	48.7404	6697.18	6997.28	8478.27	8242.87	2	1.77298	7383.1	123.5	29532.4	494	7465.74	128.913	26431.5	454.291	0_41
0	41	3-month	M	247	6	0.568	0.497	0.976285	20.3603	48.8114	5854.8	7148.42	8350.6	8459.03	1.5	1.71268	7586.69	136.667	22760.1	410	7496.21	130.838	25630.4	445.092	0_41
0	41	3-month	M	248	5	0.497	0.497	0.980237	20.4313	48.8824	7693.62	7327.26	9807.88	8676.23	1.5	1.6524	7586.69	136.667	22760.1	410	7523.25	132.57	24820.5	435.369	0_41
0	41	3-month	M	249	4	0.426	0.497	0.98419	20.5023	48.9534	8686	7521.54	8922.07	8879.79	1.5	1.60017	7586.69	136.667	22760.1	410	7545.46	134.002	24115.7	426.753	0_41
0	41	3-month	M	250	3	0.355	0.426	0.988142	20.6027	49.0538	6423.5	7713.41	8214.17	9060.48	1.5	1.56026	7586.69	136.667	22760.1	410	7562.03	135.072	23575.9	420.102	0_41
0	41	3-month	M	251	2	0.284	0.426	0.992095	20.6737	49.1248	8997.2	7882.51	9201.8	9210.56	1.5	1.53328	7586.69	136.667	22760.1	410	7573.11	135.789	23210.8	415.587	0_41
0	41	3-month	M	252	1	0.213	0.426	0.996047	20.7447	49.1958	7151.5	8009.05	9984.25	9320.37	1.5	1.51746	7586.69	136.667	22760.1	410	7579.57	136.207	22996.6	412.934	0_41
0	41	3-month	M	253	0	0.142	0.497	1	20.8451	49.2962	9309.59	8076.92	9855.82	9379.05	1.5	1.51037	7586.69	136.667	22760.1	410	7582.47	136.394	22900.5	411.741	0_41
0	43	3-month	M	0	204	6.461	0.142	0	0	9.61518	23065.6	23108.8	10072.6	10083.3	1.5	1.76485	8534.43	94.3333	25603.3	283	8536.75	94.0337	30134.3	331.756	0_43
0	43	3-month	M	1	202	6.39	0.213	0.00512821	0.100409	9.71559	21852.8	23231	10728.5	10073.1	1.5	1.7946	8534.43	94.3333	25603.3	283	8537.53	94.0066	30645.9	337.253	0_43
0	43	3-month	M	2	203	6.39	0.284	0.0102564	0.171409	9.78659	23765.3	23481.8	8747.71	10056.6	2	1.84984	8537.15	93.75	34148.6	375	8539.2	93.9603	31597	347.473	0_43
0	43	3-month	M	3	200	6.319	0.355	0.0153846	0.271818	9.887	23524.3	23865	11346.1	10040.9	2	1.92389	8537.15	93.75	34148.6	375	8542	93.9097	32875.1	361.224	0_43
0	43	3-month	M	4	201	6.319	0.426	0.0205128	0.342818	9.958	21880.8	24370.2	9860.91	10035.6	2	2.01003	8537.15	93.75	34148.6	375	8546.12	93.8751	34366.3	377.333	0_43
0	43	3-month	M	5	199	6.248	0.497	0.025641	0.443227	10.0584	23849.4	24959.4	9232.27	10050.5	2	2.10284	8537.15	93.75	34148.6	375	8551.72	93.8821	35979.3	394.915	0_43
0	43	3-month	M	6	198	6.177	0.568	0.0307692	0.543637	10.1588	26375.5	25568.1	9573.47	10092.1	2	2.19832	8537.15	93.75	34148.6	375	8558.81	93.9632	37646.2	413.404	0_43
0	43	3-month	M	7	197	6.106	0.568	0.0358974	0.614637	10.2298	28662.9	26114.8	10787.8	10162.1	2.5	2.29302	8582.3	93.6	42911.5	468	8567.34	94.1539	39308.3	432.366	0_43
0	43	3-month	M	8	196	6.035	0.639	0.0410256	0.715046	10.3302	27615.7	26515.9	9808.31	10255.2	2.5	2.38351	8582.3	93.6	42911.5	468	8577.29	94.4852	40907.1	451.348	0_43
0	43	3-month	M	9	195	5.964	0.639	0.0461538	0.786046	10.4012	28007.5	26698.9	10644.2	10359.3	2.5	2.46627	8582.3	93.6	42911.5	468	8588.73	94.9703	42382.9	469.785	0_43
0	43	3-month	M	10	194	5.893	0.639	0.0512821	0.857046	10.4722	26243.1	26610.6	10079.7	10455.3	2.5	2.53819	8582.3	93.6	42911.5	468	8601.78	95.5999	43683	487.073	0_43
0	43	3-month	M	11	193	5.822	0.639	0.0564103	0.928046	10.5432	27679.2	26223.7	10834.5	10518.6	2.5	2.59757	8582.3	93.6	42911.5	468	8616.42	96.3565	44778.4	502.868	0_43
0	43	3-month	M	12	192	5.751	0.639	0.0615385	0.999046	10.6142	28788.1	25553.6	10431.8	10524.5	3	2.64563	8641.58	102.167	51849.5	613	8632.34	97.2515	45688.8	517.599	0_43
0	43	3-month	M	13	191	5.68	0.639	0.0666667	1.07005	10.6852	29048.7	24677.4	11667.5	10457.4	3	2.68777	8641.58	102.167	51849.5	613	8648.92	98.3635	46504.9	532.938	0_43
0	43	3-month	M	14	190	5.609	0.639	0.0717949	1.14105	10.7562	23669.3	23742.4	12491.7	10321.5	2.5	2.73325	8694.62	95.4	43473.1	477	8665.4	99.8421	47383.5	551.723	0_43
0	43	3-month	M	15	189	5.538	0.639	0.0769231	1.21205	10.8272	13830	22946.3	8749.97	10146.4	2.5	2.79222	8694.62	95.4	43473.1	477	8681.08	101.855	48497.1	576.993	0_43
0	43	3-month	M	16	188	5.467	0.71	0.0820513	1.31245	10.9276	28176	22484.4	10632.1	9979.41	2.5	2.87082	8694.62	95.4	43473.1	477	8695.5	104.496	49948.7	610.402	0_43
0	43	3-month	M	17	187	5.396	0.71	0.0871795	1.38345	10.9986	12028	22484.6	7577.62	9868.22	2.5	2.9666	8694.62	95.4	43473.1	477	8708.46	107.711	51693.5	650.825	0_43
0	43	3-month	M	18	184	5.325	0.781	0.0923077	1.48386	11.099	14445.6	22962.4	7744.6	9841.56	3.5	3.06722	8743.88	122.143	61207.1	855	8720.04	111.301	53515	694.093	0_43
0	43	3-month	M	19	185	5.325	0.852	0.0974359	1.55486	11.17	28654.8	23820.7	10822.5	9899.63	3.5	3.15337	8743.88	122.143	61207.1	855	8730.5	115.011	55076.9	734.157	0_43
0	43	3-month	M	20	186	5.325	0.923	0.102564	1.62586	11.241	30198.3	24897.3	11069.4	10019.1	3.5	3.20455	8743.88	122.143	61207.1	855	8740.35	118.662	56022.8	765.064	0_43
0	43	3-month	M	21	181	5.254	0.994	0.107692	1.72627	11.3415	24683.7	26029.9	10018.9	10168.4	3.5	3.20515	8743.88	122.143	61207.1	855	8750.17	122.224	56082.5	782.778	0_43
0	43	3-month	M	22	182	5.254	1.065	0.112821	1.79727	11.4125	30239.4	27100.7	10783.2	10321.9	3.5	3.14868	8743.88	122.143	61207.1	855	8760.52	125.801	55144.9	786.086	0_43
0	43	3-month	M	23	161	5.183	1.136	0.117949	1.89768	11.5129	22384.7	28040.7	8988.69	10467.4	3.5	3.03935	8743.88	122.143	61207.1	855	8771.57	129.522	53283.6	776.496	0_43
0	43	3-month	M	24	162	5.183	1.207	0.123077	1.96868	11.5839	30672.2	28803.3	11866.2	10602.5	3	2.89102	8798.21	128.667	52789.3	772	8782.89	133.422	50738.6	757.481	0_43
0	43	3-month	M	25	163	5.183	1.278	0.128205	2.03968	11.6549	32850.3	29338.2	10661.5	10729	2.5	2.72415	8796.05	141.6	43980.3	708	8793.22	137.377	47861.8	733.496	0_43
0	43	3-month	M	26	164	5.183	1.349	0.133333	2.11068	11.7259	31495.6	29586.2	10736.8	10845.4	2.5	2.56107	8796.05	141.6	43980.3	708	8800.64	141.126	45036.1	709.026	0_43
0	43	3-month	M	27	165	5.183	1.42	0.138462	2.18168	11.7969	31301.3	29497.1	10337.3	10944.8	2	2.42074	8858.73	154	35434.9	616	8802.93	144.377	42584.7	687.72	0_43
0	43	3-month	M	28	166	5.183	1.491	0.14359	2.25268	11.8679	31246.3	29054.5	11343.8	11015.3	2	2.31421	8858.73	154	35434.9	616	8798.33	146.935	40695	671.722	0_43
0	43	3-month	M	29	167	5.183	1.562	0.148718	2.32368	11.9389	29522.8	28292.7	12052.2	11046	2	2.24246	8858.73	154	35434.9	616	8786.19	148.777	39383.5	661.343	0_43
0	43	3-month	M	30	168	5.183	1.633	0.153846	2.39468	12.0099	28908.7	27296.3	11304.5	11033.3	2	2.19752	8858.73	154	35434.9	616	8767.42	150.067	38516.1	655.247	0_43
0	43	3-month	M	31	169	5.183	1.704	0.158974	2.46568	12.0809	26907.2	26177.9	11568.6	10984.3	2.5	2.16643	8678.22	143.6	43391.1	718	8744.29	151.076	37876.6	651.148	0_43
0	43	3-month	M	32	170	5.183	1.775	0.164103	2.53668	12.1519	22356.3	25046.6	10981.7	10913.5	2.5	2.13648	8678.22	143.6	43391.1	718	8719.75	152.09	37255.4	646.813	0_43
0	43	3-month	M	33	171	5.183	1.846	0.169231	2.60768	12.2229	21188.8	23973	9409.75	10832.5	2	2.09934	8657.05	156.25	34628.2	625	8696.35	153.336	36517.5	640.917	0_43
0	43	3-month	M	34	172	5.183	1.917	0.174359	2.67868	12.2939	19226.4	22972.7	9056.31	10741	2	2.05291	8657.05	156.25	34628.2	625	8675.68	154.969	35632.1	633.573	0_43
0	43	3-month	M	35	155	5.112	1.988	0.179487	2.77909	12.3943	28937.5	22018.1	13429.3	10626.4	2	2.0005	8657.05	156.25	34628.2	625	8658.24	157.108	34657.9	626.278	0_43
0	43	3-month	M	36	156	5.112	2.059	0.184615	2.85009	12.4653	22094.9	21073.9	11104.2	10474.5	2	1.94853	8657.05	156.25	34628.2	625	8643.79	159.86	33704.7	621.373	0_43
0	43	3-month	M	37	157	5.112	2.13	0.189744	2.92109	12.5363	18853.5	20132.7	11040.5	10283.5	2	1.90354	8657.05	156.25	34628.2	625	8631.85	163.287	32883.5	621.063	0_43
0	43	3-month	M	38	158	5.112	2.201	0.194872	2.99209	12.6073	18747.7	19227.7	9268.21	10071.1	1.5	1.86926	8563.4	160	25690.2	480	8621.8	167.349	32256.4	626.192	0_43
0	43	3-month	M	39	159	5.112	2.272	0.2	3.06309	12.6783	16619.2	18415	9345.62	9868.99	1.5	1.84415	8563.4	160	25690.2	480	8612.63	171.837	31794.2	635.207	0_43
0	43	3-month	M	40	160	5.112	2.343	0.205128	3.13409	12.7493	15737.6	17739.7	8663.39	9708.34	2	1.8206	8626.99	190.25	34507.9	761	8602.71	176.396	31362.2	643.938	0_43
0	43	3-month	M	41	149	5.041	2.414	0.210256	3.2345	12.8497	15883.8	17207.8	9303.54	9606.44	2	1.78686	8626.99	190.25	34507.9	761	8589.85	180.615	30751.8	646.625	0_43
0	43	3-month	M	42	150	5.041	2.485	0.215385	3.3055	12.9207	17055.3	16782.9	9471.6	9561.85	2	1.73145	8626.99	190.25	34507.9	761	8572.08	184.159	29760	638.01	0_43
0	43	3-month	M	43	151	5.041	2.556	0.220513	3.3765	12.9917	17849.2	16404.5	9646.5	9559.46	2	1.64848	8626.99	190.25	34507.9	761	8548.53	186.862	28282.3	615.572	0_43
0	43	3-month	M	44	152	5.041	2.627	0.225641	3.4475	13.0627	17420.8	16018.4	10406.5	9580.87	2	1.54094	8626.99	190.25	34507.9	761	8520.12	188.743	26371.2	580.759	0_43
0	43	3-month	M	45	153	5.041	2.698	0.230769	3.5185	13.1337	15521.4	15599.5	8963.31	9613.4	1	1.42014	8386.94	191.5	16773.9	383	8489.48	189.945	24226.7	538.537	0_43
0	43	3-month	M	46	154	5.041	2.769	0.235897	3.5895	13.2047	15165.8	15157.5	9302.06	9653.92	1	1.30142	8386.94	191.5	16773.9	383	8460.09	190.665	22120.2	495.487	0_43
0	43	3-month	M	47	137	4.97	2.84	0.241026	3.68991	13.3051	13648.3	14725.9	10487.2	9707.36	1	1.19848	8386.94	191.5	16773.9	383	8435.02	191.083	20294.3	457.461	0_43
0	43	3-month	M	48	138	4.97	2.911	0.246154	3.76091	13.3761	13493.6	14342.7	9256.5	9782.03	1	1.11921	8386.94	191.5	16773.9	383	8416.07	191.346	18888.7	427.913	0_43
0	43	3-month	M	49	139	4.97	2.982	0.251282	3.83191	13.4471	13691.7	14035.2	9460	9883.96	1	1.06448	8386.94	191.5	16773.9	383	8403.63	191.59	17919.4	407.496	0_43
0	43	3-month	M	50	140	4.97	3.053	0.25641	3.90291	13.5181	13674.4	13813.7	9477.76	10011.5	1	1.02974	8386.94	191.5	16773.9	383	8397.21	191.978	17306.4	394.739	0_43
0	43	3-month	M	51	141	4.97	3.124	0.261538	3.97391	13.5891	13699.7	13673.6	10380.5	10152.7	1	1.0077	8386.94	191.5	16773.9	383	8396.26	192.759	16922.8	387.176	0_43
0	43	3-month	M	52	142	4.97	3.195	0.266667	4.04491	13.6601	12942.5	13600.4	10740.8	10286.3	1	0.990726	8386.94	191.5	16773.9	383	8400.76	194.299	16635.7	382.298	0_43
0	43	3-month	M	53	143	4.97	3.266	0.271795	4.11591	13.7311	13155.1	13574.5	10118.1	10385.1	1	0.972247	8386.94	191.5	16773.9	383	8411.15	197.059	16332	378.122	0_43
0	43	3-month	M	54	144	4.97	3.337	0.276923	4.18691	13.8021	13152.8	13575.1	11486.4	10422.5	1	0.947804	8386.94	191.5	16773.9	383	8427.48	201.464	15934.2	373.464	0_43
0	43	3-month	M	55	145	4.97	3.408	0.282051	4.25791	13.8731	14810	13584.4	10798.5	10378.9	1	0.915959	8386.94	191.5	16773.9	383	8447.93	207.673	15413.7	368.078	0_43
0	43	3-month	M	56	146	4.97	3.479	0.287179	4.32891	13.9441	14297.3	13590.2	10731.8	10247.8	1	0.879136	8386.94	191.5	16773.9	383	8467.62	215.334	14803.7	362.735	0_43
0	43	3-month	M	57	147	4.97	3.55	0.292308	4.39991	14.0151	13291.8	13585.3	10536.7	10038.3	1	0.843529	8386.94	191.5	16773.9	383	8478.53	223.492	14197.6	359.047	0_43
0	43	3-month	M	58	148	4.97	3.621	0.297436	4.47091	14.0861	11815.5	13562.6	10542.7	9774.67	0.5	0.817366	8817.73	281	8817.73	281	8471.53	230.763	13722.2	358.886	0_43
0	43	3-month	M	59	128	4.899	3.692	0.302564	4.57132	14.1865	13244.5	13512.9	8573.58	9490.57	0.5	0.80771	8817.73	281	8817.73	281	8439.71	235.767	13488.3	363.466	0_43
0	43	3-month	M	60	129	4.899	3.763	0.307692	4.64232	14.2575	16014	13427.2	8676.89	9220.37	0.5	0.817366	8817.73	281	8817.73	281	8381.33	237.579	13541.8	372.518	0_43
0	43	3-month	M	61	130	4.899	3.834	0.312821	4.71332	14.3285	14679.5	13306.3	8859.55	8990.02	1	0.843529	8032.1	225	16064.2	450	8300.44	235.965	13841.4	383.994	0_43
0	43	3-month	M	62	131	4.899	3.905	0.317949	4.78432	14.3995	11791.5	13167	8002.27	8810.71	1	0.879092	8032.1	225	16064.2	450	8204.59	231.261	14276.9	394.571	0_43
0	43	3-month	M	63	132	4.899	3.976	0.323077	4.85532	14.4705	12242.1	13040.4	8994.47	8678.45	1	0.915755	8032.1	225	16064.2	450	8101.31	224.055	14716.9	400.765	0_43
0	43	3-month	M	64	133	4.899	4.047	0.328205	4.92632	14.5415	12184.9	12961.5	8280.33	8579.25	1	0.947085	8032.1	225	16064.2	450	7995.67	214.939	15058.2	400.139	0_43
0	43	3-month	M	65	134	4.899	4.118	0.333333	4.99732	14.6125	12020.3	12956.9	8396.67	8498.26	1	0.970073	8032.1	225	16064.2	450	7890.44	204.46	15253.1	392.095	0_43
0	43	3-month	M	66	135	4.899	4.189	0.338462	5.06832	14.6835	14448.9	13038.4	9358.33	8428.64	1	0.984834	8032.1	225	16064.2	450	7788.03	193.257	15308.3	377.963	0_43
0	43	3-month	M	67	136	4.899	4.26	0.34359	5.13932	14.7545	12163.9	13204.6	8733.25	8375.82	1	0.993351	7411.87	148	14823.7	296	7692.14	182.142	15266.1	360.452	0_43
0	43	3-month	M	68	117	4.828	4.331	0.348718	5.23973	14.8549	11763.2	13445.8	7350.95	8355.05	1	0.998203	7411.87	148	14823.7	296	7607.72	172.013	15181	342.727	0_43
0	43	3-month	M	69	118	4.828	4.402	0.353846	5.31073	14.9259	14579.6	13747.5	7132.33	8382.46	1	1.00192	7411.87	148	14823.7	296	7539.4	163.619	15105.3	327.527	0_43
0	43	3-month	M	70	119	4.828	4.473	0.358974	5.38173	14.9969	14671.8	14092.6	8110.75	8465.34	1	1.00701	7411.87	148	14823.7	296	7489.72	157.338	15084.8	316.671	0_43
0	43	3-month	M	71	120	4.828	4.544	0.364103	5.45273	15.0679	14145.2	14460.7	9111.93	8597.19	1	1.01626	7411.87	148	14823.7	296	7458.45	153.118	15163.3	311.056	0_43
0	43	3-month	M	72	121	4.828	4.615	0.369231	5.52373	15.1389	13015.3	14829	8833.21	8758.98	1	1.03292	7411.87	148	14823.7	296	7443.39	150.589	15385.9	310.983	0_43
0	43	3-month	M	73	122	4.828	4.686	0.374359	5.59473	15.2099	16917.8	15176.3	9026.77	8924.82	1	1.0603	7411.87	148	14823.7	296	7441.47	149.255	15797.3	316.482	0_43
0	43	3-month	M	74	123	4.828	4.757	0.379487	5.66573	15.2809	16203.5	15489.8	8719.58	9068.64	1	1.10071	7411.87	148	14823.7	296	7449.75	148.664	16426.7	327.341	0_43
0	43	3-month	M	75	124	4.828	4.828	0.384615	5.73673	15.3519	16864.2	15771	9900.85	9168.59	1	1.15419	7411.87	148	14823.7	296	7465.56	148.479	17269.4	342.912	0_43
0	43	3-month	M	76	125	4.828	4.899	0.389744	5.80773	15.4229	15215.8	16034	9654.75	9211.05	1	1.21775	7411.87	148	14823.7	296	7486.27	148.495	18275.1	361.894	0_43
0	43	3-month	M	77	126	4.828	4.97	0.394872	5.87873	15.4939	15921.7	16295	9678.33	9193.27	1.5	1.28588	7581.45	149	22744.3	447	7509.29	148.599	19355.6	382.428	0_43
0	43	3-month	M	78	127	4.828	5.041	0.4	5.94973	15.5649	14165.4	16555.9	10266.2	9124.28	1.5	1.35241	7581.45	149	22744.3	447	7532.38	148.735	20413.8	402.573	0_43
0	43	3-month	M	79	114	4.757	5.112	0.405128	6.05014	15.6653	17160.2	16793.9	7444.75	9023.09	1.5	1.41278	7581.45	149	22744.3	447	7554.38	148.88	21379.7	420.943	0_43
0	43	3-month	M	80	115	4.757	5.183	0.410256	6.12114	15.7363	21266.2	16965.4	8851	8914.33	1.5	1.4654	7581.45	149	22744.3	447	7575.67	149.027	22232.3	437.069	0_43
0	43	3-month	M	81	116	4.757	5.254	0.415385	6.19214	15.8073	15794.1	17021.1	9857.89	8822.8	1.5	1.51131	7581.45	149	22744.3	447	7598.12	149.17	22993.4	451.247	0_43
0	43	3-month	M	82	111	4.686	5.325	0.420513	6.29255	15.9077	16252.4	16927.9	7542.81	8769.77	1.5	1.55229	7581.45	149	22744.3	447	7624.37	149.292	23697.3	463.947	0_43
0	43	3-month	M	83	112	4.686	5.396	0.425641	6.36355	15.9787	21523	16685.5	8655.6	8770.17	1.5	1.58884	7581.45	149	22744.3	447	7656.63	149.354	24355.9	475.154	0_43
0	43	3-month	M	84	113	4.686	5.467	0.430769	6.43455	16.0497	15710	16331.1	8537.2	8830.84	1.5	1.61944	7581.45	149	22744.3	447	7695.63	149.296	24946.5	484.174	0_43
0	43	3-month	M	85	109	4.615	5.538	0.435897	6.53496	16.1501	14669	15930.2	7596.07	8948.68	2	1.64176	7765.29	152.5	31061.2	610	7740.18	149.053	25428.5	490.046	0_43
0	43	3-month	M	86	110	4.615	5.609	0.441026	6.60596	16.2211	15412.4	15556.4	10757.9	9110.84	2	1.65499	7765.29	152.5	31061.2	610	7787.49	148.578	25780.5	492.32	0_43
0	43	3-month	M	87	106	4.544	5.68	0.446154	6.70636	16.3215	12046.3	15269.2	7786.33	9297.86	1.5	1.66116	7938.23	147	23814.7	441	7834.34	147.87	26024.9	491.577	0_43
0	43	3-month	M	88	107	4.544	5.751	0.451282	6.77736	16.3925	16029.8	15095.5	9718.2	9489.57	1.5	1.66457	7938.23	147	23814.7	441	7878.36	146.986	26221.9	489.322	0_43
0	43	3-month	M	89	108	4.544	5.822	0.45641	6.84836	16.4635	14323.6	15026	11195.7	9671.63	1.5	1.6697	7938.23	147	23814.7	441	7918.85	146.042	26439	487.337	0_43
0	43	3-month	M	90	105	4.473	5.893	0.461538	6.94877	16.564	16093.1	15023.5	10201.4	9838.93	1.5	1.6794	7938.23	147	23814.7	441	7956.84	145.191	26724.5	487.072	0_43
0	43	3-month	M	91	102	4.402	5.964	0.466667	7.04918	16.6644	12245.5	15039.2	8237.37	9993.37	2	1.69518	7966.21	139	31864.9	556	7994.38	144.583	27110.2	489.542	0_43
0	43	3-month	M	92	103	4.402	6.035	0.471795	7.12018	16.7354	18232.8	15031.7	10698.8	10136.7	2	1.71905	7966.21	139	31864.9	556	8033.35	144.311	27636.7	495.64	0_43
0	43	3-month	M	93	104	4.402	6.106	0.476923	7.19118	16.8064	15835.7	14982.2	9940.32	10263.4	1.5	1.75487	8095.86	143	24287.6	429	8074.55	144.363	28371.4	506.358	0_43
0	43	3-month	M	94	101	4.331	6.177	0.482051	7.29159	16.9068	16345.6	14899.3	11333.8	10358.7	1.5	1.80737	8095.86	143	24287.6	429	8117.23	144.606	29389.5	522.457	0_43
0	43	3-month	M	95	98	4.26	6.248	0.487179	7.392	17.0072	10554.7	14810.9	9580.53	10405.1	1.5	1.87878	8095.86	143	24287.6	429	8159.34	144.814	30719.2	543.663	0_43
0	43	3-month	M	96	99	4.26	6.319	0.492308	7.463	17.0782	16198	14748.9	12485	10392.7	2	1.96545	8326.16	155.25	33304.6	621	8198.32	144.759	32289.7	568.042	0_43
0	43	3-month	M	97	100	4.26	6.39	0.497436	7.534	17.1492	14075.1	14733.3	10964.9	10329.1	2	2.05707	8326.16	155.25	33304.6	621	8232.15	144.299	33923.4	592.151	0_43
0	43	3-month	M	98	94	4.189	6.461	0.502564	7.63441	17.2496	13037.6	14767	9737.47	10240.8	2.5	2.13974	8279.75	139.4	41398.7	697	8260.08	143.442	35388.2	612.143	0_43
0	43	3-month	M	99	95	4.189	6.532	0.507692	7.70541	17.3206	17592	14842.1	8837.71	10165.3	2.5	2.20153	8279.75	139.4	41398.7	697	8282.72	142.343	36490.5	625.325	0_43
0	43	3-month	M	100	96	4.189	6.603	0.512821	7.77641	17.3916	15329.8	14950.7	9915.38	10135.7	2.5	2.23786	8279.75	139.4	41398.7	697	8301.54	141.24	37161.4	631.423	0_43
0	43	3-month	M	101	97	4.189	6.674	0.517949	7.84741	17.4626	13078.3	15089.4	9563.07	10168.8	2.5	2.25391	8279.75	139.4	41398.7	697	8318.07	140.377	37493.1	632.934	0_43
0	43	3-month	M	102	91	4.118	6.745	0.523077	7.94782	17.563	13522.1	15256.3	9451.24	10259.7	2	2.26264	8369.54	136.5	33478.1	546	8333.22	139.936	37704.2	634.283	0_43
0	43	3-month	M	103	92	4.118	6.816	0.528205	8.01882	17.634	18320.6	15442.6	11686.6	10386	2	2.27912	8369.54	136.5	33478.1	546	8347.2	139.995	38045.1	640.036	0_43
0	43	3-month	M	104	93	4.118	6.887	0.533333	8.08982	17.705	13657.2	15628.7	10186.3	10517.3	2	2.31369	8369.54	136.5	33478.1	546	8359.78	140.516	38685.1	652.899	0_43
0	43	3-month	M	105	77	4.047	6.958	0.538462	8.19023	17.8054	16769.7	15787.8	11109.6	10625.1	2	2.36725	8369.54	136.5	33478.1	546	8370.68	141.358	39636.2	672.439	0_43
0	43	3-month	M	106	78	4.047	7.029	0.54359	8.26123	17.8764	16767.1	15896.4	10619.4	10689.3	2.5	2.43113	8393.54	148.6	41967.7	743	8379.78	142.319	40751.6	695.232	0_43
0	43	3-month	M	107	79	4.047	7.1	0.548718	8.33223	17.9474	16765.5	15944.1	11026.1	10701.1	3	2.49152	8392.34	147.167	50354.1	883	8387.16	143.194	41799.8	716.404	0_43
0	43	3-month	M	108	80	4.047	7.171	0.553846	8.40323	18.0184	15841.1	15938	12051.4	10662.6	3	2.53604	8392.34	147.167	50354.1	883	8392.98	143.841	42574.2	731.801	0_43
0	43	3-month	M	109	81	4.047	7.242	0.558974	8.47423	18.0894	15913.6	15897.4	10040.1	10585.3	2.5	2.55883	8407.45	144	42037.2	720	8397.34	144.206	42976.8	739.569	0_43
0	43	3-month	M	110	82	4.047	7.313	0.564103	8.54523	18.1604	15702.4	15843.8	9442.61	10486.9	2.5	2.5617	8407.45	144	42037.2	720	8400.24	144.32	43038.3	740.443	0_43
0	43	3-month	M	111	61	3.976	7.384	0.569231	8.64564	18.2608	13744.8	15788.3	11506.3	10388.7	2.5	2.55156	8407.45	144	42037.2	720	8401.55	144.257	42873.9	736.802	0_43
0	43	3-month	M	112	62	3.976	7.455	0.574359	8.71664	18.3318	17539	15727.5	9496.33	10313	2.5	2.53627	8407.45	144	42037.2	720	8401.05	144.085	42614.5	731.265	0_43
0	43	3-month	M	113	63	3.976	7.526	0.579487	8.78764	18.4028	15557.9	15648.2	10943.5	10281.5	2.5	2.5214	8407.45	144	42037.2	720	8398.41	143.844	42351.9	725.619	0_43
0	43	3-month	M	114	64	3.976	7.597	0.584615	8.85864	18.4738	16103.1	15540.3	9389.85	10310.2	2.5	2.50894	8407.45	144	42037.2	720	8393.3	143.539	42118	720.448	0_43
0	43	3-month	M	115	65	3.976	7.668	0.589744	8.92964	18.5448	16333.2	15407.7	8856.23	10402	2.5	2.49755	8407.45	144	42037.2	720	8385.44	143.154	41889.6	715.286	0_43
0	43	3-month	M	116	66	3.976	7.739	0.594872	9.00064	18.6158	15299.5	15272.9	10675.8	10539.4	2.5	2.48353	8407.45	144	42037.2	720	8374.55	142.663	41604.5	708.971	0_43
0	43	3-month	M	117	67	3.976	7.81	0.6	9.07164	18.6868	13629.6	15169.2	10750.8	10683.4	2.5	2.46176	8344.84	141.6	41724.2	708	8360.29	142.055	41176.7	699.986	0_43
0	43	3-month	M	118	68	3.976	7.881	0.605128	9.14264	18.7578	13763.9	15128.6	11219.4	10780.7	2.5	2.42669	8344.84	141.6	41724.2	708	8342.02	141.341	40512.4	686.809	0_43
0	43	3-month	M	119	69	3.976	7.952	0.610256	9.21364	18.8288	14810.2	15171.7	12523.1	10781.4	2.5	2.37393	8344.84	141.6	41724.2	708	8318.76	140.565	39535.6	668.384	0_43
0	43	3-month	M	120	70	3.976	8.023	0.615385	9.28464	18.8998	16860.2	15302.2	12236.8	10656	2.5	2.30235	8344.84	141.6	41724.2	708	8289.14	139.814	38222.4	644.725	0_43
0	43	3-month	M	121	71	3.976	8.094	0.620513	9.35564	18.9708	14790.1	15507.4	10824.9	10407.5	2.5	2.21592	8344.84	141.6	41724.2	708	8251.64	139.185	36632.7	617.347	0_43
0	43	3-month	M	122	72	3.976	8.165	0.625641	9.42664	19.0418	14598.7	15756.5	9828.2	10071	2	2.12415	8176.78	129	32707.1	516	8204.95	138.742	34918.6	589.219	0_43
0	43	3-month	M	123	73	3.976	8.236	0.630769	9.49764	19.1128	12909.5	16002.2	8992.14	9702.45	2	2.04025	8176.78	129	32707.1	516	8148.4	138.464	33294.6	564.013	0_43
0	43	3-month	M	124	83	4.047	8.307	0.635897	9.59805	19.2132	21137.7	16186.5	9732.86	9361.53	1.5	1.97713	8204.35	146.667	24613	440	8082.43	138.22	31974.9	544.885	0_43
0	43	3-month	M	125	84	4.047	8.378	0.641026	9.66905	19.2842	17481	16255	7870.6	9095.4	1.5	1.94316	8204.35	146.667	24613	440	8008.61	137.792	31102.3	533.323	0_43
0	43	3-month	M	126	85	4.047	8.449	0.646154	9.74005	19.3552	17123.6	16172.4	7353.54	8926.57	2	1.93939	7752.01	136.75	31008	547	7929.1	136.918	30701.9	528.582	0_43
0	43	3-month	M	127	86	4.047	8.52	0.651282	9.81105	19.4262	15648.9	15931.7	8616.71	8849.06	2	1.95934	7752.01	136.75	31008	547	7845.48	135.35	30675.3	527.886	0_43
0	43	3-month	M	128	87	4.047	8.591	0.65641	9.88205	19.4972	15639.4	15550.4	9092.07	8832.66	2	1.991	7752.01	136.75	31008	547	7757.7	132.885	30831.1	527.213	0_43
0	43	3-month	M	129	88	4.047	8.662	0.661538	9.95305	19.5682	15603.3	15060.7	9357.69	8834.84	2	2.01973	7752.01	136.75	31008	547	7663.95	129.399	30933.9	522.31	0_43
0	43	3-month	M	130	89	4.047	8.733	0.666667	10.024	19.6392	15374.6	14497.7	9236	8816.01	2	2.03146	7752.01	136.75	31008	547	7561.96	124.891	30759.9	509.715	0_43
0	43	3-month	M	131	90	4.047	8.804	0.671795	10.095	19.7102	14612.2	13893.5	8986.92	8752.58	2.5	2.01603	7471.43	120.8	37357.2	604	7451.17	119.533	30154.5	487.706	0_43
0	43	3-month	M	132	74	3.976	8.875	0.676923	10.1955	19.8106	10379.6	13274.5	9992.31	8643.83	2.5	1.97011	7471.43	120.8	37357.2	604	7334.42	113.694	29079.3	456.951	0_43
0	43	3-month	M	133	75	3.976	8.946	0.682051	10.2665	19.8816	14007.2	12661.6	8015.8	8509.62	2	1.89869	7216.91	101.75	28867.6	407	7218.2	107.896	27632.1	420.573	0_43
0	43	3-month	M	134	76	3.976	9.017	0.687179	10.3375	19.9526	12971.8	12072.6	7268.78	8380.62	1.5	1.8138	6827.08	89	20481.2	267	7111.04	102.719	26019.7	383.405	0_43
0	43	3-month	M	135	59	3.905	9.088	0.692308	10.4379	20.053	10220.2	11524	8087.5	8285.42	1.5	1.73054	6827.08	89	20481.2	267	7020.87	98.6822	24490.8	350.628	0_43
0	43	3-month	M	136	60	3.905	9.159	0.697436	10.5089	20.124	11177.9	11034.2	8059.19	8240.07	1.5	1.66208	6827.08	89	20481.2	267	6952.65	96.1415	23253.4	326.321	0_43
0	43	3-month	M	137	57	3.834	9.23	0.702564	10.6093	20.2245	9433.85	10622.7	7393.77	8244.15	1.5	1.61607	6827.08	89	20481.2	267	6907.24	95.25	22420.5	312.563	0_43
0	43	3-month	M	138	58	3.834	9.301	0.707692	10.6803	20.2955	10138	10309.2	8638.06	8284.33	1.5	1.59368	6827.08	89	20481.2	267	6882.02	95.9493	21998.7	309.271	0_43
0	43	3-month	M	139	56	3.763	9.372	0.712821	10.7807	20.3959	9818.33	10109.9	9039.57	8342.6	1.5	1.59125	6827.08	89	20481.2	267	6872.49	97.9801	21918.7	314.682	0_43
0	43	3-month	M	140	55	3.692	9.443	0.717949	10.8811	20.4963	9153	10035.4	8164	8404.72	1.5	1.60321	6827.08	89	20481.2	267	6874.29	100.91	22084.3	326.117	0_43
0	43	3-month	M	141	54	3.621	9.514	0.723077	10.9815	20.5967	9130.16	10089.2	8454.47	8465.33	2	1.62448	7042.38	114	28169.5	456	6884.61	104.196	22411.6	340.724	0_43
0	43	3-month	M	142	53	3.55	9.585	0.728205	11.0819	20.6971	9555.3	10266.9	8699.85	8528.08	1.5	1.65147	6810.8	117.667	20432.4	353	6902.47	107.292	22845.2	356.016	0_43
0	43	3-month	M	143	52	3.479	9.656	0.733333	11.1823	20.7975	10411.7	10557.6	8081.43	8602.5	1.5	1.68162	6810.8	117.667	20432.4	353	6928	109.771	23347.5	370.109	0_43
0	43	3-month	M	144	51	3.408	9.727	0.738462	11.2827	20.8979	10975.5	10946	8747.71	8699.21	1.5	1.71219	6810.8	117.667	20432.4	353	6961.03	111.414	23879.2	381.72	0_43
0	43	3-month	M	145	50	3.337	9.798	0.74359	11.3831	20.9983	10889.6	11413.9	8639.29	8825.4	2	1.73994	7060.69	112	28242.7	448	6999.92	112.228	24389.1	390.12	0_43
0	43	3-month	M	146	49	3.266	9.869	0.748718	11.4835	21.0987	11812.8	11937.9	8831.56	8981.42	2	1.76181	7060.69	112	28242.7	448	7041.37	112.387	24824.3	395.132	0_43
0	43	3-month	M	147	48	3.195	9.94	0.753846	11.584	21.1991	12279.6	12485.9	8568.45	9158.64	2	1.77598	7060.69	112	28242.7	448	7081.43	112.153	25147	397.134	0_43
0	43	3-month	M	148	45	3.124	10.011	0.758974	11.6844	21.2995	11129.7	13015.4	9178.31	9340.02	1.5	1.78211	7282.59	113.667	21847.8	341	7117.01	111.806	25343.1	396.935	0_43
0	43	3-month	M	149	46	3.124	10.082	0.764103	11.7554	21.3705	16697.8	13478.5	10798.4	9503.84	1.5	1.78038	7282.59	113.667	21847.8	341	7147.09	111.606	25411.5	395.442	0_43
0	43	3-month	M	150	47	3.124	10.153	0.769231	11.8264	21.4415	14818.4	13833.9	9301.52	9629.58	2	1.77059	7095.36	105	28381.5	420	7172.76	111.755	25352.4	393.332	0_43
0	43	3-month	M	151	44	3.053	10.224	0.774359	11.9268	21.542	15384.7	14056.6	10497.8	9703.77	2	1.75273	7095.36	105	28381.5	420	7195.87	112.349	25170.7	390.99	0_43
0	43	3-month	M	152	43	2.982	10.295	0.779487	12.0272	21.6424	13865.6	14139.6	10021.7	9722.79	2	1.72867	7095.36	105	28381.5	420	7217.34	113.339	24895.8	388.73	0_43
0	43	3-month	M	153	42	2.911	10.366	0.784615	12.1276	21.7428	13871.3	14085.2	9897.33	9691.41	1.5	1.70361	7344.11	121	22032.3	363	7235.92	114.517	24597.7	387.065	0_43
0	43	3-month	M	154	40	2.84	10.437	0.789744	12.228	21.8432	13451.5	13892.4	9003.2	9618.6	1.5	1.6852	7344.11	121	22032.3	363	7248.39	115.573	24375.7	386.682	0_43
0	43	3-month	M	155	41	2.84	10.508	0.794872	12.299	21.9142	15876.5	13551.5	9606.2	9513.53	1.5	1.68038	7344.11	121	22032.3	363	7251.02	116.178	24317.4	388.04	0_43
0	43	3-month	M	156	39	2.769	10.579	0.8	12.3994	22.0146	14322.4	13050.9	10557.7	9383.67	1.5	1.69148	7344.11	121	22032.3	363	7241.26	116.073	24447.9	390.782	0_43
0	43	3-month	M	157	38	2.698	10.65	0.805128	12.4998	22.115	13220.7	12390.9	8906.68	9234.98	1.5	1.71412	7344.11	121	22032.3	363	7218.74	115.115	24704	393.44	0_43
0	43	3-month	M	158	37	2.627	10.721	0.810256	12.6002	22.2154	12279.9	11595.6	8506.3	9072.83	2	1.73833	7120.83	113.5	28483.3	454	7185.17	113.29	24949	393.712	0_43
0	43	3-month	M	159	36	2.556	10.792	0.815385	12.7006	22.3158	11089.4	10715.5	9053.6	8902.98	2	1.75256	7120.83	113.5	28483.3	454	7143.34	110.706	25026.6	389.33	0_43
0	43	3-month	M	160	35	2.485	10.863	0.820513	12.801	22.4162	8919.36	9819.09	8840.93	8733.02	2	1.74841	7120.83	113.5	28483.3	454	7095.91	107.597	24825.3	379.13	0_43
0	43	3-month	M	161	34	2.414	10.934	0.825641	12.9015	22.5166	8059	8977.7	9289.88	8573.7	2	1.72394	7120.83	113.5	28483.3	454	7044.71	104.318	24323.4	363.771	0_43
0	43	3-month	M	162	33	2.343	11.005	0.830769	13.0019	22.617	7282.33	8250.97	7636.92	8439.67	1.5	1.68381	6931.67	88.3333	20795	265	6990.72	101.301	23590.2	345.623	0_43
0	43	3-month	M	163	32	2.272	11.005	0.835897	13.0729	22.688	6778.75	7676.99	8047.25	8347.04	1.5	1.63649	6931.67	88.3333	20795	265	6934.62	98.96	22748.7	327.864	0_43
0	43	3-month	M	164	31	2.201	11.076	0.841026	13.1733	22.7885	6148	7267.44	7713.1	8307.96	1.5	1.59027	6931.67	88.3333	20795	265	6877.53	97.5744	21920.9	313.22	0_43
0	43	3-month	M	165	30	2.13	11.076	0.846154	13.2443	22.8595	6799.8	7008.68	7838	8324.72	1.5	1.54992	6931.67	88.3333	20795	265	6821.57	97.2127	21182.4	302.984	0_43
0	43	3-month	M	166	29	2.059	11.076	0.851282	13.3153	22.9305	5867.54	6866.52	8296.08	8386.6	1.5	1.51548	6620.54	101.333	19861.6	304	6769.79	97.738	20544.8	296.761	0_43
0	43	3-month	M	167	28	1.988	11.147	0.85641	13.4157	23.0309	6212.6	6795.13	8466.3	8473.11	1.5	1.48308	6620.54	101.333	19861.6	304	6725.49	98.8982	19965.6	292.92	0_43
0	43	3-month	M	168	27	1.917	11.147	0.861538	13.4867	23.1019	8421.6	6748.93	8552.8	8562.46	1.5	1.44709	6620.54	101.333	19861.6	304	6691.2	100.436	19375	289.418	0_43
0	43	3-month	M	169	26	1.846	11.147	0.866667	13.5577	23.1729	7199.5	6694.85	10048.9	8641.38	1.5	1.4027	6620.54	101.333	19861.6	304	6667.89	102.166	18709.6	284.611	0_43
0	43	3-month	M	170	25	1.775	11.218	0.871795	13.6581	23.2733	6869.56	6619.45	9020.56	8711.3	1.5	1.34824	6620.54	101.333	19861.6	304	6654.7	103.974	17942.4	277.777	0_43
0	43	3-month	M	171	24	1.704	11.289	0.876923	13.7585	23.3737	5906.6	6528.23	7308.1	8786.26	1.5	1.28624	6620.54	101.333	19861.6	304	6649.37	105.786	17099.5	269.254	0_43
0	43	3-month	M	172	23	1.633	11.289	0.882051	13.8295	23.4447	5869.75	6437.58	8756.75	8883.5	1	1.22313	6663.96	112.5	13327.9	225	6649.03	107.525	16257	260.25	0_43
0	43	3-month	M	173	22	1.562	11.36	0.887179	13.9299	23.5451	6496.62	6364.56	8445.88	9010.66	1	1.16725	6663.96	112.5	13327.9	225	6650.93	109.117	15517.8	252.401	0_43
0	43	3-month	M	174	21	1.491	11.36	0.892308	14.0009	23.6161	6058	6319.78	9863.75	9155.82	1	1.12619	6663.96	112.5	13327.9	225	6653	110.517	14976.7	247.246	0_43
0	43	3-month	M	175	20	1.42	11.431	0.897436	14.1013	23.7165	6512.12	6305.59	8341.62	9285.89	1	1.1042	6663.96	112.5	13327.9	225	6654.07	111.747	14686.5	245.745	0_43
0	43	3-month	M	176	19	1.349	11.431	0.902564	14.1723	23.7875	6070.5	6317.33	9264.25	9355.29	1	1.10061	6663.96	112.5	13327.9	225	6653.87	112.899	14637.6	247.946	0_43
0	43	3-month	M	177	18	1.278	11.502	0.907692	14.2727	23.8879	5966.86	6345.3	12256.4	9322.75	1	1.10994	6663.96	112.5	13327.9	225	6652.91	114.105	14758.2	252.923	0_43
0	43	3-month	M	178	17	1.207	11.502	0.912821	14.3437	23.9589	6348.4	6376.31	10784.2	9169.75	1	1.12349	6663.96	112.5	13327.9	225	6652.11	115.477	14935.2	259.001	0_43
0	43	3-month	M	179	16	1.136	11.502	0.917949	14.4147	24.0299	6797.2	6395.92	8436.4	8911.88	1.5	1.13229	6602.87	114.333	19808.6	343	6652.42	117.06	15051.9	264.291	0_43
0	43	3-month	M	180	15	1.065	11.573	0.923077	14.5151	24.1303	6958.29	6391.47	8908.71	8596.46	1.5	1.13013	6602.87	114.333	19808.6	343	6654.35	118.797	15027.3	267.318	0_43
0	43	3-month	M	181	14	0.994	11.573	0.928205	14.5861	24.2013	6422.2	6356.45	6658.6	8286.86	1	1.1154	6678.81	126	13357.6	252	6657.71	120.548	14839.7	267.467	0_43
0	43	3-month	M	182	13	0.923	11.573	0.933333	14.6571	24.2723	6343.5	6293.72	7572.75	8041.47	1	1.09068	6678.81	126	13357.6	252	6661.61	122.139	14521.4	264.988	0_43
0	43	3-month	M	183	12	0.852	11.644	0.938462	14.7575	24.3727	6026.25	6216.86	7005.75	7896.54	1	1.06032	6678.81	126	13357.6	252	6664.63	123.413	14127.6	260.565	0_43
0	43	3-month	M	184	11	0.781	11.644	0.94359	14.8285	24.4437	6660	6148.94	6843.75	7860.57	1	1.02755	6678.81	126	13357.6	252	6665.17	124.272	13698.1	254.723	0_43
0	43	3-month	M	185	10	0.71	11.644	0.948718	14.8995	24.5147	5964	6117.92	8193.25	7919.67	1	0.992632	6678.81	126	13357.6	252	6661.65	124.677	13234.1	247.428	0_43
0	43	3-month	M	186	9	0.639	11.644	0.953846	14.9705	24.5857	4862	6148.81	8777.75	8048.72	1	0.953087	6678.81	126	13357.6	252	6652.8	124.643	12700.8	238.116	0_43
0	43	3-month	M	187	8	0.568	11.715	0.958974	15.071	24.6861	5268.75	6253.9	7235	8221.6	1	0.905658	6678.81	126	13357.6	252	6637.95	124.214	12054.6	226.118	0_43
0	43	3-month	M	188	7	0.497	11.715	0.964103	15.142	24.7571	6370.75	6425.41	8811.25	8415.61	1	0.848783	6678.81	126	13357.6	252	6617.43	123.467	11275.5	211.228	0_43
0	43	3-month	M	189	6	0.426	11.715	0.969231	15.213	24.8281	6614.5	6634.56	8382.5	8610.57	1	0.784242	6678.81	126	13357.6	252	6592.76	122.506	10389.2	194.086	0_43
0	43	3-month	M	190	5	0.355	11.715	0.974359	15.284	24.8991	6584.5	6839.78	8392.25	8786.93	0.5	0.717113	6480.67	118	6480.67	118	6566.52	121.46	9466.53	176.156	0_43
0	43	3-month	M	191	4	0.284	11.786	0.979487	15.3844	24.9995	9056.5	7001.45	9751.83	8926.86	0.5	0.65406	6480.67	118	6480.67	118	6541.66	120.461	8599.5	159.279	0_43
0	43	3-month	M	192	3	0.213	11.786	0.984615	15.4554	25.0705	7210.6	7096.97	10251.2	9019.08	0.5	0.600994	6480.67	118	6480.67	118	6520.68	119.615	7869.71	145.064	0_43
0	43	3-month	M	193	2	0.142	11.786	0.989744	15.5264	25.1415	8088	7128.95	8381.75	9064.63	0.5	0.56138	6480.67	118	6480.67	118	6504.99	118.982	7324.89	134.45	0_43
0	43	3-month	M	194	1	0.071	11.857	0.994872	15.6268	25.242	6714.5	7121.66	10759	9077.29	0.5	0.535944	6480.67	118	6480.67	118	6494.91	118.575	6975.04	127.633	0_43
0	43	3-month	M	195	0	0	11.857	1	15.6978	25.313	6282.25	7107.02	7489.5	9076.56	0.5	0.523735	6480.67	118	6480.67	118	6490.07	118.38	6807.11	124.361	0_43
0	208	3-month	M	0	308	19.88	10.508	0	0	40.8629	6752.03	6298.98	8963.07	8533.38	0.5	0.662689	7183.45	116	7183.45	116	7289.18	117.918	9733.69	157.583	0_208
0	208	3-month	M	1	307	19.809	10.579	0.00348432	0.100409	40.9633	6136.55	6266.05	9079.73	8509.3	0.5	0.690662	7183.45	116	7183.45	116	7306.44	118.213	10171.8	164.663	0_208
0	208	3-month	M	2	306	19.738	10.579	0.00696864	0.171409	41.0343	6500.36	6205.06	7641.64	8468.98	0.5	0.74241	7183.45	116	7183.45	116	7337.54	118.723	10981.9	177.687	0_208
0	208	3-month	M	3	305	19.667	10.508	0.010453	0.271818	41.1347	5932	6123.75	8277.42	8424.11	1	0.811373	7511.41	122	15022.8	244	7376.89	119.31	12060.9	194.847	0_208
0	208	3-month	M	4	304	19.596	10.437	0.0139373	0.372227	41.2351	6087.87	6030.18	7858.33	8385.57	1	0.89119	7511.41	122	15022.8	244	7418.59	119.805	13309	214.31	0_208
0	208	3-month	M	5	303	19.525	10.366	0.0174216	0.472637	41.3355	5567.14	5930.9	9371.71	8361.49	1	0.977708	7511.41	122	15022.8	244	7458.31	120.045	14661.9	234.754	0_208
0	208	3-month	M	6	302	19.454	10.295	0.0209059	0.573046	41.4359	6514	5830.85	8108.43	8358.29	1	1.06915	7511.41	122	15022.8	244	7494.28	119.906	16093.6	255.467	0_208
0	208	3-month	M	7	301	19.383	10.295	0.0243902	0.644046	41.5069	5525.07	5734.31	8354.07	8381.41	1	1.16446	7511.41	122	15022.8	244	7527.08	119.327	17591.5	276.016	0_208
0	208	3-month	M	8	300	19.312	10.224	0.0278746	0.744455	41.6073	5264.64	5645.8	7285.5	8434.22	1	1.26148	7511.41	122	15022.8	244	7558.46	118.317	19126.2	295.845	0_208
0	208	3-month	M	9	299	19.241	10.153	0.0313589	0.844864	41.7078	5616.27	5570.4	8267.73	8515.54	1.5	1.3566	7561.28	120.333	22683.8	361	7589.97	116.951	20645.2	314.194	0_208
0	208	3-month	M	10	298	19.17	10.082	0.0348432	0.945273	41.8082	5458.21	5513.7	9139.07	8619.89	2	1.44668	7587.09	112.5	30348.3	450	7622.13	115.348	22101.1	330.504	0_208
0	208	3-month	M	11	297	19.099	10.082	0.0383275	1.01627	41.8792	5485.62	5481.66	9037	8740.43	1.5	1.53184	7721.63	111.333	23164.9	334	7654.28	113.64	23493.5	345.001	0_208
0	208	3-month	M	12	296	19.028	10.011	0.0418118	1.11668	41.9796	5097.07	5480.26	9436	8873.35	1.5	1.61695	7721.63	111.333	23164.9	334	7685.14	111.947	24893.9	359.01	0_208
0	208	3-month	M	13	295	18.957	10.011	0.0452962	1.18768	42.0506	5614.43	5514.75	7964.57	9018.85	1.5	1.71047	7721.63	111.333	23164.9	334	7713.33	110.366	26427.2	374.689	0_208
0	208	3-month	M	14	294	18.886	10.011	0.0487805	1.25868	42.1216	4930.3	5588.06	8630.8	9178.11	1.5	1.82101	7721.63	111.333	23164.9	334	7737.72	108.979	28220.4	394.262	0_208
0	208	3-month	M	15	293	18.815	10.011	0.0522648	1.32968	42.1926	5494.55	5699.3	9410.91	9348.41	2	1.95361	7795.4	103	31181.6	412	7757.36	107.849	30345.1	419.159	0_208
0	208	3-month	M	16	292	18.744	10.011	0.0557491	1.40068	42.2636	5918.1	5843.44	10513.8	9520.11	2	2.10737	7795.4	103	31181.6	412	7771.48	107.014	32780.6	449.417	0_208
0	208	3-month	M	17	291	18.673	10.011	0.0592334	1.47168	42.3346	6076.14	6012.22	9335.43	9677.99	2	2.27527	7795.4	103	31181.6	412	7779.45	106.468	35412.2	483.541	0_208
0	208	3-month	M	18	290	18.602	10.011	0.0627178	1.54268	42.4056	6156	6196.27	9554.14	9805.1	2.5	2.44599	7913.23	109.2	39566.1	546	7781.07	106.151	38060.4	518.88	0_208
0	208	3-month	M	19	289	18.531	9.94	0.0662021	1.64309	42.506	5883.69	6386.93	10257.8	9888.31	3	2.6072	7753.86	106.167	46523.2	637	7776.63	105.958	40532.7	552.378	0_208
0	208	3-month	M	20	288	18.46	9.94	0.0696864	1.71409	42.577	7581	6577.67	11442.6	9923.24	3	2.74906	7753.86	106.167	46523.2	637	7766.9	105.773	42677.3	581.445	0_208
0	208	3-month	M	21	287	18.389	9.94	0.0731707	1.78509	42.648	6057.7	6764.53	9454.8	9917.11	3	2.8668	7753.86	106.167	46523.2	637	7752.92	105.497	44423.1	604.645	0_208
0	208	3-month	M	22	286	18.318	9.94	0.0766551	1.85609	42.719	7186.88	6946.02	10093.1	9887.46	3	2.96133	7753.86	106.167	46523.2	637	7735.83	105.073	45788.7	621.943	0_208
0	208	3-month	M	23	285	18.247	9.94	0.0801394	1.92709	42.79	7291.2	7122.26	9394.4	9856.19	3	3.03806	7753.86	106.167	46523.2	637	7717.07	104.502	46865.4	634.527	0_208
0	208	3-month	M	24	284	18.176	9.869	0.0836237	2.0275	42.8904	7285	7293.2	9161.4	9841.08	3	3.10466	7753.86	106.167	46523.2	637	7698.51	103.834	47783.9	644.337	0_208
0	208	3-month	M	25	283	18.105	9.798	0.087108	2.12791	42.9908	7271.59	7456.3	9546.12	9849.55	3.5	3.16899	7614.36	102.429	53300.5	717	7682.53	103.156	48681.1	653.523	0_208
0	208	3-month	M	26	282	18.034	9.798	0.0905923	2.19891	43.0618	7498.13	7605.18	10057.7	9878.04	3	3.23768	7576.86	98.1667	45461.2	589	7671.48	102.553	49675.1	663.942	0_208
0	208	3-month	M	27	281	17.963	9.727	0.0940767	2.29932	43.1622	7884.27	7730.59	10973.2	9916.15	3	3.31524	7576.86	98.1667	45461.2	589	7667.11	102.071	50847.9	676.78	0_208
0	208	3-month	M	28	280	17.892	9.656	0.097561	2.39973	43.2626	8399.56	7824.94	9279.11	9953.23	3.5	3.40374	7685.74	103.429	53800.1	724	7670.1	101.71	52238	692.432	0_208
0	208	3-month	M	29	279	17.821	9.585	0.101045	2.50014	43.363	8364.11	7889.28	9857.05	9982.51	3.5	3.50312	7685.74	103.429	53800.1	724	7680.17	101.437	53845.5	710.737	0_208
0	208	3-month	M	30	278	17.75	9.514	0.10453	2.60055	43.4634	8159.43	7938.85	10233.5	10002	3.5	3.61194	7685.74	103.429	53800.1	724	7696.39	101.238	55645.7	731.423	0_208
0	208	3-month	M	31	277	17.679	9.443	0.108014	2.70096	43.5638	7954.24	8002.82	10122.7	10013	4	3.72791	7672.7	101.5	61381.6	812	7717.62	101.149	57598.6	754.451	0_208
0	208	3-month	M	32	276	17.608	9.372	0.111498	2.80136	43.6643	7047.43	8116.91	10342	10018.9	3.5	3.8477	7674.37	99.2857	53720.6	695	7742.54	101.253	59645.3	779.901	0_208
0	208	3-month	M	33	275	17.537	9.301	0.114983	2.90177	43.7647	7402.67	8310.84	9466.62	10023.1	4	3.96587	7791.42	92.75	62331.4	742	7769.64	101.64	61690.7	807.413	0_208
0	208	3-month	M	34	274	17.466	9.23	0.118467	3.00218	43.8651	7578.96	8595.73	9962.96	10028.5	4	4.07396	7844.28	102.25	62754.2	818	7797.26	102.349	63588.8	835.548	0_208
0	208	3-month	M	35	273	17.395	9.159	0.121951	3.10259	43.9655	8908.82	8957.53	10576.6	10035.6	4.5	4.16089	7840.32	103.222	70562.9	929	7823.85	103.339	65152.2	861.622	0_208
0	208	3-month	M	36	272	17.324	9.088	0.125436	3.203	44.0659	9908.08	9360.19	9743	10042.4	4.5	4.21548	7840.32	103.222	70562.9	929	7848.38	104.497	66195.3	882.333	0_208
0	208	3-month	M	37	271	17.253	9.017	0.12892	3.30341	44.1663	8855.23	9756.42	8898.68	10045.5	4.5	4.23032	7908.97	109.333	71180.7	984	7870.58	105.689	66597.1	894.959	0_208
0	208	3-month	M	38	270	17.182	9.017	0.132404	3.37441	44.2373	11801	10103.1	12159.2	10043.3	4.5	4.20536	7908.97	109.333	71180.7	984	7890.97	106.815	66359.4	898.612	0_208
0	208	3-month	M	39	269	17.111	8.946	0.135889	3.47482	44.3377	12323.1	10373.1	9904.83	10038.1	4.5	4.14936	7908.97	109.333	71180.7	984	7910.6	107.849	65626.8	894.858	0_208
0	208	3-month	M	40	268	17.04	8.875	0.139373	3.57523	44.4381	10306.8	10558.9	9006	10035.4	4	4.07772	7849.52	106.25	62796.1	850	7930.65	108.83	64651.4	887.271	0_208
0	208	3-month	M	41	267	16.969	8.804	0.142857	3.67564	44.5385	8936.85	10666.2	9538.11	10041.9	3.5	4.00764	7977.02	108.429	55839.1	759	7952.24	109.839	63713.2	880.163	0_208
0	208	3-month	M	42	266	16.898	8.804	0.146341	3.74664	44.6095	11616.4	10703.5	10317	10062	3.5	3.95254	7977.02	108.429	55839.1	759	7976.29	110.954	63031.7	877.047	0_208
0	208	3-month	M	43	265	16.827	8.804	0.149826	3.81764	44.6805	11824.2	10674	10731.3	10096	4	3.9189	8008.81	113.625	64070.5	909	8003.46	112.219	62714.7	879.703	0_208
0	208	3-month	M	44	264	16.756	8.733	0.15331	3.91805	44.7809	9927.49	10575.4	10634	10139.1	4	3.90685	8008.81	113.625	64070.5	909	8033.98	113.626	62766.8	888.168	0_208
0	208	3-month	M	45	263	16.685	8.733	0.156794	3.98905	44.8519	12265.4	10406.4	8501.8	10180.2	4	3.91386	8008.81	113.625	64070.5	909	8067.17	115.113	63144.8	901.495	0_208
0	208	3-month	M	46	262	16.614	8.733	0.160279	4.06005	44.9229	10296.5	10172.7	10079.8	10201.4	4	3.93848	8008.81	113.625	64070.5	909	8101.09	116.565	63813.5	918.615	0_208
0	208	3-month	M	47	261	16.543	8.662	0.163763	4.16046	45.0233	8345.92	9890.31	10848.3	10181.4	3.5	3.98173	8184.73	118.429	57293.1	829	8132.84	117.848	64769.2	938.819	0_208
0	208	3-month	M	48	260	16.472	8.662	0.167247	4.23146	45.0943	11352.6	9583.17	12404.2	10104.8	4	4.04519	8324.26	127.25	66594.1	1018	8159.51	118.857	66017.3	961.748	0_208
0	208	3-month	M	49	259	16.401	8.662	0.170732	4.30246	45.1653	8444.42	9278.02	10039.5	9971.91	4	4.12766	8324.26	127.25	66594.1	1018	8179.61	119.576	67527.2	987.051	0_208
0	208	3-month	M	50	258	16.33	8.591	0.174216	4.40287	45.2658	8754.91	8999.51	9594.23	9802.81	4	4.22223	8184.35	117.5	65474.8	940	8193.86	120.11	69192.8	1013.98	0_208
0	208	3-month	M	51	257	16.259	8.591	0.1777	4.47387	45.3368	8151.3	8765.37	8376.13	9629.94	4.5	4.31579	8109.15	116	72982.3	1044	8204.83	120.656	70819.6	1041.01	0_208
0	208	3-month	M	52	256	16.188	8.52	0.181185	4.57427	45.4372	8553.57	8583.6	9218.41	9484.17	4.5	4.39104	8109.15	116	72982.3	1044	8215.51	121.424	72146.9	1065.62	0_208
0	208	3-month	M	53	255	16.117	8.52	0.184669	4.64527	45.5082	7396.8	8451.68	9164.2	9382.28	5	4.4304	8222.83	118.8	82228.3	1188	8227.92	122.541	72899.5	1084.47	0_208
0	208	3-month	M	54	254	16.046	8.52	0.188153	4.71627	45.5792	8903.76	8358.93	8374	9323.87	4.5	4.4203	8294.1	122.222	74646.9	1100	8242.37	124.002	72853.6	1093.97	0_208
0	208	3-month	M	55	253	15.975	8.449	0.191638	4.81668	45.6796	9149.33	8291.6	10837.8	9298.44	5	4.35474	8297.55	125.4	82975.5	1254	8257.85	125.675	71898.7	1091.26	0_208
0	208	3-month	M	56	252	15.904	8.449	0.195122	4.88768	45.7506	6890.6	8237.43	9002.4	9295.94	4.5	4.23693	8262.74	134.111	74364.7	1207	8272.82	127.365	70072.6	1075.28	0_208
0	208	3-month	M	57	251	15.833	8.449	0.198606	4.95868	45.8216	9083.63	8187.83	9710.93	9312.77	4	4.07867	8284.66	130.25	66277.3	1042	8285.94	128.884	67558.7	1047.28	0_208
0	208	3-month	M	58	250	15.762	8.378	0.202091	5.05909	45.922	8251.4	8136.91	8510.46	9349.52	4	3.89805	8284.66	130.25	66277.3	1042	8296.33	130.101	64649.5	1010.7	0_208
0	208	3-month	M	59	249	15.691	8.378	0.205575	5.13009	45.993	6584.6	8080.46	7672	9403.24	3.5	3.71619	8352.67	133	58468.7	931	8303.52	130.95	61692.7	970.497	0_208
0	208	3-month	M	60	248	15.62	8.378	0.209059	5.20109	46.064	9531.56	8016.02	10760.8	9462.33	3.5	3.5539	8352.67	133	58468.7	931	8307.49	131.408	59034.4	932.045	0_208
0	208	3-month	M	61	247	15.549	8.307	0.212544	5.3015	46.1644	7977.96	7945.3	9928.39	9509.52	3	3.42866	8305.69	133	49834.2	798	8308.79	131.479	56970.3	900.126	0_208
0	208	3-month	M	62	246	15.478	8.307	0.216028	5.3725	46.2354	8444.04	7875.76	10486.6	9530.89	3	3.35221	8305.69	133	49834.2	798	8308.64	131.182	55705.6	878.131	0_208
0	208	3-month	M	63	245	15.407	8.236	0.219512	5.47291	46.3358	6861.19	7818.2	10046.1	9524.26	3	3.32879	8305.69	133	49834.2	798	8308.91	130.56	55325	867.58	0_208
0	208	3-month	M	64	244	15.336	8.236	0.222997	5.54391	46.4068	6386.6	7781.51	8054.4	9500.25	3	3.35453	8305.69	133	49834.2	798	8311.72	129.68	55780.4	868.002	0_208
0	208	3-month	M	65	243	15.265	8.236	0.226481	5.61491	46.4778	8806.16	7767.49	9623.78	9475.21	3.5	3.41826	8262.37	126	57836.6	882	8318.86	128.638	56899.8	877.14	0_208
0	208	3-month	M	66	242	15.194	8.165	0.229965	5.71532	46.5782	7507.44	7770.26	8850.11	9462.07	3.5	3.50369	8262.37	126	57836.6	882	8331.23	127.536	58418.2	891.449	0_208
0	208	3-month	M	67	241	15.123	8.094	0.233449	5.81573	46.6786	8792.87	7780.02	10034.5	9465.36	3.5	3.59252	8262.37	126	57836.6	882	8348.66	126.464	60029.3	906.822	0_208
0	208	3-month	M	68	240	15.052	8.094	0.236934	5.88673	46.7496	6906.4	7788.67	9839.8	9482.87	4	3.66794	8444.02	124.75	67552.1	998	8370.48	125.499	61447	919.485	0_208
0	208	3-month	M	69	239	14.981	8.094	0.240418	5.95773	46.8206	7907.19	7792.88	8823.49	9511.34	4	3.71805	8444.02	124.75	67552.1	998	8396.47	124.717	62470.8	926.982	0_208
0	208	3-month	M	70	238	14.91	8.023	0.243902	6.05814	46.921	7733.91	7794.27	9550.64	9551.24	4	3.73819	8444.02	124.75	67552.1	998	8427.82	124.217	63030.1	928.848	0_208
0	208	3-month	M	71	237	14.839	7.952	0.247387	6.15855	47.0214	8287.52	7797.87	10735.7	9608.32	4	3.73118	8444.02	124.75	67552.1	998	8466.97	124.111	63190	926.631	0_208
0	208	3-month	M	72	236	14.768	7.952	0.250871	6.22955	47.0924	7469.78	7810.05	7896.78	9691.01	3.5	3.70517	8321.6	115.571	58251.2	809	8516.25	124.485	63103.1	923.015	0_208
0	208	3-month	M	73	235	14.697	7.881	0.254355	6.32996	47.1928	7915.91	7836.29	10076	9805.92	3.5	3.66935	8321.6	115.571	58251.2	809	8575.99	125.342	62923.9	920.316	0_208
0	208	3-month	M	74	234	14.626	7.881	0.25784	6.40096	47.2638	6974.55	7879.1	9950.42	9953.82	3.5	3.62976	8641.7	126.571	60491.9	886	8643.25	126.561	62728.8	919.143	0_208
0	208	3-month	M	75	233	14.555	7.81	0.261324	6.50137	47.3643	8142.64	7937.07	9689.09	10127.4	3.5	3.58716	8912.5	134.571	62387.5	942	8712.37	127.911	62484.7	918.006	0_208
0	208	3-month	M	76	232	14.484	7.739	0.264808	6.60178	47.4647	8365.17	8006.56	10353.9	10312.6	4	3.53814	8934.66	134	71477.3	1072	8776.97	129.129	62083.2	914.137	0_208
0	208	3-month	M	77	231	14.413	7.739	0.268293	6.67278	47.5357	8139.36	8085.11	10853.8	10492.1	3.5	3.47865	8890.18	132.571	62231.3	928	8832.21	130.008	61418.5	905.043	0_208
0	208	3-month	M	78	230	14.342	7.739	0.271777	6.74378	47.6067	8459.89	8174.21	11068.3	10650.6	3.5	3.40775	8890.18	132.571	62231.3	928	8876.04	130.458	60461.7	889.877	0_208
0	208	3-month	M	79	229	14.271	7.739	0.275261	6.81478	47.6777	7755	8278.55	10739.5	10778.5	3.5	3.32955	8890.18	132.571	62231.3	928	8908.88	130.507	59292.4	869.949	0_208
0	208	3-month	M	80	228	14.2	7.739	0.278746	6.88578	47.7487	7927.07	8401.15	11358.4	10874.8	3	3.25253	8983.78	129	53902.7	774	8932.38	130.257	58076.4	848.218	0_208
0	208	3-month	M	81	227	14.129	7.668	0.28223	6.98618	47.8491	7791.75	8537.95	10691.2	10946.7	3	3.18708	8983.78	129	53902.7	774	8948.09	129.826	57012.3	828.212	0_208
0	208	3-month	M	82	226	14.058	7.668	0.285714	7.05718	47.9201	10132.2	8675.17	11057	11007.4	3	3.1424	8983.78	129	53902.7	774	8956.89	129.302	56272.2	812.941	0_208
0	208	3-month	M	83	225	13.987	7.668	0.289199	7.12818	47.9911	8310.22	8792.43	11632.3	11070.8	3	3.12422	8983.78	129	53902.7	774	8958.94	128.738	55960.6	804.242	0_208
0	208	3-month	M	84	224	13.916	7.597	0.292683	7.22859	48.0915	8732.18	8869.61	10230.5	11143.2	3	3.13356	8983.78	129	53902.7	774	8954.09	128.17	56095.3	802.638	0_208
0	208	3-month	M	85	223	13.845	7.597	0.296167	7.29959	48.1625	10791.6	8894.89	10414.6	11217.1	3	3.16657	8983.78	129	53902.7	774	8942.35	127.662	56607.7	807.543	0_208
0	208	3-month	M	86	222	13.774	7.597	0.299652	7.37059	48.2335	8567.19	8869.29	11372.3	11267.8	3	3.21526	8983.78	129	53902.7	774	8924.23	127.32	57358.1	817.625	0_208
0	208	3-month	M	87	221	13.703	7.526	0.303136	7.471	48.3339	8775.35	8806	12491.8	11260.2	3.5	3.26928	8903.84	121.571	62326.8	851	8900.87	127.289	58169.5	831.215	0_208
0	208	3-month	M	88	220	13.632	7.526	0.30662	7.542	48.4049	8219.45	8724.44	12735.5	11162.6	3.5	3.31847	8903.84	121.571	62326.8	851	8874.04	127.715	58871.9	846.68	0_208
0	208	3-month	M	89	219	13.561	7.455	0.310105	7.64241	48.5053	8886.87	8641.99	11192.8	10962	3.5	3.35532	8797.59	127	61583.1	889	8845.69	128.679	59344.6	862.666	0_208
0	208	3-month	M	90	218	13.49	7.384	0.313589	7.74282	48.6057	8204.19	8567.15	11704.6	10674.7	3.5	3.37621	8797.59	127	61583.1	889	8817.44	130.159	59534.9	878.075	0_208
0	208	3-month	M	91	217	13.419	7.313	0.317073	7.84323	48.7061	7956.54	8498.3	9924.25	10344	3.5	3.38044	8797.59	127	61583.1	889	8790.02	132.011	59437.2	891.703	0_208
0	208	3-month	M	92	216	13.348	7.242	0.320557	7.94364	48.8065	9046.29	8428.06	9122.24	10028.2	3	3.36785	8729.77	137.333	52378.6	824	8762.88	133.994	59049.2	901.798	0_208
0	208	3-month	M	93	215	13.277	7.171	0.324042	8.04405	48.9069	9137.26	8351.29	9034.74	9783.05	3.5	3.33661	8736.5	141.143	61155.5	988	8734.29	135.835	58332.2	905.897	0_208
0	208	3-month	M	94	214	13.206	7.1	0.327526	8.14446	49.0073	8158.14	8271.77	8413.09	9645.14	3.5	3.28322	8736.5	141.143	61155.5	988	8701.81	137.288	57214.4	901.326	0_208
0	208	3-month	M	95	213	13.135	7.029	0.33101	8.24487	49.1078	8323.25	8203.21	9549.31	9623.76	3.5	3.20523	8736.5	141.143	61155.5	988	8663.28	138.194	55641.6	886.319	0_208
0	208	3-month	M	96	212	13.064	7.029	0.334495	8.31587	49.1788	6768.46	8164.13	7920.08	9702.64	3.5	3.1048	8736.5	141.143	61155.5	988	8617.8	138.501	53646.3	861.16	0_208
0	208	3-month	M	97	211	12.993	6.958	0.337979	8.41628	49.2792	7716.19	8169.2	10876.5	9850.9	3	2.99104	8615.86	142.333	51695.1	854	8566.3	138.25	51389.6	828.7	0_208
0	208	3-month	M	98	210	12.922	6.958	0.341463	8.48728	49.3502	8684.43	8223.86	11222.1	10037.5	2.5	2.87905	8458.39	138.8	42292	694	8511.15	137.546	49142.6	793.819	0_208
0	208	3-month	M	99	209	12.851	6.958	0.344948	8.55828	49.4212	8027.71	8323.96	10588.3	10241.6	2.5	2.78604	8355.73	134.6	41778.7	673	8455.14	136.51	47214.2	762.051	0_208
0	208	3-month	M	100	208	12.78	6.958	0.348432	8.62928	49.4922	8058.1	8459.81	8596.4	10454.1	2.5	2.72662	8355.73	134.6	41778.7	673	8400.27	135.249	45862.1	738.053	0_208
0	208	3-month	M	101	207	12.709	6.887	0.351916	8.72969	49.5926	9613.25	8621.09	10639.8	10669.9	2.5	2.70939	8355.73	134.6	41778.7	673	8347.18	133.845	45232.5	724.623	0_208
0	208	3-month	M	102	206	12.638	6.887	0.355401	8.80069	49.6636	7889.62	8798.86	11122.5	10878.7	2.5	2.7356	8355.73	134.6	41778.7	673	8295.6	132.374	45340.8	722.482	0_208
0	208	3-month	M	103	205	12.567	6.816	0.358885	8.90109	49.764	8493.54	8985.26	11914.5	11060.8	2.5	2.79995	8355.73	134.6	41778.7	673	8245.2	130.931	46091.6	730.699	0_208
0	208	3-month	M	104	204	12.496	6.745	0.362369	9.0015	49.8644	9630.08	9172.64	10751.8	11190.2	3	2.89228	8083.89	124.833	48503.4	749	8196.31	129.651	47313	747.294	0_208
0	208	3-month	M	105	203	12.425	6.674	0.365854	9.10191	49.9648	10094.9	9354.76	12762.4	11243.4	3	2.9996	8083.89	124.833	48503.4	749	8149.89	128.687	48791.8	769.73	0_208
0	208	3-month	M	106	202	12.354	6.674	0.369338	9.17291	50.0358	9421.85	9528.87	11692.7	11207	3	3.10814	8083.89	124.833	48503.4	749	8106.83	128.169	50304.4	795.177	0_208
0	208	3-month	M	107	201	12.283	6.603	0.372822	9.27332	50.1362	9115.48	9696.64	11289.5	11080.6	3.5	3.20539	8048.55	125.143	56339.9	876	8067.4	128.143	51647	820.685	0_208
0	208	3-month	M	108	200	12.212	6.603	0.376307	9.34432	50.2072	10734	9862.57	10929	10876.1	3.5	3.28189	8048.55	125.143	56339.9	876	8030.95	128.528	52663.1	843.339	0_208
0	208	3-month	M	109	199	12.141	6.603	0.379791	9.41532	50.2782	8731	10030.9	10578.8	10614	3.5	3.33235	8048.55	125.143	56339.9	876	7996.12	129.108	53262	860.475	0_208
0	208	3-month	M	110	198	12.07	6.532	0.383275	9.51573	50.3786	10447.3	10204	11228.8	10319.3	3.5	3.35537	7896.61	135.714	55276.3	950	7961.15	129.569	53415.9	869.844	0_208
0	208	3-month	M	111	197	11.999	6.532	0.38676	9.58673	50.4496	10996.6	10383.7	9792.6	10018.7	3.5	3.35184	7896.61	135.714	55276.3	950	7924.07	129.576	53134.1	869.675	0_208
0	208	3-month	M	112	196	11.928	6.532	0.390244	9.65773	50.5206	11072.8	10573.7	8853.3	9736.01	3	3.32279	8002.94	138	48017.6	828	7882.93	128.858	52428.9	858.708	0_208
0	208	3-month	M	113	195	11.857	6.532	0.393728	9.72873	50.5916	10219.6	10780	8587.22	9489.34	3.5	3.26838	7833.33	128.857	54833.3	902	7836.22	127.288	51301	836.372	0_208
0	208	3-month	M	114	194	11.786	6.532	0.397213	9.79973	50.6626	9500.33	11009	9984.45	9288.8	3.5	3.18883	7833.33	128.857	54833.3	902	7783.51	124.916	49756	803.197	0_208
0	208	3-month	M	115	193	11.715	6.461	0.400697	9.90014	50.763	11854.2	11263.6	9209.73	9137.69	3.5	3.08684	7833.33	128.857	54833.3	902	7726.01	121.959	47844.8	761.275	0_208
0	208	3-month	M	116	192	11.644	6.461	0.404181	9.97114	50.834	11879.1	11541.7	8141	9034.39	3	2.96933	7681.81	116.833	46090.8	701	7666.61	118.751	45691.5	714.332	0_208
0	208	3-month	M	117	191	11.573	6.461	0.407666	10.0421	50.905	12160.2	11835.9	8949.31	8974.03	2.5	2.84668	7462.79	107.4	37314	537	7608.97	115.653	43478.1	667.041	0_208
0	208	3-month	M	118	190	11.502	6.461	0.41115	10.1131	50.976	11770.1	12133.6	8744.16	8947.74	2.5	2.72952	7462.79	107.4	37314	537	7556.24	112.971	41387.2	623.746	0_208
0	208	3-month	M	119	189	11.431	6.461	0.414634	10.1841	51.047	11554.6	12414	9092.43	8941.37	2.5	2.62493	7462.79	107.4	37314	537	7509.87	110.896	39538.2	587.251	0_208
0	208	3-month	M	120	186	11.36	6.461	0.418118	10.2551	51.118	13139.9	12645.1	8479.84	8935.35	2.5	2.53476	7462.79	107.4	37314	537	7469.54	109.5	37959.2	558.377	0_208
0	208	3-month	M	121	184	11.289	6.461	0.421603	10.3261	51.189	13623.9	12785.7	9128.88	8909.05	2.5	2.45713	7462.79	107.4	37314	537	7434.28	108.782	36615.8	536.593	0_208
0	208	3-month	M	122	181	11.218	6.461	0.425087	10.3971	51.26	14344.6	12795.7	9812.43	8848.3	2.5	2.39	7462.79	107.4	37314	537	7404.42	108.749	35473.9	521.26	0_208
0	208	3-month	M	123	180	11.147	6.461	0.428571	10.4681	51.331	12667.5	12650.9	9933.4	8752.98	2.5	2.33438	7462.79	107.4	37314	537	7383.07	109.471	34556.3	512.713	0_208
0	208	3-month	M	124	179	11.076	6.39	0.432056	10.5685	51.4314	16542.6	12354.5	7743.33	8639.6	2	2.29467	7184.37	107	28737.5	428	7376.14	111.099	33949.3	512.427	0_208
0	208	3-month	M	125	178	11.005	6.319	0.43554	10.669	51.5318	10063	11937.5	8438.8	8535.31	2	2.27581	7184.37	107	28737.5	428	7390.41	113.807	33751.7	522.078	0_208
0	208	3-month	M	126	177	10.934	6.319	0.439024	10.74	51.6028	10215.6	11445.9	7201.33	8466.85	2	2.27863	7184.37	107	28737.5	428	7430.51	117.69	33991.4	541.966	0_208
0	208	3-month	M	127	176	10.863	6.319	0.442509	10.811	51.6738	10688.9	10923.2	8121.93	8448.73	2	2.29672	7184.37	107	28737.5	428	7496.21	122.66	34565.8	569.786	0_208
0	208	3-month	M	128	175	10.792	6.319	0.445993	10.882	51.7448	10811.6	10399.1	8328.5	8479.77	2.5	2.31693	7630.14	131.4	38150.7	657	7581.66	128.401	35246.4	600.582	0_208
[truncated: 30,986 more rows]

## Sheet: rpdf_data
ex_i	dend_id	age	sex	area	intensity_min	intensity_max	axis_major_length	intensity_mean	label	colocal_id	ch_name	bbox	centroid	roi_i_byOverlap3D	cz	cy	cx	cz_um	cy_um	cx_um	distance_from_origin	distance_from_soma	uid
[truncated: 6,387 more rows]
