# Supplementary material for: SynAPSeg: A novel dataset and image analysis framework for deep learning-based synapse detection and quantification
Source: PLoS Comput Biol. 2026 Jul 29;22(7):e1014571. doi: 10.1371/journal.pcbi.1014571 (PMC13432752; doi:10.1371/journal.pcbi.1014571)
Supplement: S14 Data — (XLSX) [file pcbi.1014571.s025.xlsx]

## Sheet: ANOVA
dependent_variable	Source	SS	DF1	DF2	MS	F	p_value	np2	eps
mean_pv	Interaction	1.85325e+08	1	83	1.85325e+08	17.6625	6.61201e-05	0.175462
mean_pv	bin_name	2.25034e+09	1	83	2.25034e+09	214.469	1.00939e-24	0.72098	1
mean_pv	age	6.41123e+08	1	83	6.41123e+08	15.6629	0.000158944	0.158752
mean_psd95_size	Interaction	0.00343784	1	83	0.00343784	0.426854	0.515342	0.00511651
mean_psd95_size	bin_name	0.0502156	1	83	0.0502156	6.23496	0.0145019	0.0698713	1
mean_psd95_size	age	0.0182571	1	83	0.0182571	1.48615	0.226268	0.0175905
mean_psd95_intensity	Interaction	2.96246e+06	1	83	2.96246e+06	3.05399	0.0842375	0.0354892
mean_psd95_intensity	bin_name	2.9372e+07	1	83	2.9372e+07	30.2794	4.06462e-07	0.267299	1
mean_psd95_intensity	age	1.09574e+08	1	83	1.09574e+08	17.3096	7.70647e-05	0.172562
mean_psd95_density	Interaction	3.15853	1	83	3.15853	5.25031	0.0244769	0.0594934
mean_psd95_density	bin_name	58.8263	1	83	58.8263	97.7847	1.09606e-15	0.54089	1
mean_psd95_density	age	14.9436	1	83	14.9436	14.3674	0.000284083	0.147559

## Sheet: raw_data
ex_i	age	dend_id	bin_name	mean_pv	mean_psd95_density	mean_psd95_intensity	mean_psd95_size
2	12-month	2_18	high	17798.7	3.21429	11185.7	0.42053
2	12-month	2_18	low	9366.09	2.14286	10417.3	0.327391
2	12-month	2_181	high	7697.43	2.25	10730.9	0.332336
2	12-month	2_181	low	4850.35	1.75	12272.6	0.445722
2	12-month	2_19	high	15914.9	3.375	11003.2	0.409384
2	12-month	2_19	low	8024.62	3.375	11348.7	0.424073
3	12-month	3_1095	high	13704.9	2	8280.59	0.41438
3	12-month	3_1095	low	10137.9	2	7401.63	0.495925
3	12-month	3_1096	high	12286.2	2.5	8569.9	0.395658
3	12-month	3_1096	low	6621.03	0.75	7857.98	0.371944
3	12-month	3_1097	high	9251.18	2.16667	6963.8	0.302289
3	12-month	3_1097	low	5320.8	1.33333	5706.05	0.306209
3	12-month	3_197	high	9192.99	2	11340	0.6016
3	12-month	3_197	low	4230.52	0.5	7202.08	0.442671
3	12-month	3_85	high	14523.7	4	8973.53	0.495093
3	12-month	3_85	low	10519.9	1	10697.9	0.312866
4	12-month	4_1458	high	9917.8	2.25	7552.14	0.518946
4	12-month	4_1458	low	6109.69	1.75	6857.76	0.392413
4	12-month	4_1460	high	9776.93	3.875	8899.64	0.497474
4	12-month	4_1460	low	5495.46	1.5	5943.91	0.289761
4	12-month	4_1461	high	14168.5	1.5	6769.31	0.696043
4	12-month	4_1461	low	9285.12	0.75	6653.64	0.504246
4	12-month	4_152	high	10516.7	1.5	7347.22	0.610199
4	12-month	4_152	low	7765.97	2	8077.46	0.50591
4	12-month	4_940	high	9425.8	3	6124.81	0.397739
4	12-month	4_940	low	6473.45	1.5	6940.72	0.315084
6	12-month	6_177	high	6748.88	1	7367.08	0.817112
6	12-month	6_177	low	4571.93	1	5974.73	0.539194
6	12-month	6_25	high	10117.5	2.33333	7281.46	0.492967
6	12-month	6_25	low	6329.38	1.5	8258.61	0.538732
6	12-month	6_33	high	11831.1	4.75	6638.79	0.460367
6	12-month	6_33	low	6360.87	2.5	6591.03	0.634131
7	12-month	7_1	high	8153.99	2.25	4708.83	0.518059
7	12-month	7_1	low	5458.02	1.75	4999.93	0.744858
7	12-month	7_190	high	11764.7	1.33333	6177.18	0.442302
7	12-month	7_190	low	5023.87	1.83333	6128.84	0.59622
7	12-month	7_215	high	6147.26	1.33333	4966.95	0.470038
7	12-month	7_215	low	3999.53	2	5228.36	0.553643
7	12-month	7_31	high	7465.92	1.5	4588.44	0.521258
7	12-month	7_31	low	3771.15	0.833333	4134.11	0.506465
7	12-month	7_337	high	6171.22	2.75	6683.12	0.630335
7	12-month	7_337	low	4677.08	1	5065.57	0.407724
8	12-month	8_11	high	8430.95	1.5	5071.56	0.490378
8	12-month	8_11	low	6009.05	0.75	4481.79	0.604929
8	12-month	8_13	high	10478.1	1.7	4501.6	0.72658
8	12-month	8_13	low	5167.48	1.3	4481.47	0.655575
8	12-month	8_746	high	10731.1	2.1875	5792.58	0.572938
8	12-month	8_746	low	5124.37	2.1875	5007.6	0.505107
8	12-month	8_747	high	9020.98	1.25	4735.04	0.423025
8	12-month	8_747	low	4932.12	1.41667	4607.47	0.518669
8	12-month	8_748	high	8505.8	1.92857	5249.92	0.480543
8	12-month	8_748	low	4585.09	1.21429	4890.13	0.660005
8	12-month	8_749	high	9285.34	2.33333	6694.96	0.442718
8	12-month	8_749	low	4985.25	1.16667	4972.87	0.408648
0	3-month	0_208	high	9639.04	2.75	8026.55	0.458703
0	3-month	0_208	low	5922.65	2	8442.22	0.496341
0	3-month	0_209	high	9710.88	3	8234	0.529763
0	3-month	0_209	low	3893.83	1.5	7047.29	0.407169
0	3-month	0_33	high	12000.7	3.625	9144.76	0.496781
0	3-month	0_33	low	5626.79	3.125	7811.65	0.447664
0	3-month	0_38	high	17917.8	2.5	8030.72	0.444668
0	3-month	0_38	low	9371.8	2	6987.86	0.364455
0	3-month	0_41	high	16910	4.5	10123.2	0.674489
0	3-month	0_41	low	5726.03	1.25	7972.75	0.520333
0	3-month	0_43	high	24773.6	3	8641.58	0.340047
0	3-month	0_43	low	6508.17	1	6678.81	0.419373
1	3-month	1_100	high	5512	1	7725.82	0.270706
1	3-month	1_100	low	3864.45	1	7332.23	0.285129
1	3-month	1_26	high	10015.8	2.75	10617.7	0.586742
1	3-month	1_26	low	6212.41	1.5	9502.68	0.447997
1	3-month	1_624	high	10870.6	3	9597.27	0.441007
1	3-month	1_624	low	4518.85	1	6565.02	0.391082
1	3-month	1_875	high	7576.12	2.9	10435.8	0.514597
1	3-month	1_875	low	4776.84	1.5	8874.6	0.461453
1	3-month	1_876	high	6935.35	2.16667	9156.88	0.463751
1	3-month	1_876	low	4675.64	2.83333	8801.25	0.495417
1	3-month	1_878	high	9858.27	2.5	10840.5	0.537197
1	3-month	1_878	low	6900.01	1.5	8295.38	0.374995
9	3-month	9_587	high	20633.9	2.25	13507.9	0.670165
9	3-month	9_587	low	8037.42	2.25	11705	0.486495
9	3-month	9_588	high	16308.5	2.5	13082.5	0.427361
9	3-month	9_588	low	13139.2	1.5	11749.4	0.338383
9	3-month	9_591	high	20853.2	2.5	11657.1	0.439343
9	3-month	9_591	low	10523.5	2	9731.97	0.336164
9	3-month	9_592	high	19525.2	3.83333	15275.9	0.483008
9	3-month	9_592	low	11173	1.66667	15596.2	0.519002
9	3-month	9_593	high	26701.2	3.5	13114.5	0.459313
9	3-month	9_593	low	13724.7	2.5	12226.1	0.29223
9	3-month	9_7	high	28607.7	2.33333	11901.6	0.421594
9	3-month	9_7	low	10186.9	1.41667	10828.3	0.474337
10	3-month	10_2	high	11960.5	3.25	8305.89	0.570147
10	3-month	10_2	low	7584.92	1.5	7897.82	0.511319
10	3-month	10_25	high	17174.6	1.33333	8727.89	0.806942
10	3-month	10_25	low	8071.82	1.16667	7249.26	0.3247
10	3-month	10_479	high	20833.4	3.33333	8856.96	0.505772
10	3-month	10_479	low	11650.5	2.33333	7335.13	0.304739
10	3-month	10_480	high	12415.7	3	9352.3	0.485274
10	3-month	10_480	low	9176.66	2.5	9512.68	0.592309
10	3-month	10_481	high	22372.1	2	8584.16	0.528654
10	3-month	10_481	low	7628.39	0.75	7127.05	0.252123
10	3-month	10_482	high	14476.2	2.75	8588.32	0.521669
10	3-month	10_482	low	8758.25	1.5	8578.07	0.597648
11	3-month	11_293	high	11177.2	2	9147.78	0.538362
11	3-month	11_293	low	4536.84	0.5	5226.16	0.429358
11	3-month	11_440	high	9125.75	4.5	8064.41	0.387569
11	3-month	11_440	low	5480.23	2.5	7568.79	0.366119
11	3-month	11_473	high	14323	2.875	9659.18	0.519897
11	3-month	11_473	low	7647.41	2.5	10076.3	0.392954
11	3-month	11_474	high	18446.7	5.16667	9046.63	0.447324
11	3-month	11_474	low	6252.26	1.66667	9388.61	0.57146
11	3-month	11_475	high	35789.3	3.625	7804.96	0.437637
11	3-month	11_475	low	10121.1	1.875	9040.67	0.458204
11	3-month	11_477	high	7437.16	2	6256.58	0.441839
11	3-month	11_477	low	4263.96	1.5	7690.31	0.565821
12	3-month	12_32	high	42383.6	6.5	8079.12	0.390467
12	3-month	12_32	low	19252.8	1.25	9958.14	0.468466
12	3-month	12_490	high	17877.3	2.5	8883.73	0.643039
12	3-month	12_490	low	5825.58	1.25	6113.82	0.441839
12	3-month	12_492	high	11133.2	5.1	7314.25	0.42117
12	3-month	12_492	low	7423.98	3.6	7254.24	0.423809
12	3-month	12_493	high	14608.6	3.25	8429.08	0.548139
12	3-month	12_493	low	7120	2.5	6156.86	0.414897
12	3-month	12_494	high	18075	3.5	6271.1	0.392677
12	3-month	12_494	low	8726.43	2.25	5809.19	0.412383
13	3-month	13_295	high	23214.1	2.75	8167.09	0.507014
13	3-month	13_295	low	14139.2	2.625	8727.08	0.480829
13	3-month	13_492	high	22134.3	3.875	10585.1	0.551865
13	3-month	13_492	low	9930.31	1.75	8024.03	0.54965
13	3-month	13_7	high	27085.8	3.71429	10872.6	0.454107
13	3-month	13_7	low	11378.7	2.21429	7871.58	0.444359
13	3-month	13_79	high	28150.3	3	8151.41	0.433796
13	3-month	13_79	low	14848.8	2	7175.66	0.35863
14	3-month	14_132	high	20480.2	3	8209.34	0.504389
14	3-month	14_132	low	11620.5	2.25	9095.08	0.571728
14	3-month	14_20	high	36287.4	3.5	5879.43	0.419234
14	3-month	14_20	low	15449.1	4.25	8229.32	0.466079
14	3-month	14_212	high	13882	2.5	8215.1	0.509904
14	3-month	14_212	low	5999.22	2	7963.78	0.782996
14	3-month	14_39	high	25621.3	3.25	8229.88	0.492181
14	3-month	14_39	low	9752.88	2.25	7017.65	0.541096
14	3-month	14_93	high	21826.7	3.5	6425.39	0.422226
14	3-month	14_93	low	7952.78	1	8299.8	0.464306
15	3-month	15_2	high	13666.2	2	9554.05	0.510071
15	3-month	15_2	low	7108.59	0.5	7987.39	0.459313
15	3-month	15_347	high	10974.5	2	8336.92	0.455985
15	3-month	15_347	low	5164.45	1	7223.15	0.482612
15	3-month	15_348	high	13254.5	5.33333	9657.07	0.580072
15	3-month	15_348	low	6863.59	1.33333	7041.45	0.522367
15	3-month	15_350	high	10946.8	2	10309.9	0.592864
15	3-month	15_350	low	7547.08	1	8007.06	0.616301
16	3-month	16_445	high	11670.4	4	8797.38	0.503309
16	3-month	16_445	low	5924.98	1.83333	6997.72	0.428988
17	3-month	17_184	high	10124.8	2.25	7600.55	0.402565
17	3-month	17_184	low	5444.51	2	8423.69	0.408722
17	3-month	17_325	high	14691.9	3	7500.11	0.426862
17	3-month	17_325	low	8133.58	2.25	8160.12	0.50591
17	3-month	17_34	high	20338.7	5.25	9725.13	0.408001
17	3-month	17_34	low	8238.32	2	8050.38	0.429596
17	3-month	17_4	high	14065.8	5	9623	0.463973
17	3-month	17_4	low	5873.11	1	6528.5	0.347813
17	3-month	17_534	high	14501.3	3	9040.54	0.613527
17	3-month	17_534	low	4027.67	0.5	7021.99	0.369448
17	3-month	17_535	high	11285.2	3.5	7660.04	0.527307
17	3-month	17_535	low	6329.09	4	6906.46	0.416461
17	3-month	17_536	high	11274	4.5	12320.5	0.3639
17	3-month	17_536	low	6162.95	1.5	7991.48	0.531428
17	3-month	17_538	high	11647.9	4.66667	10007.4	0.505006
17	3-month	17_538	low	7404.57	3.66667	7679.99	0.397564
17	3-month	17_539	high	10320.6	3.75	8276.08	0.54769
17	3-month	17_539	low	7127.7	2	6410.71	0.429715
